# Supplementary material for: A first genome assembly of the barley fungal pathogen Pyrenophora teres f. teres
Source: Genome Biol. 2010 Nov 10;11(11):R109. doi: 10.1186/gb-2010-11-11-r109 (PMC3156948; doi:10.1186/gb-2010-11-11-r109)
Supplement: Additional file 1 — P. teres f. teres isolate 0-1 scaffold assembly nucleotide sequences. [file gb-2010-11-11-r109-S1.zip]

Archive with 1 entries (1 files):
- Additional file 1.fa
