# Supplementary material for: A first genome assembly of the barley fungal pathogen Pyrenophora teres f. teres
Source: Genome Biol. 2010 Nov 10;11(11):R109. doi: 10.1186/gb-2010-11-11-r109 (PMC3156948; doi:10.1186/gb-2010-11-11-r109)
Supplement: Additional file 1 — P. teres f. teres isolate 0-1 scaffold assembly nucleotide sequences. [file gb-2010-11-11-r109-S1.zip › Additional file 1.fa]

>1 45 99
GCACCGCCTCTCTCCTCGCACCCTCTTCGACGCACTCTTACTATT
>2 45 87
TAACGTGTTCGAAGTGTAAAGCGCGCTGCTAAAGTCTATAATATC
>3 47 204
GCACCGCCTCTCTCCTCGCACCCTCTTCGACGCACTCTTACTATCAC
>4 49 42
ATAGCCTATAAAGCTAATCTAACAGCGAGAAACGTTTAAGTATATCTAG
>7 46 24
ACCTGCGAGGACCCAGCGGCTATCCAGCGCTAGTTCGACCTAGTTA
>8 48 38
TAGCACCTCTAAACCCTGCCTATATATTCTTCTTTATAAAAGTCCGCT
>11 52 97
TAGAACCTATCTTAGCGACATTTAACTCTAAGCGAGATATAGTCCTAGAATA
>12 52 35
GCACCCGCAAGAATAAGAGCTTTGTTTATCTCTAATTAATACCTTAACCTAT
>14 56 447
TATAGTTTCTACAGCGCTGTAGAGCTAGTTAGGCTCTTTCTTAATTACTACTACTA
>15 48 36
TATAGAGAGCACTAAAGCTAAGTATAGTATCGTAGATAAAGATACCTA
>18 51 69
TACTCTTCTACGCGTAATCTAACACGCTAAACGGCTAATCTATATAGATAA
>19 53 367
TTAAAGTAGTAGTTAAGAGAATTAACGCGCTATAAGTTAATAGAGTCTTATAG
>20 71 118
ATAGCCTATAAAGCTAATCTAACAGCGAGAAACGTTTAAGTATACTTAGTATATATTACTAAGCCTTAGGC
>21 55 103
CACTTATCTTAGAATATAGGATACCTAAAGAGTTTATTACTAACCGTAATAAACT
>22 58 115
TTATGCTCGCAGAGAGTATCTCGCTAGTCTATATAGAAAATAGTATCTTTAGAGTATA
>23 84 130
TACTTATTAATCTCTAATAGGGATACTAAGCTATCTTAGGGTAGCAGCTTAGCTATCGCTATAGGCGTATTATATCTAATATTA
>24 60 52
GCCTTAACTTACTAACTATATAGCTAGAGCTACTAGACTCTCTACCCTTACTATAGACGA
>25 62 291
TTGAGTACCGCTGAGCGAACGGGAAGCGCTATTGTCGATGTCCTATGGTCGTATGTGAAAGA
>26 67 96
GCGTAGGCGTAGGCTTATAAGTATAAAGGTAGCTTATAGGCCTAAGCTTATAGGCGTAGAGAGCCTA
>27 89 220
TAGATAATTATCTAATATATTCTTAACCTTAATTCGCGAGGATTAGCGCCCTAGCTATATAAGGTAGTAGATATAGCTAATAAACTACT
>28 45 817
CGATCGATGGGAGATCAAGGACATGATTGGCTTCTTTGTCAACAT
>29 45 5
CAATAATAGCCTAACTAGTCTAGCTACTATCCTCTATTACTACTT
>30 45 2
CAATAATAGCCTAACTAGTCTAGCTACTATCCTCTATTACTACTC
>31 45 2
ACACACACACACACACACACACACACACACACACACACACACCGC
>33 89 477
CCAGCTTTTTGGCCCACCGCGACTATTACGCTCAACCTGGCGCCACTCAAGATACGGCACACGCTTAAAATCAAGCCCGTTGTAATTGT
>34 46 126
TTTAGCTAATACTTCTTGTACCTTACCTATAGTAAGGGTCTCCTCT
>36 47 89
AGATAAATAACTAGCTAAGGCTTACCTAGTTAGATTACTTTAAAGAG
>37 47 658
GGTTCCCCCCAAGCTTAGGCGTAAAGTGCTCGATCTCAGAGTGTGAA
>38 48 58
AAAGCTAGAGGGCAAATCCTCGCGCGTCTAGGTTAAGAATATATTATA
>39 50 43
GCTATCTATACTAGTTTAGTTTCTTTAAGCGTTAGAGATTAGTTAATTAG
>40 48 105
AAAGCTAGAGGGCAAATCCTCGCGCGTCTAGGTTAAGAATATATCGTA
>41 48 29
AGATATTAAGCGAATATTAAATCCGCTAGGCCGCGTTATTAAGCCGAT
>42 89 210
TAAATATATCTTCTATTAGATAGTCCTTAAGCTTAGTCTAGTATGTTAGTAGAGGTAGTAGTTAATTACGATAGGGCTTTACGCCTTTA
>43 54 314
GGTTCCCCCCAAGCTTAGGCGTAAAGTGCTCGATCTCAGAGTGTAAAGTTAGTA
>44 56 115
AGATATTAAGCGAATATTAAATCCGCTAGGCCGCGTTATTAAGCTAATTTAATATA
>46 76 181
CGACTTCTAGACGCGTAACGGCGCGTGGCTCGATAAGTAGCTAGAATATCTATTTCGTGTTAAAAAGGTGCTAGAC
>48 89 158
CAAGCTACAGAGCTTCTGCCAGCTGCACGGCGTGACCCAGTTTGGCGTCCTTCTCGCTGCCTTCCGCACTGCACACTTCCGTCTCACCG
>49 46 4
GTATTACTCTATCTCTAAGAACTAACCTAAGATTATCTTTAGACGA
>50 46 854
GATTTCCGCCTGCACCAGTCGGATACGAATAGGCCTTTGGCCCAGA
>52 45 28
GCGAGCGAGCACCCCAAGCGAGCGAGCACCTCCCTACCGGCGCGT
>53 45 12
TAGAGAGCCGCTAATATTATACGCTAAAGGCTATAGCAGCGCGTT
>54 45 93
CTTTATAATAGGTAAGATTTTATTATAGATAGTTATTACAGCCTT
>55 46 19
TTAGTATATAAGCGCGTCTTCTATATTAATAAAGAAGGCTTTCTTC
>56 49 156
AGTAGCAGCTTCTCTTAGCTTATAAAAGGTACTAAGTATATACTATATT
>57 46 154
CGATATAGGTATCTAACTACCTATACTAAGTAGGCCTAATAACCTA
>58 46 21
TACTTAGCAGCGTAGATACTCTAGATAACTATAACCTACTCGCGAT
>59 46 77
TAGGCTGCAAACTTCGTTAAGCGCCGCCCTAAGCTTAAAGTTAAGT
>60 48 42
CGATATAGGTATCTAACTACCTATACTAAGTAGGCCTAATAACCCGAG
>61 47 38
TACTACGTACACCTAGCAGTTTATTAGCTATATCTACTACCTTATAT
>62 50 28
AAGATAAGTAGACCGCGTTTAATAAGCTAAAGGAGATCTTTATAATAGAA
>63 47 102
TAGCTAGTTATTTATCTAGCCGTTAGGGCTAACCTTAAGGACCTAAT
>64 50 401
TTAGTATATATTATAAGTAGAAAGGGTAAGCTAAATTCTACCTTCTTAGT
>65 52 75
AAGAGGAAGGGTTAAGTACTCTATATACTAACTATAGTTCGAAGAGCTAAAC
>66 56 197
ATCTTACTCTTTAGGCCTATAACTTAGGCTAATTTAAGAGTCTACGACGCGCTGCT
>68 70 93
ATTAGAAGGCGCTAGTAAGGGAGCTGTAGCTAACGCTAGATAGCGGCGACAAAGAAGTATTTTAGATAAC
>69 107 212
GTCTAAGACTACTATATAGAGTTTAACCAATTAGAACTCTAATCAGGTATATAAGTAGGCGAAATATAGAAGAAGAGTATATTCTATAAAGAACTCTATATAGAGAT
>70 65 127
TATACACGACTATATAGCACTGTTAAAGATAGTAAATAGAAATTGTAATAGGCTATTCTACTTAG
>71 89 99
TTTCTAGAAAGTGCTTAGCGTTAACTAAGCGTCTTTAGAATCTAAGTAGCTAAATATTATATACTTCTTTCCTAAGCCCTAAGTAATAG
>72 94 192
TAGCTATATCTGCTACCTTACATAGCTAGGGCGCGAATCCTCGCAAATCGAGGTTAAGAATATATTAGATAATTGTCTGCTCTTTAGTAGTAGT
>73 89 143
CTTAGATGTCGTAAGGTTCCTCTAAGCGATGTTCTAGCTTAGTTATTTATATAATTCTCGTAAAAGGCGTGCTTTATCGTCTGCTCCTA
>74 45 28
TTTTTATAAATAGAACTAGTAAAGAGGCTAGCGAGCTACTTACGC
>75 45 1024
CTCCGCAGCGACAAGGCAGTACGAGAAGCGGTAGCGGTGCTCCAG
>76 45 48
TTAGAAGAGGCTTCTATATCTTTTTTATATATACGCGCGTTATAC
>78 46 10
CGTCGTACTACTTAAGTTCTAGGTCGTGTTTTGCCGCAATCGCTAT
>79 47 37
TAACTTAAAAATAAATACGTACCTCTAAGCGTCTAGCACCTTTTTAA
>80 48 88
AAGGCTTTTCTAAACGACTCTTAGTAGTTGTTATAAGTCGCGACTTTT
>81 47 79
TAGTATAGACGCTAACCTAATCGCTATAATAGGTAGACGCCTAGAAG
>82 46 40
AGGTATAGGCTATAATACTTAGCTAAAGGAACGGCTAAGAGGAAAT
>83 47 85
CTACTATATAGGATTAGTGTTGCTTAAAGGCACGATAGGCCCTTAGA
>84 91 609
TAGTATATAGGAACGCATGAGGCTCGGCTGTTATGGGTTTGCAGCTCCCCGGCCGGAAACGACGTCGGAGGTCGGCGTTTTTGTATGCAAA
>85 48 44
TAGAAACTATAGTAAGACTAGGTATAACGCGCGTACGTGCAAAAAAGA
>86 51 162
CTAGAGGATACTCTAGGAAGACCTAGAGGTTATTAGTACCTAGTTTAAGCT
>87 55 33
TACCGTTGCTGAGCCTAGGATTACAGCCTATAAAGCCGATCCGACAGCGAGAAAC
>88 51 83
TATTATACCTATTATAAAGCTAGCCTCGTTAAAGTTATAGCTATCCTTATT
>91 55 55
TAGAGTAGAGGTAAGAATATAGTTATAGTGTAAAGGTCTATATACGAGAGCGCGG
>92 58 147
TTTCCCTTTTATATATATGCTTACTATAAGAATCTTTTCCTAATCGTTAGGCACTTTA
>93 152 10044
TACATCGAGAAGAACAGCCGCAACACTATCGCGCAACAGCTATTCGATGTCCTTATCCTTACCCAATCTCCCGACTGGCCCAGTAACGAGCTCAACGTCATGCGACTCAACCCAGACTTTAAGTGCCGCCAAATAGCAGAAGAGGCACAACA
>94 67 105
TATTATAATTACTCTATCGTTTCGTAGCTTAATAGCTAGCTCGTGATTATCCTACTCTTTCTTAGTA
>96 79 190
GCTCGCTTGGGGTGCCCGCTCGCTTGTGAACCACGTTAAGTATACTATTAGACTTAGCGACCTCTAAGAGATAGAGTAA
>97 66 128
AAGAGATAAGCCCTACTAGTTCCTTACTAAAGAGGAGTAGGCTACAGGGAGATTACCTGTGCGAGT
>99 89 195
CGTAAGTAGCTCGCTAGCCTCTTTACTAGTTCTATTTATAAAAAGGCTAGAAGAAGGACTCTAATTATATATTAACTACTACGCGCTTA
>100 90 150
TACTAACTACTAATAATCGACAGCTACGAGAGCTATTACTTAATCGATTTTTAAGATTGCTATAAGAAAAGGAATATTATCCTTCTCTAT
>102 90 1069
GGGTGGACGGCACGCGAACATGCGGCACGCGCACAGACACTGTAACTACTATCGCGCATGGTCGGTGCGTGCAACCCCACCAAAATGGCT
>103 45 17
GCTGTGCGAGGTAGTAGATATAGCTAATAAACTACTAGGTGTGCG
>104 45 42
GGTACTAACTACTAATAATTAACGGCTATAAGAGCTATTGCTTAA
>105 47 21
CCTCTACCTAACTAGCCTTCGTATGCGTATTAAAGTGCTTTAACTAC
>106 46 12
ACAGCATTTGCTAATAAGTGTAGGGATTTACGTGCGAAAAAGACGA
>107 47 9
CTAATAGGACTTCTAACGACGCTTACTCTACTATAGTAAGGGGTCGT
>108 46 23
TAGGCTTACTACTATATACACCTAGTAGTTTATTAGCTATATCTAC
>109 47 1028
TCATGCGCGAGCTGGCCGCCTTCTACTCCGCGTCTATGCGTGGCCAG
>110 47 94
TAAGCCGAAGATCTAACCTACGAGAAGAAGGTTATAAGGAACTATAT
>111 48 37
CCTGCGCACTCGTCGCACCTACTATAGCCCCTTAATATCGCCTGCTTT
>112 112 265
AGCAATAGATAGGTTAAAGGTTACGTATATAGTAAGTCGCTATTTTAAGCGAGCCTTAGATGTTATCCTTTCTTAGGCAGAGTAGAACTAGGAACACTGCTCTATAGAGGAA
>113 46 35
TGCCTTTACTATTAGAGCACTACTAACAAAAATACCTACTAAAACA
>114 47 42
CTTAACTACGTAGGTCTTAAATAACCTATAATTAATTAGATTTCCAA
>116 50 56
AGCTTAAACTAGGCGCTAATAACCTCTAGGTCTTTCTAGAGTATCCTCTA
>117 58 71
TACTATTAAAGCGCAAGTACTCTTAGCGCGTATAAGACTTAGTACGTAAGCGCGTCTT
>119 62 88
TTTCTACTTATAATACACACTAATTTCGAAGCCTCTAACGCGCTGTAGAGGCGTATAACGTA
>120 65 145
CTAGTCTACTTATAACGCCTACACCGCCTCTCTCCTCGCACCCTCTTCGACGCACTCTTACTATT
>121 68 324
AGAAAGGTATAGAAACTATTAAGCATATTAACTATATAATAGAGGGTAAAAGGCCTATCTTAAACTAG
>123 63 225
GTTAAATCCGCTAGGCCGCGTTATTAAGCTAATTTAACATAGAGATACTATACTAGCTAGGGA
>124 124 4059
GGACGCCGTCGCTGGCTCGGCCCGCTCTCGTACGCGCTGTCATCCAAGTCGTCGTCCGTCTCATCGCCGCTATCCTCCTCGGGCCCTGACATCTCTAGTCCCTTCTGCACGACCATAAACCGAG
>125 78 150
AGATCTAGGCGTAATGTGTCGCGTATAACCTCTAGGATAAAGTTGACCCAGCACAAGATACTTAGTATCGGCAAGAAC
>126 46 104
TCTAAAATAAGTAGCCTATATACCTCTACCTAACTAGCCTTTATAT
>127 47 40
AAGGAATAAGAGCGTATAATATAATAGGTATACTAAAGCCTTATATA
>128 45 27
TTCTAATAAAGATAATAATAATTAGGGTTTAACGTGTGTATTATT
>129 45 43
GGGCGAGTATCTTATAGGTAATCTCTCTCCCTAGGTAACTAGCTA
>130 46 10
AAGCTAGCTTCTCTTAGCTTATAAAAGGTAGCGAGCTAATACTACA
>132 46 4
AAGCTAGCTTCTCTTAGCTTATAAAAGGTAGCGAGCTAATACTATA
>133 47 21
GTAGGGAGATCTCTATATACAGGTGCGAGCTAAGCGGGAAGCTTGGT
>135 48 71
GATAGGGGACTAGATAAATATTAATATTATAGATCTTAGAGAAGAAGA
>136 49 20
ACACTACGTACGAACTACAATGCTATCTCAAAACAACTCTAACTTATTA
>137 51 24
AAAATAAAGACTAGTATTCTACTATTCTAGAAAGTTCTCTAGAGCAGAACT
>138 52 2221
GAGTTGGTCGAGTGCCTTCGTTTTTAGGTGAGGATCGTCGTATTGCTGGTTA
>139 47 35
GCTATAAGAGCTATCTTAACTAGGATTTTAAGGACTACTACTTTATA
>140 51 22
AAAATAAAGACTAGTATTCTACTATTCTAGAAAGTTCTCTAGAGTAGAACT
>141 49 2658
CTGCTGCAGGAGAGACTGGCGATCCAGCCTGCGCTCCGCAAAGTCAATC
>142 49 46
AGGATATAATATGCGCATATATAGGTAAGAAGCAGCGATAGATTCTAAG
>143 60 1177
GTTAGATTACTTTAAGGAGTATATAAGACGCTCTACTATTAGAGGGTACTAACTACTAAT
>144 51 133
TAGAAGATATCTCTATATCTTTCTAGTACGTTCGCGCGTTATACCTAGTCC
>145 59 233
TTAGATACCTTCTTGTTCTCTACTCTCTACTAGTTGCGGGTTGGCGGCCTCTCTTCTAA
>146 56 30
GACGATAAGTATAAGGTCGAAGAGATTAAGGACCTATAGAAAGATAGTCGTTAGTA
>147 61 72
TGCGTATAAGGCTCTCTACCTTACGGCTATACGCGCGCTTTAATGGCGAGAAGCAGCCAAC
>149 60 65
ACACTACGTACGAACTACAATGCTATCTCAAAACAACTCTAACTCATTATACAAAGAAGG
>150 127 464
TTATAGTATAGAAAAATAAAACTCTAGAGTATTAAGATAATAGCTCTAAGAGGGGAGATAGTGTTACGAATAAATACTAGATATCTTCTCTAGTTAAAGAATGCGAGGTTAAAGGCTAACTATCGCA
>151 89 874
ACCTACAGGATCTCATCCGAGAATCAATTCGTATCGACAACGCATTCTACGAATTGCAGCAGGAAATCCGACCGGTTAGAGCCAACCAG
>152 99 298
CTGCGTAGGTATAAGCGTTATATCTAGTCTGCTTATAACGCCCGTACTACCTCTTTCCTCGCACCCTCTTCGACGCACTCTTACTATTACTATAACTAC
>155 45 6
CTACTCTTTAATAGCTTTAACCTTGTCTAGATCTATAGAGATACC
>157 45 13
GCTAGCTAGTACTACCTATTAGCCTAGTATAAGGAAGCTAAGATT
>158 45 3
TGTGTGTGTGTGTGTGTGTGTGTGTGTGTGTGTGTGTGTGTGGTG
>159 45 5
TATAACCTAAATTTATATAGATTACTTAGTATTTTAGACTACTAG
>160 45 62
GGGTATTATAGATAATAATATCTATAACTTTAATAAAACTAGCTT
>161 45 12
TAAGACTACTATATAGAGTTTAACCGATTAGAACTCTAATCGGGT
>162 48 28
CCCTACTAGCGCGCCAATAACAATACGTTATTACGCACCTTAATTACA
>163 49 428
CTTAGATTATAGTAACCTACTTATAGTTGCCTAGTTATATCCGCTTCTT
>164 52 286
GTATTACGCGTTATAGCGTCGACGTTAGCGCGCTAGTAGAGTATAGGCGACT
>165 55 518
TCGTTTAGAAGGGGGGTACTGTCACGGCACCAACTCGGCGTTCTGTGGGCCACGT
>166 46 88
AGCCTTCTCTCTATAGTTTAGTTCTTCCGCATACGTCGCAGTTGCG
>168 49 92
AGTAGAAGCACTTTCAGCTACCTATAATGCGCCTATACTAAACTCTATT
>169 49 34
TGGCGGAAATCCTCGCGCGTCGAGATTAAGTATATGCTAAACAATTACG
>170 51 223
TTTTTACTATAGGCGTAGTACTTAACCTAATTAACGCTTAACCTACTAGTT
>171 49 50
CTTATTAAAGGCTATAATAATATCGAGCTTAGTATAGACCTTAGCGTCG
>172 50 42
AGGCTGGCTTCTCTTAGCTTATAAAAGGTAGCGAGCTAATGCTATACTAA
>173 49 98
AGTAGGCGAGTAGATAGCTAAGGCGTAGATAGATATTAAGAAGCAGGCG
>174 50 37
GAACCTCTCCTCCTAGAGACGCCGTGGTAGTCGAAGACTCTAAGTAATAC
>175 50 45
GAACCTCTCCTCCTAGAGACGCCGTGGTAGTCGAAGACTCTAAGCAATAC
>177 51 62
CCCTACTAGCGCGCCAATAACAATACGTTATTACGCACCTTAATCACAGTC
>178 73 441
CGATATCCTGCTTAATCCAGCGTCGTTTGATCTTAGAAGCTATCGAATCCTTCTATAAGCGGGGCCCTAAGTT
>181 80 142
CTACCTAAGAAGATAGACTAGGAGCTAACGAAAGCAGGTAGAGCAAGTACTAGAACTAGTAGGTTAAGCGTTAATTAGGT
>182 89 437
AGGCTGGCTTCTCTTAGCTTATAAAAGGTAGCGAGCTAATGCTACACTAAAACGCTCTTTAAGCTGCTCGGATCCATAAGCTTAAAGAG
>183 45 15
ATCGCCTCGAGGTCCGTCTTCGTACGCTACTACTAGTAGCTCTAC
>184 46 105
TCGCTAGTAATTATAAGAATAGCTCTAGCGCGTATAGAGCTCTAGA
>185 45 21
TAGCGATAATAGCCTAACTAGTCTAGCTACTATCCCCTATTACTA
>186 46 368
AGGCTAGCTTCTCTTAGCTTATAAAAGGTAGCGAGCTAATACTATA
>187 45 4
TAAGTCGTGTTTAGAAACGTAACCTTATTTAGATCTTCTAGCTAG
>189 48 16
GGGCAGTTAGAGCAGCAAGAAGACCTAGCCTAAAGAAACGAGCTTAAG
>190 47 197
TTCTAAGCGGAACTTAGGTGTAAAAGTCTAGAGAGCTAGACTAGGTT
>191 50 169
AGTCGCCTATACCCTACCAGCGCGCTAACGTCGACGCTATAACGCGTAAT
>192 50 102
GCCGCGGAGGCCTCTATAGCCGCTGAGCGGTCGAAGAAGGCTCGTAGTAG
>194 56 152
TTTTATAGAAAGTTTATTAGAAACTACTCCTAGATTACAGCACCCCTTATAGAGAT
>195 53 140
TTTAGATAGGTAGTATAATAGAGTTTAGTATAGGCGTATTATAGGTAGCTAAA
>196 72 109
CACTGGCATGCCCAAGGGAGTCATGGCCGAGCATCGCGGCATCGCGCGTCTGGTGCGAGACAACAACCTTGT
>197 63 83
TACTATTAGTTATAGATCGAAGTCCGTGTTCCTAGAGTAACGCTAAGAAAATATAAGCTACTT
>198 89 174
AGTCGCCTATACCCTACCAGCGCGCTAACGTCGACGCTATAACGTGTAATGCCTTAACAACGTATAGCTAAAACTTTCTATACTAAAGC
>199 604 28106
GCAGAGGAACTTTTTTTTTACATATTTCATGATATATTAAAAAAGTAAGGGGATAGTAAAAATCCGAGTGCTGGAATTGGTAGACCACTTGGCTTTATGAAACTTTACTGGTAATCTTTGATTTATTGGAATATAACCTGAGTGCTGGAATTGGTAGACAGGGGATACTTAAGATATCCTGAGTTCATCTCATGGACGTTCAACTCGTCCCTCAGGTAGGTTAGTATTACTTAAAAATAATACTAATACCATTTCTAGTCCCCCTTTAGAAATAAAAGTAAAGAAACTATAAGGTACATCTTAAATGATAAAGATTAAAGGAAGGCTGACACCCTAGTCTTTATATCTCTGGAGGTATTTACTATTTAGATCTAAAGGTCAAGTCTTTCAAAGTAAGTGTAGAATAGATATGAAATCAGGAAAATACAGATTGTAATAAGAACTCCTTAATACAAAGTGGTTTGGTCACAAGTCAAGCCGAGCATCCTTAAAATATTACATCGACCCGGTCGTTTTATTGTTCTATTTAAGGCCCTTATGTTGTATAGTAAGTAATGTCCAAAGAGCATTATGTTGTTTTTCTTTTGCTCGCAAAGGCGGCTGG
>200 45 15
AAGAACGATCGGCAGTACTAAGAAGTAACGCAGGTAGTAATAGGG
>201 47 66
ATAAGCGCGCTAGTAACTCTATTAGCAAGAACTAGGTTAATAACTTT
>202 45 11
CCTACTTATCTTTTCTCTAGGTAAAGCTTATATCGCCTATTAGGC
>203 45 4
CCTACTTATCTTTTCTCTAGGTAAAGCTTATATCGCCTATTAGGT
>205 45 30
CATCTGTGCGCTGCCCTCCTCTGCTATAGTGCTTCAATCTGACAC
>206 46 2262
TACCGCTTCTCGTACTGCCTTGTCGCTGCGGAGGGCGTGCTCGACC
>207 47 8
AATACTTACGCGCCGACGCGCTAGTATACCTACATAACGCGATTACT
>208 48 32
AAGAAGATTATTACCCTATATATACCTCTATACTCGTCGCACCTACTA
>209 47 217
AAGAGGTTATCTATGCGTACGTACTTAATAGCATAGATAAAGAAGTT
>211 52 89
CCTAGGTGTCTAAAACCCTAAGTAATACTCTAGAGTTTAGGTCGCAATCGAC
>212 50 89
ACTATCTCCCCTCTTAGGGCTATTATCTTAATACTCTAGAGTTTTATTTT
>213 49 54
ATATAAAGGCTAGTTAGGTAGGGGCATATAGGCTACTTATTTTAGACGG
>214 56 65
CGGCTCTAGGTTATCCTCGTCTTCTTTTGGCGGCGTCTACCCCTTAGGCTGCGGAT
>215 51 140
AAAAAGGGAAGAATAACTAAGTAGTAGTCCTTAGTCTAGCTTAGTATATAT
>216 65 49
TACTAAGTTCTTATTAGCTTACGGCCTCTAATAAGAGTATAAAGAATTAATTTCTTTATAGTTAG
>217 82 611
CGAAAGCTAAGTACGGCGTACACGACTACGACGTGCATAACTTTGACGAGACTGGCTTCTAGATAGGTGTTATTGGCTCAAT
>218 97 398
CTGCTCTCTAGAAGAGTCGCGCGAGGACTAAGTATCCTTATCCCGAGCTATTTGATGGCGACAGATCTAAGTACTTAGCGTTTTGGTATAAAGTGAA
>220 96 128
CTCTTAGCGAAAGCCTTCTAGTAAGCGTCCCTCCTCGTTCTAAGTGTCCTTTGTATAGGCCTCCTATTAATCTAGAGCTTCTATTTTCTTTAGTAA
>222 45 23
CCTTAAAGTAATCTAACTAGGCAAGCCCTAGCTAGTTATTTATCC
>223 45 148
GAGAATATACAGGCAGGGTTTAGAGGTGCTGGTCTAGTCCCACAT
>224 45 450
AACAAAAAAAAAAAAAAAAAAAAAAAAAAAAAAAAAAAAAAAAAA
>225 46 16
AACAAAAAAAAAAAAAAAAAAAAAAAAAAAAAAAAAAAAAAAAACA
>226 47 227
TTTAACCTATCTATTACTCCTTAGTAGTCGTTATATAGCTTAGCCTT
>227 45 22
TTAGTACTACCGATCGTTCTTTAGAGCCTCTAGCTATAGCTCCTC
>228 48 91
AAAGTTGTTAACCTAGTTCTTGCTAACAGGGTTGCTAGCGCGCTTATG
>230 48 96
CCTTAAAGTAATCTAACTAGGCAAGCCCTAGCTAGTTATTTATCTAGC
>231 51 58
AAAGTTGTTAACCTAGTTCTTGCTAACAGGGTTGCTAGCGCGCTCATGCAA
>233 57 77
ACGCGGACTTAATAACGTTAGCCTTACCTGCCTTAGTATAGACTAGGATTTAGAGTA
>235 64 217
ACCCTATACTTAGCTTTTATCTCTTATACGAGCTCGAACTAGGCGCTAATAACCTCTAGGTCTT
>236 63 229
CGCGGCTAATAACTAGGACACCGCTAGATAAGGAGGACTAGTAGGGAACGCCTAAGACTACTC
>237 76 235
TAGTAGGCTACTACTTGTCTAAGGAACGCTCGGACAACTATTTCTATCTTAATATTAGGTAATAGGATAAAGATTA
>239 80 103
ACAGCGTAATTTCGCTTGTTTTAGTAGGTATTTTTGTTGGTAGTACTCTAATAGTAAAGGCACTAAGACTCTTAATTATT
>241 75 112
TCTTAAGTATATAAATAGGCTTCTTTTTACTAGAGTAATTAAGATATTCTAGTAGTCTATCTACTCTTTTCCTAG
>242 96 349
CGCGGCTAATAACTAGGACACCGCTAGATAAGGAGGACTAGTAGAGAATACTTAAGACTACTCTATAGGTAGCAGCGTTTATAGTAGGCACTTAAG
>245 45 46
TATCTTTCTAACACGTACGAGCGTTATATCTAGTCCCTCTATAGT
>247 46 694
CTAGGACTGCAGCCTCGTAGGACGCTCAGTCAAACGCGCCACTGGC
>248 47 13
ACGGTTAATAAACTATTACAATATACTAAATTAATTGTTAGAATCGC
>250 51 232
ACTTCCTATTAGGCTTCTTTACGAACAGTATCGGCGAGGCCATCTGGCTAC
>253 51 98
ACCTTCTTATAAAGTCTTTTACGGGTAGTAGGACCTACACCTTAGTACTAT
>256 50 139
TTAGTATTAATAAGTAACTAAGTTAAGGAGCTTTAGGTAGCTAATAAGGC
>257 50 24
ATTTTAACGCGATTACGCGCCTAACTTAGCGAATCTACGTCGAACAGAAG
>258 49 68
GTTTATATCTTATATAGAGGAGCTTAAGATAGCTTCTAATTAAGTAAAG
>259 54 132
GTTTAACTAGTCGCTTAATCTTTAGAATAAGAAAGTACTTATTATAGTACTACC
>260 57 62
TAGGCTAGCTATTTTATAATAGCTTCTACCTACTTATTATCTAAGAGCCTATCGTGC
>262 59 106
GCTCTCTAACCTTTTCTACTTAAGTACCTACTATAAACGCTGCTGCCTATAGAGTAGTC
>263 68 216
GGAGGCGATTAGGAGGCTGCTTACAGAGGAGTACGATAAGAAATTAGAAGAGATTACGGTGTTCCTGC
>264 62 128
GCACTTTATTATACTTGTAGTATAAGTCGATGTTAGTAAGAAATGCGCGGAGTTCTAATCTC
>266 120 216
CAGATACTCTAGATAACTATAACCTACTCGCGATCGCCTAGCTAAATAAGGTTTAGTCTTATATAACACTCTAAATCTATAACTACTTTTATTAAGCTAATAACGCCTATCTAGAAGCCT
>267 62 63
CTAAGAGTACGCGGTAGAACCTACCTACTAGTTATAAGAGAGTATCTTTTAGGCTAGCTAGA
>268 63 52
ACGGTTAATAAACTATTACAATATACTAAATTAATTGTTAGAATTGCTACTATTACTAGCACT
>269 77 182
GCGCTCTCGAGAAGAGAATAGGACTTGCTAGAAGACGTAGGAGACGAACGCCTATAAAAGCGTATTGTCTAAATCTT
>272 90 162
AGTCGTTTAAGTAAGATTAGGAATATATTAGTTAATAGGAACTCTACCACGATAAGCTACAAGGCTAGCTAAGCTCTACCCCTAGATAAT
>273 45 11
AAGGCCTTTAAGGTATTAGGACTTATCCCTCTTAACGCGCAGGTT
>274 45 8
GGTTAGGGTTAGGTTTAGGTTAGGTTACTAAGACTTAGAACCCTA
>275 45 34
TACGTACGAAACATAAAATTACTCTACACTCTCTATAGATCCTTC
>276 45 21
TATAGAGGAGAATAGAGTAATAGTAGTAGTAGTACTATACTAGGC
>277 46 4
CGTTATTATAAAGCTAGTTTTATTAAAGTTATAGATATTATTATCT
>279 47 130
CTTACTATAGTTTCTATAGCGTCGTATAGCTAGTTGCGCTAGTTCTT
>280 48 48
ATAGTTAGAAGGCACTAATAGTAGAAGGGAACCTAGCGAGCGAGCTAG
>282 49 474
GACTTAATAACGTTAGCCTTACCTACCTTAGTGCGGACTAGGATTTAGA
>283 75 355
GACACAACAACGCGTTATGTCTTAACTACGTAGGTCTTAAATAATCTATAATTAATTAGATTTCTAACTTACTCT
>284 84 131
AAGGCCTTTAAGGTATTAGGACTTATCCCTCTTAACGCGCAGGTCGTGTTAGATCGTATTAAAGTACGGCTGCGTACCCCGCTA
>285 81 109
GAGTTTTAGCATATATCGCAAATCTACGAAGATATATAGCCTCCGTACAAGATTTAGACTATTCTATATACCGCGTAGTAG
>288 102 7043
GCGTTTGCGAGGCAGTACGAGCGTAGCGATCGAGGCGTTTAGGAGGCAGTACAGTTTGTGAGATAGGCTCTTTTAGGCAGGGATATTAGCTGTTGCGGGAAG
>293 46 54
CCTCTACCTAACTAGCCTTCGTATACGTGTTAAAGTGCTTTAACTA
>294 45 50
CCTAGAGAATAAGATTCTAACCCTCTATATACTACCTTACTCGTC
>295 45 21
TAGGTAGCTCGCTAGTAATTATAAGGATAGCTCTAGCGCGTATAG
>296 45 17
TATTAATATCTACGTCTTCCTGCTAAGCCTATAGCATCTATAGAT
>297 46 42
TGTGTGTTGCAGTCTTGCGAGGGATAAGGCGAAAGGTCTACCCTAT
>298 45 27
ACTAAAGCGTATTCTAAAAGCTATCTTCTATTTATTACCTTCTAC
>300 46 74
CGGTAGAAGCCCTATTAGTCTTTAAAGAATTAAAGAATAGGTAATA
>301 49 28
GTAGGGTCTTAGTAAAAAGGTACTACTCGCTTAGAAGTGCTACTCGCTT
>302 50 104
CTAGGTAAAAAGGCACTCCGCGAGCGCGTTAGTTAAGAACCTAGCGTTTA
>303 52 93
GATCTAGCATAGTAGTACTATAGAGTATAGTAAGATAGTAGCTTAGTTAGCC
>304 49 168
GTATAGCGACATAATCTTAGGCTTAGCACGCAACCGCACCTACTATATT
>305 46 30
AGCAGGTTTAATAGAGGTAAGGCGTAACTATCGACTAAATTAGGCG
>306 47 44
ACTAAAGCGTATTCTAAAAGCTATCTTCTATTTATTACCTTCTATAA
>308 51 38
CTAGGTAAAAAGGCACTCCGCGAGCGCGTTAGTTAAGAACCTAGTGTTTAA
>309 65 81
TAGAGCCTTAGAAGATAGATTGGTAGACAAGTAGTAAATAGAACTAATTTTAGTAGAAGTATATA
>310 52 104
TCTGGGCCAGACGCTTGGGCCACTGGTTGGGCCAAGCGTCTCGCCTGGCTCG
>312 68 105
CCTATTAGCCTAGGGTCCTTATTAGTTTAAGGGCTGCTAGGTAGCAGTCTCTTGCTTGCTCTATCTCT
>313 79 165
AGCGCGCGGTAGTTAATATATAATTAGAGTTCTCCTTCTAGCTTCTTCGTAAATAGAACTAGTAAAGAGGCTGGCGAGC
>314 79 159
AGGAGAAGTAGGGTATTATAGATAACGATATCTACAACTTTAATGAAACTAGCTTTATAATAGGTAAGATTTTATTATA
>315 72 71
TAATCGCTATAATAGGTAGACGCCTAGAAGGCGAAAATACCGCGCAACGCCCGCGAAGTCGAGGCTTAGAGT
>316 86 644
AATTCTCTACTAACTAACGCGTAGCATAAACACCTACTATTAATCAACGCGGTAGCGTTATAGATAGAGTTCACAATTAAGTGCGC
>317 89 250
CCTAAGCTCTAGGCTAAACTAAGCGGCAATAGCTATAAGCATTCAAAACAATCTTCTAGTAAGTGTAGCGGCGTAGGTCTCTTAGGCGG
>318 86 123
GTGCTCGCTCGCTTAGAGTGCTCGCTCGCTTATGAACCACGTTATAGAGAGAGTTATAGAGTTTATTACTAATAGTAAGTACGTAG
>319 100 167
GAAAGAGCGCGAAAAGAAAGAGCTTTTAGTAGCTTATCTAAAGGTATAGCGTACGCAGCTAGATATCTAGCTATCTTAATAAGAGCTTAAGCTCTTAGAG
>320 48 3659
GCGTATCCACGCGACTCCAGTGTCGTGGACCTCTTCCGCGAGCAAGCC
>322 47 79
ATACTAGAGTTATATTTAATAGAGAAGAGAACTATAAGCTATCTCGT
>323 46 84
GTTAGAGTTAGGTTGCTAAGACTTAGGTTAGGGTTAGGTACGCTGG
>324 48 42
CTATACCCTACCAGCGCGCCAACGTCGACGCTATAACGCGTAATACCT
>325 51 54
TCGCACGAAGAATCTATAGAGAGTATAGAGTAATTTTATATTTTATACGTA
>326 47 38
TTGTTAACCTAGTTCTTGCTAACAGGGTTGCTAGCGCGCTTATGCAA
>328 49 50
AATAACTACTACTATAATACTAAATTACGTCTTTATAAAGGTAATAAAT
>329 53 31
ATAAGAACTTAGAGTACTTTATAAAGCTAAAGATATTAAGCGAATATTAAATC
>330 53 84
ATAAGAACTTAGAGTACTTTATAAAGCTAAAGATATTAAGCGAACGTTAAATC
>331 50 88
TCGATTCTCTTGACCGCTACTTTAACGTGCGAGTAGGGTAACCTACTATA
>332 66 88
AGAGGCTATAGTAGGTGCAAAGAGTGCGTAGGTATATAGAGAAGAATAATATTTCTTTTCTTATAG
>333 72 236
CCTGCTACAAAGTCTGCGCGCAAGACCGTACCAAAGGTACCCTCCAAGAGGTACAAGTTCAAGGCTGGTAGT
>335 56 51
CTACTATAAGCTTTCTTTAACCGCTTAGCGGCTATAGAGGCCTCCGCGGCTAACTA
>336 63 122
GAGCGTTTTAACGTAGCTAGAGTGCCTAGCTAGGCTAGAGAAGTGCGCGCGGTAGACTATCTA
>337 64 50
TCTTATACGCGTTAGGAGTACTTCTACTTTAACGGCGAAAAGTACACTATATTAAGTAGCTAAA
>338 59 67
GAGCGTTTTAACGTAGCTAGAGTGCCTAGCTAGGCTAGAGAAGTACGCGCGGTAGACTA
>339 78 152
TGCTTTAACTACTCTAAACTAAGCGCGTTATTTGTCTAACTATTTTTAGAGACTAAGAGCTTCTAATTACGTAGTATA
>343 99 184
AATAACTACTACTATAATACTAAATTACGTCTTTATAAAGGTAAAAAATATCTAAAGGGCTTAGATAATAGAGAGGGCGCTGTAGTTCTTAAGGTAGAA
>344 89 567
GGTCGCTCGCGCCCGAGACGCTGGTGGGCGTGTTTGCCAGCCGGGCGTGCGAGGCCATTGTTGCATTTCTAGGCATTCTCAAGGCCAAC
>345 89 176
GGTCGCTCGCGCCCGAGACGCTGGTGGGCGTGTTTGCCAGCCGGCCGTGCGAGGCCATTGTTGCATTTCTAGGCATTCTCAAGGCCAAC
>346 99 327
TATCGGCGGGTACATTAATTTAAAGCTCCTGTTATTGCGCTCTAAGATCTCTGTACTTACCTAATATAGCCTTAGCACTAGCTGTTTATACACCTCCGC
>347 111 296
TCTCCGTTAGCTATATATAGTAGGTAAGCTTCTTATTTCTATAGCGGCTTTAGTCTAGCTAAAGACACTGCGTGCGCTAAAACGTAGTTAGCTTATAATCCTAAATCTACT
>349 47 80
CTGCAACACACACAACAATACACACGTTGAACCCTAATTATTATTAT
>350 45 35
GGTTAAAATTACCTAATTAGGCGCGGAAACCCTAACGCTAAGCCT
>351 46 68
GCTAGACGAATAACGCGCTTAGTCTAGAGTAGTTAAAGTACTTTAA
>352 49 33
GAATTGTGTAGAAAGAGCGCGAAGAGAAAGAGCTTTTAGTAGCTCGTCT
>353 46 62
GGATGTTATAGACTTTAGCAGCGCGCTTTATACTTCGAACACGTTA
>354 46 36
AGAGTACTTTATAAAGCTAAAGATATTAAGCGAATATTAAATCTAC
>355 47 6
ACGAAGCGCTTAGCTTAGTACTTACTAACTAGCTTACTACTACGTAT
>356 46 123
GCTTTTCTAAACGACTCTTAGTAGTTATTATAAGTCGCGACTTTTA
>357 46 21
TCCTCTTAACTACTACTTTAACGTGCGAGTAGGGTAACCTGCTATA
>358 46 1612
CGATGGGAGATCAAGGACATGATTGGCTTCTTTGTCAACATGCAGT
>359 47 89
CTCGTCTTTTCCCTAGGTAAAGCTTATATCGCCTATTAGGCGGGTTA
>362 49 155
TTAGCGGCTTAGAGCTTAGCGTTGCGCTTAGTTATTAATACTAGAGAAT
>363 51 28
GTACGCGACTCCGCCCTTTATTATCTATAAAGGACGCGTCTATATCTTAGT
>364 53 264
TCTACGCCTACTTCTTAATATCTATCTACGCCTTAGCTATCTACTCGCCTACT
>365 49 107
CTATATAAGGTAGTAGATATAGCTAATAAACTACTAAGTATACGTAGTA
>367 64 165
AGTTTATAGAGGAGATTATAAGTAAGAAGTAGAAACGCTAAGAATATAGTTAGCGCCTTTACTA
>368 67 51
AAGAGGCTATAGTAGGTGCGATAAGTGCGTAGGTATATAGAGAAGAATAATATTCCTTTCTTTATAG
>369 61 43
TTAGTTCGCGGGGTAGAGGTTTACTTAGGATAAGTTAGTCTAGATAGATATTAGTACACTA
>371 105 288
AAAACTATAAGATTAGTAATAAGGAAGATAGCTACGTCGAGACGCAGTCGAGAATACCCTTCGAAGCGCGACTAAAGGGCGAGTTATAGTAGTAGTAGTATTCTA
>372 100 154
GTTATAGCATCTAGTAACTAGTAGTAGGCTACTACTTGTCTAAGAAACGCTTAAATAACTATTTCTATCTTAATATTAGGTAATAGGATAAAGATTAATC
>374 45 8
TAACGGCGAACTAGAAGGGATTACACGAGCATTCGAATACGCAGC
>375 45 9
TAACGGCGAACTAGAAGGGATTACACGAGCATTCGAATACGCAGT
>376 45 44
GATAATAACTTAGATAATAGCGCGTATAAGAGCGGGCTAAGCTAG
>377 45 212
GGGGGTACCGACTGCTAATAATCGACGGCCACGAGAGCCATTGCT
>378 48 105
TTAAATCCGCTAGGCCGCGTTATTAAGCCGATTTAACATAGAGATACT
>379 48 176
TTTCGCCTAGATATACGCTTAAACTTCTATAAGCTTACTACTACTAAA
>380 47 39
TTTCTAAGTTATCTAACTCGCCTTTATCTATATTCTTTAGAGAAACT
>381 45 1068
TGTCTCTTCGGCCCGCACGAGCCCCATCGCATCCAGCTTTGCGTA
>382 48 104
GGTGCTCGGATAAGCCTTCTAGACTTCGGGTGCTTAGATAAGCCTTCT
>383 49 306
GCTTATAGTAGTAGTAATTAAGAAAGAGCCTAACTAGCTCTATAGCGCT
>384 49 75
GCTATAAGAGCTACCTTAACTAGGATTTTAAGAACTACTACTTAGAGAA
>385 48 206
ATTGCTAGATATTAATATAGTAGATTACTCTATATTAATAGTATTAGT
>387 52 85
ATATTATTCTTCTCTATATACCTGCGCACTCTTCGCACCTACTATAGCCTCT
>388 55 97
AAAAGAAAGTAGATATAGCGGGAGGAGACTATTATAGTTAATAAAGGCGTACGCT
>389 57 894
TCCTAGTAGTTCCTTATCGTGAACGTCGTAGTTAAGTTCTGCTCCGGAGAACTTCCT
>390 51 88
TATCTCTTCTATAAGCTTAAACTACCTCTTTATTAATATTATATTCTTATA
>391 63 48
AAATAACTACCTCTCGCTATTAATAGGTATACTTATATAATAATTCTTTAAAAAGTTCTATTC
>394 67 52
CTTTTAGCTTCTATAGCAGCTTAATCGTATTCTACGAGCTAGGTATCCTATTAGCCTAGGGTCCTTA
>395 77 177
GCTAGACTACTAAGCCGGCCACTTTTTCTTGGCATCGCGAACACTACGTACAAAACATAAAATTACTCTACACTCTC
>397 149 6682
TGCCTTGCAGATATGGACCGCTTAAAAGTCTACTTCAATAACACTACAGATGAGCTTGTTCAGGACAAGATACGCATCCCTGTTCTACGCAAATGGGGACACCCATGGTTCCATCTCAACAAGAGAGAGAGAGCAACGGTGTTTCTCAC
>400 45 47
ATAGTAGTAAGCCTATTAGTAAGAACTAGGCTAAGCGTTTTATAA
>401 45 4
AGGCGAGCGGCGCACACGGGCGAGCGGCGCACTCTACTAACTTTT
>402 45 94
GTGTTTTTTTTTTTTTTTTTTTTTTTTTTTTTTTTTTTTTTTTTT
>403 47 9
GCGGAACTACTCTCTCTAGTATAAGTAGCGAAGGAGGCATAGTTCCT
>404 47 102
CCAGTTTTGACGAGCAACTTGACTTGCTTGTTGGCAACTCTGGCTGC
>405 47 39
AGATTCTTAAGGTTAGCTCTAATAGCTAGATAAATAACTAGCTAAGG
>406 49 19
AAAGCAATAGAGAAGTAATAAAGAAGGAAATTAAGAGCTACTAAGAGAA
>408 47 84
GCGACTATAAAGCGAATTTAAAGCGCCTTAATAAGCTAGAAGAGAAG
>409 48 153
GACGCGCTAGTAGTAGACCTTAGGCGCGCTTATTATCTATACTTTTCT
>410 53 31
TATGTAACCAGACGAGTTAGTCTCTAAGATAGTCTCTCGATTAGAGTCCTATT
>411 55 59
CGTGCGCTAGCATAAGAGCTTATTACTAGCTTTAATTATTAAGGTAATTAACTAG
>412 51 35
TGCGACGAGTGCGTAGGCATATAGAGAAGGATAATATTCCTTTCCTTACAG
>414 56 135
AGGCGAGCGGCGCACACGGGCGAGCGGCGCACTCTACTAACTTTACTTACCTTACT
>415 79 157
AACTTTATCTTATTAACGCGCTAGAAGACGCTCCCAACGCGACTGCGAAGCGAATTTAAAGCGCCTTAATAAGCTAGAA
>416 64 85
TTTATACTCTAGTAACCTTACGCGTAGGTTCTTAGCTAAGTATTCTTTTTCGCAGCTAATTAAT
>417 94 500
TCGCGCCCTAGCTGTGCGAGGTAGCAGATATAGCTAATAAACTACTAAGTATACGCAGTAGTAAGCCTATAGGTAAGTACTAGGCTAAGCGCTT
>418 89 116
AAAGCAATAGAGAAGTAATAAAGAAGGAAATTAAGAGCTACTAAAAGAAGGTAGGCTTAATTCTCTATATAGCTATAATACTTCGCCTA
>424 47 10
AGAATTCTATAGATTTAGAAATTAGGCTTTTTTAGACTAGCGCCCGG
>426 46 12
CCTAACGCTAAATACGTGTTAATCTACTATACTATATTTTCCTCTC
>428 49 157
AGCTTAAGGCTTAGTTAAGCCTAATACGTAAGCGCGTGCGCTAGCATAA
>429 48 79
TCTAACCTACGAGAAGAAGGTTATAAGGAACTATATAACGCAGTGCTT
>430 53 316
AGCTTAAGGCTTAGTTAAGCCTAATACGTAAGCGCGTGCGCTAGTATAAGAGC
>432 72 169
AATTATAGGTATTCTTAATTAAGGTCGCTTACTAGAGCGTACGTTGTCTTCTAGGTTAGGCGTACTACTAAT
>433 70 61
AGGACTACTACTTTATATAAAAGATCCTAACTCTCTATATACCTGCTTATTTATCGTATATACTTTAGCT
>434 89 95
ATCTCCTGCTCTTGCTGGGCTTCTCCCATAGTAGCTTGAGCTAGATGAATGCTTTGTCTTAGCCTCTCTACAATGTTCTCAGCCTTCTC
>438 45 11
GAGAGAGTTGTAGACTCTACTAATTATTTTAGTGCGTAGACTCTT
>439 45 4
GTAAGCTAAAGTTATTACTAAGTTTTAAACTCTAGACCTTAGACC
>440 45 51
AACTTTATCTTATTAACGCGCTAGAAGACGCTCCCGACGCGACTA
>441 45 76
ATTAACCTAGTTCTTACTAATAGAGTTACTAGCGCGCTTATATAA
>442 47 13
GCGGATAGTCTAAGCGTTGTTTAGACGCGAGTGGTTAATCTATACGT
>444 45 21
AAGGAGGTAGATATACCGCGTAATTAGAAGCTCTTAGTCTCTAAG
>445 46 16
TAAAGGGTGCTTATCTTCTCGCGTAGTAACACTATTTCATGCGCCA
>446 46 21
TATGCTATCTATTACGCGCCTTTACTTAGCTATATAACCTTCTTAT
>447 50 58
TAAAGGGTGCTTATCTTCTCGCGTAGTAACACTATTTCATGCGCTATTTA
>449 56 183
AACTTTATCTTATTAACGCGCTAGAAGACGCTCCCGACGCGACTGCGAAGCGAATT
>450 53 87
GCGCGTATGGCGACATAATCTTAGGCTTAGCACGCAACCGCACCCACTATATT
>451 63 377
GGATATTATAGACTTTAGCAGCGCGCTTTATACTTTAAACACGTTAGGAATTAATATTAAAAA
>453 66 85
ATCCTATCTAAAGACTATAACTAATTCTAGAACCTTTCTACTATTCTTAGCGAATCTAACTTAGAA
>454 88 276
AGAGGAATTCTAGCGCGTAAGTATAGACTAGTATTATATACTAGAGTTTATATCTACTTAGAAAGATAGCTATATATACTCTAGAGTC
>458 81 152
GCGTATAGAGGAGCTTAAGATAGCCTTTAACTAAGCGAAGGATTACTAGAGGATACTCTAGGAAGACCTAGAGGTTATTAG
>459 90 105
CCTCTTAAAGAGTACTTATCTTCTTACGTAGTAATACTATTTTAAACGCTATCTACTATACGCCTTTACTTAGCTATATAACCTTTTTAT
>460 45 14
ATACTCGTCTAGAAACTCTAAAATATTCTCGCTATTAAAGCGTAG
>462 45 150
CTCGCGAGGCTAGTAGCGCGTTTAACTAAGCGTTCTATAAGGCTA
>463 45 37
CTCGCGAGGCTAGTAGCGCGTTTAACTAAGCGTTCTATAAGGCTG
>464 45 16
TTATCCTACTTATTCTAACTACTCTATACTACTCTTATTAGTAGC
>465 46 75
CCCTACTAGCGCGCCAACGTCGAAACGTTATTACGCACCTTAATTA
>466 45 18
TCTAGTTGCGGCTCGACAAATAATATAGGATAGGACGATAGTTAC
>467 47 29
TTAGCGATTATATTATTAGTAGGTATATAAATAACTCTAATCTTCTT
>468 47 40
CCCTACTAGCGCGCCAACGTCGAAACGTTATTACGCACCTTAATCAC
>470 47 40
AGAGGCTATAGTAGGTGCGAAGAGTGCGCAGGTATATAGAGAAGGAT
>471 45 41
GCGAGCGGGCACTCTAAGCGAGCGAGCACCTCCCTACTAGCGCGC
>472 47 15
ATACTCTAATAGATCTCTAGCTAGTAGAATTACTAGAGAAAATAGAA
>473 47 26
GCAGGGTCGCGTACCTAGCAGCGCAGATACTCTAGATAACTATAACC
>474 49 85
AAAAGAGATAGGCCTAATAATCTAGAGCTTACCCTAGAATAGAAGGATT
>475 47 12
ATACTCTAATAGATCTCTAGCTAGTAGAATTACTAGAGAAAATAAAA
>476 54 20
TAACCTTAGAATTCTTATAGAGGGCTCGCTTATAGTTATACTTATAATTAAATT
>477 52 45
TAGAGTTATTAAGCGTACGCCTTTATTAACTATAATAGTCCTCTTCTACTAT
>478 52 45
GTAAGCCTTAGCTAGTTATTTGTCTAGCTATTAGGGCTAACCTTAAGGACCT
>479 46 2499
AACTGCATCCTGGCCTGACCTGGTATCTGATGCCGCTGGCAGTGCG
>480 51 134
GAGTCTGTTCCTTAGTCTCCGACTCGGTGTCTTCTTGGTCCAGCATCTCAT
>481 49 55
AGTAGAAGCACTTTCAGCTACCTATAATGCGCCTACACTAAACTCTATT
>482 55 34
AACTATCTATACGGCACTACTATCTATAGTCGCTATAATCTTATATCTATATACG
>487 68 99
TAAGGATAGACCTCGCGACAGCTGCCGAAATCAACCTATACTAATAAAAGATTAGATTACTTCTATTT
>488 89 108
AACTGCATCCTGGCCTGACCTGGTATCTGATGCCGCTGGCAGTGTGCATCAGAGGCCCGCTCGATCTGCCAGCGCTCCATTCTGCGCTC
>489 134 260
AAGGTTAGTTATAAAGAGGCTAAGGTAGTTAGATAGTAGATTCGTAGCTAGGCTAGGTTAGTTTAGTACCCTAGTAAGCTCGAGGTGCCGACTAGTACTCTAAAGCCTATATAGTAATTACTAGTATATATAGA
>490 45 12
CGAGTCTCGTTTCTTAAATCTCTTTAGGTAGGAGTTAAAGTATCT
>492 46 75
ACTATAAAGCGAATTTAAAGCGCCTTAACAAGCTAGAAGAGGAGGC
>493 45 1009
TCCAAGAACCACAACCGGCCCTGCGCGAACGATTGCGCCACCGGC
>495 47 25
CTAGAGCTTGCTAAGGACCTTTCGGACATAATCCTAGTATTGCCGTA
>496 45 21
GACTAGGTCGAACCAGCGCTAGATAGCCGCTGGGTCCTCGCAGGT
>497 47 15
CACCACACACACACACACACACACACACACACACACACACACACCGC
>498 47 125
ATAGGCTAGAGCCCAGTAGGTAAATCCTCGATAGGATCTCGGTCACG
>499 47 11
CCTAGCGTTTAACGTTAAAGGTAGTAGCAGCAGCTTAGTAGCTTTAA
>500 46 6
TGTTTTAGTAGGTATTTTTATTAGTAGTGCTCTAATAGTAAAGGTA
>502 47 72
GTAGTACTTGCCCTAGAAGATAATAAAGGGTAGGATAGCCTAGCTAG
>503 48 15
TCGTATAAACGCGATAATAATAGTAAAAATAATAACTATCTATAACTA
>504 48 97
ACAGCCTTAGAGGGATACGGGAAAAAGAAGCGGATATAACTAGGCAAC
>505 50 550
ATTTTTTCTAATATACTCTCGCAGCTTAGCTTCGTGCTTAGGCGCGACTA
>506 56 156
TCTATATACCTACGCACTCTTCGCACCTACTACAGCCCCTTAATATCGCCTGCTTT
>507 53 434
GCAGTGTTGGCACCGTTGGCAGTACCAGCAGTGTTGGCACCGTTGGCAGTACC
>508 54 59
TCTAATCTACCTAATAGTAAACTAGACCTAACGTTACCCCTCTATAAGTAAGAC
>509 69 5267
AACGGGCTCATACCCGTAACTGATGACGTGCGGCCATTAATCGCGAGCATAGCAACAGGAAGTAGCTGT
>510 66 45
GCGGCCTTCTACTACTACTACGTTTATAATATCGTAACCTATTATCCTAGCTTAGCTACTCTAGCT
>511 75 117
CACGATGCTCAACGGCCAGCGGCCAGGCAAAGTGCTCGAGATTGGATCCGGCACTGGCATGATCCTCTTCAACCT
>512 85 197
GATTACTACCCTCTTAACTCGCCTAATAGGCGATGTAAGCTTTATCTAGGGAAAAGATAAGTAGGCCGCGTTTAATAAGCTAAAG
>513 93 189
ACCTAGCTCTTATCTAAGTCCTCTTTATCTTTGCTCGCTTCCTTATAGCAGTAGGACGTTAGTTTTAGAATTTAGATAATACGCTTTTATAAG
>514 75 295
CCTAGCGTTTAACGTTAAAGGTAGTAGCAGCAGCTTAGTAGCTTCGAAATTAGTTAGATTAATAGGCTTAAAGAG
>517 45 43
CTTATTTTAGTAGGTATTTTTATTAGTAGTGCTCTAATAGTAAAG
>518 45 610
CCAGCGCGTCAACAACAACACGTTATCACGCACATTCATCACAGT
>519 45 4
CAGCTAATAAGGCCGCTACGCAACGTAAATTATATAAAAGAAAGC
>521 46 6
GGCCTTTGAAGAGCTGGTCCAGCAGGTGCACGAAGTGACGATTGGT
>522 45 14
GCTACTACTAGTTCTTTTAACCTTAATAGGCCTACTAGCTACGTT
>523 47 342
AGGCCGCGTTTAATAAGCTAAAGGAGATCTTTGTAATAGAACCTATC
>524 45 1637
GGTCAACGCCAACCGCGATCGATGGGAGATCAAGGACATGATTGG
>525 47 302
AGCGCGTTAATAAGATAAAGTTATTTAGAGGATATTATAGACTTTAG
>527 46 31
AGCCTATATAACCCTACCTAACGCGTCTTTATATACTTATTAAAGT
>528 48 30
AAGTACCTAAAGTCTAGAAGGCTTATCTAAGCACCTAAAGTCTAGAAG
>529 47 82
ACCTAGTGCAGCGCCTTTAAGCCCGCTGGCTAAGGCCTAATCGCGCT
>530 48 9
TTTAAGCGTATATCTAGGCGAAAAGGCACTCCGCGAGCGCGTTGGTTA
>531 49 32
TGGCGGAGTTCCTATTAACTAATATATTCCTAATCTTACTTAAACGACT
>532 51 205
ACGTAGCTACTTATATAGAATATAAGGTAGGCCGATTACCTAAGAGGTAAT
>533 52 74
TAGCTATAGAGGCCTCTATAGCCGCTAAGCGGTTAAAGAAAGCTTATAGTAG
>534 55 220
ACGAGCAGTAGAAGCACTTTCAGCTACCTGCAATGCGCCTACACTAAACTCTATT
>535 57 37
TAGAAGATAGTTCTAGTCTAACTAAAGAGTAGTTAGAGTAGTAAAAAGACTTAGCCT
>536 57 213
GCTAAAAGATAGTATTATACGTCTAAAAGAAGGTGTTCCGTGTTATATAAGAAGGTT
>537 60 1973
TCAGCAACGGTGGCTGGATGTACTTGAACGTTTCTCGCTGTCGGATCGGCTTTATAGGCT
>538 78 95
GAGCTTAAAGAGTAAGTAGTAGAGTTAATAAGGTGTAGAGGGCGCAAAAGAAAGCGAATTTAGATAGGCGGTATAATA
>539 89 141
CCAGCGCGTCAACAACAACACGTTATCACGCACATTCATCACAGACAATAAACTATTGCGATATACCAAATTAATTATCAGAATCGCTA
>540 89 191
CCAGCGCGTCAACAACAACACGTTATCACGCACATTCATCACAGCCAATAAACTATTGCGATATACCAAATTAATTATCAGAATCGCTA
>541 89 133
CCAGCGCGTCAACAACAACACGTTATCACGCACATTCATCACAGGCAATAAACTATTGCGATATACCAAATTAATTATCAGAATCGCTA
>542 129 387
AAGTACCTAAAGTCTAGAAGGCTTATCTAAGCACCTAAAGTCTAAAAGGCTTATCTAAGTACCTAAAGTCTAGAAGGCCCCTTATAGCACCTAAAGTTTAGAAGGCTTATCTAAGCACCTAAAGTCTAG
>544 496 1833
CTAAGACCTATACTATTTAGTTCTTACGTAACTAGTAATAGATAAGGTATCTACTTAAGGTAAACCTAATACGCGCCTTAGTAGTAGCTAGACCCGCTTTATAGGTAAGCTAGGCCTCGTCTTTCTTTCGTCTTATATAGGACGCGGTTATGTAGAGTAAGATAGTAGCGGTAATAGTAGGCATCGTCTATCGATAGAATATAGCGTAGATTAGCCTTACGTACTAGCGTACTATAGAGAAGCTATAGAGTAGTAACGCTAGTAGGTAGAGTAATCTCTATAGCTAGGTAAAGTAGTAGCTCTAGAAGAAGTAGCTATCTACTATAACTTTTAACGCGTTTAACGCGCGGCTTAAGTAGGTATATTAGTAGTATAAGGCTACTAAGACGCTTAGATAGAGCTCTCTACTATTTCTTAAGGGCGACGTCGTTATAGTAAACTAAGTAGAGTAAACGTTATATATCTTTAAATAGTCTCTATAGCTCTAACTAGTATA
>545 45 27
GGACCTTAGTGTAGAGGAAGTTTCGACGCTTTCTTTAGGTTAAAG
>546 47 58
ATGTAGGACTAGACCAGCGCCTCTAAACCCTGCCTATATATTCTCCT
>547 45 34
TATAGCTAGGGCGCGAACCCTCGCGAATTAAGGTTAAGAATATAT
>548 45 5
TAACTAGACTTTAACTAGTAGGTAGTATACTTTTACTAGCCTCTA
>549 46 74
TGTCTAGTCTGCTTATAACGCCCGCACCGCCTCTCTCCTCGCACCC
>550 46 13
TGAACCACAGCCGCCAGCTGTATTAAAAGAAGGAGATTCAGAATAG
>551 49 30
AAAGCTTATTAGATAATGCGTAATAGTAGCGCTTAGCTCTTCTAAGGGT
>552 47 77
TAGCTAGTTATTTATCTAGCTGTTAGAGCTAACCTTAAGGACCTAAT
>553 50 274
GCAGACGCATTGAATACCCGCAATGGACCAGCCACTGCAGACATGCTTGC
>555 50 55
TAGATATCGTTATCTATAATCCCCTACCTCTCCTTTATAGACTTAACTAG
>556 52 59
GGCGTAAACTACGTAAGTAACTAAGACCTATAGCGTGCTCGTTGCAGGTGCT
>557 56 68
CCTCTCTCCTCGCACCCTCTTTAACGCACTCTCACTATTACTACGACTACTACCCG
>558 51 133
GGTTAACAACTTTATTAAGAGGACTCCAGAGCTCCGTACGCGCTAGAGCCG
>559 51 100
CGGCTCTAGCGCGTACGGAGCTCCGGAGTCCTCTTAATAAAGTTATTAACC
>560 51 94
CGTCCTCGAGTTCGACGTCCGTCGCTAACTCGGCATCTAGTAGTACTAGTT
>561 64 150
ACTATAGAGGGACTAGATATAACGCTCGTACGTGTCAGAAAGATGTAGAAGAAGATTCTGAATC
>562 65 53
GATAAGTCGCTTTAAAGTTACAAAAGTTAGTAGAGTAGCCTACTTACTTACCTAGCCTACTCGCT
>563 68 72
AGAACCTACGCGCAAGGTTGCTAGAGTACGAAAAGAGATAGGCCTAACAATCTAGAGCTTACCCTAGA
>564 120 261
TTATTCTTAAGTTAATTAAGATAAGAATAAGCGCAAACTTACTACCTAAGCTATAGCTAGAGATTATAGAAGCAGCAACTTAGCTCTATAATATAAGCCTATTATATACTTATAGGTTAC
>567 45 3
TACGCGCTAAGAGTACTTACGCTTTAACAGTAAGAAGTAGACTAT
>568 46 8
CGACGAGTAAGGTAGTATATAGAGAGTTAGAATCTTATTCTCTAGG
>570 45 974
GCGAGCTCGTTGTCACCGGCGACGGCCTGGCACGCGGATACACTG
>571 47 160
AATAATTACTATCTCTTTAGACCTCTAGAGAGCTATTAAGTTAGGCT
>572 47 6
TACAACCGACTAGGAATTTAAGGTCTACGCAGATAACTAAGTAGTAA
>573 46 8
GCCTTTATATATATATTAAAGTGCTTTAACTACTCTAAACTAAGTG
>574 47 10
TTCTACTAAAATTAGTTCTATTTACTACTTATTTACTAATCTATCTT
>575 48 73
ACTAGTAGGCTATTATACTCTCTATAGGTAATATAGTAGTTAAGTAAT
>576 51 74
TACAACCGACTAGGAATTTAAGGTCTACGCAGATAACTAAGTAGCAATCTA
>577 49 42
TCTCTTAGAGAGCAGGCTTATTAGGTTCTAAGCGGAACTTAGGTGTGAA
>578 53 29
AGTGCGTAGGTATATAGAGAAGAATAATATTTCTTTTCTTATAGTAATCTTAA
>579 55 49
TAACGTGTTTAAAGTATAAAGCGCGCTACTAAAGTCTATAACATTCTCTAAATAA
>582 60 34
ATACTAGCACTCGATACTAGGTTTAGATATATTAAAATATCGATGCCTACCTATTCTACT
>584 65 553
AGAAGCGGCAACAGGTGCAGGGATAGTAGGAGTAGTAGTAAGAATATTAAGAGCAGTGCAAGTTA
>585 86 289
ACGCCTTAGCTATCTACTCGCCTACTCGAGCCTATACTACTGCCCTATCTATAGGCACGATTTCGGGGCCTTCTCTATTCTAGCTA
>586 89 333
AGTTTCGAATTTAGAAAGCTAAGCTCTTTATTATACTTAGGGAGATCTGCTACGTAATAGCCTTCGCCTACGCAACAGCCTCGTATCTC
>587 115 306
TACGTAGTGTTCGCGATACTAAGAAAAAGTAGCCGGCTTACTAGGGTAGCCGGCTTACTAGTGCTTTACGTTATTATTAATTATTACCTTTTATCTAGAGTTCTATTAATAGTAA
>590 88 435
ACGCCTTAGCTATCTACTCGCCTACTCGAGCCTATACTACTGCCTCGTCTATAGGCACGATTTTAGGGCCTTCTCTATCCTAGCTAGG
>591 133 259
TTCTTTTCCTTATAGCGATCTTAAAAATCGATTAAGTAATAGCTTTTGTGGCTGTTAATTATTAGCAGTTAGTACCCTCTAATAGTAGAGCGTCTTGTATGCTTCTTAAAGTAATCTAACTAGGTAAGCCCTA
>592 45 15
GTTTAGAAAAGCCTTGTTATAGAGAGTAAGTAAGAGATAAGCCCT
>594 45 43
GTTTACTCTAGATATCTCGCGAGGCTAGTAGCGCGTTTAACTAAG
>595 45 43
GATCTAGCAAGGTAGTACTATAGAGTATAGTAAGGCAGTAGCTTA
>597 46 89
TATATCTTTTTTACAAGTTCGCGCGTTATATCTAGTCCCTCTATAG
>600 54 117
CGTAGGTACAAGCGTTATATCTAGTCTGCTTATAACGCCCGCACTGCCTCTCTC
>601 50 18
TTATCGAATATAACTCTAGTATACCTATATAATAGCTCCTTAAGCGTAGC
>604 123 228
AATAATTACTATCTCTTTAGACCTCTAGAGAGCTATTAAGTTAGACTCGCAATCGCGTTATAGAGGTATCCTAGCTAAACGTCTTCGTAGTATATTCTTAGAGACGCTATAGATAGCTACAGC
>605 55 50
ATAGAGTTTATAATTAAGTGCGCTATAAGGGGAGGGGTATTTATGTGCTTCTACT
>606 63 134
TTTCCCTTTTATATATATGCTTACTATAAGAATCTTTTCCTAATTATTAGGCACTTTATTATA
>607 72 278
TAAGAGTTTATTAGCTATTCCTTAAACGTTAGCCTTTGTAGGCGTAAATCCTCGCGCAGACTCTTTAAGAAT
>608 80 194
CTAAACCGCGCCTTAGAACGCTTTATTAACAGTAATAAGTTAACGATACGAGTAGATAGGTGGGTGCAGAGGCTAACAGG
>609 82 146
GTACGGAGCTCTAGAGTCCTCTTAATAAAGTTATTAATCTAGTTTTTACTAATAGGGTTGCTAGCGCGCTTATATAAGAGTT
>613 45 7
AGCTCTAGCGCGTATAGAGCTCTAGAGTCCTCTTAACAAAGTTAT
>614 46 46
GGGCTATACCCCTAACTAGCGGTCAAAGAATAACCTAAGCTGCGCA
>615 48 24
TACTAGGTAGAGAGGTGGTTCTTACCTTTAAAGATAATAAAAGGTAGG
>616 46 23
GCCTATAGCATCTATAGATATCTCTAATATCCTAGCATCTTAAGGT
>617 46 490
GTCCTTTGAAGAGCTGGTCCAGCAGGTGCACGAAGTGACGATTGGT
>619 46 47
AAGTATATAAACACCCCTCCCCTTATAGCGCACTTAATTATAAACT
>620 45 946
CCGGCGACGGCCTGGCACGCGGATACACTGACCCTGCGCGCAACA
>621 46 6
CGCTACGCCTAATATAAGCTTACTATAACTAAAGAGCAAATAATCG
>622 47 140
GGTAGTATATAGAGGGTTAGAATCTTATTCTCTAGGTAGTAGTCCTT
>623 48 32
GTTGCGCGGGCTATATTTTAGTCTAGGTAGACTATAGTTTATTTATTT
>624 49 39
ACCGCAACGTGAGGTATACTACTAAGGTATTACTAAGGATTCTACACTC
>625 49 246
AGACCGACGCATCGGATCTCGCGCTAGGCGGATGCGCAAGTCAATTGCA
>626 50 66
GTATTACTTAGAGTCTTCGACTACCACGGCGTCTCTAGGAGGAGGGGTTC
>628 52 262
GATTTAGAAGTAGAGATAATAGTAGACAACCTCTCTAAGAAGGGAGAGAGTC
>629 49 38
GAGTACGTAGGCATATAGAGAAGGATAATATTCCTTTCCTTATAGCGAT
>631 55 52
ACCGCAACGTGAGGTATACTACTAAGGTATTACTAAGGATTCTATACTCTAGGCC
>632 51 140
TCATCAGCGCGACAATGATGAATTCGTTCCCCAAGAAGAGCCGCCGCAACG
>633 68 82
GGGCTATACCCCTAACTAGCGGTCAAAGAATAACCTAAGCTGCGTATAGACGCGTACTCTAAGTAACC
>634 64 63
TATAATTACTCTATTATTTTGTAGCTTAATAGCTAGCTAGTAATCGTCCTGCTCTTTCTTAGTA
>635 84 190
AGTAATTAGTAGTAATAACTAAGTAGAAATCGCGTAAACATAAGTAGATCTAGCAAGGTAGTACTATAGAGTATAGTAAGATAG
>636 70 112
CTTAACTAAGCCTTAAGCTTACGCGCGTTACTTAGTATTTAAGCTACCTAAAGAGTATCTAGTAGAGCTA
>637 89 139
CCGGCGACGGCCTGGCACGCGGATACACTGACCCTGCGCGCAACCTCGACCGCTTCGTGTCGGTTGAGATTGGTGGCAAGACGGTCAGA
>638 84 294
AGCTATTAGAGCTACTCTTATTAACGTTATAACTCTCTATATTTCCTCTACTTACCTATTAATCTTATAATCTAATAAAACTCT
>641 45 35
ACTCGCACGTTAAAGTAGTAGTTAAGAGGATTAACGCGCTATAAG
>642 47 36
ATGCTTACTTACGCTAGGTCGAATACGTCTCGGAACTTAGCTATAAT
>644 48 8
TAGATATTATTAGCTTAATAAAGGTTATTATAGGCGTAGAGAGACGTA
>647 51 626
AATATTCCTTTCCTTGCAGCGATCTTGAAAATCGATTGAGCAATGGCTCTC
>648 54 92
CTAGGTATCTAAAACTCTAAGTAATACCCTAGAGTTTAGGTCGTAATCGACGCT
>649 49 20
AGAGCAAGTTGGAAATCTAATTAATTATAGGTTATTTAAGACCTGCGTA
>650 50 60
GATAGTCTAAGCGTTATTTAGACGCAAGTAGTTAATCTATGCGTCTTACG
>651 56 31
GAGTTCTAATTGGTTAAACTCTATATAGTAGTCTTAGACGGTTTGTTTCCCTTGCT
>652 63 57
AACTTAGGGCCCCGCTTATAGAAGGATTTGATAGCTTCTAAGATTAAACGACGATAGATTAAG
>653 60 114
ACCTAATTAACGCTTAACCTACTAGTTCTAGTACTTACTCTACCCGCTTTTATTAGCTTC
>655 83 159
CTCTTCTTAAGAGCGCGTTAGCTCTTATATTTTACTTCTCTAGCCGGTATAGTATCTCTATATTAAATTAGCTTAATAACGCG
>656 70 96
ACGTATAGATTAACCACTCGCGTCTAAACAACGCTTAGACTATCTATATAGTCTATAGGTAGAAGGTTAT
>657 89 211
GAAGTAAGGTAGGACTAGATCTTATCCCTTATTACTACTCCTGGTAGCGACTAGAGGCAACTACTCGTATCTAACTAAACTTATCTACT
>659 46 35
CCCTTTAGTTAGACTAGAACTATCTTCTATTTATCCTACTTATTCT
>660 45 25
AGTGTAATAGGCTAGAGCCTAGTAGGTAAATCCTCGATAGTATCT
>661 45 55
ATTCGCTTAATATCTTTAGCTTTATAAAGTACTCTAGGTTCTTAT
>662 47 335
GCGAGGCTAGTAGCGCGTTTAACTAAGCGTCCTATAAGGCTATAGTC
>665 48 236
CACGATAGGCCCTTAGATAATAAGTAGGTAGAAGCTATCGTAAGATAG
>666 49 86
AAACGGAGGTTTCTACGAAGATATATATAATTATCTACGCACTATAGGC
>667 49 68
ACGCGGACTTAATAACGTTAGCCTTACCTACCTTAGTGTAGACTAGGAT
>668 51 71
TAGGAGAGTCGCGTAAGGACTAAGTATCCTTATCCTAAGCTATTCGATAGC
>670 57 115
AGGTAGTATCCTAGAGGGGTATCCAGCTTAACTAAGTAGCTATCAATTACTTAGACT
>671 52 28
TTAAGAGTAAGCTATAATTAAGCCTCTTTTAAAGCTAGTAGATTGTTTTATT
>673 67 432
GTTACTAGCTCTAAAGACCTAGCTAATAAAATATTAAGCTAGTTAGACTATAATTAGAAGACTCTAG
>674 62 95
CGATTAGGTTAGCGTCTACACTACTACATTAAGCTTCAATAGCATAGCCTATAGGTTATATA
>675 77 264
ACTACTAGAACTTCGTAACCTACTTTACGGCTATAGAGACCTAAAGATAGGTCGCGAAAGCTAAGAAAGGCTACTTC
>676 73 2928
TTCGTAAACCACTTAGCTCCCTGGATCTGATCCATGAGCTCTGTCATTAGTGGTAAGGGATATCGATTCTTAA
>677 89 168
TCGACGACAGCTTCTTCCGCCTGGGCGGCGACTCGATTGCCGCGCTGAAGCTGGTGGGCGAGGCACGCAGAGCTGGCATCCACCTGACC
>680 45 7
ACTACTAGAACTTCGTAACCTACTTTACGGCTATAGAGACCTAAG
>681 45 6
TCTAACCCTCTATATACTACCTTACTCGTCGTATATCCTCTAACC
>682 46 30
TTAGAGACGCTATAGATAGCTATAGCGCGTCGCGGCTTTAGTATTA
>683 45 19
ACTTAGAGTGCGCGTCTATGCGCGTCTATGCGCAGCTCGGGTTAT
>684 48 64
TAGAAACTATAGTAAGACTAGGTATAACGCGCGTATATGTAAAAAAGA
>686 48 56
AGTATAAGTTTAGCTCCCTTTACAAGCTACGAGAAGCCTAACTACGCC
>687 47 40
TTATTAATCTAGTTCTTACTAATAGGGTTGCTAGCGCGCTTATATAA
>688 48 40
GCCGGCCACTTTTTCTTAGTATCGCGAACACTACGTACGAACTATAAT
>689 48 8
TAGTAGAATAATATTACCGCCTAAGAGACCTACGCCGCCACACTTACT
>690 51 299
ATCTAGCACTCTAGCTTAGAGATAGCGCAGGCCTATAGATAGCTAGTAACG
>692 46 1477
CGGGCGAAAGGGTGATGTTCCGATTCCCCACCGACCACGCAGAGCG
>694 53 52
ATAACTTTGTTAAAAGGACTCTAGAGCTCTATACGCGCTAGAGCCGTCCTTAT
>697 61 91
GTAGCTCTAATAGCTCGAGTAGGTTAGATAGTATAAGTAGCGATAAAGGTAAGAGTAGTAA
>698 73 242
ATTAGTAATAAGTATTTAGCTTTTCTTCTTTATTATAGTCTAGTACTTATATATATAAAAGTCGATCGCTAGT
>699 86 154
TAGGTTATAGTTATCTAGAGTATCTACGCTGCTAGGTACGTAACTCCGCCCTTTATTATCTATAAAGAACGCGTCTATATCTTAGT
>702 45 887
CCACTCGTTCATCTCTGCCTTGTCGATGTCGCTGCCGTCGTACAT
>703 46 20
AGGCTTCTATATCTTTTTTATACGTACGCGCGTTATGCCTAGTCTT
>704 45 15
TCTATAATCCCCCACCTCTCCTTTATAGACTTAACTAGGTCGAAC
>706 47 174
ATATTAGTAAAGAGACCTTCCTACTAGCCTTTAAGTCTACTTTTAAG
>707 51 41
CTAGTAGGGATATAATAGCCTTTTAGACGCCGAATAGGCTATACTAATAGT
>708 53 54
TCTATCTAGACGTCCTCCTTAGGTCTTTTAATTCTTAAATCGTTCCTATACTT
>709 55 265
TAAAAGATAGTATTATACGTCTAAAAGAAGGTGTTCCGTGTCGTATAAGAAGGTT
>711 51 48
TCTATATACCTGCGCACTCTTCGCACCTACTACAGCCTCTTAATATCGCCT
>712 49 173
AGTTCCTTAAAACTATATCTTATAGAGTACTATACTCTAAAGACGACTT
>713 62 374
GGGCAAGGAGGAAAGATTAATCTTGTAGACGCAAAAGCACACAACAGCGCGCAACAGTACAC
>714 89 146
CCACTCGTTCATCTCTGCCTTGTCGATGTCGCTGCCGTCGTACAGGGACGTCCAGCCGACAAAGTCGCGCCCAATGTTCTCCTTCTGAA
>715 89 476
TACATTATAAAGGGTCGTTTTAGGATTGCCTGCACCAGCGTGACTCTGTCCCTGGTGGCATCCTAGTTTTTTGACTGACCTCGCTTTCC
>716 107 273
GTAGTATAGACGCTAACCTAATTACTACGATAGGTAGACGCCTAAAAGGCGAAAACACTACGCAACACCCGCGAAGTTAAGGCTTAGAGTACTCTTATTTAATAGAG
>717 78 131
AGCACGAGATAGCTTATAGTTCTCTTCTCTATCAAATACAACTCTAGTATACCTATGTAATAGCTCCCCAAGCGTAGC
>718 101 204
TTAGAGTACTCTTATTTAATAGAGAGTAAGAAATCGCCCTAGGTTTTCTATAAGTTTACTTAACGAGAAGGTTGTATAGTTAAGTAAAGGCGCATAGCAGA
>719 108 166
CTCTATCGAATTTATTACTATTTACTTTGCACTTATAGTTAACCCATCGCACCCTTACACCTTTTAGTAGTATATTAATTAGATATTAAGAGAGTACTTAGACGAGTT
>720 111 273
AATTATATAAACTAGGCTAGCTATTAGAATCTCTTAGTAAGGGAAATGCTCGCCTTTGCGAGCGTCGGGTTAGTTATTATAGGTTAAGGTATTAATTAGAGATAAATAAAG
>721 45 47
TGTAACAAAAGAGAAAAGCCAAATGCTTATTACCGATCGCTTCTC
>723 46 14
ACCTGCGAGGACTTAGCGGCTATCTAGCGCTAGTTCGACCTAGTTA
>724 50 43
CTTTAAAGTATAGTAAGAACTCTATTTTAGTAGTATAGCTAATTTTATTA
>725 52 114
ACTATTAAATTAGACAACGAGATTACTATAGTAAAACTAGACGTCGAGCGCT
>726 52 36
TCGATCTCAGAGTGTAAAGTTAGTAACTAAGGAGGGTTACTATATAGAGGTA
>727 46 34
TTCTTAGATACTAAGAGCTTCTAGTTGTATAGTATTAAAGCCTCCT
>728 58 66
ACTATTAAATTAGACAACGAGATTACTATAGTAAAACTAGACGTTGAGCGCTAGCTAG
>729 46 80
ATAGTTTAGTAGTGCTTAAGCTTAATACTTAATTTTGTTAAGCTAA
>731 46 70
AGAGGTTATCTATGCGTACGTACTTAACAGCATAGATAAAGAAGTT
>732 58 72
CTTTTAGCTTCTATAGCGGCTTAATCGTATTCTACGAGCTAGGTATTCTATTAGCCTA
>733 56 210
TAGGCTATCCCGCTTAAAGGTTACTTAGAGTACGCGTCTATGCGTAGCTTAGGTTA
>734 48 42
CTACCGAGCCGGCTACTTTTTCTTAGTATCGCGAACACTACGTACGAA
>735 58 330
AAACGTTTAAGTATATCTAGCCACCGTTGCTGAGCCTAGGATTGCAGCCTATAAAGCC
>736 60 634
GGGAAACAGGGAGCTATCAGGATCGGGATGGTTCGACAAAGCACACCCTACCCGCGTACC
>738 88 486
GCGTTTCGTAACGCGCTTAGATAAGCTTAAGATGGCCTTTAATCAAGCTAAAGATAGGCAGAGGATACTATAGGAGAATCTAGAGACA
>739 89 1373
CGGCCAGGCAACGTGCTCGAGATTGGATCCGGCACTGGCATGATTCTCTTCAACCTGGGCGACGGCCTGCAGAGCTACGTGGGGCTAGA
>741 89 146
TTATATTTAAGTAGTTAGTAGTACTTATTAAATTTATAGGTATATACCTATATATAGTCTAGAATCTACTATTCTAACTACTTAGTCTT
>743 45 229
TACGACGTCTAAGAAGAGTAGTAGTAGAGGTAGTTAAGAAAGGAC
>745 46 12
TTACTACTACGTATATCTAGTAGTTTATTAGCTATATCTACTACTT
>746 45 8
TACAACTCTTTAATTTTATCGCTATTAAACAAGGAGCTAGCGTAC
>747 45 25
TAACTAGAAATCTCTTAAGGAGCCGACTAGAAGAAGTACACTACT
>748 46 4
TACTCCTTACTTTAGAACTCCTCCTATAATACTTAGATATATATTC
>749 45 398
CCTGTTATTGCCTCAAACTTCCATCAACTTGAGTTGATAGTCTCT
>750 47 2605
GCGCCACCTTCCTCATCTCGCCAGAGGGGCAGTACGCAAACGGCATT
>751 46 119
TTATCTAACTAACGCGCTAGAAAGCGCTCTTAACGCGATTATAAAG
>753 47 40
CTATAAGGTGAAATAGGCTAGATACGCTCTAATAGATCTCTAGCTAG
>754 49 93
AGCCGCTACGCACTTAGCTAATAAACCTTAAGTATACTATTAGACTTAG
>755 50 82
AAGCCTTATTATAGAGAATAAGTAAGAGACAAGCCCTACTAGTTCCTTAC
>756 49 41
GGCTACAATCCTAGGCTTAGTAATAGTAGCTAGATATACTTAAACGTTT
>757 49 112
GAAAGGTATCTCTATAGACCTAGATAAGGTTAAAGCTATTAAGAAGTAG
>758 52 153
ACTAAAGTAGGTATTCCTCGAAGCCCTAGTACTAGAAATATACGACCTAAGA
>759 53 1662
ATAGTGGGTGCGGTTGCGTGCCAAGCCTAAGATCATGTCACCATACGCGCGCT
>760 58 35
ATTTACTTCCCCCGATAACCTATCGCGCGATAGGCGAAACTACTACCTTACTATCTCC
>761 52 430
TCTTGTATGCTCCTCAAAGTAATCTAACCAGGCAAGCCCTAGCTAGTTATTT
>763 72 182
TTCTACACCAGCAGAGCGGGCGATGCAGCAGCTGTGGGCGGGGGCGCTGGCCATCGCGCCAGACAGCATCGG
>765 68 50
GTATAGTATCTATTCTTAAGTCTGTCGTTACTCTAATTAGCTATATCTAGTCGATTACCTAGTTTCCT
>766 73 144
GCTCCGTACGCGCTGGAGCCGTCCTTATGATTACTAGCGAGCTGTCTGCGAGGACCCAGCGGCTATCTAGCGC
>767 83 149
CTAAATATCTCTTATCTAGTTAGCTCTTAGCGTCGCTTACTTTTAGCTTAGCGCTATAGGCCTTACTATTAGTAATCTCTTAG
>768 89 128
CTAGGATAGTATTAGCAACTCCGATGTCTAAAAGCGGCAAATACAATCCGACGAAAATAAGCAAATATCTACCTACTCTAGGCACCTAG
>769 89 197
AAGCCTTATTATAGAGAATAAGTAAGAGACAAGCCCTACTAGTTTCTTACTAAAGAGGAGTAGGCTACAGGGAGATTACCTGTGCGAGT
>774 45 12
TAGTCTATAGAGACGTCTAACTACGTATAGTATAGTAGTAGTAAG
>775 45 54
ATCTAAGGTATTATAGGTTTCTTCCTAAGGCGAGCCTTACGCTCC
>778 46 55
TACGTAGTAACTAGCGACTAAGTAAAGCTCTCGCGTACTAGCTTTA
>779 45 21
GGCAAGGGAAACGAACCGTCTAAGACTACTATATAGAGTTTAACC
>780 45 4
GGCAAGGGAAACGAACCGTCTAAGACTACTATATAGAGTTTAACT
>781 45 6
ATTTCTATCTTAATATTAGGTAATAGGATAAAGATTAATCCCTTG
>782 45 11
ATTTCTATCTTAATATTAGGTAATAGGATAAAGATTAATCCCTTA
>784 46 11
TAGAAAGCGAGGTTAGTTAAAAAACTAGGATGCTACTAGGGACAGG
>785 47 36
TTAAGCTGCGCAATCAGCACCTTTGCGTCTGTTTCCACTCGGAAGGG
>786 48 12
CAGCAGCTTAGGTAGCCGTAGAGGCCTCTATAGCCGCTAAGCGGTCGA
>787 50 20
ACTATTGAATTAGATAATAAGATTACTATAGTAAAACTAGACGTCGAGCG
>788 47 116
TTAATAGCGAGAATATTTTAGAGTTTCTAGACGAGTACGACTTTAAA
>789 48 8
CAGCAGCTTAGGTAGCCGTAGAGGCCTCTATAGCCGCTAAGCGGGCGA
>791 51 26
ACTATTGAATTAGATAATAAGATTACTATAGTAAAACTAGACGTTAAACGC
>792 54 31
TAGCCTTCTACGGCGTAGGCCTTATTCCTCTATAACTAGAGGCTGTTCTATTAA
>793 46 7
TTCTAGTATCTTCCTCTATCTCTAATCGCTTCGAAAGGTAGTTAGA
>794 49 16
TAGCTACTACTATATACGAGTAATAAGATCGAGCGTTTTAACGCGGCTA
>795 55 24
TTACTTTAGTACTCCTTACTTTAGAACTTCTTCTATAATACTTAGATATATATTC
>796 60 142
TAGAATCTTCTTCTATATCTTTCTAACACGTATAAGCGTTATGTCTAGTCCCTCTATAGT
>797 89 248
TGGGGGATTGTGGACGACGATATCTACAACTTTGATGAAACTGGATTTATGATGGGCAAGATTTTATCACAGATGGTTATCACAGCCTC
>798 86 154
TAATAGAATAGCCTCTAGTTATAGAGGAATAAGGCCTACGCCGTGTAATAGGCTAGAGCCTAGTAGGTAAATCCTCGATAGGATCT
>801 93 189
CTTATTATTAAGCTAAGAAACGAGATAGCTCTAACTAATTAGAGCACTGAGAATCTTATACGCTCTTAGTATAGAGCTTATCTCTAGCGAGCT
>802 98 286
ATTAAGCTAATAATACCTATCTAAAAGCTAGTCTTATTAAAGTTGTATATATTGTAGTTGTATACGCCGTACTTAGCTTTCGTGTCCTCTACTAGCTT
>803 45 31
CTTAATAAAGTCTATTAAGATCTCCTTCTATATCCTGTCTAGTAT
>804 45 159
TACGTCTCTCTACGCCTATAATAACCTTTATTAAGCTAATAATAC
>805 46 19
TCGTCTTTTTCGCACGTAAATCCCTACACTTATTAGTAAATGCTGT
>806 45 29
AACCTACGCGTTAAGAGGGATAAGTCCTAATACCTTAAAGGCCTT
>807 45 15
GGTTAACCTAGCGCGTAGGTTAGTTTCTGCTAAGACCCTCTACTC
>808 45 4
ACTGCGTATTCGAATGCTCGTGTAATCCCTTCTAGTTCGCCGTTG
>810 45 979
GAGACAGCGTATCCACGCGACTCCAGTGTCGTGGACCTCTTCCGC
>811 46 1383
ATTGGGTCCTTGAGGTTAGCCCTAACGGCTGGACAAATAACCAGCT
>812 45 4
AAGAGGATATAGAGCGAGTAATATACTATATACTAAGAGAGGATC
>813 45 9
AAGAGGATATAGAGCGAGTAATATACTATATACTAAGAGAGGATT
>814 47 56
AAGAAGACTTAGCCTAAAGAAATAAGCTTAAGAAGCTATAGCTAGAG
>815 47 38
TCTAAGGCGTAGGCGCGTTAGGTCGCTAGATACCTCTCTTTGTTATC
>817 48 22
GTTGTTAACCTAGTTCTTGCTAATAGGGTTGCTAGCGCGCTTATATAA
>818 50 36
AGAAGGGTTTCGCCAGGATAACCCCTAAGAAGGGGAGAGAGAAGGGGGGT
>820 50 86
ATATTATAGCTTCTAAGTTAAGAGGGACTAAGCTAGCGCCTTAAAAGCCT
>821 49 193
GGTGACCGTGCATATTAAACTCGAACCTGGAGACCTCGTCTATCTCCGA
>822 53 72
CTAGATAACAAGAGTCTACGCACTAAAATAATTAGTAGAGTCTATAACTCTCT
>826 54 98
TTAGGTTCTACTATTATAGTCGCTGCGGGCTCTCCGCTCTATATCGAAGACGTC
>827 59 35
GAGAGAGGCGGTGCGGGCGTTGTAAGCAGACTAGATATAACGCTCGTACCTACGTAGTT
>828 56 175
CGACGTCGACATAACAACGCGTTATGTCTCAACCACGCAGGTCTCAAATAACCTAT
>829 66 177
GCTACTAGTAGTAATAATAACGATAGCGTTACGCTATAGCGCTAGATACGCTAGACTATACTAGCT
>830 90 167
CCTGCTCTAGTTATATATTATAGACACTACTTAATTAAAAAGCTCTTAAAAGTCGCCGATCCTCTATTAGCGTATGTACCGTTCCGCTGC
>832 106 296
GCGCGTTCTAGTGTAGTATAAGTTTAGCTCCCTTTACGAGCTACAAGAAGCCTAACTACGCTGTAATAGGCGATCGAGTAAAAGACTCGCGTATAAGCTTTAACTA
>833 45 27
CTAGCTAACTAATATTTATTTACTCTAGATATCTCGCGAGGCTAG
>835 45 5
AAGCTTATTACTAGCTTCGATTATTAAGGCGATTAACTAGCTAAA
>836 46 12
GCAAGGCACTTAAGAGCTAGTTAGGACTAGAGGGAATTGCTAGCGG
>837 47 24
CCCGTAAAAGACTTTATAAGAAGGTGAGCGAGAGCGGTAGAAGCTCT
>838 47 6
AGATGCTTACTAAGCACTTACTAAGTCTATATATAGAAACCACAAGA
>839 50 80
CCGTTGAAGCGCAAGTACTCTCAGCGCGTACGAGACTTAGCACGCAAGCG
>840 49 20
CTACGGCGCCTTAGCGATCGAAGAAGGCTTATAGTAGTAGTAATTAAGA
>841 48 45
GCTTATTAAAAGAGGTTATTAAGGCTTTATCTATAGGCTAGTAAAGAT
>842 56 1273
AAAGGAACGGCCGAGAGGAAATCGTGAGCGTGAGGATTAGTTCCAAAAGTCGCGAC
>843 50 506
CTTACGTTTGCGCGATTTCCGCTTAGTTATTACTACTAATTACTCTTTAA
>844 57 1211
GTAGTAAGACACGAAACAACGAAGGTAGGCTTCAAGCTCCTGATTCATCCGTTCAGT
>845 53 68
TAACTAGTAGTTAAAGGATAACCTAAGCTACGCATAGACGCGCATAGACGCGT
>846 62 199
AGCGCGCGGTAGTCGATACATAATCGGAGTCCTCCTCCTGGCTTCTTCGCAAATAGAACTGG
>847 56 71
GTTAATTAGGTTAAGTACTACGCCTACGGTAAAAAAGGATATATATCTAAGTATTA
>848 57 248
TCTCTGCCCAATAGCCCAAATAGCTATCAATAGTAGGGACGCAACATTAACAGGAGT
>849 69 233
TTCTTCTTTTCTGAGCAGCTCTCTGTGCTCGCCTGCCTCGCCTTGTCTTCGCCGCCCACGCATACTCCT
>850 66 4099
GGAATGAGGATCCAGCCCCTGCAGCTACAAACACGACCGTAAACCCAAACGAACAGCCGCCGGCAT
>851 89 1963
AGCGCGCGGTAGTCGATACATAATCGGAGTCCTCCTCCTGGCTTTTTCGCAAATAGAACTGGTGAAGAGGCTGGCGAGCTGCTCACGCG
>852 87 189
GAGCACGTCGACGACAGCAACGAGTCGCAGCACGTCGACGTGCGGGAAGACAAGTTCGACGCCGACATCTACTCGCCAATCGACAAT
>854 91 177
TAATAGCCTAGGGATACAGCCTTTTACTACCCCCCGCTATAGCGTGTTAGCGTCGCGCGAATTTAGATTAAACGCCCTAGAGAGATAGACT
>856 95 206
GGTAAGAACTAAAAGAATTTAGAGTTCCTTAGCTTATAAATTACTTATCTACGGCAGGAATTAGTATACTAGAGCGAGTTACCGAATTAACCCCC
>858 145 432
CTTAAGATTCTAGCGACTATTTTAAACTATCTCTATCTAACGTTACTATAACCCGCAGTAGCTATAATAGGCTAGAGCCTAGTAGGTAAATCCTTGATAAGATCTTAGTTACGTACGTAGACGTACGCTAGGGCTATACCTCTAA
>861 45 13
AGACCTTTATCGGCCCTCTAGGAACCTCTAGAAGTTTCTTAAACC
>863 45 40
GAGAATATATAGGTAGGGTTTAGAGGCGCTAGTCTAGTCCTATAT
>865 46 31
TCCTAGCCTAACCAAAGAACAGCTAGATTAATAAGACGCCGCCGCT
>866 47 49
AACACTAGATGTCTCCTCTAGTCAAAGGATGCGAGGTTGAAGGCTAA
>870 49 29
GAAACATAAAATTACTCTATACTCTCTATAGATTCTTCGTGCGATATAG
>871 50 51
AACCTCCTAAAGTTAATATATAGTCGCTACTTCCTATTAGGCTTCTTTAT
>872 50 42
GCTATTAAACAAAGAGCCAGCGTATGTAGTGCTCGCATCTGATTCAGAAG
>873 53 58
ATTAATTTACGCTTTTTATCCTTAAACTTAACGCTAGTAACCTTTCTAAGCCT
>874 53 66
TTTAGTAGAGTCTTAGTAAAAAGGTACTACTCGCTTAGAAGTGCTACTCGCTT
>875 60 53
TAATTTATCCGCGAATACTAAGCGTAAGAGGAAGGGTTAAGTACCCTATATACTAACTAT
>876 62 364
AGGCGAGCGGCGCACACGGGCGAGCGGCGCACCCTACTAACTTTTGCAACTTTAAAGCGATG
>877 89 150
GCGTTATAAAACGCTTAGCCTAGTTCTTACTAATAAGCTTACTATTACGTACACCTAGCAGTTTATTAGCTATATCTACTACCTTATAT
>878 99 257
GTAACCTACTTATAGTTGCCTAGTTGTATCCGCTTCTTTTTCCCGTATCTCTCTAAGGCTGTAATAACTATCTGTGATAAAATCTTGCCTATTATAAAG
>879 45 35
GGTAAACTTAATTCTACCTTCTTAATTAGATAATTGCACGTCTTT
>880 47 8
AGAAACACTGCTCTATAGAGGAACTCTAGAGTTTCCTTAACTAGTAA
>881 46 8
TAACGAGTAAGGTAGTATATAGAGAGTTAGAATCTTATTCTCTAGG
>883 46 38
GGGTAGTTAGAGTAGTAAGAAGACCTAGCCTAAAGAAACGAGCTTA
>884 49 10
GTGTAGGCGTTATAAGCAGACTAGACATAACGCTCGTACCTGCGCAGTT
>885 47 87
TAGGGAAGTAAAACGTAAGAGCTAACGCGCTCTTAAGAAGAGAACAG
>886 48 278
TCTGAGGGCCTATCGTGCCTTCAAGCAACACTAATCCCGTGTAGCAGG
>887 50 108
ATATAGGACTAGACTAGCACCTCTAAACTCTACCTATATATTCTTCTTTA
>888 61 435
CGCCGATTCAAATTCACTCTGAAGGATGATCACCACTTCAACTACGAGATTCTGGTAGATG
>889 54 85
TAGAATAGCGACTTACTACGTACGTAATCTTTAACCTATCTATTACTCCTTAGT
>890 59 66
TTTAGCGAGAAATAGAAGATCTATTACTAATAGTAGATAATAATACTAATAAACTATTA
>891 72 94
CTTCTTAGGACTAGGGGGTCTATAGAACGTGCTATCTTCAACTCTGCTCTCTTCTACCAAATACTACCTTAT
>893 85 88
CTAGAACTAATAAGCTAAGATTCTCTTATTACGTAAAAGCGTAATCTAGCTCTAGACTTAGTACTAGCCTCTAAGCGCTACTTAG
>894 89 98
TCGATGTTGCGCGCAGGGTCAGTGTATCCGCGTGCCAGGCCGTCACCGGTGACAACGAGCTCGCCGACGACGCCGAGCGGGACCAGCTG
>895 89 122
TTAACAAAGTTTACAGCCTAGTTCTTACTAACTAGCTTCTAGTATCGACTTATAAGTAGAGAATTAGCTATATCTTCTATATTAGTAAG
>904 48 150
ATTAAGAAAGAGCCTAACTAGCTCTACGGCGCTGTAGAAACTATAGAG
>905 48 30
TTTATACGTAGTGTTCGCGATACTAAGAAAAAGTAGCCGGCTTAGTAG
>907 46 138
CGTATAAGCTTCGACTAAGACCTAAACTCGTAGGTATTACTTAGAG
>908 47 141
GCCTACTCCTCTTTAGTAAGGAACTAGTAGGGCTTATCTCTTACTTA
>909 47 1202
ATTGCACGACCGAGTTGATCACGACGAGACTTGCCGCCACAGGCTGC
>910 48 8
GTTAGGTCGCCGGATACCTCCCTTCGTTGTCTTCGCGGGCAAGGCGCT
>911 51 102
TAAGCTTAAGATAGCCTTTAATTAAGCTAAAGATAGATAGAGGATACTATA
>912 48 99
ACGTACCTTAATTATAGTTAATAAACTATTACGATATACTAAATTAAT
>913 61 122
GCTCGCTTCCTCGTAGCAGCGGGACGTCGGTTTCAGGATTTAGATAATACGCTTTTGTAAG
>914 50 27
GTTATGTCTAGTCTACTTATAACGCCCGCACCGCCTCTCTCCTCACACTC
>915 56 157
GTAGACGCCTAAGAGGCGAAAACACTACGCAACGCCCGCGAAGTCGAGGCTTAGAG
>916 59 46
AGCGCGTCGGTTAGATAAGGGTTTTCGAGGCACGTTATAGATAGAGGCAGCACGTCTTT
>917 89 222
TAATTAGTAGTAATAACTAAGCAGAAATCGCGCAAACGTAAGCAAATCTAGCAAGGTAGTACTATAGAGTATAGTAAGGTAGTAGCTTA
>918 74 171
TAGCTATAGAGGCCTCTATAGCCGCTAAGCAGTCAAAGAAGGCTCGTAGTAGTAGTAATTAAGAAAGAGCCTAA
>919 63 40
GAAAGCTCTACCTAATACTTTAATAGTACTAAGGTATAGGTCCTACTACCTATAAAAGACTTT
>920 64 3207
GGAAGAGTGGAAAGGATGATATCCATGCGCTTGCGGGGAATCTTGACGTCAAACGGAAGGTAGG
>921 75 178
ATTATCTATCGATATTTACTACGCGAGGTAGGCGAGCTAGTAGTGTAGTATATATAGCTAGTATTACTATTCTAG
>922 74 210
GCCTCTTATATTTTATATTTAATCCTTAGGCGTAAGTCTAAGTATACCTACCTAAGAGGAGATTAGATAAGCGT
>923 86 1043
GACATAGGCGAGGCTGGTGGCGGAAGGCCCAGAGCAGACAGTGAGCGTATGCTTGCCGGCCTTGGTCTTGGTCTGCTCGTCCAGGG
>924 46 123
TGGCAACACAGGGTATCAAGGTTGAGCCCTCTGCCCCAGACACACA
>925 48 142
GTCCTAGGCTAGCTATCTTATAATAGCTTCTGCCTACTTATTATCTAA
>926 45 60
CTTAGAGACTAAGAGCTTCTAATTACGTAGTATATCTACCTCCTC
>927 45 73
CTTAGAGACTAAGAGCTTCTAATTACGTAGTATATCTACCTCCTT
>929 48 10
GACGCCTATCTATTCTACTCGGCTTCTTATATACACGCGCTATTAATC
>931 48 20
AACAGCGAAAAGCAGGCGACATTAAGGGGCTATAGTAGGTGCGACGAG
>932 50 75
ATTCTCTATAGTAAACTTATTTATCTATAATAACTAGTAGTTCTCTAGGC
>933 47 44
GTAATAGTAGTAATAGTAATAGACTAGGTAATAAGTATATAGTTATA
>934 50 54
TCTATCTAGGTCGACTTAATCCTATACGCCTTTAGTAAGCGCATAGAATT
>935 72 122
AAAAAAAAAAAAAAAAAAAAAAAAAAACAAAAAAAAAAAAAACAAAAAAAAAAAAAAAAAAAAAAAAAAAAA
>937 50 62
TTAGTATTAATAAGTAACTAAGTTAAGAAGCTTTAGGTAGCTAACGAGGC
>938 60 248
CTACTCCTCTTCGGTGAGGAACTAGTAGGGCTTGTCTCTTGCTTGTTCTCTATAACAAGG
>939 59 269
AGGTAGAAGCTATCGTAAGATAGCTAGCCTAGGACTATAGCCTTGTAGAACGCTTAGTT
>941 55 297
CTTAGACGTTATCCTTCCTTAGGCGGAGTAGAACTAGGAACACTACTCTATAGAG
>942 65 58
TCGCTAGTAATTATAAGAACGGCTCTAGCGCGTATAGAGCTCTAAAGTCCTCTTAATAAAGTTAT
>943 57 69
CTTATAACGCCTATACCGCCTCTCTCCTCGCACCCTCTTTAACGCACTCTTACTATT
>944 72 119
AGCCTATACTACTACCCTATCTATAGGCACGATTTCGGGGCCTTTTCTATCCTAGCTAGGTACCTAGACCTT
>947 84 172
GCCTCTCTCCTCGCACCCTCTTCGACGCACTCTCGCCATCACTATAACTACTACCCGCCTATTCAGCTAATAATTCTTATACCT
>949 89 144
GATTAATCTTTATTCTATTACCTAATATTAAGATAGAAATAGTTGTTTAAGCGTTCCTTAGATAAGTAGTAGCCTACTACTAGTTACTA
>950 97 131
TAGCTTAGAATCTACTTAGCTAACTAATATTTATTTACTCTAGAAGTCTTACAAGGCTAGTAGCGCGTTTAACTAAGCGTTCTACAAGGCTATAGTC
>951 45 9
CTCTTAAGAACTATAAACCTCCTCCTCTTAAGAACTATTAATCTT
>952 45 2
CAATAATAGCCTAACTAGTCTAGCTACTATCCCCTATTACTACTC
>953 45 3
CAATAATAGCCTAACTAGTCTAGCTACTATCCCCTATTACTACTT
>954 48 298
GTAACCTACTTATAGTTACCTAGTTATATCCGCTTCTTTTTCCTATAT
>955 46 16
ACAACCTTTATTAAGCTAATAACACTTATCTAGAAGCTAGTCTTAT
>956 47 49
TACTTTCTTTAGTGCTAACGCCTTATTAATATCTATAATAGAGGTAG
>958 48 131
CCTACGCACTCGTCGCACCTACTATAGCCCCTTAATATCGCCTGCTTT
>960 48 37
GTTGGGTCGCCGGATACCTCCCTTCGTTGTCTTCGCGGGCAAGGCGCT
>961 47 52
CCTCTACCTAACTAGCCTTTATATACGTGTTAAAGTACTTTAACTAC
>962 47 36
TTACTTATCTTATCTACTCTAGCTACTTAATATTAGCTACTTCTCGC
>963 47 18
AGTAATCGCGTCGTGTAGGTATACTAGCGCGTCGGCGCGTAAGTGTT
>967 50 27
ATATAAGACTAGACTAGCACCTCTAAACCCTACCTATATATTCTTCTTTA
>968 53 53
TTACTACCGCGCACACCTAATAGTTTATTAGCTATATCTACTACTTTATATAG
>969 50 49
ATATAAGACTAGACTAGCACCTCTAAACCCTACCTATATATTCTCCTTTA
>970 52 25
TTATTAATCTAGTTCTTACTAATAGGGTTGCTAGCGCGCTTATACAAGAGTT
>971 51 117
AGACTAGCTTCTAGATAGATGTTATTAGCTTAATAAAGGTTATTATAGGCG
>972 55 101
TAACTAGTCGCGTACTTATCTATCTTTTACTAACTCTTAGTAGATAGCTAGGTAG
>973 73 320
GGGATAACATTCTTCTTTCCTAGCACGTAGACAATCTCGAATTCTTACTAAAGGATAGTCGCGAGCTACCTGT
>974 90 168
TACTAGCTTAAAATAAGGCTAACTAGCAGATTACTTATAAAGAGTATTAAGAAGAAGCGCGATTAGGCCTTAGCTAGCGCGCTTAAAGGC
>976 45 14
TTCTATAAAGGACTCTATATAGAGATCTAGAAGGCTCTTATCTTT
>977 45 81
AATTTAGAAGAGGCTTCTATATCTTTTTTATATATACGCGCGTTA
>978 45 54
GCTAGTAATTATAAGGACGGCTCTAGCGCGTACAGAGCTCTAGAG
>979 46 6
GTAGTAGTAACAAAGAAGTATTTTAGATAACTACTTTACTAAACTC
>981 46 20
ACAGCCTTAGAGGGATATAGGAAAAAGAAGCGGATATAACTAGGCA
>983 46 133
TCCTTATAATCACCAGCGAGCTGTCTGCGAGGACCCAGCGGCTATC
>984 46 12
CGAGTAGTACCTTTTTACTAAGACTCTACTAAAACTACTATCTACA
>985 46 8
CGAGTAGTACCTTTTTACTAAGACTCTACTAAAACTACTATCTATA
>986 51 28
GAATTTAAAGTAAAATCTACTAAGTACTTAGGTTTTATTATCGATATAGAG
>987 54 48
ATAGAGAAGAATAATATTCCTTTCCTTACAGCGATCTTAAAAATCGATTAAGTA
>988 53 146
CTTTTCTAAATAACTCTTAGTAGTTATTATAAGTCGCGACTTTTAGAACTAAT
>989 54 236
CGCTCTAAACCTATAACTACTTTTATTAAGCTAATAACGCCTATCTAGAAGCCT
>990 58 181
CTACCTACTAGTTATAAGAGAGTACCTTTCGGGCTAGCTAGAGACACGTGCGCTTTTA
>991 89 222
GCCTACGCAGTAACTAGCGACTAAGTAAAGCTCTCGCGTACTAGATTTAACTAAGATCTAAACTTATAAGTATTACTTAGAGTCTTTAA
>992 89 97
CTAGTTACTACGTAGGCTAGCTTCTCTTAGCTTATAAAAGGTAGAGAGCTAATACTATACTAAAACGCTCTTTAAGCTACTTAGATCTA
>993 113 2084
GCCTCATTCGCCAACAACAAGGACATGAGCTCTCAAATAGGATATGTCATCATTCTTGGTAACGAGATTACCAGAGTTGCCAACAAGCAAGTCAAGTTGCTCGTCAAAACTGG
>995 145 365
ACGCGCTCTTAAGAAGAGAATAGGACCTACTAGAAGATATAGAAAATAAACGCTTATAAAAGCGTATTATTTAAATCTTAAAACTAACGTCCCGCTGCTACAAGGAAGCGAGCAAAGATAAAGAGGACTTAGATAAGAGCTAGGT
>997 15930 203279
TAAGCTAACTTGTATATATCTACATAATGCAAGAAGATGAGACTGCCATGTTTGTCATGTTTCCCAACGTGGAATAAGCATAATCAGTACATTAACCCTACCCACCAAAGACGACAGATGACCGCTGCATTGACTCCAAAATATGCTGTATCCAATACTGCACTACTCCTCATTCTCTTCATCATCGCTGCCGTCATGAACCATACCGTGCAATCCTTCTCTTTCTCCTCCGATCAATGGAGCTCTCTCGCCCTCCTTACGCGCAAAATGACTCCCAATGCTGACAGCAAGTGTACTGAAACCATGTATCATTGTACTTCCGAGCACGATGAAGCAGACAATAGGCCAAATCATGGTTACTGTCCTTTGTCTATCCATTGGCAAGTCTTCAGGCGGACTTGGCAGAGGTAAAGACGTACCCGTCTCGAGCTGTGCGCGAGCTTCGATGGCGAGGAAGATTGCACCGACACCTATTGGACCGAAATGGCCGATGAAGAGTGCCTCAGTAGTTGTCTTCACCAGCGGCAGCATCTTCATCTTGTAAAGCGAAAATACAATTGGGATGCGGCGGAAGACCAGGATGAGTGCCAGCAAGGCGAAGAGTCGGGGTATCGTAATGTTATCCAGGCCACCGAAACTCTGCCAAGGGATCATGGCACCAAAGAAGACGAAGAAAGTCGAGTTGATCAATAAGTCAATGACAACTGGTAGAGATGTCTCAGCCATCGGCGAGGGTTGGTTGTGGGAGAAGCCACGACCCGCGAAAAAAGCCACCAAGAAATCGTCGACGCCAAGTACTGATGCCAGGCCAACAGAGAAGACAGCCAGAAGGAGGTAGAAGGCCAGGTAAGAGGCGCGGCCCATCCACTCGCGTCCGTGTGAGAACCTGTATAATGCGTTGAAGATGTGACCCAGGGCAATGCCGAGAAGAACACCCACGACGCATTGGTACAGCACAGTGATGAAAAACCACTTCTTCAGCACACCAATAGCGGTACTTTTCAGGAGAAGACTCAGACCAATGTACAGAAATGGGAATGATATACCGTCATTACAACCGCTCTCTGCGCTCAAAAGGTCCCTGATCCGCTTCGGTACCCTGGTGCTGAATTGACTGTTAGAAAGTACCGAAGCTGCGAGCACGGGATCTGTAGGCGAAAGGCATGCAGCTATGGTCATGGCAGTCTGGAAGTCGGTCTGAAACAAGAACATGATGAACATGGCACAAATGAGCCAGCCAAATGTCATCACGGGACCGAGCAGAACAAGCAGAGCGCGCCATCTCTTTTGCAAGTAGCCCGCGGGAAGTTCAAGGCCGACAGCGAAACACTGAATTCCGACAATGAGACGCGTGAATTCCTGTATTATGTCATCCTATTATATGTTAGCATGGTTTTGTTTGTAATGCAAGGGTACCCACCGAGAAGCCCCAGTCATAAGGTCTGAGAATGTTTAGTGCGCGTGGGCCAATGATCTATATTAATTATCAGTCAAGGTATATTTTTAGTTGATATGGAACACCAGATACTTACAATGCCAAACAATGTGGCCAGCGGTGGTTCCGAAAGATGTAGCCGGTTCCGTATCATAAGCGAGAAGAGCGCGTACAAGATCAGGAAGAAGGACAGAAACACATAGGTTACATGCGGGCCCGTAGGCTCGAGCTGTGACCAGGCCATGATGTTTCCTTGTTCGATGAAGAGAGCGCGTCTGCTTGAACTTTGGAGGTTGCGAAGACTCTGCGAAGCTTGGATGCTTGGGTAGGCGCTTCGATCAGTGACGTCACCTAAGGCGATGGCAGATGCAAATGCAAAGGCGAAAATCGACTGGCACGCTGCGTGAGACGGAAGCTATTTATTTGAAGGGCAGTTCATGCGGCGAACATGGTGTTGATTTGCGGAGTGCAGCAAGAGAACAAGGAAAAAAGGCGCGATGGATGCAATGCATAGGTAGGTAGGCAAGTCCATGGGTGATGCGGCAGGCGATGACGAGGTTGGCCCGAAGAAGCATTGTACAGATGGCGCTTAGACGGCACTATCCAAATGCAGATCGGAAGCCCATCACCAGAAAGCAAAAGTAAAGGAAATCTGAGTAGACAATGGTGTTATTTGTATGCATGCAGGACAGTGAATTCTAGAGCTGGATGAGGCTTGCAGCTAACTCAGCCACAATCTTCACGTGAAGACGCGAAGTAATCGATTGCTACTTTTGTATCAACAGGAGCGCCCCCTCGCATACCGATGTGACCCAAACGCCGCTCCCACGCGGTAATGCTACTCAATTTGTCCAGGACCCAGAATCCAGGGCCACTGGGATTAAAAATACATGCAAAATTACAGCCAAGCCAAGCGATGCAATTAGGAAAGTCGTCGACTATATGTCATCCGGGGGGTTGTTGAAGAAAGCGAATCGTATCCTGTGAAACTGGAGAGAGTTAGAGAGGTAGTGTGTGCTTGGGGTTGGGGTTGGGATGCTCACCGAAGGTAGCTTGGGAATGACTACGGCTATCGTTGCGACGACGTTGATAAGAAAATACGTCAAATGGTAATTGGTGTAATGCGTGCTGACGAGGAACAGCACTATGGGCACGGTGAGGAGAAACTTCTTGGCCGGTGTGTATTGGTCTCCGTTGTCGATCTGCTCCCACATGTTGAGGTTGTCGTAGGCGCCCGAGTTGAAGTCAAAGGGCACGCCGCGAACATAGTGGAACATGAGGTATGATCCAGCCACGTACGAAAGGTTGACCAGAGTCCACGATGCTTCTTGCGACATGCCGGGGATGATATCGAATAAGATCTTGCCGAAGAAGATGAGGACAAAGTGGATAGCCCAGGCGCCTGTGTTTGTTAGCACACAATACAGGCCATGGTATGGCATGCATCAGAGTATGGTGATTGCATGCCTGGCGGGCTCACCCTTTGCGTTGACCCATTCTGCGTTCAAGTTGGGCAGGGCCGACTGGTCGCTCAGCTGCTCCAGCGACTCGGGAGGCTCCTTGTAGACAAGACTACTGCTACGTCGCCTCCGCGCGTCCTTTGCGGGATCCAGCGACATTTTGGCGTACGACGAGGGCGAGTCTGATGGGCGGGCCCGCGGGTCGCCTGCGAAACTCAGGCCGGAGGTGCGGTTGAGGAGTATGGGTGACAGTTTGGCGGTATTGATGGGCGTTTGGGAGGCGGAGAGGCGGAGAGGCGGAGAGGCGCGAGTATGAATGGGGGTATGGAGTATGGAATATCGAATCTGGGATCTGGAATATGCGGCGTCGTCACCAGCTATCACCAACAATGGCTGTCAGTGAGGTCCAGCAGGCAGGTCCAGAAGCACCAAGGCGGATCGGTGGGCCTTCAGGGTCTTACAGTCCAAGTACGCTGCGCTTTTCCGCCGTGTCCGAGCTTGGGGGGGTTGTTTGAGTGATTGGCGGACAGGAGAACAGTGGAAGAATACGACGTGTGGGCTGGGTCGACAGTAGAGGCGCGTCTGGTGGTTTAAAGGAGCAAGGGGATCTGGAATCCACACAGGCCAGGCGTGAAGACGGAAGCGTGGCAGGTCCACATGATGCCTCCAAAGACCGTGTTCCTCACAATCACCGAGGCCGTGCACAGGACACCAGCCATCATGCAACTCTAGAGCGCTCAACACCAAACCCCCCAAGACACGTAGCCGGCCCCCATCATCACAGCATACATCGCACACGGTACATGATGGCCTCGGAAGTGCCGCCCCCAATGGACACGCCCGCGCACGAGGCTGCACCCATTGCGCATCAGGATGCCGTTGGTGATGCGGCACAGAAGCCCGTCAAGCGGTCGTGGAGGTAGGACGCGCCGGCCTCTACATGTCGACAGCCAGCTAATGTGCACAAAAGACGCAAGTACCGCAAGATGCGCATCAAGTTCGACGAGGCCATGACAGACAGCGACAACCTCATCAAGCAGGAGTGGAAGGCCATGGGCACCGCACGCCGCCTGCAGGAGAACAACGACCAGCTGCTCGACATTTTGCTTGAGCTCAACGAGCAGTCACGCGTCAACCCCCGTCTGCGTTATGACCTGCGCCAGTTGTCTGCTGCCGACACAGCTGTGCCGTCTCTGGAGCCAGTGCCGGACCCGGACCTGATCAAGCAGCAGCTGCAGGCGCTGAGGGATGACGTCGCGGCCGGAAACATGACAGCCGACGAGTACACGATACGGGCAGACCAACTTCACAGCTCGCAGGCCATACAGCAGACGCTCAAGTCCCTTGCCAGCCTCGAAGCAAAGGTGCCGCACACGACGCGCGCAGACCTACCCGACCGCCCCATTCCAGGCCTGGACCTGAGCGAGCATGCGCCGGGTTACATGTCGCCCACGCACGAGGAAGAGTATCTCCTAGCCATGGACCAGATGCTCGACCAGCCAGGCTTTGACCAGTCCCTCCAACAAGGCCGCCCTGTCCGCCTCGCATCCGCTCAACCGCCTCTCAGCGAAAAGGACCTCACTGTGCGCAACCCCGACAGCGTCTACAACTGGCTGCGTAAGCACCAGCCACAAGTCTTCCTGCAGGACAAGGACACGGCACATCACGAAAACATCTCCGAAAAGTCGGCCGCACCCAAGACGAGCAAGGCGAATGCGAACAAGGCCAAGCGCGAGTCTGCCGTTGGAGGCGGCACGCCCGCCCCACGCGACCACGACGAAGACGACTCGGCTGCTCCCGAGACAGGCAAAGGACGACGGAAGACGGGTGGTGGCGACGACGACACAGCCTACCGACCCAAGGGCGGAAGTTCTCGGCCCACAAAGCGCAAGCGCGAAGAGGGCGACACGCCCACGGCAAAGGGCAGCAGGAAGAAGAATCGACCAAGCACCGTGCAGGCTAGTTGAACAAGTAAGCGGGCATCGTCTGTGACCACACCATCTACACTACTCCATCACTTGCACATGCACTCACCCCAAAGTGGAAGCAAGAGTTTTTTTCCTTCTCAAATCATGTTTTCTTCCGTTTACAAACAAGCTATCCTCGGACGTAAAATGGCGTTTGGGAGTGCGCGTGGGCGCAGGGGCATCGGGTTAGATATACCCTTGGGCTAGTATTATGTATTATTTTAGGCATCTGCGGGAGATGAAAGAAAGGGGGCAGATGGGCAGTTTGGCTATAATCAAAGCCCTCGAGACAACCCAACTAAGGTGATCATCTTTTTCAACCGTGTTATTCCTCGACGTCTAAAATTGACAGGAGTGCACATGTGCTCATTTGCACATGTGGCCGTTTCTGAAGATTTGCATTTCATATAGTTATAACTAATCATACAGGTTAATCTGTACATCAACACATGACGTCCGACACAACTGCAGCTACCTCATCGGTTTGCCCCTCGCACCCCCTGTCATGACCGTCTGCGGCTGCTGACTCTCATTCATAAACGGCAAGCTCGTGTCTAGCACCCTCTTGCCATCGACCAACATGCCATTGCCCTGTCGCTGATCCTCTAGATACTCCGTCTGCTTGCGCTTCTCCTCGAGATATGTTTTCCTTTCCTTGGTCAAGACCCACTCCTTGGGGAACTCGGTCCTCTTCTTGGGCGTATGATGGCGAAAGTCAAACGGCACGTCTTCAAACGTGTCGGTGGCGTCTTTTGCGGCTTCAATCAGGCTGGCGATTGTGTCGGCGAGGAAGCGTTTGTTGCGGGCTTGGGTATCGAATTTCTCACACGACATCTTGATGATGCGGGCCGTGGGGTTGTAGCGGGGGCCGGCGAGCTTGATCATTTTGTTGATTTGGAGGGGTGTTAGCTGGTCGGATTGCGCGAGGTCTTGGGGCGAGAATTCGACGACGACTTTGTTGGTGGCTGGGTGCGATTCGCCCAGGTAAGAGGTGTAGCGGAACCGGTAGGGTGTTGCTGCTGTTGGGGGTTCAAACGGACGCGCGAGGTCTGCGTTATTCGTTAGTATATATACATATCATATACATGATTTTGGTGTTCAACGTACGGCTCAAAAGCGGCAACTCCCATGCAATCAGCCTCGCATACTCCCTCAATTCCCTGTGTTGCTCCAATTCACCGTGACCGTGACTCGTCAAGTCGTCGCCGTAGTAGTCTTCGTCTGGTCCCATTTCCTCCTCGCCTTCAGCCCAGAAACCACTTTGGATCTTCCTCCTGTCATCTTCCTCAATGTCAAAGTCCTCGTCGGCTTCGAGGCCAAAGTCTTGCGTCTGTGGGAGTCCGGCTTTTCCTTTGCGCTGGGCGTCGGCGACAACTGAGGGGTCGATTTCGGCCAGCGAGGCACGCAGGTTTGTAAGCATGGCTTCACGACGCTCCTCTTCCGTCATCTTGTTGAAAGGAATCTCCTCTGTGGTATTGGAGTAGGATAATTCCGGTGCTAGCTTGTCGAGCGTTTGAGTCGGTGCCTGGGCATCTGCTGCGGTTGCAGAGCCCTCTTTCGTAGGTTCATTCGCGCATCGTCTGGTTGTTGTCGAGAGTGGGCGCTGCTGCCATTGTGCGCGTGTATTGTGTCTTGGTGATGCGCGAGCTCGTATCCTCGGTGGGCATTGCCGTGACTGCAAGAGCAGTCTTCGTGTTATTGACGCCATTGCTGTGCTCATTGGCGGGTGCATGCTGTCGTCGACTTTTCGATGCAGCCGTCCTTGGCGCTGGGGAGCAAAGTGCGACCGCACACCGGGCCAATTGAAGGGAAGACCGCCCGACCTCCGCTCTCATCCCCATCATTTTGGACTTGGATCTTGGAAGACACCTGTAAGCCAATTTTTGGAAGCACCGCTCGTTTGACTTAACATTTGCACCTATTCTAATAATAATCTGACGAATATCTTGTCATACCATGGCGGAATCGTGGAAATGGACGTCTGACTCGAAGCTCTGCTTTGTTACTACGGGAGCTACAGCACCATTTACCGCCCTTATTGAATCAGTCCTAACCCCATCGTGTCTGGGTGCACTACAAGAAGGGGGCTTCACACATCTTCTAGTCCAATATGGATCCGCCAAGGATGTCTACGATAAGTGTGTGAGCACTGCTCGCTCATATGTACACAATGACGACGATAAGCGGCATCTGATCATAGATGGTATCGACTTCAACCCAGATGGTCTACAAGCACAGTTTCAACTTGTCCAAAGGTCAAAGGGGCTGGTAATCTCACATGCTGGTATGAACACCATACATCTACATGGCAAATCATTGGCTAATATAGTCAGGGTCTGGTTCTATCCTCGAGGCTCTCCGCTACCAGATAACACTCATAGTGGTGCCCAACACTGCACTACTCGACAACCACCAAGAAGAGCTTGCTGTAGCAATGGAACGAAACAACTACCTGGTCCGCGGTCATGTTACGTATGTAGTCCCTTCTAATGAGATCATATTATACCTTCATTGACGATATCATAGCGATCTCGGGCCAGCAATCAAGAAATCAGACGACTTCCGCAAAAAGATGTCTCAATTTCCGCCCATCACAAGTGGAAAGCATCGTGAGACCAAAAGCTTTGCGGCCATCATGGACGAAACAACCGGCTTCATGGACTGATGACACCAGCACGAGACGTTAGTATTGTTGGGTGTATTGACTTATCCTGCCAAAGGGTCTGGGCACTACATCAGAACCGCATGTCAAAGATATCTTGGGGGTGACGAGCCAGCAGCCCCACGAATTCAGAAGTGATTATGAAACAGCACTTTGGGACAAGATTACGACCTACGGCGATATAGCCCAAGCTCCACGCAGCATCAGCATTCCAACATGGAAAGAGCGAAAACGGTCTTAGTCCGAAAGCTTAACGTGGCGGGTTCCCGCTTCGTCAGCTCTTCCGTGTCAGCCACCCTTCTTTTTCCTCGGCAAAGCGCTCCTCAATAACACCCGCCAATCGAACTATCATGGCCATGCAGTTACGCGAACCCGGTTGTACTTGGAGAACCTAACTGCAAACTGCCGGAAAGACCCAGCAACGGCAATGTCGTCCTTCAGAAGGGTACCACATATCAAGAACTAACGTACAACCAAAGTCGAAAGGGGCCTCACACAAACGACAGGCTCATCTCCGGTATGCCGTTCTACCAAATTTGAACGAGAGTGCAACATGGGGTATGCTCGTACGGAGCATGGAGAGTGCGGCTCGAGAATACGAGCTTACTCACGAACTGCCACCACCCCCATCATTGGCTTTGTGGACCCCTGGCTTCCCATTGGGGATGTCACCAAATAAATGGGACACGATGTACCGTAATGGAAACGGAAGACGCAGGGCGCATCACACGCTCTGCCTGTTCTGGGCATCACCATATGAAAAAATTACATATATCAATAAATGCTTGCAGATTTCCGCTTACTTTCAACCATTACTTCCATTTTATAATTTTTTTTGTCGTCTTTGCGACTGCCCACTGTGGCGTAGGGGCTAGTCAACACACACTCGTTACTTCCTGCTTCTTTACTAGCTTCCTGCGATTTCTACTCATTTCACATAATACATTCAACAACCAACCACGTACACTCCTTACATTCTCGTGTTCATCAACTTTACAATAGAGACACTTGTAACTGTCTCTATCACACTCATTTCAGTATGCGATACTCCATCATTGCGGTTTTTGCTGCCGCGGCTTCCCTTGTGCATGCCGCGCCTGCTTGGTATGTATGTGCGTCTGAATGACTGTTTTCAATACTGATGGAAAGTTTAGCCGTGCCAATTTACAGAGCACCAAGTCTGTCAAGCAACAAAGCGTTGAACCCGTCAGTCATGGAAGCGGCACCAATACCAACCAAGGAAACGCTGGCCCTGCCAAGAAAGGAAACACTAGCCCTGTCAAGCAAGGAACCGATGCCTCCGTCAAGACGCAAAGTGTCACCTTTGACTGGGGCGTCGACAAGGTCCGTGGTGTAAACATTGGTGGCTGGTTGGTCCTTGAACCGTGAGCATTACCACTATCCTCTGCTTGCATCGCCTAATGATTGCAGGTACATTACACCTTCGATCTTCGAGAAATACAGCTCAGACGACAAGCCTGTCCACGATGAGTGGACGCTTTGCGAGAAGGTGGGACAGAGCAAATGTGCTGAAGCGCTGAAGGCTCATTGGGAAGACTTCGTCTCGCTCAACGACTTTAAGAAGATCAAAAGCGCAGGATTCAATATTGTGCGAATTCCTGTTGGGTACTGGATGTGAGTGTCTCGTACTTGATCTGTGTGACATCGCTGACAGCGTACCTTGATAGCTTTGTAGAGCCATGGGGTCCTTACACACAGGGAGCCGCTCCCTACCTTGACCGTGCAATCGAATGGGCGAGACAAACCGGCCTCAAGGTCGTCATCGATCTCCATGGGGCACCCAAGTCCCAAAATGGCTTCGACCACAGCGGCCACAAACAAGCTGCGCCAGGTTGGGGCGACCACGACAGTGTCAGCTATACGCTTGCTGCGCTTGAGGTGCTCGAAAAGAAATACGCCACGCCTAAGATGCAAGACGTCGTTGTTGCTATCGAATTCCTCAATGAGCCTTATCTGAAGAAGCTTGATATGGCGACTGTCAAACAGTTCTACCGCGATGCGTTTAACAATCTGAGAATGATCAGCAACATGACTGCCATGATGCACGATGGCTTTTACGACCCACAATGGCTGAACGGGTTCTTGACCCCACAAGACGGCAACTCTCAGGGTGCCGTTGTCGATCATCACGAGTACCATATCTTCGATAGTGGTTTACTCAGCATGTCGATTGACCAACACGTTGCTCTTGTTTGTAAATCTGTAGGTCACACGCTTACCCGTACCGCACCGCAACGCTTGCTGATATGTAATGGCAGGTCAGCAATTATGATGGTTCCGATAAGCCGACTGGTAAGTAGTAGGTGGAATCATACAAGACACATACTAACATGTCTCCCCAGTCATCGGCGAATGGTCCGGCGCCCTGACAGATTGTGCTCCTCATCTCAACGGCTTCAAGGCCGGCTCTCGCATGGAAGGCACATTCGCCAGCTCTCCCTACGTTGGTTCCTGCACCGGAAAAAGTGGACCCATTTCCTCATGGTCACAGGAATGGAAGAACGATGTACGCCGTTACATTGAAGCACAACTCGATGCGTTCAATACAAAGACGCGCGGCTATTTCTTCTGGAACTTCAAGACCGAGGGACATGCGGGCGAGTGGGATCTGTTTGAGTTGCTCGACAATGACGTGTTCCCGCAGCCACTGGATAATAGGCGGTTCGGAAAGGCTTGCTCGAACTTTTAACGTTGCTTTGAGTGAAAAGGGGTCGAGGATGGAGGGTGGTAAGACGGGAGACGGGTGTAATGCTACACATCATGGATAGGTGATGTGGTAGGAGGTAGTACTTTGTGTATACATATACCAACATCTTAATGGGTGGAAGCATATTTGATTTTTTGCTCCTCATGAACCTTGTACCTCGTGTTGCTGACATCCGAAATTGAGCTTCACACAGATATGTTGTGCATGTATGACAGCGGAAGGTGCATTGATTTGCTTTCCTGGATTTCTTGATTTCTAATCAATGCTGAGTCTCCTGTGTCCTGTGTTTCTGTTCTTCTTTTAATGCCACTTTTCTCTCCTTGTCCATGATGTCCCTGCTTCATGATCATGTCACACCCAAATTCAGCAGAGTTATATCAACAACAGCATATCGCATGCTTGAGATTAAAAGAAATACTACCAGGACGATCGTAATGCATAATTTCTACATTATGTATACCATACAGATGAGATGGGCAAGGAGATGTCGTTCATTGTCTTATGCCGAGGGAACAGGCGTCGTTTATGCATCACCAGGATAAGGGTATGTACTTTGCACAGGCATTATTTATATTTTTGCTAATGCTACTATAGTACACAAAATCTCTCCCTCAAGGTGCCTGTTCACTTGCCGAATCCAACACTGGAATCACAATCGACTCAACATCTGTACCGCCGCCCTCCAACCGATGTACCATGCACGTAAAACACAGGTCTCCATCACATCGTTGCCATGCGGCATTCGCTTGCCAACTGAAACACCACGGCCGTTCTCTTGGAGAGATCTCGGCCCATGATCGTTGTCAACTTACGACCTTTACCGGACGTTGCGTCGACTACAACAACTACTAGTAATGACGGGGCGTTTAATCCCCGACGCTACGGTGTCTACTCCGCAAAAGACAATTGCGGGGGTTCAAACGCTACCTAAGTACATCTAGGATAGAGGTAGCCGCAGAGTCTACCATGCCCAGAGTTCGAGGTGCGTGTGAGATACGAAACCAAGACTGTACAGCATTGTCCTTGCCTGTTGGGGACTTGGCACTGCGGATGCGACATGAGTAAAGAGGGGGTGGTAAGTGACAGAAGCAGTGTGTGGGTTTGGATGAACGCGAGGCAGGATGCGGTTACCTACACACCGCCCCTTCTCAAACAACAACGCTGTATCTGGGAAACCATGAGTCGACAACACCAGTACACTGCGACATGGGCACTCTCCCAAGAATTGATCAACATATACCACGCAAGCATTCGAGTAATGCGACTGCCAGCTCATCTCTTACACAGACCAGCGCATGTAACTTTAGGAGAAAATAAAGTTTACAGACATGAGTCCATGTGTGAAGTCTGAGCTGTCACGTAACGTTCGGTTGCTTGCGAAGAAAGAATTGTTGAGCAGCTTTTCAACGCTTCGACGTTCGGGGTTAGAGGTGCGATACTAACGGGTATCCGTATACGACATACGCTGCTGCTGCTGCTGCCAGCAAACTATTGAATGGTTGTTGTACGCGTCCGGAGGCGGGTACGTATGCGAGGTCCACATGGCTGCGCCACGGATGGGATTTACTAATCAGGACTAGCCGACGGTGCAACGGTGGTAGTGGCAGCGACTTCGACCTGGAGTCCCGATGGGACCCTCTGCTGTGCAACTGGCAATTTCGCAAGACATGTTTCACCTGGTTACTAGCAGATTAGTATCCCGAGTGGCATGCGTCGCTTACAAGGGGACGGCGGCCGGGAACCGGACTGAGTCTTGTCGATTAACCCCCTAGGATGCGACCTGGAGAATCCTCGTACTTGGAAAAGGACACGCGACAATTCTGTGCAAAGGGGGGGTGATCGTTGAAAGTTGAAACAGGGTTATATGGCGTTGCAAGAGAAACGAAACGGCGAAGCGAAACAGCAATCGATGAATAATCGATAGGCCGGCCGGGCGAGGAAATGATAAACCCGAGTCCAGAACAGCGCACATGGTTTCTTTACGTCTGTGACATAATACGACATGGATGAGAAGCTTTTGTTTTGTCGCGGTCCGAATACCATCACATGTCTGCCATGCTTCGTTCCGTCCTTGGTTGCTCGCCTCGCTGCCCGCTTCATATACCGGGGGCCAGCAGCCGTGGAACGGGCCTTCCGGTGACCCTAAATGCCGCCTTGGAAGTGCGAATACTTTAGGTGCCAATACCTATGTACCATATGATTTGTACTGGTATGCAAGCAACAGGGAGCCCAAATGCCGCAAGTCCTTGGCCAAAGGATCATGTTCAAGCCGTGTCCGCCTTTGAATTCTGACATCTGGTAGTGAACGCTTCTTCCTTGCAACTTAGCGTCGTCTACCGGTGCCGCGATGTTTAGTGCTAGAAGTAGTGCTAGAAGCTGCAGCAACGGTTTCCAAGGTTGTTGCGGCCCAAGTGCCGGCACACCAAATTCGGGCATCCAAACCATCACTACCATGTGTGTACTGTAGTTAACACGACTCTGTGAATGTGACAAAAGTTGGCAGCTTCTCCGTCTTGCTAATCCCCCTATATCATGCTTCATATAATGCCACCTGTCGCATGTTGCTATTAATGGTGCTGCTGACGGTCAGCGGCTTTACACTTACCCCCAACAGCTTGGTCATGAACGCATCCTCTAGCCGTTTCGGGGGTGTGGCTACGACTTGGCATCTTGTCCGCTAGCGTGAATGGCACGTGCCGAGCCACGGCTCATGAGATTGTTGGAAATTTCGCGTGCGACTCGACGCCGTTGGTACGAGTGTTCGGTCGTTATTACAGTAGTATTCCTCCGGATTTCCAAAAGGCCAACAGCTGGTCCCAGAGTGACGCGTTGGATAGCAGAGCAAACCATGTTGTCGCTTCATGATACAACTCAGAACGCATGGGTGGTGAAGCTTGTTCACATGACGTCGATCCAGTTGCCCGACCCCACCCCGTTCATGCGTCGATGGACTAGCCCTGCGGAGGAAGCTGCGTAATTCATACGAAATGCTTTGGAGCAACGGAGCCGAGAGGACAGTGAAAGCGATGAAGCCCAAGTGTCGCGAAGAGTTTGTTGATGGGAAATTGCAAACAGAGTTTCGGACCAACGAGGGTGGCTCATGATGTAAGTAAGTAAGCCGCAATGACAACCCAAGAGGCCGCCTCGTAGTGTGAACGGCCTTTGCGCAGAATAAATGGGACGTGCGATCGATCGATTTTGGGGTGAGTGTTCTGGACCTCTTCGTTACAGTTGCTCTCTCCACCCTTTTCTCCGACACATCCTAGCCATGATTTTTTCGACAATCGTCACCGAGGAGCCGGCCTGCGACGAAGCTTGTTATCCCTGGGCATGTCGCAGTTGTGTCATCGCCGCTGTGCCATTGTGAAAAGTTTAATAGTGCATAAAACCAATATCGCTAACGCATCCTGTGCATTGCAGGAGTGCGGCTTGAGAAGCAGAAATCCGGACGAGCCATTCTCGTCCAGTGTGCGCGTATGTGTTATGTCAGCGTAAAATGGCGAAGCCCTGCCCCCAGACGAGGTTGAGCGAGGTTGAGGTGGCCGGCATAAAGTCCGAAACAAAATAACGCCCGTCGCCCTGTGGAACCAGACGACTCAAACAGCTATCGAGCCAATGGGCAGCGAGCCGGCGGCCTTCCGGTCAGCTGCTGGGGTATCGACTGCGTGGTACTGCACGGCACTGCATGGATCAACCGTTTTTCTGGTTTCCTGGCGTCTTTAAGATTGCCCCGCCTTACTTTTGCAGCTCCTAGTGGAGCCGGGGAGCCGTAGCGAAGGTTTCCCAGTTTGAATTCTATTTGTACCCTTTTCGCCCACCACAAACAACAACAAAAACAAAAAGAAAGTTAATGTGACCCCTATAATGACCAACATGCCCCCTTGAACAATAATCAACAAACCCGACCTGCACCCAATCTTCTCCACCACCCCATAGCACCCAACCTCGACTTTTTCACCATGACGACTACCATCGGCCTCCCATACGATGACCTCCGGCCTCATGTCGTGAGGCCCAAGAGGTCTTTCCTCCAAAGGCTCAACGAAACCCACGAACAGCTCATCTCCCACATGCGATCGTTGAAAGTCGAGGAAACAACTTTGTCAACCAAACACCATGGACCTTCCACGGAACGTATGCGCACACTATCGACCGTATCGCTCACATCGACTGCTGGCTCAGAACGCGAATACTTCCAAAACACCGACTCGGAGAGTGAAAGCCCTCTGTCCAGCGGCTTCCTGTCCCCGCCACTTTCACCAGCCGACGGTAGCTCCTTCCCCATCCACCAGTTTCTCTCGCCAAAGGACCGGAAAAGCAGCCAGGAGTATATCAAAGGCATGCAAAGCTACGTGAACCGGAAACAAGCCACCTACGAGTCCATGGTCCAGCGAAGTCTCCCCATCTCCCCGCCACAGACGCCTCCCCTGGACTCTGCGAGCTCGCTGAAGAGCGCAAAGAGCGAAATGTCCGACGAGCAGATTGACGACTGGCTCGACCGGCCCATGGACGCAGAGTTGCACCGATTTCAGAAGCTTTCAGCGTCGGGATCAGAATACTCGACCGATTCGGAAGAGGATGAAAACAAGATCCACGTCATTGTGGAGCAGCCAGATGAGGAAGACAATGCCGCGCACGAAGAACGACTAGCGAATTCCGCTCGCTGGCGTGAGACGTGGTGCATGCAGAAAGCACCTGAATCCGGAAGTACCGCAAGCCTACCTTACAAAGTTAATGACGCCGTGTCAGGCGATGTTTGGGCTAAGGAAGTAGAGGCGGAGACTGAGGCGGAGGCGGAGGCGGAAACCGAGAGTACCGAGTCAAAGTTGGTGTTGCTGCCGACCGGTATCCTCCAAAACGTAGCGTCTCATCTACAAAAGGAAGATGTGCGCTCGGTCCGACTTAGCTGCACAAAGCTCAACAGCCTGCTTGCAGCGCCACTGTCTACATGATCAACCTGGAATGGGGAAATTACCACAACAAGCCCTCGGCTCCAAGACGAGCCGTGTGGCGCACACCAACAAGGCAACAAAAAAGATCGAGTCGAGCACTACACTACGATGGAAACTGCGAGCGAGATCGGCCGCAGACTTTTAGCGGGGGATTCATCAGCAACATCGCGATTTGAGAGGACCCAAGCGCTTGCATGACCTCACTGAGTTATCGCTAAGAACCAAAAGCCTTGCCACACTACACAAAAACGCACGGAGCAAAAGAGGAGAGACAGACAGCCTGAATTGGGAGCCTTGAAAGAGCTCTTGGAGGAAGAACAAGTGTAATTACACTTTATATTTTCACAACACCAAACTGCCGCTTGCTATTCGAGCCGAGCATACTACATCACGACCTACCTAGATACCATTTTCCTTTGTCAAAGATAACCTTAACTTATATTCTCTATTGTTAAATAAACATTACATTACTCTTACTTTACTCTGCTGCGCTTCCAACCACTGACACTGATACATCAGAGTGCAAAGTGCTATGTGGGAAATGATGAGACCAGGGCACAACAATCAAAGAAGATGCCCGACGACCATGACGTCGACATCACATTCCATGTGCGTGACCCGGTAGCCGTATACAGACGTAAGACGATAACGCCAAACCCCATCACTGCCACATCCAACGCATCAAAACGCAACACCAAAGACAATAAAACAAACTGAGCAGCAACA
>999 46 34
TCGTTTAGCTAGGCGATCGCGAGTAGGTAATAGTTATCTAGAGTGT
>1001 45 7
CTTAACGACGCTATAGTAACTATAGAGGGACTAGATATAACGCTT
>1002 45 18
TAACCCTAACCCTAACCCTAACCCTAACCCTAACCCTAACCCTTA
>1003 45 120
AAGATAGCCTTTAATCGAGCTAAAGATAGGTAGAGGATACTATAG
>1004 46 1828
CACGAGCTCAATGTTGCTCAGTTCGGTGGAAGGAGGCTGCGCGCCA
>1005 47 40
AGCAAGGGACCTTAATAATTAATAAGGGCGTGCGACTAACGACTCTT
>1006 47 172
GACATTTAAAGTCGCCTAAATAATACTTACGCGCCGACGCGCTAGTA
>1007 50 85
ACTACTACTAAAGAGCAGACAATTATCTAATATATTCTTAACCTTAATTC
>1008 47 23
GTATAAGCTTAAGGCTTAGTTAAGCCTTATATATAAGCGCGTGCGCT
>1009 48 76
CTTAACGACGCTATAGTAACTATAGAGGGACTAGATATAACGCTCGTA
>1011 61 36
CTTAGAACTTAGCTATAATAGTCTCTACCTTCTTATAGTCTAAACGTTCTTTAGTAGTATA
>1012 62 92
GTCGCTAATCTCTTAGTTATTAGACGCTTTAAAAGGTACGCCTAATATTATAATTACTCTAT
>1013 60 38
ATTATAGAGAGTAAGTAAGAGATAAGCCCTACTAGTTCCTTACCAAAGAGGAGTAGGCTA
>1014 62 578
GAGGTGTTTGACGCCTGTAAGCTGGACTCATAGTTATATGGCAGGTTAAACCACGAGGCTCT
>1016 66 86
CCTACCTAAGCGAGTCGCCTATACCCTACTAGCGCGCCAACGTCAACGCTATAACGCGTAATACCT
>1017 58 42
CTACTACTATACTATTATCTATATAAAGACTATCGAAAAACGCTTCTATAAATAATTA
>1025 46 79
CTTTATAGCTGCTTTTAAGGACGCGATTACTAAAAGCAATATCTAG
>1027 46 75
TTACTTATATATGCGTAGGTTATGCCTAGTCTCGCTATAGCGTCTA
>1028 45 3
ATAGTAGTACTATAGAGTATAGTAAGGTAGCAGCTTAGTTAGCTA
>1029 45 27
CTATAAGAGGCTACGCTTAGAGAGCTATTATATAGGTATACTAGA
>1030 46 54
AGGTAGTAGTCCTTAAAATCCTAGTTAAGATAGCTCTTATAGCTAT
>1031 46 14
ATAGCGCACTTAATTGTGAACTCTATCTATAACGCTACCGCGTTGA
>1033 48 8
CTTGTGTCTATATACGCTAACCTCCGCTCTTAACCTAAGATCCTACGG
>1034 50 185
AAATCTACTAAGTACTTAGGTTTTATTATCGACGCAGGGAAAGGTATCTC
>1036 48 71
CGTATCTAACTACTATCTAGGGCGTGTTTCTAGGCGGAGGCATTACTC
>1038 54 183
GAGGCCTCTATAGCCGCTAAGTAGTCGAAGAAGGCTTATAGTAGTAGTAATTAA
>1039 48 27
TTATATAGCTAGGGCGCGAATCCTCGCGAATCAAGGTTAAGAATATAT
>1040 51 42
ACTCTAGGACCTTAGTATAGGGGAAGTTTCGACGCTTCCTTTAGATTAAAG
>1041 50 84
TACTTGCGGTGCTAGACGGCCTAGCCGTAGCGGTAGATCTAGCTTTTTAG
>1042 47 91
TTAAGATGCATCGCTTTAAAGTTGCAAAAGTTAGTAGGGTGCGCCGC
>1043 53 46
GTAGGGACGTCGGCCCGACCTCGGCCTATAGTGCGTGGACAATTGTGTATATC
>1044 61 55
CTATTATGTCGCTAGATAACCGACGCGGACTTAACAACGTTAGCTTTACCTACCTTAGTGC
>1045 61 144
TACACTACCGCAGCGGTATAGAAAGAATCTAGAGTCGTATAAGCAAAGTTATCTAGCTTAG
>1046 66 56
ACGCTCTAATAGATCTCTAGCCAGTAGAATTACTAGAGGAAATAGAAGCTCTAGATTAATAGAAGG
>1048 69 114
ACGCTCTAATAGATCTCTAGCCAGTAGAATTACTAGAGGAAATAAAAGCTCTAGATCGATAGAAGGCCT
>1049 84 437
GCGGCTCGGAATAACCTTCTGCCTATAGACTGTGCGGATAGTCTGAGCGTTGTTCGGACGCGAGTGGTTGATCTGTGCGTCTCA
>1050 85 4225
GTTGGCGCCTTTACTACGAGGTGAAATGGGTTGGATACGCCCTAACAGATCTTCAGCCAGCAGAATTGCTAGAGGAAACAGAAGC
>1052 46 59
TTCAGCTAATACTTCTTATACCTTACCTACAGTAAGGGTCTCCTCT
>1053 45 36
AAGCGATATCGTCTAAGCGCGGCTAATCCTCTCTTAGTATATAGT
>1055 45 32
AGCCTTAATAGAAACTATTAATTAGCTAACGGCTTAGCTAATAGC
>1056 46 56
TAAATAAAGAGCTAGCGTATATAGTGCTCGCATCTAATTTAGAAGA
>1057 48 84
TTATACCTAAGTTCCGCTTAGAACCTAATAAGCCTACTCTCTAGGAGA
>1058 46 11
CTCGCTATTAAAGCGTAAGTACTCTTAGCGCGTTTAGAACTTAGTA
>1061 50 238
TCTACTACCGCGTAGGTTAACCTAGCGCGTAGGTTAGTTTCTGCTAAGAC
>1062 50 48
CTACTAGCGCGCTAACGTCGAAACGTTATCACGCACCTTAATTATAGTTA
>1063 48 72
AGTCTATCTCTCTAGGGCGTTTAATCTAAATTCGCGCGACGCTAGCGC
>1064 52 187
CCTTTCTGTCTAAGGTCCAGGATTGGTTTGTTGGCGTCGATCGTGAGTGTAC
>1066 48 37
TGTTTAATAGGTTAGAAATATAGGTAGAGATAAAAGGAGGCGTTGTCG
>1067 53 53
TAACTAGAGTTTATAATTTACTAGGCCGATTATCTCTAGGATTTTAAATAGTC
>1068 54 2532
TGATGCTAACAAACTCAATGTTGCTCAGTTTGGTGGAAGGAAGCTGCGCGCCAG
>1069 57 28
TTAGTATAGGCGTATTATAGGTAGCTAAAAGTGCTTCTACTGCTTATACGACGTCTA
>1070 89 372
GCGCGTATTATGCCTAGCCTTACCGCAGCGTCTATAGCGCCTTTGAGTTAGCTCGCTACTATCCCCGCGCTCGCTCTTCTTCGCCTTCT
>1073 75 143
ATAGTTTAATAGTAGGAAGGTCTATACTAGAGGCGGAGTTCCTCTTAACCTACTCTTTCGCACGATCCTAAATAG
>1074 100 150
GAGTAGCTTTACCTCTTTTTAAAAGTAAGAGCTTATAAGCTTTTAGAGGTAAAAGAAACGCTCGCTATCTAAGATTACCTAGACGCAATTACCCTAAAGC
>1076 45 24
GCCTAAAGTAGTACCGCACTTATTTCTAGCTATTTAGTTACTCTT
>1077 47 41
CTTTTACGCTTAGTATTCGCGGACAAATTAGTAGATCTTCTTAATTT
>1078 46 53
AGAATAAGTAGGATAAATAGGAGATAGTCCTAGTCTAACTAAAGAG
>1079 50 121
ACTTTGTAAAGATCGCTACCCTCTTAACCCGCCTAATAGGCGATATAAGC
>1080 49 113
ACTTGACTAGGTCGAACTAGCGCTAGATAGCCGCTGGGTCCTCGCAGGT
>1081 50 114
AAGACGCGAGTCGAGACTGACGCGTTAGATTACGCTCTCGGCGCTGTATT
>1082 48 9
ATTATATAGGTATACTACAGCTCGAAGGATTTCTAGCTATAGTTCCTA
>1083 59 60
TCTATAGTAATTCTTTAGCTTTCTCTACTTTCTTTATTTATCTTATAACCTTATTTATT
>1085 50 275
GGAAAAAGAAGCGGATATAACTAGGTAACCGTAAGTAGGTTACTATAATC
>1086 49 12
ACCTACGCACTCGTCGCACCTACTATAGCCTCTTAATATCGCCTGCTTT
>1088 66 74
TATTATAAAGCCTATCTTATTAAAGTTATAGATATCTTTATCTACGATACTATACTTAGCTTTAGT
>1089 66 53
GAACTTCCTAGAATAGTAGAACACTAGTCTCTATTTTCTATCCTTGCTCTGCTGTAATAATACAGC
>1091 92 1042
TACAAGCCAAGTGCTACTAATCAAGGCTTCAGCCTCTTACATGCCCCTTTCCGCTGGGAATCCGAGCAGTGTTCAGCTATGGCTTCTCTCAA
>1092 89 213
CTTTTGAAGCGTCTAATAACTAAGAGATTAGCGACCTTGTAGGTTGCGGAGTCTTTAAATTTAAGCAATATAATAAGAAGCTATATAGT
>1093 104 397
GAGCTATTTTAAGCTCTTTAACCCAAAGAAAGCGTCGAAACTTCTTCTACACCAAGGTCTTAGAGTAGACTACAAGATCGAGCTAGAGTTAAAGGACGGCTAAT
>1094 89 809
GAACTGAGCAACATTGAGCTCGTGGGCATCAGAGAAGCCCTGGATGAGCAGGCCAAGACCAAGGCCGGCAAGCATACGCTCGCTGTCTG
>1095 88 277
AAGTAATATACTATATACTAAGAGAGGATTAGCCGCGCTTAGACAATATCGCTTCGTTTAAAATTAAGAAGATCTACTAATTTATCCG
>1096 104 252
ATAGATAAATCTCTCTCTAAGCGGGGCCTCTTCTAATACCTAGTTAAGAAGCTAGTTCTACTACCTATCTAGGTAGTTATTAGAGTACTTTAGAAAGCTCTAGC
>1098 46 451
GTCGTACTCATAACCGCAGCAGGTCTCCAAGGTGAACAGCCTCTAG
>1100 45 7
GAAGCAATGGGTATAAGAATGTGTTGGATCTCATTATTACACTCG
>1101 46 38
ACCTACGCTCGTTTAGCTAGGCAATCGCGAGTAGGTAATAGTTATC
>1102 47 36
ACTCCGCCCTTTATTATCTATAAAGAACGCGTCTATATCTTAGTATA
>1103 47 86
ATATTTAATTCTAATTAGTAGAGCCTTACTATAAGACTCTATTAACT
>1104 48 16
TAGTACTAACTAGCTACTAGCGCTAATAGTAGTAATTAGTGTTATCTA
>1105 48 130
AACCTAGTTCTTGCTAACAGGGTTGCTAGCGCGCTTATGCAAGAGTTT
>1106 49 30
CGGGCAGAGCGAGTACTAGAACTAGTAGGTCGAGCGTTAATTAGATTAG
>1107 54 45
TTAAAACTTACTACGCCTAATATAAGCTTACTACGACTAAAGAGCAAACGATCG
>1108 48 243
TTCTTATAAAGTCTTTTACGGGTAGCAGGACCTATACCTTAGTACTAT
>1110 56 2262
CGCGGCAGTCTACTTCTTGCGCGAGCTCAACGAGCTCGGTCGCGGACAGGGACGGG
>1112 56 123
TCTAACTTACTCTTTTTAATATTAATTCCTAACGTATTTAAAGTATAAAGCGCGCT
>1113 51 125
TAGCTTATAGGTGTATACCTATATTAAGTCTAGTATCTAGATCCCTTCTCT
>1114 61 255
AGAGCGGTGCATGAAGCGGGAGTAGGACTGCGAGGCTGAGAAGCCATCGGAAGCTCTGTGG
>1115 58 63
TAAATAGAGACCTATTGTTTAAGTAGTTCGCACGCGAAGCGATATAGGTATCTAACTA
>1116 54 114
ATCCGCGAACACTAAGCGTAAGAGGAAGGGTTAAGTGCCCTATATACTAACTAT
>1117 62 65
TCTAGCTAGCCCGAAAGATACTCTCTTATAACTAGTAGGTAGGTCCTACCGCGTACCCTTAG
>1118 77 275
GGAAAAAGAAGCGGATATAACTAGGCAACCGTGAGTAGGTTACTGTAATCTAAGGCGTAGGCGCGTTAGGTCGCCGG
>1119 73 167
CACGCTAATACGTCTACTATATTAATAAAGAAGGCTTCCTTCCTACCTTTAAGGACGCGTTTTTTAACGTGTT
>1120 74 83
GTTACTCTAAAGAGGCTAATTCGACGTAGCAGGTGCTATAGAAGGATCGAATTTAATTATAAGAGTGCGATAGG
>1121 89 239
CCGCTAAAGAAGGCGTACGGGCGCTAAGCTAAGAACCTAATACGCAATAGAATTAACTATATTACTAAACTTAAGTTCTTGCCCTACTT
>1123 125 721
GTTTCTAGACGAGTACGACTTTAAAGCTGATTGGGTAGACTAGCTGTAAGAGTTTCGGAAGAAGTAGCTGCTGTACTTCTGTACGTAGAAGTATAAAGCGTTTGTCTAAAAGCTACTAAGCTACT
>1124 125 200
GCTACGCCTAATATAAGCTTACTATAACTAAAGAGTAAACGATTGTATAATATATTCTTAACCTTAATTTACGAGGGTTTACGCCCTAGCTATGCAAGGTAGTAGATATAGCTAATAAACTACTA
>1125 46 26
CTAGTCTCTAGAACCTTGTTCCTTTTAGCTTCTATAGCGGCTTAAT
>1129 45 2
ATTACCTATTCTTTAATTCTTTAAAGACTAATAGGGCTTCTACTG
>1130 49 149
ACGCTAATATAGCCTAAAAAGAGAAGGATAACTAAGTAGTAGTCCTTAG
>1131 48 15
CTCGCTACTTTTTATAAGCTAAGAGAAGCTAGCCTACGTAGTAACTAG
>1133 50 27
GGCAAAGGAAACGAACCGTCTAAGACTACTATATAGAGTTTAACTAATTA
>1134 52 43
ATAGTAGAAGAGGACTATTATAGTTAATAAAGGCGTACGCTTAACGACTCTA
>1135 58 63
TAATTATAAGGACAGCTCTAGCGCGTATAGAGCTCTAGAGTCCTTTTAACAAAGTTAT
>1136 52 160
GAAGACGTAGGAGATAAACGCTTATAAAAGCGTATTATCTAAATCCTAAAAC
>1137 53 85
ATAGCTAATAAACTACTAAGTATACGTAGTAGTAAGCCTATTAGTAAGAACTA
>1138 54 184
CGCGTACTTCTTAAGAAAGAATAACGCTCACGAATATAACTACGAGATACACGA
>1139 61 82
TAGCTAGAAGTCGTGCGATCTACTATATACCTATATAACTAAACGCCCTAATACTTAAATC
>1141 67 121
CGCACCCAGCCTGGTTGGAGAGGGACAGTCTACCGAGTGGGCGAACACGACCACGTGCTGTCGATTG
>1142 66 194
ACGCTAATATAGCCTAAAAAGAGAAGGATAACTAAGTAGTAGTCTTTAGTCTAGCTTAGTATATAT
>1143 71 106
AGAATTAGCTATATCTTCTATATTAGCAAGCTAGGGTAGATATCTTTAGTCTACTATCTTTAGTATATACC
>1144 80 4213
ATCCAACTATCCCAGGCAGCCTATGCAGACAAGATCAGCAGACTAGCTGACCGCACCAACATCAGACACGATACGCCTAT
>1145 89 116
CAGGCCGTCGCCGGTGACAACGAGCTCGCCGACGACGCCGAGCGTGACCAGCTGCAGCTTCGCGTCCATGACGAATGCCCCCGAGTTGC
>1146 119 316
AAGTTATTTAAGGTATTAGAGCTTATAGCTAAACTTAGCAAAGTCTTTAGTAAAGGTATTATCGCTTATAACGTGCTCTACTTAGCTACGCTACTAATCTAGTAACTTCTTATAGACTT
>1147 114 255
TAGTAACTCTATAATAGGTAGTTTCTAGAATACTACTAATTATTGCTTAACCTAAGAAGCTAGCTACTCCAAAGGTTAATAAGGTAGTAAAGGACCTTATCTAGCGCTTTTAAG
>1149 45 6
AGTAATCGGCGCTAAAGGTTAAGTATTTAAGGGCGACTCTATAAA
>1150 45 8
AGTAATCGGCGCTAAAGGTTAAGTATTTAAGGGCGACTCTATAAG
>1152 46 55
ACCGCTAGTTAGAGGTATAGCCCTAGCGTGCGTCTACGCACGTGAC
>1153 46 28
AGCGCGTATAAGAGCGGGCTAAGCTAGCGATAGCGTTCTAAGAGGT
>1154 46 29
GTCTAGCTCCCTAGACTTTTACACCTAAGTTCCGCTTAGAACCCGA
>1155 47 12
CTACTAATTAGGATTAAATATAAAATGTAAGGGGCTACGCTTAGAGA
>1156 52 214
TCTTAGTTATTAGACGCTTTAAAAGGTGCGCCTAATATTATAATTACTCTAT
>1157 50 58
TAATTAGTTGTCTCTAGATTTACTAGGCTCTATAATAAATAGGTGGCTCG
>1159 53 69
TAACTAGCGGTTAAAGAATAACCTAAGCTACGTATAGACGCGCATAGACGCGC
>1160 49 13
TTCTCGTAAGCTTCTGCGTCTATAGCCTACTCCTCTACGGTAAGGACTA
>1161 48 106
GATAGAGGACTAGATAAATATTAATATTATAGATCTTAGAGAAGAAGA
>1162 55 244
GAGGTAAGAATATAGTTGTAGTGTAAAGGTCTATGTACGAGAGCGCGGGAAGGAT
>1163 50 244
TAGCTAGACTAACCGAAACTAGTTTAGCTAATAGATAGATATTAATTTAG
>1166 61 116
ATACAACTACAAGATACACGACAAGGAGCTACTAGCTATAGTACGATACCTAGAAGAATAG
>1167 76 174
TTACTACTAAAGCACTAGGCCGATTCCGCTTCACTCTACGCGATAAAAACCTTAACTTTAACTCCCGCGTTATTAT
>1168 89 107
AGAGTACTTACGCTTTAATAGTAAGAAGTAGACTATATTAAGTGATTAGAGAATATGCGATAAGTAAGGTAGTATATAGAGGGTTAGAA
>1170 89 150
CCAAGGGAGTCATGGCCGAGCATCGCGGCATCGTGCGTCTGGTGAGAGACAACAACCTTGTGCAGCATCTCCCAGACTCGCCAGTCATG
>1171 96 438
AGCCTATAAAGCCGATCCGACAGCGAGAAACGTTCAAGTATATCCAGCCACTGTTGCTGAGCCTAGGATTGCAGCCTATAAAGCCGATCCGACAGC
>1172 115 211
TAACGCGCTCTTAAGAAGAGAATAGAACCTACTAGAAGATGTAGGAGATAAACGCTTACAAAAGCGTATTATCTAAATCCTAAAACCAACGTCCCGCTGCTATAAGAAAGCGAGC
>1174 45 14
TAATACAGCCCAAAAAGGGAAGGATAACTAAGTAGTAGTCCTTAG
>1175 45 20
AACCTACGCGTTAAGAGGGACAAGTCCTAATACCTTAAAGGCCTT
>1177 48 105
CTATATATTAGGTAAGCGCATCCACGTTTATAGGTCTTATAAGGAGAT
>1179 48 40
GACCTAATTAAGAGGCAAATTTTTAAACTAGACGTTAATAAGTACCTT
>1180 47 303
TTGCATAAGCGCGCTAGCAACCCTATTAGCAAGAACTAGGTTAACAA
>1181 48 68
TACCTAGTCGCGCCCGAGCACGAAGCTAAGCTGCGAGAGTATATTAGA
>1183 49 116
GTGCGGTTGCGTACTAAGCCTAAGATTATATCGCTATACGCGCGCTTTA
>1185 56 66
GCGAAGGAGAGTAAGACGGGCGAACGATAGTTAGAGGGATAAACTAAGGAAATATC
>1186 60 83
TCTTATAGCTATTAATTATTAGTAGTTAGTACCTTTTAATAGTATAGCGTCTTATATGCT
>1187 55 99
GCCTAGAACGTATTAATTAACTACGCGCTTAGATACTTAATAATATTAAGCGAAA
>1189 69 171
AGCGGAAATCTATCTCTAAGCCCTCCTACTCTACACGCGTAGTACGAGCGCGCTTCTAATTAGTCGACG
>1190 64 127
ATTAATCTTTAGAACCTTATAAAGGCGTTCCTAAAGCACGCTAACAAACTAGCTCCCTCTATCT
>1191 63 61
TAAGGAAAGGAATATTATCCTTCTCTATATACCTACGCACTCTTTGCACCTACTATAGCCTCT
>1192 90 163
ACTACGGCGTCTCTAGAAGGAGGGGTTCTAGCGGGGTACGCAGCTATACTTTAAGGTAATCTAATACTACCTACGCGTTAAGAGGGATAA
>1193 89 181
TTTAAGTATAATACTACTAATTACCTTTTAGTAGGTTCTAGTCTGGATAGTTTATAATAAGATGCCCTTCTCGCCTATAGCACCTGCAA
>1194 89 353
GTGCTATCGAAGCTTGATGTGGTAGTGCAGACGCCAATCCAATCCCCACGACAGGTAGACGCCTGGGAGGCGAAAACACCGCGCAACGC
>1195 45 1045
AGGTTGAAGAGGATCATGCCAGTGCCGGATCCAATCTCGAGCACG
>1196 45 10
TATTAGGACTTATCCCTCTTAACGCGTAGGTAGTATTAGATCGCC
>1197 46 150
TGGGTATCTACGGTTAATTGGAGCACCCCTAGCGGGACGAAGAAGC
>1198 45 5
ATATATAACTTTAACGAGACTAGCTTCTAGATAGGTATTATTAGC
>1199 45 3
CTAATACTAGCGCTTAAGAAGTCTTCGGTAACTCTATAATAGGCA
>1200 45 36
GACTAAAGAGTAGATAATTATCTAATATATTCTTAACCTTAATTC
>1201 45 2
GACTAAAGAGTAGATAATTATCTAATATATTCTTAACCTTAATTT
>1202 46 30
ACTATACTAGCTAGGGAAGCAAAACGTAAGAGCTAACGCGCTCTTA
>1203 48 11
CCCTCTTACTTAACTATATAACCTTCTTGTTAAGTAAACTTATAAAAG
>1204 51 72
AACTAGTAGGGCTTATCTCTTACTTATTCTCTATAACAAGGCTTTTCTAAA
>1206 53 167
TAGAACTTAGCCTTCTCGCCTATTATACGCTTTAGCTGCGCTCTCGCGTCTAT
>1210 55 27
CTAGCCTTATAAGACGTCTAAAGTAAATAAATATTAGTTAGCTAGATAGATTCTA
>1212 66 133
CTGTTTCGCTACCTATCTATATATGCTATCCTACTAATATCGCTGATATACTGCTCCGAACGTCGT
>1213 80 160
TCTATCTCCGATATCTTTCTATCGATCCCCTCTATTATCTGAGGGGTAATCGAGAAGCGCTCTAAACGGCTTCGGCGAGC
>1214 87 315
ACATCAAGGGGCTGTAGTAGGTGCGAAGAGTGCGCAGGTATACAGAGAAGGATAATATTTCTTTCCTTATAGCGATCTTAAAAATCG
>1215 83 128
TAGTTTCTATACCTTTCTAGGTTTTTTAGAATAGCTTGCACTAGAAGTCGAACTTATTATCTTCTAGCTCTATACCCTTAAGG
>1219 45 43
AGCTCCCTTTACGAGCTACGAGAAGCCTAACTGCGCCGTAACAGG
>1220 45 16
GGAGGGGACTATTATAGTTAATAAAGGCGTACGCTTAACAACTCT
>1221 45 6
ACTACTATAAGCCTTCTTCGACTGCTTAGCGGCTATAGAGGCCTT
>1223 49 18
ACACGATCTCTATACTAAGGTATCCTCCTAGATATAGGCGCTGCTAACG
>1224 47 37
ATTGCGAGTAGGTTATAGTTATCTAGAGTATCTACGCTGCTAGGTAC
>1225 48 26
AAACGTTTAAGTATATCTAGCTACTATTACTAAGCCTAGGATTACAGC
>1226 48 103
AAGGACTAGTACTACTAAATATACTAGAAGAGTATAGAATAAACGAGT
>1227 49 135
AGGCGATATTAAGGGGCTATAGTAGGTGCGAAGAGTGCGTAGGTATATA
>1228 49 72
GCGTATTTAGAGTTTTATATTATATTACTTAACTACTATATTACCTATA
>1230 47 92
AGCGCGCTTTATACTTTAAACACGTTAGGAATTAATATTAAAAAGAG
>1231 48 8
GCTACTAGTAGTAATAATAACGATAGCGTTACGCTATAGCGCTAAATA
>1232 48 25
AAGGACTAGTACTACTAAATATACTAGAAGAGTATAGAATAAACAAGT
>1233 49 30
GCGTATTTAGAGTTTTATATTATATTACTTAACTACTATATTACTTATA
>1234 56 159
TTATAAACTATAAGGAACTAGTATAGAAGTACTACTAAGAATATCTAAAGTAGTAG
>1235 56 168
TACCGCGGCCTTAATAACGTTACTATTAAAAACTAGTATCCTCTGCCTCTTATTCG
>1236 56 108
TGCGCGTCTATACGCAGCTCGGGTTATCCTTTAACCGCTAGTTAGGGGTATGGCCC
>1237 64 65
CCCTCGTTTAGCGCTGCGTGTTTACTATATATAAGAAGACTTAGTATAGCGCTTATTAGACTAT
>1238 54 117
AGAGCTATTGCTTAATTAATTTTTAAGATCGCTATAAGGAAAGGAATATTATCC
>1239 75 174
CTACGGCGCCTTAGCGATCAAAGAGGGCTTATAGTAGTAGTAATCAAGAACTAGCGTAACTAGCTATACGACGCT
>1240 70 198
AGTTTATAAGATTCTATTCTAGTTCCTACGTATTATAGCTCTCTGGCTATCCTTGCTATTTAACTAAGTA
>1241 74 199
CTTTAAAGCCGCACTAAATATAGCTTTTACAACTCTAAAATACTACTTTAAAAATAGCTAACGTTAGTCTAATA
>1242 68 168
ACTATAAAGCTACTACTATATCTCGCGTAGAAGCGTTACTAAGCCCTTTATATACCTCTCGATTAGCT
>1244 89 132
CTACTCTACCTACGCTAGTAATATAAATAATAAGCTCTTATCTATCTCTATTAGTATTACTACTACTATAGAACTCTCGCCTACTATAA
>1245 131 6705
CTGAGCAGACGTGGGTGGAAGACGGGGAATACTCCGGCTAATACCATGGCGTCGGGCAGTTCCAATTCGTATGCTCGTCTATCATGTATGGTGCGGGTAACGGTGTACGGTCCTGCCCATCGGTGGTTAAG
>1248 46 14
ATCTAGCTCTTATCTAAGTCCTCTTTATCTTCGCTCGCTTCCTTAT
>1249 46 31
CGTAGTACTATTAGGTTTAACTTAGTATCCTACTATAGACCTTATT
>1251 47 107
ATAGATTACGCTCTAGTTACTACCTCTTTACTAAGTTAAGCGCTATT
>1253 47 62
GCGAGGCTAGTAGCGCGTTTAACTAAGCGTTCTATAAAGCTATAGTC
>1254 50 38
AGAGCTGCTAATATTATACGCTAAAGGCTATAGTAGCGCGTTATAGGCTC
>1256 53 227
TTTATAAGAAGGTAAGCGAGAGCGGTAGAAGCCCTATTAGTCTTCAAAGAATT
>1258 48 272
AAACTACTAGGTGTACGTAGTAGTAAGCCTATTAGTAAGAACTAGGCT
>1259 57 176
TTAAGTTCGCTTCGTAATCGCGTTAAGAGCGCTTTCTAGCGCGTCGGTTAGATAAGG
>1260 52 58
TTTAATTAAGCGTTTACGCTAGCTAATATCTACTTAGCCTTTTATAGCGTAG
>1261 51 39
TAAGTCTTTTACTTAGTCGCCTATTATAGCTAGTAGCAGCTTCTCTTAGCT
>1262 52 118
TACCTTATAGCTATACGCGCGCTTTAATAGCGAGAAGCAGCTAATATTAAGT
>1263 61 99
AAACTACTAGGTGTACGTAGTAGTAAGCCTATTAGTAAGAACTAAGCTAAGCGTTTTATAA
>1264 50 231
ACGGTTCCCTGCCCTCTAGCCAACCACCCGTAGCCGCTCCCCCTGAACGA
>1265 64 210
GCTAGAGCCTAGTAGGTAAATCCTTAATAGGATCTTAGTCACGTGCGTAGACGCACGCTAGGGC
>1266 53 209
TTAAACCTGCTACCTTCTAGGCGAGCCGCTGCGCACTTAGCTAATAAACCTTA
>1267 59 99
AGAAGCGCTCTAAATAGCTTTAGCGAGCGAATTTTTTACTAACTAACGCGTAGTATAAA
>1268 78 88
AATAGGTTAGAAACATAGGTAGAGATAAAAGAAGGAGGCGTTATTATAGATAGTAGGTGTTCTAATTAATATTAGGTT
>1272 45 760
CGCTGTCTGCTCTGGGCCTTCCGCCACCAGCCTCGCCTATGTCAT
>1273 45 862
CTTCCATGCGCTTGCGGGGAATCTTGACGTCAAACGGAAGGTAGG
>1274 47 83
GCTTTTTACCTAAAGAAGCTTATAACGCAAACGAGACGCCTTAGTAG
>1275 45 13
TAGGAGGTTGAACAGCGCAACGATTAAGAATCGATATCCCTTACT
>1276 45 2
GCGACCTAAATTTATATAGATTACTTAGTATTTTAGACTACTAGA
>1277 45 1004
TGCCGGATCCAATCTCGAGCACGTTGCCTGGCCGCTGGCCGTTGA
>1278 46 42
AGACGCGTACTCTAAGTAACCTTCGAGTAGGATAGCCTATAGCTCT
>1279 48 51
TAGCTGCGTATACCTACTCCTCTAGTAGCTCTACTAGATACTCTCTAG
>1280 46 26
GCACTACTAATAAAAATACCTACTAAAATAAGCGAAATTACGCTGT
>1281 48 175
AGGCAAGCCCTAGCTAGTTATTTGTCTAGCCGTTAGGGCTAACCTTAA
>1283 48 87
GCCGGCCACTTTTTCTTAGCATCGCGAACACTACGTACGAACTATAAT
>1284 67 94
TCTAGACCTAGTACTAGCCCCCGAGCGCTGCTTAGACGCGAGTCTAAGTACGCCTACTAGACCCGCC
>1285 48 20
TTCGCTAGTTAGTACTACCTATTAGCGTAGTATAAGGAGGATATTCTA
>1286 58 75
AGGCGATATTAAGAGGCTATAGTAGGTGCGACGAGTGCGTAGGTATATAGAGAAGGAT
>1287 58 943
TTCTTAGACGTCGTACGAGCAGTAGAAGCACTTTCAGCTACCTGCAATGCGCCTACAC
>1288 53 26
TATAGGCGTATTATAGGTAGCTAAAAGTGCTTCTACTACTTATATAACGTCTA
>1289 65 179
CACCGTAGAAACTCCCTAAGGGTTCCGCCGCCTTAGTAAACTTTATTAGTAAGCGCTTAGAGTTT
>1290 59 151
TCCTCTACTAGCTTAAACCACGCGCTAATTATCTCTAGATCCTTCTATAGTATCCTCTA
>1291 58 198
TAGAGGAGATTATAAGTGAGAAATAGAAACGCTAAGGTCGTAGTTAGCGCCTTTACTA
>1292 69 235
CCTCCCAATCGCCTCCTCAGTAGCTATAACCAAGTTTGTCTCCTCAAACTTATTTAGTACTCGATCGAT
>1293 119 1080
ACCTGATTAACGCTCGACCTGCTAGTTCTAGTACTCGCTCTGCCTGCTTTTGTTGGCTCCTAGTCTATCTTCTTAGGTAGTGATGGTGTCCGAGTACTCTTCGGAGTAGACTGTTCTGC
>1296 45 1558
CGGATCATGGCCACGCACTGAAGCGGAGTAGAATCCAGCCAACTC
>1297 45 73
CTCTTCAAGAATACGCTTAACTACAGCCTCCTCTTCTAGCTTATC
>1298 46 30
ACCCTACTCGCACGTTAAAGTAGCGGTCAAGAGAATCGACGCGCTA
>1299 45 6
TAAGGAGGACTAGTAGGGAACGCCTAAGACTACTCTATAGGTAGT
>1300 51 77
AGCGTACACGACTATAATATATATAACTTTAATAAGACTAGCTTCTAGATA
>1301 51 281
CTTATTACCCGCATCTATAAGGTTAAAGAGCAATTAGTAGTTATAACTAAA
>1302 50 312
AAGACTCTAAGTAATACCTACGAGTTTAGGTCTTAGTTAAAGCTTATACG
>1303 49 1228
CATCGATCTAGAGCTTCTGTTTCCTCTAGCAATTCTGCTGGCTGGAGAT
>1304 48 710
ATGATGTTGATGTTCATCTGGTCCCCTATCCCTGCCACGTCCAGTGAC
>1307 49 46
GATTGTTATTACCAAATACCTACTATCCCCATTGTGTCGCCAGACAACC
>1308 58 2087
ACATCTTTGGCTTCATAAAGTACTCTAGGTTCTTATGATCAGTAATCACCTTAAAGCT
>1309 74 215
TATTAGTAGTTAGTACCCCCTAATAGTATGGCGTCTTGTATGCTTCTTAAAGTAATCTAACTAGGTAAGCCCTA
>1311 86 156
CTTAGTAGATTTCACTTCGAATTCGCATTTCTTAATATCTATATGGAGTCCTGCGCTCTAGAGCTTGCTAAGGACCTTTCGGACAT
>1312 89 195
CGACGCTTCCTTTAGGTTAAAGAGCTCAAAATAGCTCTAATACTGTTTCGGCAGTAGTAACTTTACATCTACTACCTTCTTTAGTGCTA
>1313 89 263
GATTGTTATTACCAAATACCTACTATCCCCATTGTGTCGCCAGATAACCGACGCGGACTCAACAACGTTAGCCTCACCTGCCTTAGTGC
>1318 45 12
ATATCTTATATAATATTATCTTACTAATATAATAGAATAACGTAA
>1319 47 25
TTGTTAACTTAGTTCTTGCTAACAGGGTTGCTAGCGCGCTTATGTAA
>1321 49 30
AGCTAGACGAGCAGTCTCGACTTAAGAAGTATAAGGCTAGGCTTATAGT
>1322 51 107
ACTTTATAAAGATCGCTACCCCCTTAACCCGCCTAATAGGCGATGTAAGCT
>1324 48 119
AATCAGATTTCTAACTTGCTCTTTTTAATATTAATTCCTAACGTGTTC
>1325 48 34
AAGTAGCAGCTCGCTAAGATAAGGTCGATATCCCTTTATTATCTTACG
>1326 50 27
AATACGGCGCTAGGCCCGATTAGGTAGAGGTCGTGGGTTCGATCTATAAC
>1328 54 165
CTAGATAACGAGAGTCTACGCACTAAAATAATTAGTAGAGTCTATAACTCTCTC
>1330 51 55
TTTCGCCTAGATACACGCTTAAACTCCTATAAGCTTACTGCTACCGAAGAG
>1332 63 550
TTAGTTAGATAAGGTTTTTTAAGGCACGTTATAGATAGAGGCAGTACGTCTTTAGCTTTTAAC
>1333 59 485
ATAGCTAATAAACTACTAGGTATACGTAGTAGTAAGCCTATTAGTAAGAACTAGGCTAA
>1334 65 182
AAGGTTTTAGATATAGGCAGCTAAATATAGGATAACTATAGAAAGCTCGCTAGTCTATATATATA
>1335 69 154
AAAGTATATATATATAGAGGCGGCAGAGATAGAGCAGATAGCTAAGATTAATATAACTATAAGTTAATC
>1336 67 95
AAATAATAAGCTCTTACCTACCCCTATTAGTATTACTACTACTATAGGACTCTCGCCTACTATAATC
>1337 64 211
ATAACCCCTAAGAAGGGGAGAGAAAAGAGGGGTATTATAATAGGCTAGAGCCTAGTAGGTAAAT
>1338 84 150
CTTAAGAAGAGAATAGGACCTACTAGAAGACGTAGGAGATAAACACTTATAAAAGCGTATTATCTAAATCCTAAAACTAACGTC
>1339 126 401
AACTTTATTTTACTAACGCGCTAGAAGACGCCCCTAACGCGATTATAAAGCGAACTTAAAGCGCCTAAATAAGCTAGAAGAAGAGGCTATAGTTAAGCGTATCCTTAAAGAGTCTGCGCGAGGATT
>1340 147 265
CTACTACCGAGCCGGCTAGACTACTAAGCCAGCTACTTTTTCTTAGCATCGCGAACACTACGTACAAAACGTAAAATTACTCTATACTCTCTATAAATTCTTTGTGCGATATAGCTATATTAGATTTAGAATCTTCTTCTATATCTT
>1342 45 23
TAAAGATCTAACCTATAAGAAGAAGGTTATAAGGAACTATATAAC
>1343 45 17
TATAAAGTCTTTTGCGGGTAGCAGGACCTATACCTTAGTACTATC
>1344 45 10
CTAGAGGCTAGAGAAGCGATTAGTAATAAGTATTTAGCTTTTCTC
>1345 48 285
GCCGACAACACCCTAGACAGGAAGAGCTCTCAGGGCTATGCAATTAAG
>1346 49 12
GGCTGTAATCCTAGGCTTAGCAATAGTAGCTAGATATACTTAAACGTTT
>1347 47 51
AGGAGACGAACGCTTATAAAAGCGTATTGTCTAAATTCTAAAACTAA
>1348 52 34
ATATATTCTTAACCTTAATTCGCGAGGATTCGCGCTCTAGCTATGCGAGGTA
>1349 52 49
AGCTTTCGTATCCTCTACTAGCTTAAACTACGCGCTAATTATCTTTAGATTC
>1350 49 57
ATACTAAGAGAGAATCGGCCGCGCTTAGACGATATCGCTTCGTTCAAAA
>1351 56 35
ACTAAAGGCGCAGAGATAATAGCGCATTCCTTAGTGTTAATAAGTAACTAAGTTAA
>1352 57 525
TTAAGTTCGCTTCGTAATCGCGTCGAGAGCGCTTTCTAGCGCGTTAGTTAGATAAGG
>1353 57 27
TTAAGGCGACTAGATAAGCTAGAAGAGGAGGCTATAGTTAAGCGCATTCTTAAAGAG
>1354 56 26
TTAGCCTAGTTCTTACTAATAGGCTTACTACTACGTATACTTAGCAGTTTATTAGC
>1355 57 44
GCTCGCTTCCTTATAGCAGCGGGACGTCGGTTTTAGGATTTAGATAATACGCTTTTA
>1356 57 47
ATACTAAGAGAGAATCGGCCGCGCTTAGACGATATCGCTTCGTTTAAAATTAAGAAG
>1357 59 304
TACCTAGTCGCGCCTAAGCACGAAGCTAAGCTGCGAGAGTACATTAGAAAAAATCTAAA
>1358 62 79
GTTCTTATTAACGTCTGGTTTAAGAATCTGCCTACTGATTAGATTCTTAAGGTTAGCTCTAA
>1359 57 110
GCTCGCTTCCTTATAGCAGCGGGACGTCGGTTTTAGGATTTAGACAATACGCTTTTA
>1360 78 231
TAAAGATCTAACCTATAAGAAGAAGGTTATAAGGAACTATATAATATAGTGCTTAAATAGATACCTAATAGTAGTCTA
>1361 81 252
TATCGTATCTTGGCGGGATGCTATGTTACGTAATCTGTGCGCCCCGCGCCGATCATAACCTCTTTATCGTGCGATAGTTAG
>1362 89 121
TGATCGAATACAAAATGTAAGGGGCTGCGCAAAGTATGCCGATGACTGGTAACAGGATTGTATTCGATGAAGAAGAAAGCTATCTGCAG
>1363 89 229
TATCGTGCCTTTAAGTAATACTAATTCTATATAGTAGGTTACCCCACTCGCACGTTGAAGTAGCGGTTAAGAGGATTAACGCGCTACAA
>1365 172 540
GGCTAGTAAGAAGGTCTCTTTACTAATATAGTAGGTGCAGTTACATACTAAGCCTAAGATTATATCGCTATACGCGCGCTTTAATAGCAAAAAGCAGGCGACATTAAAGAGCTATAGTAAGTGCGATAAGTGCGCAGGTATATAGAGAAGGATAATATTTCTTTCCTTATAG
>1367 45 1131
CCCACAAGCGCCGGTGGCTTCCATGCCGCTGCTGCGCGAGGACAA
>1368 45 12
AATCCTCTCTTAGTATATAGTATATTACTCGCTCTATATCCTCTC
>1369 47 6
GTACGGGCGTTATAAGTAGACTAGATATAACGCTTATACCTACGTAG
>1370 45 21
CAGCGTTTATCGCGTAGTAGATAAGTTTAGTTAGATATAAGTAGT
>1373 52 67
AGAAGAGTAAACTATCGTATAATATATCCTTAACCTAGACGCGCAAGGATTT
>1374 52 53
ATAGTTTACTCTTCTCTAGAAGAGAGTTTCCGATAGTTTAGTAGTACTTAAG
>1376 55 31
ACTATAATATACATAACTTTAATAAGACTAGCTTCTAGATAGGTATTATTAGCTT
>1377 62 151
TTACTAGTAATTATAAGGACAGCTCTAGCGCGTATAGAGCTCTAAAGTCCTCTTAATAAAGT
>1378 51 162
ATAAAACTACGCCTATAGACTAGTTAGTTACTAGTACTAAAGTAAGATAAA
>1379 50 25
TAATCGGTTAAACTCTATATAGTAGTCTTAGACGGTTCGTTTCCTTTGCC
>1380 54 151
CGGATTACCTAAGCGAGCGGATCACACCCTACCAGCGCGTCAACAACAACACGT
>1381 60 55
ATATATCGCTCTACTACCTATTAGTCTACCTCTAACTACGTCCTGGGCTTTATAAACTAA
>1382 53 101
ACTTCTAATAACGCTTACTCTACTATAGTAAGAGGTTATTACCTATTCTTTAA
>1384 71 110
ACTAGTTCTATTTATAAAGAAGCTAGGAGAAGGACTCTAATTATGCATTAACTACCGCGCGCTTAACGCTA
>1385 80 186
CTTACTAGTATTTAATAGGTTAGAAATATAGGTAGGGATAAAAGGAGGCGTTATCGCAGATAGTAGGTATTCTAATTAAT
>1386 84 170
TTAGATCGCCTTAAAGTGCGGCTATATACCTCGCTAGAACCCCTTCTTCTAGAGACGCTATAGTAGTCGAAGACTCTAAGTAAT
>1387 89 2014
CCCACAAGCGCCGGTGGCTTCCATGCCGCTGCTGCGCGAGGACAGCTACGCAAAGCTGGATGCGATGGGGCTCGTGCGGGCCGAAGAGA
>1388 89 156
CCCACAAGCGCCGGTGGCTTCCATGCCGCTGCTGCGCGAGGACACCTACGCAAAGCTGGATGCGATGGGGCTCGTGCGGGCCGAAGAGA
>1389 46 155
TGTAGTATTAGCTCGCTACCTTTTATAAGCTAAGAGAAGCTAGCCT
>1390 46 24
AACTATATATATTAAACTCGAACCTAGAGACCTTATCTATCTCTAA
>1392 45 48
CACTTAGAGGACTAGATATTAGCCTATTTAATTACCTTTTCTATA
>1393 47 26
CTGAGCACCCGAAGTCTAGAAGGCCCCTTGCGGCACCCGAAGTTTAG
>1395 46 28
GTCGCGTAAGGACTAAGTATCCTTATCCTAAGCTATTTAATAGCGA
>1397 46 8
CGAGCTCTACCTCTAGATAATAAGATGCTAGACTAAGAAGACACTA
>1399 47 6
AGGAACACTACTCTATAGAGGAACTCTAGAGTTTTCTTAACTAGCAA
>1400 49 272
GAAAGGTATCTCTATAGACCTAGATAAGGTTAAAGCTATTAAGGAGTAG
>1401 52 150
ACGACTTAGAAGTTAACGCTATAGATAGGCGCATAAAGGCTAGCTAACTAGC
>1402 55 34
ACTATAACGTATATAACTTTAACAAGACTAGCTTCTAGATAGGTATTATTAGCTT
>1403 51 210
GCTTCTGCCCCTGCTATCCTTGCTACTTATAATATCCTTACTTCTACCTCT
>1404 63 65
AGTTAGAGGATATGCGATAAGTAAGGTAGTATATAGAGGGTTAGGATCTTGTTCTCTAGGTAG
>1405 62 129
CTATTAGTAAGAACTAGATTAATAACTTTATTAAGAGAACTCTAGAGCTCTATACGCGCTAG
>1406 68 109
GAATATATATCTAAGTATTATAGAAGAAGTTCTAAAGTAAGGAGCACTAAAGTAAACTAAGTAGCATA
>1408 60 125
CTCCTTTAGTAGTCTAGAGATAAATAGGGCTTCCTTTGCAACTTGCGATAAGGCGAGGAG
>1409 72 121
CCTCTCTTAGTATATAGTATATTACTCGCTCTATATCTTCTCTTATAAGTCCTTAGAAGAAGAAGTAGCCCT
>1410 78 76
TATTATACTACCTATCTAAATTCGCTTTCTTTTACGCCCTCTACACCTTATTAACTCTACTACTTACTCTTTAAGCTC
>1411 65 92
ATAGCCTATAGGTTATATAGAACTAGACTAGTACCTCTAAACCCTACCTATATATTCTTCTTTAT
>1412 92 399
GCCTTGATTAGTAGCACTTAGCTTGTAGCCTTCGTTAGCGTGTTATTTGGTAGAACCCTCGGACCTTTATCGGCCCTCTAGGAACCTCTAGA
>1413 89 163
TACGATCTAATACAACCTACGCGTTAAGAGGGATAAGTCCTAATGTCTTAAAGGCCTTATAATAGTTCTCTATTATAAATACGTTAAAA
>1414 69 238
AAGAAGGCGTATAGGTGCTAAGTCAAGAAGCTAATGCGCAACAAGATTAGCTATACTACTAAAATAGAG
>1416 101 377
AAGAAGGCGTATAGGTGCTAAGTCAAGAAGCTAATGCGCAACAAAATTAGCTATACCACTAAAATAGAGTTCTTACTATGCTTTAAAGCGGCTTTTAACGC
>1418 47 53
ATACGTAGTAGTAAGCTAGTTAGTAAGTACTAGGCTAAGCGCTTTAT
>1419 47 222
TTCGACTCTAAGCGAGATATAGTCCTAGAATATAACTCTTCTAGCTA
>1420 47 494
AACTGGCTTGCCCGAAAGTGAGGGCTGTACCAACCTAATGGTGGTAA
>1421 45 10
CCTCTATATATATATACTTTTAAGTCGCGATTACGTAAGTCGTAG
>1423 49 204
CGGGCAGAGCGAGTACTAGAACTAGCAGGTCGAGCGTTAATTAGGTTAA
>1424 47 21
AATATAATAGAAACTAAAGAGACTTAAAATAAGAATAGAAAAAGGAG
>1425 47 13
TTTCTACTAGCCTTTAAGTCTACTTTTAAGCAGACTTTTATAAAAGA
>1428 49 311
GAACGTCAGCCTTCGTAGGCGCAAATCCTCGCGCAGACTCTTTAAGGAT
>1429 52 58
TAAGTTTAGCTCCCTTTATAAGCTATAAGAAGCCTAACTACGCTGTAATAGG
>1430 50 82
GCTATATCGCCGAACATCGTTTAGGAAAGCCCTACCTAATACCTCGATAG
>1432 53 25
TAACTAGTAGTTAAAGAATAACCTAAGCTACGTATAGACGCGCATAGACGCGC
>1433 64 59
AATATAATAGAAACTAAAGAGACTTAAAATAAGAATAGAAAAAGAAGGAATAGGTATTAGATAG
>1435 56 213
GGATCGAATACAAAATATAAGGGGCTACGCTCGGGGAGCTATTGCACAGGTATACT
>1436 74 194
CTCTTAGGGGGTCTCTTAGCGAAAGCCTTCTAGTAAGCGTCCCTTCTCGTTCTAAGCGTCCTTTATATAGGCCT
>1437 78 241
AGCGATAATAGCCTAACTAGTCTAGCTACTATCTCCTATCACTACTCGTTTAGAAGCGATAGAACGAAGGGAACCTAG
>1438 89 104
AACTGGCTTGCCCGAAAGTGAGGGCTGTACCAACCTAATGGTGGAAACAGACCGCCTTAGTAAGGACGTAGTACTTATAGGCTTGGCAG
>1439 145 611
ACTTATAACGACTACTAAGAGTCGTTTAGAAAAGCCTTGTTATAAAGAATAAGTAAGAGACAAGCCCTACCAGTTCCTTACCAAAGAGGAGTAGGCTATAAGGAGATTACCTATGCGAGTCGATCGAAGAACGATCGGAAGCCCT
>1440 46 35
TACTAGAGTTATATTTAATAGGGAAGAGAACTATAAGCTATCTCGT
>1441 47 30
CTACCTAGTATCTAGCTCTACTATAGGCTTCTTAATATACGCTAATA
>1442 45 29
TACAGCCTCCTCTTCTAGCTTGTTAAGGCGCTTTAAATTCGCTTT
>1443 45 7
TATTAGATTCTTAGCTTAGCGGCTATACGCTATCTTTAAAGGCGA
>1444 46 13
TTCTAATTAGTAGAGCCTTACTATAAGACTCTATTAACTCGTAGCG
>1445 49 41
GCTCGGGGAGCTATTATATAGGTATACTAGAGTTGTATTCGATAAAGAA
>1446 49 340
AAGTGAACTTGTAGAAGACCTAGGGCGATTTCTTACTCTCTGTCGAATA
>1447 50 100
TCTCTGCCTAATAGCCTAAATAGCTATTAATAGTAGGGACGCAATATTAA
>1448 47 26
ATAATACCGGAAGACAGGGAGCTGTTAGGATCGGGATAGTTCGACAG
>1450 59 64
TTAGAAGAGAGGCCGCCAACCCGCAACTAGTAGAGAGTAGAGAATAAGAAGGTATCTAA
>1451 48 43
GATCCTAGTTCTAACGATTTTAGGAGCTTTACTATAAAGTCTATTATT
>1453 53 93
AGCGTAAGAATTAGTTCCAAAAGTCGCGACTTATAACGACTACTAAGAGTCGT
>1454 54 192
AAGAAGAATAGCGCTACTTCTATTAATATTACGTCCCTACTATTAATAGCTATT
>1455 54 58
CTAGGTTCCCGTCGTTCTATCGCTTCTAAACGAGTAGTAATAGGGGATAGTAGC
>1456 63 54
TAGAAGAGTTATATTCTAAGACTATATCTCGCTTAGAGTTAAATGTCGCTAAGATAGGTTCTA
>1457 58 174
AGATCTCCCCACCAAGCTCTTGCTCACTACTAATCAAATATCACCCTACTTTGTTCGT
>1458 69 560
CCTCTACAACCCACTCGTTCTCGTCACCTACTTATAACGGCAACGGCTGATAGTCGTCTTGTACCTGGC
>1459 89 140
TCTATATTATAAGAAGAATAGCGCTACTCTTATTAATATTACGTTCCTACTATTAATAGCTATTTAGGCTATTAGGTAGAGAGGTACCT
>1460 123 196
CTTCTCCTTATAACGTTTATAATAGAAGTCTATCTTAAGTAACTTTTACTCTACGTAAATAGCGCGAGCGCGACGCTTTGCGGTCGAATTTAGTAGATAATTACGATAGGATAATAGAACCTT
>1461 116 191
TACTAGTACTCGATGCTAGGTTTAGATATATTAAAATATCGATATCTACTTATTCTACTTAGCTTCTTATATATACGCGCTATTAATTACTCTCTTAGTACTTACTCTAGCGGCGT
>1463 45 39
GAGAGAGTTATAGACTCTACTAATTATTTTAGTGCGTAGACTCTT
>1465 45 476
GAGCACCCGAAGTCCAGAAGGCCCCTTGCGGCACCCGAAGTTCAG
>1466 47 71
ATGTAGGACTAGACTAGCGCCTCTAAACCCTGCCTATATATTCTCCT
>1467 47 6
ATAGAACAACGCTAAGAGTATAAGAAATATAAAGTAAGAGCAACCGC
>1469 47 93
ATAGGCCTACTAGCTGCGTTAAACTAATTTAGGAGTACTTCTTATAT
>1470 50 495
GAGGCCTCTATAGCCGCTAAGCGGTTAAAGAAGGCTTATAGTAGTAGTAA
>1471 48 60
AGTTAGAGGAGTTAACGAAAGCGGGTCGGATAGTTTTAAGAGGTATTC
>1472 50 78
TTAAAGAGTAATTAGTAGTAATAACTAAGTAGAAATTGCGTAAACGTAAG
>1474 49 57
GACCTCGCGATAGCCGCCGAAATTAACCTATACTAACGAAAGATCGGAT
>1475 55 79
AGAAGCCTACCCTATATATAAGAAGCCGGAACTATTAATATAGTAGAGAAATTAG
>1478 64 92
GGTTCTATTATAAAGATCTCTTTTAGCTTATTAAACGCGGCCTACTTATCTTTTCCCTAGGTAA
>1479 59 105
TGTAGCGCGTCGATTCTCTTAACCGCTACTTTAACGTGCGAGTAAGGTAACCTACTATA
>1481 76 467
AATCGATTAAGCAATGGCTCTTGTAGCCGTCGATTATTAGCAGTCAGTACCCCCTAACAGTATGGCGTCTTGTATG
>1482 89 178
ACGACACTGGAGTCGCGTGGATACGCTGTCTCTTCGGCCCGCACTAGCCCCATCGCATCCAGCTTTGCGTAGTTGTCCTCGCGCAGCAG
>1483 63 653
ATAGTAGGCGCGTTTAATAGCGATAGTAGAGGAGAATTGCGCTTATCGCATTCTATAAGGCGG
>1484 89 1163
AATCGAGTCGCCGCCCAGGCGGAAGAAGCTGTCGTCGAGGCCGACGCTGTCTGCGTCGATGGCCAGCACGCCCGCCCACAGCTGTTGCA
>1485 74 417
CTCCCTATAGCCTACTCCTCTTCGGTAAGAAACTAGTAGGGCTTATCTCTTACTTACTCTCTATAACAAGGCTT
>1486 79 323
TTAACGCGCTAGAAGACGCTCCTAACGCGACTGTAAAGCGAATTCAAAGCGCCTTAACAAGCTAGAAGAGGAGGCTATA
>1487 120 661
CGCGTCGGCGCCTAAGAGTTACTTAAGATACGTTGTAGATAGCTACAGCGCGTCTCTACGATAGCGTCGCGTCGTATTTAATAGCCTTAAGAGTAAGCTATAATCGAGCCTCTTTTAAAG
>1491 45 757
GCGTGGTCGGTGGGGAATCGGAACATCACCCTTTCGCCCGTCAGT
>1492 45 28
TATATATAGTAGACGCGACGCGACGCGAAAGGCTTACTAGGTGCG
>1493 46 51
CCGCTTTTATTAGCTTCTAGTCTATCTTCTTAGGTAGTAATAGTAT
>1495 45 81
GACTTACTACGTACGTAACCTTTAACCTATCTATTACTCCTTAGT
>1496 45 33
AGCTAATTAGAGCATAGAGGCTCTTAGCACCCCCTAGGTACACCT
>1497 47 26
CTTCTTAAAGTAATCTAACTAGGTAAGCTCTAGCTAGTTATTTATCT
>1498 45 77
TCTATAATCCCCTACCTCTTCTTTATAGACTTAACTAGGTCGAAC
>1499 47 259
ACGGTTAATAAACTATTACGATATACTAAATTAATTATTAGAATCGC
>1500 48 611
ATTCTATCGCTTATATAGAATTAGATTATTATTACTAAATACCTACTA
>1501 49 42
ATATTAGCCTTGTTTAAGATCTTTTTATATTAGTTATATTAAGGCATTA
>1503 47 16
TCGTACGTAAACACGTTAAAAAACGCGTCCTTAAAGGCAGGAAGAAA
>1504 47 19
ACGGTTAATAAACTATTACGATATACTAAATTAATTATTAGAATTGC
>1506 52 66
GAGTAGTAAGAGCGTAGGTAGCGTTAGTAGCGAGAGCAATAGCTATAATAGT
>1508 52 17
CTATATTATAAGAAGAATAGCGCTACTCCTATTAATATTGCGTCTCTACTAT
>1509 54 165
AGTAGTAACTTTACATCTACTACCTTCTTTAGTGCTAACGCCTTATTAATATCT
>1510 55 326
CTTTATTAAGAGGACTCTAGAGCTCCGTACGCGCTAGAGCTATCCTTATAATTAC
>1511 47 63
CATAGTCGCCCGTTCGGTAGGCTCTGACCGTCTTGCCCCCAATCTCA
>1512 53 83
TAAGGATCGTTATATTGCTAGTTAAGGAAACTCTAGAGTTCCTCTATAGAGTA
>1515 67 67
CCTCTTCTAAGTTGTCTTCGTCTTCGCTTACTAGTGCCTAAGCTGCTAAGTTAACTTTAATCTTCTT
>1516 58 56
TAGCAAGCTCTAGGGCGCAGGACTCTATATAGATATTAAGAAATATAAATTTAAAGTA
>1517 57 153
AGAACCTACGCGTAAGGTTACTAGAGTACGAAAAGAGATAGGCCTAATAATCTAGAG
>1518 89 152
GCGTGGTCGGTGGGGAATCGGAACATCACCCTTTCGCCCGTCAGGGGCTGGTATCGGTGGAAGATGGCGTCGAGGCCGCCCTGCTGCGA
>1519 80 1804
TACCTCTCAAGTGTATAAACAGGCTCCTTTTTGCTGGAGCAATTAAGACGTCCTAGTAGTCCATCCACCCTTTTCCCAGG
>1520 84 249
AGTGCGTGGCCATGATCCGCTCTCGCAGGTGCAGCCTCTGCCTGCGCAATACCGTGACTTTTCGCTATGGCAGAGGCAACAGGC
>1521 96 216
TAATAAGGCTACTACGCGACGTAAATTATATAAAAGAAAGCGGAGATAGCAAGAGAGGACTATTATAGTTAATAAAGGCGTACGCTTAACGACTCT
>1522 83 184
AGAACCTACGCGTAAGGTTACTAGAGTACGAAAAGAGATAGGCCCAACAATCTAGAGCTTACCCTAGAATAGGAGGATTAGCA
>1523 89 110
AGTGCGTGGCCATGATCCGCTCTCGCAGGTGCAGCCTCTGCCTGGGCAATACCGTGACTTTTCGCTATGGCAGAGGCAACAGGCCCAGG
>1524 94 156
ATTAGAGCGTAAAGCTTGTATATAAGAGCATCGTACTTACGATAAGATATTATACTAGCTAGGAAAGTAAAACGTAAGAGCTAACGCGCTCTTA
>1527 46 12
CGTCGTATTACTAGTTAAGGAAACTCCAGAGTTCCTCTATAGAGCA
>1529 47 23
TAGATAGCGCATAAAATAGTGTTACTACGCGAGAAGATAAGCACTCT
>1530 49 60
CTAAGAGATTACTAATAGTAAGGCCTATAGCGCTAAGCTAAAGGCAAGC
>1532 54 116
AAGTTTTATATAGAAAAAAAGTAGATTTAAGTAGCGTAATGCTTGCGGATAGAG
>1533 56 710
GTTACTTATTAATACTAAGGAATGCGCTATTATCTCCGCGCCTTTAGTAAGCTTTT
>1534 51 132
AGCCTATAAAGCCGATCTAATAGCGAGAAATATTTAAGTATATCTAGCTAC
>1535 65 119
CTTACTAGAAGGCTTTCGCTAAGAGACCCCCTAAGAGAGGGGAGAAGAGGGGTATTATAATAGGC
>1536 57 578
TCACCTTCTTATGAAGTCTTTTGCGGGTAGCAGGACCTACACCTTAGTACTGTCGAG
>1537 83 202
GTAGTACCCCTTCTTCGTTATACTAGGATAGCACTCCTTCTGTTGCGTAACTAGAAGAGTCGCATTCTAGGACTATATCTCGC
>1538 95 211
CTTACTAGAAGGCTTTCGCTAAGAGACCCCCTAAGAGAGGGGAGGAGAGAAGTATTATAATAGGCTAGAGCCTAGTTAGTAAATACTCGATAATA
>1540 246 616
CTAATTAACTAATCTCTAACGCTTAAAGAAACTAAACTAGTATAAATAGCTATAAACTATTACTAACGTAATTCCTAAAAATAACAAAAGAGATATAGAGTAGACTATTCTATACTAGTTTAGGCTATAGAATACTCTAAACTATACCGTAACAGTCTCTTAAAAATCTAAAGAAGAGAAGGCAAATGCACACTAAGCCTATATTAAAATAAGGCTAGACAATTATACGACAATATACTTAGACGC
>1544 47 1931
TCTTTGGCGACGTCAGGTCCTATGCGCTGCACCGAGAGTTCCTGGCC
>1546 48 479
AGTCGGTGCTATAATAGCCTGACTCCTCGATATCGTCGTAATCTGACC
>1548 45 8
AAGAGCTTTACTTAGTTACTAGTTACTACGCAGGCTAGCTTCTCT
>1551 47 141
ATGATAGACGTCCACGAAGTACCAGTCGAAGCCCATCAATCGATTGG
>1555 46 1734
TTCTCACGCAAATGCGGACGTTCCCTTTGAGAGCATTGTCTCGAAG
>1557 47 118
ACTACCTACGCGTTAAGAGGGATAAGTTCTAATACCTTAAAGGCCTT
>1558 58 35
TAATTATAAGGATAGCTCTAGCGCGTATAGAGCTCTAGAGTCCTTTTAATAAAGTTAT
>1559 57 130
GCTTACTAGAAGAGTTTCGCCGGGATAACCCCTAAGAAGGGGAGGGAGAAGGGGGGT
>1560 62 311
ACCTTAAGGACCTAATCGGGAGGCAAATTTTTAAACCAGACGTTGATAAGCACCTTGCCCGC
>1561 54 25
GTTTACTATATCGAATTACCTAAGCTCTAGGCTAAACTAAGCGGTAATAGCTAT
>1562 57 167
CGCGAAGATAATAAAAGGAGGTATCTAGCGACCTAACGCGCCTACGCCTTAGATTAT
>1563 65 191
TTAAAGCTGCTATAATTAAAGAAAGTAGAAGAGGATTCTATCTTATAAAAGGACTTCTACTTAGA
>1565 83 163
GGAGGCGAAAACACCGCGCAACGCCCGCGAAGTCGAGGATCAGAGTACTCTTATTCGACAGAGAGTAAGAAATCGCCCTGGGT
>1568 286 13987
TTCGATGTGTTTTGTACTGTTTGCAATCTAGAAGTAGATGCTGTGGTGTTTGTGGTTTGTAGCATATACATAGATTGCAGTCTCTCTTGTTGAATCTCTTAAGGTAGGAGTTGAAGTATCCATGTCCTAGCTTGAGTGAGTAGAACGCGCTCGAGATTTCTCTTGGTGTTCCCTTCGGGACTTTGATGGTTGTATGTGTGTTGAGCTTGAAGATCCTTGAGTAGGAGCTTCTGTTTTTGGTGGGCCTGTCGGTATACCTCTTGTACTCCATCAGTTGTTCTGTTTT
>1570 45 29
GGGAGAGAGAAGAGAGGTATTATAATAGGCTAGAGCCTAGTAGGT
>1571 46 33
AGAATAAGATTCTAACCCTCTATATACTACCTTACTCGTCGTATAT
>1572 49 40
TACTAACTACTAATAATTAACGGCTACGAGAGCTATTACTTAATCGATT
>1574 48 16
ACTACCTTTAACTACTCTCTTATCTTATAACTATAGTAGCGACTGCCT
>1575 50 162
AAGTAGTAACTAGCTTAGAGCGTCGTATAAGGCTAACTATAATCTAGCTA
>1577 60 49
TAGAACTTTTTAAAGGATTATTATATAAGTATACCTATTAATAGCGAGAGGTAGTTATTT
>1578 48 34
AACAGCGAAAAGCAGGCGACATTAAGGGGCTGTAGTAGGTGCGACGAG
>1579 50 36
GTGCGCTAGTATAAGAGCTTATTACTAGCTTTAATTATTAAGGCAATTAA
>1580 62 320
ATCTTACGACGCTTATATAATTGACGCAGCGCTATAATGTCTATTATAAGGCGCTTTTCCTT
>1582 89 91
TTCTTTAGAGCCTCTAGCTATAGCTCCTTAAGCTTATTTCTTTAAGCTAGGTCTTCTTACTACTCTAACTACTCTTTAGTTAGACTAGG
>1584 97 557
TATAAAGTCTTTTGCGGGTAGTAGGACCTATACCTTAGTACTATCGAAGTATCAGGTAGGGCTTTCCTAAACGATGTTCGGCGACATAGCTTAGAAT
>1585 124 1217
CAATCGCGAACTCAGGCAAGACAAATAACGGCCTTGATGGAAACTATTAATCAGCTGACAGCTTAGCTGATGGCTACGCCAAATGAGAAACCGCGAGCGCTACACAAGCCTAAGATGGCTACGC
>1587 45 2
ACCTAATAGGCGATATAAGCTTTACCTAGAGAAAAGATAAGTAGA
>1588 48 175
GTTAATTAATAGTAGGTGTTTATGCTACGCGTTAGTTAGTAGAGAATT
>1590 46 36
TATAAGGGGCTACGCTCGGGGAGCTATTATATAGGTATACTAGAGT
>1591 46 10
TGTTTATCTAGCTATTCTTAGATACTAAGAGCTTCTAGTTATACGG
>1592 51 149
GAACTCCTCCTATAATACTTAGATATATATCCTTTTTTACCGTAGGCGTAG
>1594 49 65
TAGCTTTTTACCTAAAGAAGCTTATAACGTAAACGAGACGCCTTAGTAG
>1595 59 85
CTAGAGTTATATTTAATAGGGAAGAGAACTATAAGCTATCTCGTACTAAAGGTTATTTA
>1597 53 19
AGAAGTTCAAAGAACTGCTAGAGTAGTTAGAAGATAGCTTACTACAAGGGCGC
>1598 52 44
CTCGTCTGCTATTAGCTATAGATAAAAGTAGACGAATTAGACTACGTAGCTT
>1599 57 26
ACTTCTAATAATACTTACTCTACTATAGTAAAGAGTTATTACCTATTCTTTAATTCT
>1600 63 194
TAGCTATACGTTATTAAGATATTACGCGTTATAGCGTCGACGTTAGCGCGCTAGTAGGGTATA
>1601 62 1859
ACCAGAAACCAGTCCTCCACGCCGTTGACGAAGCAACCGCTTTTCAAGCCGCCCGCTTCCTG
>1602 69 73
TGCTCTTTGTTATTAATCTAGGGTCCTCTTTAGTTACTTCTTTTGCTAGGTAGTCTACTCTTTCGTTTC
>1603 80 129
AAAAGCACACTATATTAAGTAGCTAAAGTATATACAATAAATAAGTAGGTATATAGAGAGTTAGAATCTTTCGTATAAGG
>1604 94 250
AAGTAGTAGATATATTATATAAAGATAAGCTGCGGGACGCTAGCGAGGTATATAAAGATATTTTCGACTAGCTCTAAGTAGTAGTATATAGTTA
>1605 90 126
TAGCTAGTATAAAAGGTAGAACTTCTTAAGGCTAAGGTTAGTAAAGATCTTCTATAGAATATAATCCTTAAGAGTATAGAGCTAGAAGAT
>1606 87 365
TAACGTGGTTCACAAGCGAGTCGCCCACCCAAGCGAGTCGCCCATACCCCACCAGCGCGCCAACGTCGACGCTATAACGCGTAATGC
>1607 89 119
AAGTAGTAGATATATTATATAAAGATAAGCTGCGGGACGCTAGCAAAGTGTATAAGGATATTTTTAATTAGCTCTAAGTAGTAGTAAGT
>1608 114 1033
TCGTTGATGTACCGATGTCGGCGGAGATGACTTCGAACGCTCGTTGGATAGCAGCGTGGTAGCGTTCAATCTTGCCAATCGATTGATGGGCTTCGACTGGTACTTCGTGGACGT
>1609 89 201
TCTAGGCATCGTACTATAGCTAGTAGCTCCTTGTCGTGTATCTCATAGTTATATTCGTGAGCGTTATTCTTTCTTAAGAAGTACGCGCA
>1610 128 427
CTTTATAAGCTATAAGAAGCCTAACTACGCCGTAATAGGTAATTGAGTAAAAGACTCGCGTATAAGCTTTAACTAAGACCTAACCTTATAGGTATTACTTAGAGTCTTCGACTACTACGGCGTCTCTA
>1613 45 261
TACGCGCTAAGAGTACTTACGCTTTAATAGTAAGAAGTAGACTAT
>1615 46 37
TTCTATAGTATTCTCTACCTATCTTTAGCTCGATTAAAGGCTATTT
>1616 46 9
TACTATATAATATAACGCCGTAACGCTAAGGGACGCCTATATTCCG
>1617 48 73
AGCTTCTAGATAGATATTATTAGCTTAATAAAGGTTATTATAGGCGTA
>1618 51 29
CTTTATTAGCCCTCTAGGAACCTCTAGAAGTTTCTCGAACCTAGTACTACG
>1619 48 635
AGCGAAAGCAGCGAGGACAACGAGGACAGCGAGGATTATAAGGACAGC
>1620 54 20
GCACTCGATACTAGGTTTAGATATATTAAAATATCGACGCCTACTTATTCTACT
>1621 56 56
AGTAAAAGGCGTATAATTATTTCTTAGGTTTACTAACTTCTACCGAAAGTTTATTA
>1622 59 46
AGTAAAAGGCGTATAATTATTTCTTAGGTTTACTAACTTCTACCAAAAGTTTATTAGAG
>1624 58 145
AGCTTCTAGATAGATATTATTAGCTTAATAAAGGTTATTATAGGTATAGAGAGACGTA
>1625 57 478
ATACTACCAAGGAAGGAAGATCCAGGACAGCTACCTGACTCCCCCAACAACACCACC
>1626 59 77
GACTAAAGAGTAAATAATCGTATAATATATTCTTAACCTTAATTCGCGAGGGTTCGCGC
>1627 76 66
TAGTATTGCTTAAAGGCACGATAGGCTCTTAAATAATAAGTAGGCAGAAGCTATTATAAGATAGCTAGCCTAGGAC
>1628 89 99
GACTACTACCCGCCTGTTCAGCTAATAATTCTTGTACCTCGCCACCTGTAAGAGTCTCCTCTGTCCGTACGTATCGCCGCTTACGGCTC
>1630 99 416
CTAAGTTTGTCTCCTTAAACTTATTTAGTACTCGATCGATAAACAGCTCTAGGTCATCCTCGTCTTCTTTTGGCGGCGTCTACCCCTTAGGCTGCGGAT
>1631 105 165
TATAAGTTTAATAGGAAGGACTAGATTTTAGCTAAGTACTAGCTACGCAGGTAAAAACCTGAGCGGCCTTCGTAGTAATACTCTCTCGGCCTACGTTATTACTAA
>1632 88 286
ACCCGATTAGAGTTCTAATCGGTTAAACTCTATATAGTAGTCTTGGACGGTTCGTTTCCCTTGCCGTAGGCTAGAGAGTTAGTCGAGT
>1637 45 6
ATTTTAGTAGGTATTTTTATTAGTAGTGCTCTAATAGTAAAGGTA
>1638 45 81
TATTAATTATTAGTAGTTAGTACCCTCTAATAGTAGAGCGTCTTA
>1639 45 33
GTAAATAAATATTAGTTAGCTAGGTAGATTCTAAGCTATGTCGCC
>1640 46 20
TATATAACTTTAATAAGACTAGCTTCTAGATAGATATTATTAGCTT
>1641 50 77
ATTTCTTGCTATCGGATCGGCTTTATAGGCTACAATCCTAGGCTTAGTAA
>1642 47 1313
GCACTGTCGCGTTCATTCTCTCCGTAGATCCATCGGTCTCTGGGTGG
>1643 46 1934
AGTGTATCCGCGTGCCAGGCCGTCGCCGGTGACAACGAGCTCGCCG
>1644 47 6
TCTTTTATAAAAGTCTACTTAAAAGTAGACTTAAAGGCTAGTAGAAA
>1646 48 44
AGGGAACGCGCGGGGTTATAGGATCTATCTCTTCTAACCTAACTATCT
>1647 52 176
AGTTTCTAATAGTTTAGTAGTGCTTAAGCTTAATACTTAATTTTATTAAGCT
>1649 53 159
TCCCTAAGCATAATAAAGAGCTTGGCTTTCTAAATTCGAAACTTGCGAGAATC
>1650 53 463
AATAGCTCTAATACTATTTCGGTAGTAGTAACTTTATATCTACTACCTTCTTT
>1652 62 147
AGCGGACTTTTATAAAGAAGAATATATAGGCAGGGTTTAGAGGTACTAGTCTAGTCCTATAT
>1653 70 479
CTACTATAGCCTCTTAATATCGCCTACTTTTCGCTATTAAAGCGCGCGTATAGTAATATAATCTTAGGCT
>1655 68 95
CTTAGATAATAGAGGGGATCGATAGAAAGATATTAGAGATAGACAAGGTCTCTAGGTTCGAGTTTAAT
>1656 89 250
CCCGCGATGGGCAAGCGGCGGCTTGCTCGCGGAAGAGGTCCACGCCACTGGAGTCGCGTGGATACGCTGTCTCTTCGGCCCGCACGAGC
>1658 75 503
GCTCCACCAAAACAATCCCAAAACCCTTCTTATGAAGCTGATATACAGCTAGCTATCTCAGCTACTACCCGAAAC
>1659 95 255
GACAAACTGTGGGCCTCTGTCTGACACAATAGCGGCGGGGGGTCTATGGTGTTCGACTAAGCATTCTATTATTGCTTCTACTACCGCCTCGACGG
>1660 111 372
GCTTAGCGTTAGGGTTTCCGCGCCTAATTAGGCAATTTTAACCCTTATACCCGCAAGATTTTAACCCCTCTATCCGCAAGCATTACGCTACTTAAATCTACTTTTTTTCTA
>1667 45 13
AACTATAGCCTTATAGAACGCTTAGTTAAACGCGCTACTAGCCTT
>1668 46 29
CGCTACGCCTAATATAAGCTTACTACGACTAAAGAGCAAACGATCG
>1669 45 1066
CAGGCGGAAGAAGCTGTCGTCAAGGCCGATGCTGTCTGGCGCGAT
>1670 47 12
AGAAGTACTACTAGAAGCATCCGACGCAGCGGGGACTAGATCCCCGA
>1671 45 17
CTACTTCTTAATAGCTTTAACCTTGTCTAGGTCTATAGAGATACC
>1672 46 86
ACCGCTAGTTAGGGGTATAGCCTTAGCGTGCGTCTACGCACGTAAC
>1673 48 55
TAGAAGGGTTTCGCTAGGATAACCTCTAAGAAGGGGAGAGAGAAGAGG
>1675 51 27
TATTTTAAGATAGCATTATAGTTCGTACGTAGTGTTCGCGATGCTAAGAAA
>1676 57 111
TAGTTAAGTTCTGCTCTAGAGAACTTCCTAGAATAGTAGAATACTAGTCTCTATTTT
>1678 49 42
CTTTATAGTCTTCTACGTCCTCTTTATATAACGCCTTGCTAGTATTTAA
>1679 77 81
CAGGCGGAAGAAGCTGTCGTCAAGGCCGATGCTGTCTGGCGCGAGGGCCAGCACCCCCGCCCACAGCTGCTGCATCG
>1680 72 121
TAGAATCTACCTAGTTAACTAATATTTGTTTACTCTAGACGTCTTGCGAGGCTAGTAGCGCGTTTAACTAAG
>1681 70 278
GTTCTTATCAACGTCTGGTTTGAGAATCTGCCCACTAATTAGATTCTTAAGGTTAGCCCTAACGGCTGGA
>1682 86 433
TAGACCTTCTGAGCCCCACTTACTTGCTTGTTGGCAACTCTGGCCAGAAAGAAGTGGAACGGCCTGGTCTTGTTCCGCCGACAGAC
>1683 98 216
ATCTTCTTAGTCTAGCATCTTATTATCTAGAGGTAGAGCTTAGCCAGCCTTGTGGCTTATTATAGCGGAGTTTCTATTAACTAATATATTTCTAATCT
>1684 89 129
GCCCCAGCACTCTTCACTGGGCTTGACATGCTGTGCGTCGGTGGAGAAGCCGTCCACCCAGCCGACTTGGTTGCAGCAAAACAATATCT
>1685 93 469
GACGCCGACTCTACTACTCTATATATAATATCTCTAGCTTCTTACACTACTATGCTATATCGCTACGTAACGCGATTAATAGTACTACTACTA
>1686 405 1476
TAATCTATAAGGTTATACCTATTTTTAAGTATATACTTAGTAAGCTTAAGACCTAGGCGCGCCTATTCGAGCACGTTAACTTTAACGCTTATACCGAGGCTCTAGAAGATTATCTTAACGTTAACCTCTACGCTGCGTAGAGCAAAGCTAACGACTACTATAATAAGCTCGACGACTCGCCTACTTACTACGCCGCTATTTACCTACACCTATACTATAAGAACTACTATAATATAGCGTAGATAGATAAAGCTAATTAGCTTACTAGTGCTAACATATCGTTCTAATAGCTTTAGATAAAATATAAACTTTAATAAGTACGCTAGCAGTATATAACTACGCTAAGTAGTAATAATATAGATAAGGTAATTATTACTATACTTAGCTATAACAATAACTAAGAGG
>1687 45 17
AAAATTTGCCTCTCGATTAGGTCCTTAAGGTTAGCCCTAACGGCT
>1688 45 291
TCGCCCACACCCCACCAGCGCGCCAACAACAATACGTTATCACGC
>1689 46 13
CAATTTCCTCTCGGCCGTTCCTTTAGCTAAGTATCGTAGCCTATGC
>1690 45 10
TAGGTAGAGCGAGTACTAGAACTAGTAGGTCGAGCGTTAATTAGA
>1691 48 245
AGTGCGTAGGCGGAGATTAAGCTTCGATATTATAGCTTCTAGGTTAAG
>1693 59 60
ACTAGTAACTCGCCCCTTAATATACTATATAGCGGGCTCTATAGCGGCTATAGCTATTA
>1694 49 11
TAGTGTGCTTTTCGCCGTTAAAGTAGAAGTACTTCTAACGCGTATAAGA
>1695 55 526
ATAGGCGCGCGTCGCCTACTTATTATTAATAGCTATAGAAGCTACTAATCTCTAG
>1696 49 15
GTGTAGGGTTACGCTTCTTTAATATTTACGCGCCTTATTATCCTTATTT
>1697 54 20
AGGCTAGGACAGCTTCCTGTTCGTCTTACACGAATCCTTGCCAATATAACCTAG
>1698 53 223
GCTCATCCAAGCACCCGAAGTCCAGAAGGCCCCTTGCGGCACCCGAAGTTCAG
>1699 48 10
TTTGACGCAGCTAGTAGGCCTATTAAGGTTAAAAGAACTAGTAGTAGT
>1700 49 71
GCTTGCCCTTTAAGCCTATCGATCTAACTAATTTTAAAGCTACTAAGCT
>1701 60 2800
TGGATGCCCCCACTTGCGGACAATTGGGTATTCCTTGGACTGATGGACAAGCATATTGTC
>1702 59 51
TAGTAGATAGATAGTAGTAGTTCTAAGTATCGAGTATAGATTAGCATAGATTTTTAGGC
>1703 57 125
AGAGAGAGAGAGAGAGAGAGAGAGAGAGAGAGAGAGAGAGAGAGTGTGTGTGTGTGT
>1704 69 83
AAGGTCCTCTACTACCTTATCGACCTTCGGAGTAGCTAGCTTCTTAGGTTAAGTAATAATTAGTAGTAT
>1705 59 47
GTCTATATATCTAGAACTAGCGCGGCTTCGAAGCCGCACTAAATGTGGCTTTTATAACT
>1706 72 266
ACTTCTAGCTAGAGCTCCTATAGTAGGTTAGTATTAAGGCGTATTACTCGCGATTTCTCCTTTATTACCCCC
>1707 77 278
AAGGCGTACGCTTAACGACTCTAAGGGAGTTTGGGGCGCGTAGTAATAGGAAGAAGGTAAAGAAGAGAGCGCGGGTT
>1708 89 130
TAATTACTTGAACACGAAGGTAGACTTTAGCTTACTCTTTAAGCTTATCAATCTAACTAATTTTAAAGCTACTAAGCTACTACTACTAC
>1711 45 36
ATATCTAAATAACTCCTAACTTCTAAGGGTCCTTCTTATAGATTC
>1712 47 61
GTGCGGGCGTTATAAGCAGACTAGATATAACGCTTATACCTACGCAG
>1714 47 43
TTAGTAGGCCTTGTACGATCGTACGGGGTGAATAACAAGCAAGGTTC
>1715 47 11
TAGGAAAGTAAAACGTAAGAGCTAACGCGCTCTTAAGAAGAGAATAG
>1716 48 49
TAAAGTTAGTAACTAAGGAGAGTTACTATATAGAGGTAGAAGATAGGT
>1718 47 127
AAGGCCTTTAAGGCATTAGGACTTGTCCCTCTTAACGCGCAGGTAGT
>1719 56 94
ACCGCGTAGGTCAACCTAGCGCGTGGGTTAGTTTCTGCCAAGACCCTCTACTCCCT
>1721 47 110
GTGTAAGAATATAGAGCTAGACCGCTACGCTAATACAGCCTAAAAAG
>1722 54 1274
CTGTTAGTCTTCAAAGAATTGAAGAACAGGCAACGACCCCTTGCCATAGTAGAG
>1723 49 38
AAAGCAGGCGACATTAAGAGGCTATAGTAGGTGCGAAGAGTACGCAGGT
>1725 70 112
GGCTTTATAGTATTATTCTAGTAACTCGATAGCTATAATAGCTTTACCTATAGAGTTATATTAGCTAATA
>1726 52 86
ATATTAATAGTAACGTTATAGCCGTCTATACTAGTAATCTTATATAGTCTAT
>1727 61 162
CTATAGTAGTAACTAAGGTACTTAAGAAAGCGCGTAGGCCGCGTGTACACTTTTAGGTTAG
>1728 66 167
TACCTCGCCGGAGTACCTAACGACTAAATATACTAGGAGATCGTATAGATGCTTAGAAATAATAGG
>1729 70 104
TTCTACCTTAAGAACTACAGCGCCCTCTCTATTATCTAAGCCCTCTAAACATTTATTACCTTTATAAAGA
>1730 59 92
ATTAGAACTCTAATTGGGTATATAAGTAGGCGAGATATAGAAGAAGAGTATATTCTGTA
>1731 59 125
TGTCTACGCACTATAGGCCGAGGTCGGGCCGAGGTCGGGCCGATGTCTCTACCGATACT
>1732 70 185
TAGCTAAGTACCTCGCCAGAGTACCTAACGACTAAATATACTAGGAGATTGTATAGATGCTTAGGAATAA
>1733 69 54
GACTAAAGAGTAAATAATTATATAATATATTTTTAACCTTAATTCGCGAGGGTTCGCGCCCTAGCTATA
>1734 89 404
AGGAGTTGGTTAAAATCCCATTTGCCTGATATTCTTATCTGGTTTATGTATGGCAGGGTCAGAGTAGCAGCTGTTCCCTTAAGTCTCGC
>1735 89 198
CTAGGTCTAGTCTAATAGCGCCTAGTAGCTAGCCCTTACTATCTATACTATATATACTAAGCTAGACTAAGGACTACTACTTAGTTATC
>1737 45 115
AGCTCCTAGTCTATCTTCTTAGGTAGTAATAGTGTCTAAGTACTC
>1738 46 13
TTCTCTACTATCTCTACGTCGCGGCGGGCTAGCGTTCGGCTCTTTA
>1739 47 90
GATGCGGGTAATAAGTAGCGCGTTCTAGTGTAGTATAAGTTTAGCTC
>1740 48 59
CTACATATTAGGTAAGCGCATCCACGTTTATAGGTCTTATAAGGAGAT
>1741 45 187
TTACGTGCGTAGACGCACGCTAGGGCTATACCTCTAACTAGCGGT
>1743 47 30
GCTACGCCTAATATAAGCTTACTGCGACTAAAGAGTAAACGATTATA
>1744 50 147
AAAGCTACTAAGCTGCTGCTGCTGCCTTTAACGTTAAACGCTAGGTTCTT
>1745 47 81
TCCGAGACTACTATATAGAGTTTAACCGATTAGAACTCTAATCGGGT
>1746 49 34
ACCTACGAGGACCTAGCGGCTATCTAGCGCTGGTTCGACCTAGTTAAGT
>1747 49 23
CCTCTCTTAAAACCGCGGAAATAGACTAAGCGCTTAAAATAGACTCTTA
>1748 49 27
ACCTACGAGGACCTAGCGGCTATCTAGCGCTGGTTCGACCTAGTCAAGT
>1750 49 63
GTTCGAGAAACTTCTAGAGGTTCCTAGAGGGCTGATAAAGGTCCGAGGG
>1751 50 15
TATATCCCCTTAGGCTTACTTTAAAGCTCTATTTATTCTAGCCTACTACT
>1752 54 984
GATCGAACCCACGACCTCTACCTAATCGGGCCTAGCGCCGTATTAAGCGAGGCT
>1754 90 177
GAACCTTGTTCCTTTCAGCTTCTATAGCGGCTTAATCGTATTCTGCAAGCTAGGTATCCTATTAGCCTAGGGTCCTTATTAGTTTAAGGG
>1755 92 131
TATAGATACTAGTTATAGTATCGACGTGCAAGTTAGGAATCCTTTACCTAGATAGTAACGCGCTTTGCATAAATAGCATTAAGATTATAGTC
>1756 89 117
AACTTAACTTTAAGCTTAGGGCGGCGCTTAACGAAGTTTGCAGCTTAGTTCTTACTAACTAGCTTCTAGTAACAACTTATAAGTAGAGA
>1757 89 122
AGCTCCTAGTCTATCTTCTTAGGTAGTAATAGTGTCTAAGTACTTTTTAGAGTAGACTATTCTACTAGCGTGTATCCTTATTAGGCTTA
>1758 85 299
GCTACGCCTAATATAAGCTTACTGCGACTAAAGAGTAAACGATTGTATAATATATTCTTAACCTTAATTCGCGAGGGTTCGCGCC
>1760 99 299
ATAGTTAGTAGAGAAGAAGTAAGGGCGGCTAAGTCGAACTAAGTAGAAGAGCGTGTAGGTATATATAGATAAGGGGTACTAGCTAGTCTATTACTAGCG
>1762 45 41
GAGTCCTTAGGAGCCTTCTCTCTATAGTTTAGTTCTTCCGCATAC
>1763 46 18
CGTCTTATTAAAGTTATAGATATCTTTATCTATAATACTATACTTA
>1765 47 95
TAAATCCTCTCGCGAATTAGTTTTAATTACGACCTAAATTCTAGGGT
>1766 47 34
AGTAACTATTAGATAAGGATATAAAGGCACTTAATAAGCGATTAAAG
>1767 53 18
CTACTAACGACCGTCTTTCTATAGGTCCTTAATCTCTTCGACCTTATACTTAT
>1768 70 112
CTTCTAGCTAGAGCTTCTATAGTAGATTAGCGTTAAGGCGCATTACTCGCGATTTCTCCTTTATTATACC
>1769 69 99
ACTACTAACTAAAAGCTTAAATATAAGTACCTTTCTATAAAGTATAATAACTAGCGCGTATAGACTAAA
>1770 84 124
TAGACGCTAACCTAATTGCTATAATAGATAGACGCCTAGAAGGCAAAAACACTACGCAACGCCCGCGAAGTCGAGGCTTAGAGT
>1771 78 254
GTAGTGCTCGCATCTAATTTAGAAGAGGCTTCTGTATCTTTTTTACACGTACGCGCGTTATACCTAGTCTTACTACAG
>1772 83 256
TTAACGCTCGACCTGCTAGTTCTAGTACTCGCTCTACCTGCTTTTATTAGCTTCTAGTCTATCTTCTTAGGTAGTAATAGTGT
>1774 91 214
TACTATATAAAGAGGTAGACGCGTCCTTTATAGATAATAAAAGGTAAAGTATAAGACCTAGTAGCGTAGACGCTCTAGATAACTATTACCT
>1775 86 284
CTACGCGACGTAAATTATATAAAAGAAAGTAGATACAGCAGGAGATGTAAGGGGCTACGCTCAGGGAGCTACTGCACAGGTATACT
>1776 89 172
ACCTTAAGTACTATATACTTTAAGTTCTTCTAGTTAAGCTTCCTACTTAGTCTCTTAGTCTTAAAGTAATTGCCTAGCTTTAGCTAAAC
>1779 248 1270
GCGGTTATATAGACTACAAGACAAAGAGTAAAAGTAATAGCGCGAAGCAGAAGGGGCGCTAGAACGAGAACAAGGCTAAGGCGCTAAGTACGGGGTAGGATAGTAAAGAGAAAGCAAGCGACGCTAAGGAGTAGAAGGGGCGGATGCGCCTATTTAATTAAGACGGTCTTAGGAAAGTTAGTAATAGTACTACTAGAAACACACTATGCTATAATAACTTAATACGTATAAGAATAGCGCGCTAGCCC
>1781 45 1184
GCCTGGGCCTGTTGCCTCTGCCATAGCGAAAAGTCACGGTATTGC
>1784 45 162
ATCCAAGGCGTAGGCGCGTTAGGTCGCCGGATACCTCCCTTCGTT
>1785 46 34
ATCTAGCTCTTATCTAAGTCCTCTTTATCTTCGCTCGCTTCCTTGT
>1786 45 4
GCTACTTAATATAGTATACTTTTTACTATTAAAGTAGAAGTACTC
>1788 45 75
AGCTATAGCTAGAGGCTCTAAAGAATAATTAGTAGTACTAAGAAG
>1789 46 2133
CTTCCAACGCGTCCTCGAGGCGTGTCTCGACGACCCACAAGCGCCG
>1790 48 11
GATTCTAAATAGCAAGAATCGCGAGGTTATAATAAGCGAAAGACTACT
>1792 52 61
TAAGGCTCGCGTACGAGAGCTTAAAGAGCAAGTAGTAGAGTTAACAAGGCGT
>1793 52 401
ACGCTTATAAACTAGCTACCTCTATTAGAAGTTATAGTATCTAGTAACTAGT
>1794 49 75
GCTACTTAATATAGTATACTTTTTACTATTAAAGTAGAAGTACTTCTAA
>1795 52 58
ATTAATCTAAATTAAGCTTATAGAAAAGCTTAGCTAGATTAATTGCGTTTTT
>1796 53 174
TCCTTCCTCATGTGTGGGGGTACATATGTCCGGTCCTTCTGGATTATATCTCG
>1797 53 157
TGCCCCGCGAACTAAGGCGTCTACGCTAACTATTAAGAGACCGCCCTAATAGT
>1798 58 306
TCGTCTCTAGATTTACTAGGCTCTGTGATGAACAGGTGGCTCGCGACTATCCTTTAGT
>1799 62 136
GTCGTCGATCTCTACTTAGGCTCTATACCTTAGTACCTCTAGCTCCTCCTCGACGTCTATAT
>1800 63 191
TTCTAAGTTATCTTTATCCTCGCTTACTAGTGCCTAAGCTACTAAGTTAACTTTAATCTTCTT
>1801 81 172
GTCTCTTTAGTAGTTATTCGAGCGCGCTTTAGTATAGAGGCTAGCGTAGATAGAGATAGCTACTTCTTCTATTATAGAGGT
>1807 49 467
TAAGTAATACTTATAAGTTTAGATCTTAGTTAAAGCTAGTACGCGAGAG
>1808 47 82
TTAGTGCGTAGACTCTCGTTATCTAGCACCTATCTTCTACCTCTATA
>1809 53 509
ATCCTTAGCGCCCCCCTCCCTCTCCCACCTTCAGCAGAGAAACCGAGCGATCT
>1810 48 55
GCGCACCTTTTAAAGCGTCTAATAACTAAGAGATTAGCGACCTTATAG
>1811 54 42
TAGCCTTCTGCGGCGTAGGCCTTATTCCTCTATAACTAGAGGCTGTTCTATTAA
>1812 56 123
TCTAAGTAATACCTATAAGTTTAGGTCTTAGTTAAAGCTTATATATAAGTCTTTTA
>1813 50 119
ATAAGAACCTTGCCCGCGAAGATAACAAAGGGAGGTATCTAGCGACCTAA
>1814 64 67
CTCTCTAAATAACCTTTAGTACGAGATAGCTTATAGTTCTCTTCTCTATTAAATATAACTCTAG
>1815 63 43
TATAGAAGTTAGCGAAGCTAATAAACCTCTATAGGTCTTTAAGGCAGGGTAGGAGGAGCTAGC
>1816 63 79
TAGAAGAGTTATATTCTAAGACTATATCTCGCTTAGAGTCGAATATCGCTAAGATAGGTTCTA
>1817 56 1825
AATGCCTTCAAACTGTGCGAGAAATGCTTCGTAGTCTATATTGACGTTGTGGGTCT
>1818 72 234
CTTTTTTACTATAGGCGTAGCACTTAACCTAATTAACGCTCGACTTACTAGTTCTAGTACTCGCTCTGCCCG
>1819 87 323
TAAGTTAGTACTACTAAGCTTTTTTATCTTACTTAGTAGGTTATTGTTACGAACAAACACCAGATGTCTCCTCTGGTCAAAGGATGC
>1821 84 279
GGGTAAGCTCTAGATTGTTAGGCCTATCTCTTTTCGTACTTTAGTAACCTTGCGCGTAGGTTCTTAGCTAAGTATTTTCTTTCG
>1822 89 656
GTACGAGAGGAACCGCGGTTTCAGATAATTGGTTTTTGCGGCTGGCTGACCAGGCATTGCCGCGAAGCTACCATCTGCTGGATTATGGC
>1823 100 338
ACTCTAAAGGAGTTTACAGCGCGTAGTAATAGAAAGAAGGCGAAAAAGAGTAAGCGTAGAGATAGTAGTAAGCTAACTTAAAGGCGCTATAGACGCTATA
>1824 119 271
AGGTAGTTTATAAGCTAAGAAACTCTAAATTCTTTTAGTTCTTGCAGATACTAAGTATCTTATGTTAGGTTAACTTTATCCTAGAGGTTGCACGCGACATATTGCGCCTAGATCTATAG
>1825 124 273
AGGTAGTTTATAAGCTAAGAAACTCTAAATTCTTTTAGTTCTTGTAGATACTAAGTATCTTGTGTTAGGTCAACCTTATCCTAGAGGTTACACGCGATATATTGCGCCTAGATCTATAGGACCT
>1827 45 7
GACTCTATACTTAGCTTTTATCTCTTATATAAGCTTAAACTAAGT
>1828 45 3
CGTTAATTATTAGTAGTTAGTACCCCCTAATAGTAGAGCGTCTTA
>1829 45 6
CCTAATTAACGCTCGACCTACTAGTTCTAGTACTCGCTCTACCTA
>1830 45 8
CCTAATTAACGCTCGACCTACTAGTTCTAGTACTCGCTCTACCTG
>1832 46 63
TATTGTGATAGGCTAGAGCCTAGTAGGTAAATCCTCGATAGTATCT
>1834 45 5
ACGCGTCTATGCGCGTCTATGCGTAGCTTAGGTTATTCTTTAACC
>1835 50 52
AGAAACGCTCGCTTTTATGCTCGCAGAGAGTATCTCGCTAGTCTATATAG
>1838 49 83
AACTAGGTTAAACTAGCGCTAGATAGCCGCTAGGTCCTCGTAGGTAGCT
>1839 47 40
GATAAATAATAGCCTTAATAGAAACTATTAATTAGCTAACGGCTTAG
>1840 51 54
TAAGATATAGTTTTAAGGAACTACGTAGCTAACTAAAGCGCTATCGTTTAC
>1841 54 73
TAAGACGCTATACTATTAGAGAGTACTAACTACTAATAATTAACAGCTATAAGA
>1842 47 34
ATTCTTTTTTACTATAGGCGTAGTACTTAACCTAATTAACGCTTAAC
>1843 53 56
ACGCGTCTATGCGCGTCTATGCGTAGCTTAGGTTATTCTTTAACTGCTAGTTA
>1845 53 79
AACGCCGATAAGCTATCTATATACGCCTTAGCTAAGTACCTCGCCAGAGTACC
>1846 54 37
TAACCTTAGAATTCTTATAGAGGGCTCGCTTATAGTTATACTTACGATTAAATT
>1847 53 34
TAGGTAGCTGCAGAGGCCTCTATAGCCGCTAAGCGGTCGAAGAAGGCTTATAG
>1849 54 67
CTATAAGACTCTATTAACTCGTAGCGCGTTAATTCTCTTAACTACTACTTTAAC
>1850 51 129
AACGCCGATAAGCTATCTATATACGCCTTAGCTAAGTACCTCGCTAGAGTA
>1851 77 216
ATAGTAGTAATAATAGCCTAACTAGTCTAGCTGCTATCCCCTATCACTACTTATTTAGAAGCGATAGAACGAAGGGA
>1852 76 312
CGAAGGAGAGCAAGACGGGCGAACGATAGTCGGAGGGATAAACCAAGGAAATATCGTAGAAGGTTCAAGAAGGGGA
>1853 114 302
TAGAGGTAGTAATATTAAAGCTTAATATCCGCTTACGTACGCCTATACTACCTACTACCGACGTCGCGCTCTAGGTGTCTAAAACCCTAAGTAATACCCTAGAGTTTAGGTCGC
>1854 89 130
TCTATCTAATATAATTATATTAGGTAACTAATAGTAAGCTACTATTTAGCTAAGAAAGGCTCGAACTACCGTCTCTATCTTAATATTAG
>1855 80 1004
CCTAGTTTCTTTGCTTCAGCTTCTGTTTTAAAAGCAATAACAATAGAGCTGTTTTGCTTGTTCTTCCAGTCTTTTGTAAG
>1856 115 308
ATTCTTTTTTACTATAGGCGTAGTACTTAACCTAATTAACGCTTGACTTACTAGTTCTAGTACTTGCTCTGCCCGCTTTTGTTGGCTCCTAGTCTATCTTCTTAGGTAGTAATAG
>1857 112 254
GGGCGAGTAGGCTATACGGGCGAGTAGGCTACTCCGCTAAGACCTTACCAAAATATACTATTACCTACAGTACTTTTATAATAAGCTAATAATAAAATAATCTACTAGCTTT
>1859 45 30
TATAACCTACGCATATATAAGTAAGATATAGTAGTAGATTCTAAG
>1861 45 1209
CAAGATCCGAGGAAACCGGGTGGAGCTGGGCGAGGTCGAGCACGC
>1862 46 252
ATCTATAACTTTAATAAGATAGGCTTCTAGATAGGCGTTATTAGCT
>1863 47 71
AAGGAAGGCTTCCTTCCTACCTTTAAGGACGCGTTTTTTAACGTGTT
>1864 56 69
GGCTAGATACGCATTTATCTAGCTCTCCTCGTCTGCTATTAGCTGTAGATAAAAGT
>1865 50 90
GGATCGATAGAAAGATATCGGAGATAGATAAGGTCTCTAGGTTCGAGTTT
>1866 50 173
TCTAACCTATAAGAAGAAGGTTATAAGGAACTATATAACGTAGTGCTTAA
>1867 52 93
GAGGTATTTGGCGACCTAACGCGCCTACGCCTTAGATTATAGTAACCTACTT
>1868 56 89
CTTAGTACTACGCTACCTAGTTTCTATAGGCTTAGCGAGAACGCGGCTTACTCTTT
>1869 54 185
TTATAAGCCTTAATTGCGACCTAAATTTGTATAGATTACTTAGTGTTTTAGACT
>1870 72 3197
TCAGACTATGATAGCAGCAGCGCAAGAGAAGTACGAGACGTACGCAAACGAGCATCGACAACCAGCAGAACA
>1871 69 165
TTCTAGGCTAGTAGTAGCGCTTATATATTAGATATAGCGTTACGTAGGGGCCCTTATAGCCCGCAATCT
>1872 79 1081
TTCCTGAACGATGTTCGGCGACACAGCTTGGAATCCACCTAGCTAACCGATATTCGTTCACTCTGGACGTCTCGCGAGG
>1873 89 175
CAAGATCCGAGGAAACCGGGTGGAGCTGGGCGAGGTCGAGCACGACCTCCGCAGCGACAAGGCAGTACGAGAAGCGGTAGCGGTGCTCC
>1874 89 248
GATCGCTACCCTCTTAACCTACCTAATAGGCGATGTAAGCTTTATCTAGGGAAAAGACAAGCAGGCCGCGTTTAATAAGCTAAAGGAGA
>1875 89 196
TTCTTTAAGCCTAGAGGGCGTCCTCTCTTACGTAGTTGCGCTGCCATAGGTACCGCTATTAGTTTCTGCGGTTCCTACGTCTCCTTTAG
>1876 99 440
TATATATAGCTCTCTGCCTATCGTACGCTTAGTTAAAACACGTCTGAAGACTGTCTATACGCTTAATAAAGTTAGCTAGCTACTTCTACCTAACCTAGC
>1881 49 129
AGTTAAGATAGATAGTGCAAGTAATAGTAGCGATTCTGATAATTAATTT
>1882 49 75
TCTTGTATGCTCCTTAAAGTAATCTAACTAGGTAAGCCCTAGCTAGTTA
>1884 50 195
GACCTAAAGAAGAGAGTATAGATATTCGCCGCCTCTATTATAGATATTAA
>1885 47 15
CTAGGGCGTACTAGAAAGGATTTTAGTAGATAGTAGGACTAAGAATA
>1886 52 163
TCGCTTGCTTTTCGCCGTTGAAGCGCGCGTATAGTAACATAATCTCAGGCTT
>1887 47 83
TAGTAGTAGTAATCAAGAAAGAGCCTAACTAGCTTTACGGCGCTATA
>1888 50 42
GACCTAAAGAAGAGAGTATAGATATTCGCCGCCTCTATTATAGACATTAA
>1889 48 38
ATCGCTATTAAATAGCTTAGGATAAGAATACTTAGTCCTCGCGCAACT
>1891 53 86
TCTTTTTCTAAGTCGTCCGACTCGCCTTTATCTATATTCTTTAGAGGAACTTT
>1892 52 170
AGCTTATTCTTAAGTTAATTAAGATAAGAATAAGCGTAAACTTACTACCTAA
>1893 53 31
ATAGAAGTATCTAACTTTACTATATTATAGATATACTTTCTTATCGTAGCGTT
>1895 62 76
TTTCTACTTATAATACACACTAATTTCGAAGCCTCTAACGCGCTACAGAGGCGTATAACGTA
>1896 65 259
GGAGCGTAAGGCTCGCCTTAAGAAGAAACCTATAATACCTTAGATAAAGAGTAGTTAGATAGCGA
>1897 68 86
GCGGTAGCGTTATAGATAGAGTTCACGATTAAGTGCGCTATAAGAGGAGGGGTGTTTATATACTTCTA
>1898 68 557
GCAAGGGACTCAAAATAGATCCTGACAAGGTCAAGGCTATCAAGGAATAGGAACCCCCAGTGAACGTG
>1900 84 106
GATATAGCTAATAAACTACTAGGTGTACGTAGTAGTAAGTCTATTAGTAAGAACTAGGCTAAGCGTTTCGTAACGCGCTTAGAT
>1901 82 117
TCGCTCGCTTGGGGTGCCCGCTCGCTTGTGAACCACGTTATAGGCTAGGCTTTATAAACTAATAAGTATTAAGCGAAGATTA
>1902 131 322
ACTATATAATAGTAGTCTAGCGTATATAGCGCTACGCTAAGCTATTTACCTATCTTACGCTTTAGTACTTAGGTAAGTTAGTTAGTGTCCTATACTCTCTTCTTATTACTCTAGATATAGTTACTTAACCT
>1904 45 46
GTATATAGAGAGTATAGATATATAGTATAGCTAGATTAGATTAAG
>1907 46 94
ACTAGCGAAAGAATAGTAGAAGCGTAAGGCTCGCCTTAGAAAGAAA
>1908 48 168
AGCCAAGGATGGAAGGCCGGGAAGACAGTCTTGAGCTGGGGGGGCAAG
>1909 48 158
TTTATAAACTACTTAGCCTTACTTATATTATTAAGTGTCTCTTAGATA
>1911 47 267
AGCAAGTCCTTAGAAGAAGAAGTAGCCTTTCTTAGCTTTCGCGACCT
>1912 46 7
ACACCGCTAGCTTCTTGCGAAATTCTACTACCTAGTCTATATATCG
>1913 50 24
ACACCGCTAGCTTCTTGCGAAATTCTACTACCTAGTCTATATATTGCTCT
>1914 48 14
GACATCAACATCATCGACATTGTCCCTGGCGACGAGCAAGGCCTGACG
>1915 49 20
GAACTTGACATAGGCGAGGCTGGTGGCGGAAGGCCCAGAGCAGAAAGCG
>1916 52 1706
TCTTGTATGCTCCTTAAAGTGATCTAACTAGGCAAGCCCTAGCTGGTTATTT
>1917 49 44
GCTATAATCTTGTGTCTATGTACGCTAACCTCCGCTCTTAACCTAAGAT
>1918 59 70
AGTAATTAAATCTCTTACCTACTTCTTAGCCTACTTCTTATTCTCCTCTCCCTTATCTA
>1919 60 76
AAGCTGCAATCAACTTAATCACGAGCTCCAAAGTTGATTGAGTTGATTGTTGGCATCTCT
>1920 55 75
ATATAACGTAGTTTACAAGCGAGCGAGCACTCTAAGCGAGCGAGTACCTCCCTAC
>1921 61 161
TACACTACCGCAGCGGCATAGAAAGAATCTAGAGTCGTATAAGCAAAGTTATCTAGCTTAG
>1922 61 74
CGTAGGCGCGTTAGGTTGCTAGATACCTCCCTTTGTTATCTTCGCGGGTAAGGTACTTATT
>1923 89 997
GTTTAACCGATTAGAACTCCAATCGGGTATACAAGTAGGCGAGATACAGAAGAAGAGTATGTTCTGTAAAGGACTCCATGTAGAGATCC
>1926 194 2168
GGTGGAGAGCCACAAGGTGCTGCTGTAGCGCAACATATTATTTCACACCTATATATCTCTCCGTATCTCTCCACTAAGAAAGATTACGAGAATGCCTACCGTATAAAGCTCTACAGCTTCAAGTTCAGTTGCTGGTTTAGTGATATGAGTGTACACAGTGTCGTATGCATAGGCCCGTCAAGCTCGGTAATCTT
>1929 45 829
ATCCATGCGGCCGAAGAACTCCAGCTGGCCGTCGGTAGGGCGGTG
>1930 47 55
AGTAAGGTAGTACTATAGAGTATAGTAAGGCAGCAGCTTAGGTGGCC
>1931 49 97
GCTCGCTAGTAATTATAAGGACAGCTCTAGCGCGTATAGAGCTCTAGAG
>1932 47 59
ACCTAGCTAGCTTAATAACGCTATAGTAACTATAGAGAGACTAGATA
>1934 49 129
GCCTCGTTAGCTACCTAAAGCTCCTTAACTTAGTTACTTATTAATACTA
>1935 49 51
TAATCCTAAAACTCTTCTTATAAAGCTAATATATAGCTAGCTATCTTAG
>1936 50 36
TGTGTGTTACAGTCTTGCGAGGGATAAGGCGAAAGGTCTACCCTGTCCTA
>1937 49 239
CTAGTTACGGGTCGGCGGCCTCTCTTCTAACTATTAAGGCTATCCCTCT
>1938 51 31
CGCACCAAGCCTGGTTGGAGAGTGACAGTCTACCGAGTGGGCGAACACGAC
>1939 54 1191
CGATGCCGCGATGCTCTGCCATGACTCCCTTGGGCATGCCAGTGGAGCCTGAGG
>1940 56 1196
GGTGCTCATCAGCCTGTGCCTGTTGCCTCTGCCATAGCGAAAAGTCACGGTATTGC
>1941 54 1316
CAGAGGTGGCAGTTGATTGCGATGGGGCTTCACGCCTTTGGCGAGCAGCCTCTT
>1942 61 58
TCTTTCTAATATGTATAAGCGTTATATCTAGTCCCTCTATAGTTGCTACAGCGTCGTTAAG
>1943 77 67
TTAAGTCTACTTTTAAGTAGACTTTTATAAAGGAGAATATATAGATAGAGTTTAGAGGTGCTAGTCTAGTCCTATAT
>1944 84 124
AGAGAGGTAGTTCTTGCCTTTAAAGATAATAAAAGGTAGAATTACCTATCTAGTCGCGTTAATACCCTAGATTACTATAGCCTA
>1945 89 119
AGAGAGGTAGTTCTTGCCTTTAAAGATAATAAAAGGTAGAATTATCTACCTAGTCGCGTTAATACCCTAGATTACTATAGCCTACTCGC
>1949 146 3584
TTTACAAGAGTAGCATTCAGCAATGGGATAGTCACCTCCCTGCGTAAGCCAAACCTTACACACCTGAAAGCATATGGCTGCAAGGCATTTGCAATGACAGACGACACCCACAGAGGGAAGTCACGCCTCCAGCGCCTTGACCCAAA
>1951 45 897
TTAGCTGTATGCCGGCTCTGCGCGCTTCGCCGACCAGCTTCATGG
>1952 45 234
AGATAATAATATCTATAACTTTAATAAAACTAGCTTTATAATAGG
>1953 45 79
AAGGCTGTAATAACTATCTATAATAAAATCTTGCCTATTATAAAG
>1954 45 351
ATTGGACATGGTGGGCTGCTGGATTACAGTGGGCGCTGGATATGG
>1955 47 12
CTAGGCGCTAGTCTAAAAAAGCCTAATTTCTAAATCTATAGAATTCT
>1956 45 7
TAATAAGGTCTAAGGAGTTTACTAAGTTAATCTCCTTACTAGGCT
>1958 49 61
AATAGGAAGTCTATTTACTAGGACTCCTACACTAGATCGATGTATTTTC
>1959 49 146
TACTCTATAGAGGAACTCTAGAGTTTCCTTAACTAGTAATATAATAATC
>1960 51 38
AGATAATAATATCTATAACTTTAATAAAACTAGCTTTATAATAGATAAGAT
>1961 47 193
AATATAAAAAGATCTTAAACGAGGCTAATATATAGACCGCAATTTAG
>1962 49 436
AGCTAGTAGAGGACACGAAAGCTAAGTACGGCGTACACGACTACGACGT
>1963 56 199
CTAGTATCTAGAGTTAGTTTATAAAGCCTAGGACGTAGTTAGAGGTAGACTAATAG
>1964 56 282
CCTCCGATCACCAATTATATCCTTAGCAACATTAAATACTCTCTTAACCCCTACTT
>1965 54 49
TTAGATAATGCGTAATAGTAGCGCTTAGCTCTTCTAAGGGTAAGCTAGGAGTTT
>1966 78 328
GCAGAGCCTTGCTACAAGACTCTGTTACCTCGTGGCGCGTCGATTCTCTTGACCGCTACTTTAACGTGCGAGTAGGGT
>1967 89 106
CGTCTGAGATGATGTGGTGCATGACAATCGACAGCACGTGGTCGCGTTCGCCCACTCGGTAGACTGTCACTCTCCAACCAGGCTGGGTG
>1968 89 151
CTTCAAAGGACCCGTGTCCGGCCGTGATGCGGAGACACTGCATGGTGACAAAGAAGCCAATCATGTCCTTGATCTCCCATCGATCGCGG
>1969 85 153
AGTAGGTATTTAGTAATAATAATCTAATTCTATATAACGTAGTTCACAAGCGAGCGAGCACCCTAAGCGAGCGAGTACCTCCCTA
>1972 47 122
AGCCTCCTCTTCTAGCTTATCTAGTCGCCTTAAGTTCGCTTTGTAAT
>1974 45 8
GGTACTAACTACTAATAATTAATAGCTATAAGAGCTATTGCTTAA
>1975 45 10
ATATCTCTATATCTTTCTAGCACGTTCGCGCGTTATACCTAGTTC
>1976 47 44
CCCCTTAGGTAATCGGCCTACCTTATATTCTATATAAGTAGCTACGT
>1977 50 260
TGCCATCACTGCCATCACGACTTAATCCTTGTCCTGCCTGATGTCCCTGA
>1978 48 42
AGATAGTTCGTTTCCCTTACTATAGGCTAGAGAGTTAGTTAAGTGCCT
>1982 59 245
AGCGTCGTACAGCTGGTTGCGCTAGTTCTTAATTACTACTACTATAAGCCCTCTTCGAT
>1984 65 90
AAACTACGCGCTAATTATCTCTAGATCCTTCTATAGTATCCTCTGCCTATCTTTAGCTTAATTAA
>1986 120 292
TAGGTTAGTATAGTATCTTAGTATATTAGGTATAGATACGCAGACAAACTACTTACATACTACGAAGAACTACTTGTATATACTAGCTAGAGTAGTATACTATATATAAGTATTAGCTAT
>1989 46 8
ACAAATAGAAGAGCTACTCTATTAAATAGAGAGCATAGAGGTTATA
>1990 46 266
CGACGGCAGCGACATCGACAAGGCAGAGATGAACGAGTGGCTGGAC
>1991 46 64
TTTAGCTAATACTTCTTATACTTTACCTATAGTAAGGGTCTCCTCT
>1992 45 32
GATAGCACTCCTTCTATTACGTAGCTAGAAGAGTTATATTCTAGG
>1993 45 12
GCGTTATAGTAGATTATAATATTATACTAGCACTAGCGCCTATTC
>1994 45 2
CAAAAAAAAAAAAAAAAAAAAAAAAAAAAAAAAAAAAAAAAACAC
>1995 45 5
CAAAAAAAAAAAAAAAAAAAAAAAAAAAAAAAAAAAAAAAAACAA
>1996 50 130
AACTCTAGAGTTCCTCTATAGAGTAGTGTTCCTAGTTCTACTCTACCTAA
>1997 50 18
AAACGCAAGGCATACGCGTATATTACTAAGAAAGAGTAGGATAATTACTA
>1998 50 87
TAAGCTTTACCTAGAGAAAAGACGAGTAGGCCGCGTTTAATAAGCTAAAG
>2000 55 487
AAGCGGCAGCCTACCACGCCAGCAGAGCGGGCGATGCAGCAGCTGTGGGCGGGGG
>2001 60 151
AACTCTAGAGTTCCTCTATAGAGTAGTGTTCCTAGTTCTACTCTGCCTAAGAAAGGATAA
>2002 49 152
TAAGCGGATCTAGCAAGGTAGTACTATAGAGTATAGTAAGGCAGTAGCT
>2003 65 74
AAACTCGAACCTAGAGACCTTATCTATCTCCGATATCTTTCTATTAATCCTCTCTATTATCTAAG
>2004 61 74
GAAGCTCGCGAACCAGCAGGCCGGCTAGAACGTAAAAACTTACGTAATTAATTACCTACTT
>2005 56 104
GAGCTACTATATAGGTATACTAGAGTTGTATTCGATAGAGAAGTAAGCTCTAGACT
>2006 59 39
AAGATAGATTAGTAAATAAGTAGTAAATAGAACTAATTTTAGTAAAAGTATATAAATAC
>2007 95 1323
AAGCGGCAGCCTACCACGCCAGCAGAGCGGGCGATGCAGCAGCTATGGGCTGGGGTGCTGGCCATCGCGCCAGACAGCATCGGCCTTGACGACAG
>2008 89 202
CCCCTTCTGCGCCGTCCAGCGAGCGAACAAGGCATCGGCTGACCCTGGTCTTGCTGTAGGGAATGTTGCTCACAGCTATCGTAGGCGAG
>2009 89 166
GTAAGACCGTCCGCTATTATATCTGCGGTAGGTGTGTACTTAACAGATATCCTGCCTGTAGAGACCTCCTATCTAATCTAGTAGTTATA
>2012 91 271
GTTAGAGTTAAATAAGGTACGTTAAATACCTCTGCAGCGCGCCGAAAGCTTCGAAATTTATAATTATTATAGGTAAAAAGAGTAAACTTAA
>2013 95 215
CTCTTTCTCTCTTCTTCTTATTATCTAGCTCTTCGTTATCTAGTATTAGTTCTTCTATAGTAAAGGCCGCCTTATTTAATTAGCTCTTTAATAGA
>2018 45 30
AGATAGAGGGAGCTAGTTTATTAGCGTGCTTTAGGAACGCCTTTG
>2019 45 24
AGATAGAGGGAGCTAGTTTATTAGCGTGCTTTAGGAACGCCTTTA
>2021 49 30
GTAGAAGACAAACGCTTATAAAAGCGTATTATCTAAATCCTAAAACTAA
>2022 48 490
GATGTACTTGAACGTTTCTCGCTGTCGGATCGGCTTTATAGGCTGCAA
>2023 50 58
CTATCCGTACGTATCGTCGCTTATAGCTCTTACGCTTATTTACTGCGTTA
>2024 49 40
TCCTTCCTGCCTTTAAGGACGCGTTTTTTAACGTGTTTACGTACAAGAA
>2025 47 696
GCAGATATTCGCCGCCTCTATTGCAGACATCAACAAGGCGTTAGCAC
>2026 48 141
AAAATATAAGGGGCTACGCTTAGAGAGCTATTACATAGGTATACTAGA
>2027 60 32
GCTACTTAATATAGTATGCTTTTCGCCGTTAAAGTAGAAGTACTTCTAACGCGTATAAGA
>2028 53 47
AACAATGGCCTCGCACGACCGGCTGGCAAACACGCCCACCAGCGGCTCGGGCG
>2029 57 332
AGTTATAAAGATTATTACTAATTATAAGTACGTAGTACAAGGATTAGAGCTTAAGCG
>2030 49 71
TATCTCGTAGTTGCATTCGTAAGCGTTATTCTTTCTTAAGAAGTACGCG
>2032 58 368
CCTAGCAGCCCTCAAACCGATGAGGACCCCAGGCCAATGGGACACCTGGCTCGCAGAA
>2035 56 139
TAAATAGAGACCTATCGTTTAAGTAGTTTGCACGCGAAGCGACACAGGTATCTAAC
>2036 73 142
AACGTGCCTTAGTAAAGAATGCGACCTTTATGCGATAGCTAAAGAATTCTATAGATTTAGAAATTAGGCTTTT
>2037 95 278
AGGAAGAATAACGTCTAAGGCTCGCTCGGAACAGCGACTTACTATATATACAACCTTTAATCTATCTATTACTTCTTAGTAGTTATTATATAGCT
>2038 89 90
TTCAGCGTCTTCTTCAATTTTGCCTTCCATTTCTAGCTTCCATCTACGCCATTGTGACTTCACACCGCTGAACATTGGTGGGTGTGGTA
>2039 91 247
AGCCCCCTTACTTAACTATATAACCTTCTTATTAAGTGAACTTGCAAAAGACCTAGGGCGATTTCTTACTCTCTATCGAATAAGAGTACTC
>2041 45 6
GCGACCTAAACTCTAGGGTATTACTTAGGGTTTTAGACACCTAGG
>2042 46 1440
GACGCTGGTGGGCGTGTTTGCCAGCCGGTCGTGCGAGGCCATTGTT
>2044 45 9
CTTAGCCTAGTTCTTGCTAATAGGCTTGCTACTATATACACCTAG
>2045 47 123
AGAAGACCTAGGGCGATTTCTTACTCTCTGTTGAATAAGAGTACTCT
>2046 52 64
ACAGTTTAGTAGTGCTTAAGCTCGATACTTAATTTTGTTAAGCTAATTAGAG
>2047 59 64
ATATTATTGTTAAGGACCCTATACTTAGCTTTTGTCTCTCGTACAAGCTTAAACTAGGT
>2048 47 20
ATCGCGGCAATCGAGTCGCCGCCCAGGCGGAAGAAGCTGTCGTCCAG
>2051 72 96
CTATATTAGATTTAGAATCTTCTTCTGCATCTTTCTAACACGTATAAGCGTTATGTCTAGTCCCTCTATAGT
>2052 75 191
CGCCTAATATTATAATTACTCTATTATTTTATAGCTTAATAGCTAGCTAGTAATCGTCCTACTCTTTCTTAGTAA
>2053 81 221
ACAGCCTTGGAGGGATATGGGAAAAAGAAGCGGATACAACTAGGTAACCGTGAGTGGGTTACTGTAATCTAAGGCGTAGGC
>2054 74 214
TATTAGTAGTTAGTACCCCCTAATAGTATGGCGTCTTATATGCTTCTTAAAGTAATCTAACTAGGCAAGCCCTA
>2055 86 308
TCTAAGGCGTAGGCGCGTTAGATCGCTAGATACCTCCCTTTATTATCTTCGCAGGTAAGGTGCTTATTAACGTCTAGTTTAAAAAT
>2057 101 642
GTGGGCGTGGGCGTGGGCTTGTGGGCGTGGGCTTGTGGGCGTGGACGTGGGCTTGTGAGCGTGAAGGTAGCTTGTGGGCGTGGGCTTGTAGGCGTAGGGAG
>2064 45 14
ATTACTAAGAAAGAGTAGGACGATTACTAGCTAGCTATTAAGCTA
>2065 48 26
CGCGGCTAATAACTAGAATACTACTAGATAAGAAGAACTAGTAGAGAA
>2066 46 26
ACAAGACTAGCTTCTAGATAGGTATTATTAGCTTAATAAAGGTTGT
>2067 46 12
GCTAATAGCTATAGCCGCTGTAGGGCCCGCTATATAGTATATTAAG
>2069 48 8
TAGCACGGCGATTATTATTAGAGACGGCTATAATATATAGAGAGAGGT
>2071 48 2123
TTATCTATAACGTGCCTCAAACAACTTTATTTTACCGACGCGCTGGAA
>2072 52 359
AAGGATCCAATCAGTGGGCAGATTCTCAAACCAGACGTTGATAAGAACCTTG
>2074 62 148
AAGAACGATTAGTAGTACTAAGAAGTAACGTAGGTAGTAATAGGGCAAGAATAAAGGTTCCC
>2075 57 427
ACCGAGAGGTTATCTATGCGTACGTACTCAACAGCATGGATAAAGAAGTTGTCCTAG
>2076 67 258
GAGAGAGGCAGTGCGGGCGTTGCAAGCAGACTAGACACAACGCTTATACCTACGCAGTTAAGATAGA
>2077 86 326
GCTTATCTTCTCGCGTAGTAACACCATTTTATGCGCCATTTGCTAAGCCCCCTTACTTAACTGTATAACCTTCTCGTCAAGTGAAC
>2080 102 250
GGTATTACTTAGAGTCTTTAACTACTACGGCGTCTCTAGAAGAAAGAGTTCTAGTAAAGTACGCAGCCGCACTTTAAGGTAATCTAATACTACCTACGCGTT
>2081 88 311
AGTTGTAGATATCGTTGTCTATAATACCCTACTTCTCCTTTGTCAACTTGACTAGGTCGAACTAGCGCTGGATAGCCGCTGGGTCCTC
>2083 45 491
GGGGAAGTATTGCACGACCGAGTTGATCACGACGAGACTTGCCGC
>2084 46 10
TGTAGTATTAGCTCGCTATCTTTTATAAGCTAAGAGAAGCTAGCCT
>2085 46 217
ACAAGGTTGTTGTCTCGCACCAGACGCACGATGCCGCGATGCTCTG
>2086 46 82
AGGTAGTAGATATAGCTAATAAACTATTAGGTGTGCGTAGTAGTAA
>2087 46 11
TCTTAATCTAATCTAGCTATACTATATATCTACACTCTCTATATAC
>2088 46 122
GCGCGATTAGGCCTTAGCTAGCGCGCTTAAAGGCGCTGCACTAGGT
>2089 46 219
ATAACCTTTATTAAGCTAATAACACCTATCTAGAAGCTAGTCTTAT
>2090 49 26
CCGTCTAAAATAAGTAGCCTATATACTCCTACCTAACTAGCCTTTATAT
>2091 46 58
TCTAGTAGCGCAGACGCTCTAGATAACTATAACCTACTCGCGATTA
>2092 58 497
AGCGCTTATTAGTAATGTTACGAAGGATTCCCTTACAAGCCTTGATTGCGACCCAAAT
>2093 51 24
TAACGTATTTAAAGTGTAAAGCGCGCTGCTAAAGTCTATAATATTCTCTAA
>2094 53 61
CCTTCCTTGTAATAGCGTTGAGCGCGCGGTAGTCGATGCATAATCGAAGTCCT
>2095 52 93
GCGACGTTTAACAAAGGTTATAGCCTAGTTCTAACTAATAGAGTTATAGTAG
>2097 52 956
GGCGAAGCTCAACAGCTATTACCAAAAACTTGACGAGTCGCCGGTATACTAC
>2098 57 130
CTAGACTAAGAAGATACTAAGTTAGAGACTAAGAAATAGACTCTAGACTTAGGCTAG
>2099 69 105
TAATATGTCTAATCAACATAACGCGCAATTACTTAAACACGAAGATAGACTTTAGCTTACTCTTTAAGC
>2101 61 212
AGCTCTTTACTAAGCGGAGTTCGGCGTTCTATTCTTCTAGGCATTATACTATAGCTAGTAG
>2102 74 433
GGCGTCAGCATCAGAGGCGTCAGCATCAGAGGCGTCAGCATCAGGGGCGTCAGCATCAGGGGCGTCAGCATCAG
>2103 76 223
CTATACTCTATAGTACTACCTTACTAGATCTACTTATATTTACGTAATTTCTACTTAGTTATTACTACTAATTACT
>2104 102 453
GAGTCTTTAACTACTACGGCGTTTCTAGGAGGAGAGGTTCTAGCGGGGTACGCAGCCATACTTTAATACGATCTAATACGACCTACGCGTTAAGAGGGATAA
>2105 89 169
ACAAGGTTGTTGTCTCGCACCAGACGCACGATGCCGCGATGCTCCGCCATGACTCCCTTGGGCATGCCAGTGGAGCCTGAGGTGAACAT
>2106 94 190
TGTTTTAAGATAGTATTGTAGTTCGTACGTAGTGTTCGCGATGCCAAGAGAAAGTGGCCGGCTTGGTAGTCTAGCCGGCTCGGTAGTAGAATAC
>2109 45 25
TACTTAGCTTTCGTATTCTCTACTAGCTTAAACTACGCGCTAATT
>2110 45 6
CAACTACGTAAGAGAGGACGCCCTCTAGGCTTAAAGAATAAACGC
>2111 45 14
AGAAGGCTAAGTAGATATTAGCTAGCGTGAACGCTCGATTAAACG
>2112 47 23
AACTAGCTTAATATTTTATTAGCTAGGTCTTTAGAGCTAGTAACCCT
>2113 47 15
ACGGTTAATAAACTATTATAATATACTAAATTAATTGTTAGAATTGC
>2114 47 43
AGTACCTCTCTACTAGCGCGCTAACGTCGAAACGTTATTACGCACCT
>2115 47 45
CGTCTACTTCGCCGAAGATACGTCCTATTTTATCTTTAAAGTCGGTC
>2116 49 40
ACCTGTAGGCTTCTAGCCTAGATAAAAGCGCGTAGTTCTTACGCGCTCT
>2117 51 25
TTAGAAGGTTATTTAGTAGATTCTAGATACTAAAGTTAAGCTACTACTTAA
>2118 46 39
ATAAACGGCTCTAGGTTATCCTTATCTTCTTTTAGCGGCGTCTACC
>2119 51 112
TCGCTTACCTTTAGCTTAGCGCTATAGGCCTTGCTATTAGTAATCTCTTAG
>2120 51 32
GCGAGACATAGTCCTAGAATATAACTCTTCTAGCTACGCAATAGAAGGAGT
>2122 51 149
GTTTAGAGCGCGTAGTAATAAGAAGAAGGTAAAGAAGAGAGCGCGGGTTAA
>2123 56 82
ACGGTTAATAAACTATTATAATATACTAAATTAATTGTTAGAATCGCTACTATTAC
>2125 56 120
AGCGAGTGGGCCAGGCAAGCGAGTAGGCCACCCCACTAACTTTTTGCATCTACCTA
>2126 77 295
AACTATCGTTCGCCCGTCTTACTCTCCTTCGCGGTCCTCTCTAGCCTAAACATCTCTTATCTAGTTAGCTCTTAGCG
>2127 57 62
GACTCTTAGCCTAATAAAATTCGGCCTAAATAGCGGCGTCTCTATAGATTTCTCTTT
>2129 71 146
CTGCGGACGCCCTAAGCCGAAGATCCGACCTACGAGAAGAAGGTTATAAGGAACTATATAACGCAGTGCTT
>2131 95 199
TAGGTAACGCTAATCGCTACTATTAGCGCTACTAGCTAGTTAGTTCTACCGTTCCTTATCTTTACTAGCTAGTACTACCTATTAGCCTAGTATAA
>2132 78 325
AAGCTAAGAAATAAGATAGCTCTAACTAATTAGAGCACTAAGAATCTTATACGCTCTTAGTATAGAGCTTATCTCTAG
>2133 89 319
GCGCTCTAAAAGGCGTATATAGAAGTATAGAGTACTTATAAAGAAAGCTAGAGAGAATATACTAGCTTAAAATAAGGCTAACTAGTAGA
>2134 105 285
ACCTGTAGGCTTCTAGCCTAGATAAAAGCGCGTAGTTCTTACGCACTCTTAGTTATTATATAGATGTAAGGGGCTACGCTCAGGGAGCTACTGCACAGGTATACT
>2135 86 118
AGATTAAAGATCTAATAGAGAGCCTTATATATAGCACGCTAAAGAAGATAGTAATATATATTTAGACTATTAAGCTACTAGCCCTA
>2137 145 358
GATATATATAATTGTCCACGCACTATAGGCTAAGGTCGGGCCGAGGTCTCTACCGATACTTATAGTCCGACAATAAGCGAGCCCTCTACGAGAATTCTAAAGTTATATAAGGCTAGTTTTAACTTATAGAGAATATAAAGGCTAA
>2138 45 108
CCTAATAGGCGATATAAGCTTTACCTAGGGAAAAGATAAGTAGGC
>2139 45 14
GTACCTTTAGTATAGTCTTACGCGTAGACTTTATAGTAGGCTTAT
>2140 47 9
TTAATCTTAACTACGTAGGTACGAGCGTTATATCTAGTCTACTTGTA
>2141 46 34
CTACCGGCGCGCTAACGTCGAAACGTTATCACGCACCTTAATTATA
>2142 46 305
GTAGACGCCTCATTCGCCAACAACAAGGACATGAGCTCTCAAATAG
>2143 45 61
TAGTATATAAGCGCGTCTTCTATATTAATAAAGAAGGCTTTCTCC
>2144 46 6
CTTAGCTATGCGAAGTAGTAGATATAGCTAATAAACTATTAGGTAT
>2145 47 26
ATAAGATTAATCTTTCCTCCTTACCCTTTCTATCTAAGGTCTAGGAT
>2147 48 108
AGATCCAAAGACCCGAAGAAGAGAGTGTAGATATTCGCCGCCTCTATT
>2148 49 158
AAAGTCTTTTATAGGTAGTAGGACCTATACCTTAGTACTATTAAGGTAT
>2149 50 449
GTGTTAAAAGACCATCAGTATTCAAACGGCATTCCCATCGGCCGCGCCCT
>2150 52 130
ATTAGAGCATTACTATCGAGCCTTCTACACTAGATACCTAAGCCTAGAATAG
>2151 52 77
CGCTGCTATAGTCCTATACTCTATAGTCTTACTCTACTAAATCCGCTTTCTC
>2152 55 163
AGCTCCCTTTAGAGCACTAGTAACTCGCCCCTCGACATACTATATAGCGGGCCCT
>2153 54 403
CTATTCTTTCGCTAGTCGGCTAGCCTTTATGCGCCTATCTATAGCGTTAACTTC
>2154 52 103
ACTAGTTACTAGATACTATAACTTTTAATAGAGGTAGCTAGTTTATAAGCGT
>2155 54 94
AATATAAAATATAAGAGGCTACACTTAGAGAGCTATTGCATAGGTATACTAGAG
>2156 65 347
TTAATTACTACTACTATAAGCTCTCTTCGATCGCTAAGGCGCCGTAGACGCCTTAGTAGCTACCT
>2157 59 672
AAGCCTAAGATTATATCACCATACGCGCGCTTCAACGGCGAAAAGCAAGCGACATCAAG
>2158 77 260
TGCAGTGTCTCCGCATCACGGCCGGACACGGGCCCTTTGAAGAGCTGGTCCAGCAGGTGCACGAAGTGACGATTGCT
>2159 108 323
GTATAGGACTATAGCAGCGTAGGTAGCTACTAAGGCGTCTATAGTGCCTTAGCGATCGAAGAGAGCTTATAGTAATAGTAATTAAGAACTAGCGTAACTAGCTATACG
>2160 118 356
AGCTACTACTCTAAGATAGCTTAGTATCTTTATTAGAGATTAATAAGTACTAGTATAAAATAGGATTACTCCTCTTTATAACGTAGTTCACAAGCGAGTCGCCTACCTAAGCGAGTCG
>2164 45 26
TAGTAGAAGCCCTATTAGTCTTTAAAGAATTAAAGAATAGGTAAT
>2165 45 5
TAGTAGAAGCCCTATTAGTCTTTAAAGAATTAAAGAATAGGTAAC
>2166 45 50
GCTACAAGCCAAGTGCTACTAATCAAGGCTTCAGCCTCTTACACT
>2168 46 12
TTGTCGCTACTAGCCTCTACCTACTAAACCTCTATCGTCTCTCCCG
>2169 46 20
CGAGAAGTAGACTATATTAAGCGGTTAGAGGATGTGCGACGAGTGA
>2170 48 292
AACGTTAGCCTTACCTACCTTAGTGCGGACTAGGATTTAGAGCAGTAT
>2171 48 45
CGTCGCTACTAGCCTCTGCCTGCTAAACCTCTATCGTCTCTCCTAAAC
>2173 47 8
CATAATTTAGTAAAAGAGTAGGCGTCTTTTAAGAAGGATATAAGCAG
>2174 49 153
AAACTACGCGCTAATTATCTCTAGATTCTTCTATAGTATCCTCTGCCTA
>2179 60 82
CCTTACTAACCTCTACAACCTTACGCTTAAACTATAAATACTATAATTAATTTAATTAAT
>2180 59 532
ATTAGTAGTTAGTACCCTCTAATAGTATAGCGTCTTATATACTTCTTAAAGTAATCTAA
>2181 56 67
AGGCTTTTAAACAACTAAAGCAGGTATTCCTTAAAGCCCTAGTACTAGAAATATAC
>2182 69 161
TAGCTATAGCGCTACGCGAGATCCGCTAATACTAGAAAGGTTACGAACTCCTACTACTTAAACTGCTAT
>2183 68 400
CGTTCTATCGCTTCTAAACGAGTAGTAATAGGGGATAGCAGCTAGACTAGTTAGGCTATTATCGCTGC
>2184 67 131
TCTAGAATATTCTTACGCTGCTGCCTACGCTAGCGCGAAAACACTAAAATTACTAAAATAGGCTTAA
>2185 81 3388
TATCGTTAGATGTTGCGTTATCACCCGTATGCCAGCCAACTCTAGACTGTATCCCATATTCCTCGAGGGTTTGAAGAAGTA
>2186 89 371
GTACTTAGTGGATTTTACTTCGAATTCGCATTTCTTAATATCTACATGGAGTCCTGCGCTCTAGAGCTTGCTAAGGACCTTTCGGACAT
>2187 104 176
TCTTAGGTTTACTAACTTCTACTAAAAGTTTATTAGGGACTTTACAAAGATCGCTACCCCCTTAACTCGCCTAATAGGCGATATAAGCTTTACCTAGGGAAAAG
>2190 45 2
GGCGAACTAGCATAGTCTTAGTAGCCTTTCTAAATAGATATCGGT
>2192 45 16
TACTTAGTAGAGGAGTATTACCTAGAACTTATACTAAGTAATATA
>2193 46 19
GCTAAGCTTAAGATAGCCTTTAATTAAGCTAAAGATAGATAGAGGA
>2196 51 39
ATATAGGACTAGACTAGTATCTCTAAACTCTACCTATATATTCTTCTTTAT
>2197 47 75
TCCAAGGCGTAGGCGCGTTAGGTCGCCGGATACCTCCCTTCGTTATC
>2198 49 197
ATTTCGACGCGATTACGCGCCTAACTTAGCGAATCTACGTCGAATAGAA
>2199 52 106
TTTCTAATCTTAACGCTAATAAGCTATCTATATACGCCTTAGCTAAGTACCT
>2200 66 169
GATTAAATTTGACCTTAAGCTTAGGGCGACGTTTAACGAAGGTTACAGCCTAGTTCTAACTAATAG
>2201 61 164
TTCTTAGTTAGATAATTACGCGTTTTATTATTAAGACATATCGTGTTAATAAGAGAGTTAG
>2203 56 4407
CTTTCTGTGTGTCGATCTGTTGCTCCAGCGCCTTGCGGTCGACCTTGCCGTTCTGG
>2204 57 79
CTTATCTTTTAACTATAAAAAGATCTCTAACTACCTTTTAAAGCGATTAGAGATAGA
>2205 89 318
GAAAAACCTTATCTAACTAACGCGCTGGAAAGCGCTCTTAACGCAATTGCGAAGCGAACTTAAGGCGACTAGATAAGCTAGAAGAGGAG
>2206 67 120
ACCTATAGTAAGAGTCTCCTCTGTCCGTACGTATCGCCGCTTATAACTCTTACGCTTATTCGCTGCG
>2207 86 133
AGTAGCTAGACTAGTTAGGCTATTATTACTACTATAGAGTCCTATATAATAGGCTAGAGCCTAGTAGGTAAATCCTTAATAGGATC
>2208 90 147
TAATACTAGTTACTAGAAGAACCTTGCTTATTATTTACCCCGTATAATCGTATAAGGCCTACTAATACTAATTAGTAATTATAGAGTAGT
>2209 78 311
CCTAACTCCGACGACGCGCCCTATAAGGATATAGATAAGCTTACTTTAATAGGCTACTACTCTAAAGTCCTCGCCGCC
>2210 107 681
TCATCGCCCGTACTCCCCCTCAGGTGATGTCATCAGCGTACGTATGTACACCCGATGTCAGCTTATGATGACACGGCAAAGGTGTCGAATATCACGGTCGTTGCAAC
>2214 46 1758
GTCGCAGCACGTCGACGTGTGGGAAGACAAGTTCGACGCCGACATC
>2215 48 54
ACAGGCGAGTCGGCTACTTAGCTAAGACCCTAATAAAACGTACTATTA
>2216 45 14
CTAAGTAATACTTATAAGTTTAGATCTTAGTCGAAGCTAGTACGT
>2217 47 24
AATAGTCCTCCCCTTTATATACCTATTAAAGTGCTCTAGCTATTTAA
>2218 48 76
AAACTCTAAGCGCTTACTAATAAAGTTTGCTAAGGCGGCGGAACTCTT
>2219 47 1207
CAACGCAGACGTTCCATTTGAGAGCATTGTCTCGAAGCTGAAAAGCG
>2220 53 45
AATAAGATCCTAACCCTCTATATACTACCTTACTCGTCGCACATTCTCTAACC
>2221 49 75
TATATACCTGCGTACTCGTCGCACCTACTATAGCCCTTTAATATCGCCT
>2222 48 16
AATAGTCCTCCCCTTTATATACCTATTAAAGTGCTCTAGCTATTCGAC
>2223 56 500
TTGCGCGCCTTTACTCAGCTGCACAACCTTCTTGTTAAGTGAACTTGCAGAAGACC
>2224 51 21
TAGCTAGAAGCGTCTTATTAGTAGTTATTCGAGCGCGCTTTAGTGTAGAGG
>2226 52 57
AATAAGATCCTAACCCTCTATATACTACCTTACTCGTCGCACATCCTCTAAC
>2227 58 292
AGCGCGTCTAGTTACTAATAGCGTTACGTAGTTCTAAAGCGACAGCTTTAAAAGTTAA
>2228 70 457
TATCTCCATGTTGAATCGGCTCAATGACGCGGCCCAGCGGATTTAACGTTCGCTCAACATCTTTGGCTTC
>2229 61 240
TAGAGAAGGATAATATTCCTTTCCTTATAGCGATCTTAAAAATCAATTAAGCAATAGCTCT
>2230 63 47
TAGGCTAGAGAGTTAGTCGAGTGCCTTTATTTTTAGGTAAGGATTATTATATTACTAGTTAAG
>2231 63 218
TAGCTAATAAAGAATTAGCTATATTCTATATAGTAGTAAGTTAGGGCGGAAATCCTTACGCGT
>2232 77 122
TTAAGTCTGCTTTTAAGCAGACTTTTATAAAGGAGAATATATAGATAGGGTTTAGAGGTGCTAGTCTAGTCCTATAT
>2235 77 108
GAAGTAGCCTTTCTTAGCTTTCGCGACCTATCTTTAGGTCTCTACAGCCGCAAAGTAGGTCACGAAGTTCTAGTAGT
>2236 89 579
TTGCGCTAGCCGGAATAGGAAACTAGATACTTTTCTAGGAGCAGAATATTGTAGCAGATTCGGGGTACTTGGGAGCTGACTGTACGCCG
>2237 88 136
TCTAGTATACCTATGCAATAGCTCCCCGAGCGTAGCCCTTTATAATTATAGATAGCTAAAAGTGCTTCTACTACTTATATAACGTCTA
>2238 90 296
ATTACTAGAGGAAATAAAAGCTCTAGATCGATAGAAGGCCTATACGAAGAACGTTTAGAGCGAGGAGAGGCGCTTACTAGAAGGGTTTCG
>2240 45 223
GGCCACGGCGGCTGACGTTGGCCGCCTAGAGCAGCCTGTGGCGGC
>2241 45 10
ACACCTAATAGTTTATTAGCTATATCTACTACTTCGCATAGCTAG
>2242 45 5
TGTATATTTCTAGTACTAGGGCTTTAAGAAATACCTACTTTAGTT
>2243 45 60
CTCGCCTGCCTCGCCTGCCTCGCCTGCCTCGCTCTCGTTGCTCTT
>2244 46 44
TCCTTTAGGTTAAAGAGCTTAAAATAGCTCTAATACTATTTCGGCA
>2247 51 53
TTAATTAAGCTAAAGATAGGTAGAGAATACTATAGAAGAATCTAAAGATAA
>2248 50 60
TACTCTTCTTATTACTCTCTTTAACTTTAATCTTCCACACGCGTTATATT
>2249 49 37
AAGTGGTTCTTAAGCTTTAGGTATATAGTTAGGAACGTGTCTGCTCGCT
>2250 52 24
CTATCCCTATTATGTCGCTAGATAACCGACGCGGACTTAATAATATTAGCCT
>2253 52 137
TTAAGCTGGCTAGGTCCTTTCTTAACTACCTCTACTACTACTCTTCTTAGAC
>2254 50 25
TCTACTACCGCGTAGGTTAACCTAGCGCGTAGGTTAGTTTCTGCCAAGAC
>2255 57 26
AGGCTAGCTTCTTTTAGCTTATAAAAGGTAGCGAGCTAATACTATACTAAAATACTC
>2258 70 92
TATAGCAAACTCTCCGAGTACCTTCCAGCGGTATATTAATTAGATATTAAGAGAGTACTTAGACGAGTTC
>2259 83 700
CCTGTTAGCCTCTGCACCCACCTATCTACTCGTATCGTTAACTTGTTGCTGTCAATAAAGCGTTCTAAGGCGCGGTTTGGCGA
>2260 93 259
TTAACGCTCGACCTACTAGTTCTAGTACTTGCTCTGCCCGCTTTCGTTGGCTCCTAGTCTATCTTCTTAGATAGTAATAGTGTCTAAGTACTC
>2262 107 619
AAGAGACAAGCCCTACTAGTTCCTTACCAAAGAGGAGTAGGCCATAGGGAGATTACCTATACAAGTTAATCGAAGAACGATTAGAAGCCCTACTAGTCCTTACCGCA
>2266 203 7439
ACAAGGGGTTTTTGCTTGCGTTGGCGAAAGGGGAAAGAGAAGAGCAGATCTCACCAGCATACTAAATAACTTTTCCAAGTTACGTATTGAGTAACAATGCCTAGCCGCAGCTAAATAGGGTTATGTATTCGTGTGCAAAGACAGGTCCCATGTAGAGGTTGTCGGTTCGCTTACCCGGTCGGTTCGCTTGCCGCTCACGTTAA
>2269 45 100
TAAAACGCTAAGTACTTAGATCTATCGCTATTAAATAGCTTAGGA
>2270 45 49
GCGTAAGAGAAAGCGGATTTAGTAGAGTAGGACTATAGAGTATAG
>2272 48 133
GCTGTCCTTATAATCCTCGCTGTCCTCGTTGTCCTCGCTGCTTCCGCT
>2273 45 18
TGGGGGTGGGGGGGGGGGGGGGGGGGGGGGGGGGGGGGGGGGGGG
>2276 46 1747
CAACTTGTGTTTGCCGTCCACGCCCAACAAGACCTCGGACAGCTGA
>2277 47 90
CTTACGCTAGGTCGAATACGTCTCGGAACTTAGCTATAATAGCTTCT
>2278 47 87
ATCGCGAGTAGGTTATAGTTATCTAGAGTATCTACGCTACTAGGTAC
>2279 47 6
CTTCTCTTCTAGCTTATTAAGGCGCTTTAAATTCGCTTTATAGTTGC
>2281 48 16
ATTAAGGTTAAGAATATATTAGATAATCGTCTGCTCTTCGGTAGTAGT
>2282 49 12
TAAGCAATACTTATAAGTTTAGATCTTAGTCGAAGCTAGTACGCGAGAG
>2283 51 47
TACCTACAAGATACTCGCCCGAGAGTTCTTCTAGCTAGGCATAATAGGTAG
>2284 52 51
ATACCTACTTATTTATCGTATATACTTTAGCTACTTAATATAGTGTGCTTTT
>2285 50 197
GAGTAGAGAGTCTTAGCAGAAACTAACCTACGCGCTAGGTTAACCTACGC
>2286 50 107
GCTTACATCGCCTATTAGGCGGGTTAAGAGGGTAGCGATCTTTACAAAGT
>2287 64 82
GATTTAGAATCTTCTTCTATATCTTTCTGACACGTACGAGCGTTATATCTAGTCCCTCTATAGT
>2288 55 98
TAGCCTAGCTACGAACCTACTATCTAACTACCTTAGCCTCTTTATAACTAACCTT
>2290 71 300
AGCCTAATCCCTTCGGGCTAGATACGCATTTATCTAGCTCTCCTCGTCTGCTATTAGCCGTAGATAAAAGT
>2292 66 241
CGCAACGCGTTAAAAGCCAAAGACGTGCTGCCTCTATCTATAACTTGCCTCGAAAAACCTTATCTG
>2293 66 186
ACTAAAGCTAAGTATAGTATTATAGATAAAGATACCTACAACTTTAATAAGACGGGCTTTATAATA
>2294 78 124
TAACCTACTAAGTAAGATAAAAAAGCTTAGTAGTACTAACTTACATTATAACTCTTTAATTTTATCGCTATTAAATAA
>2295 81 157
ACTACCTAAGAAGATAGACTAGAAGCTAATAAAAGTAGGTAGAGTAAGTACTAGAACTAGTAGGTTAAGCGTTAATTAGGT
>2299 134 641
GCGTCGGTAAAATAAAGTTGTTTGAGGCACGTTATAGATAAAGGTAGCACGTCTTTAGCTTTGAATACGTTGCGATTAGATATTAAAAAAAGTAAGCTAAAGATCTACTTTAGTATAAGGAGTTTAAATAGTGT
>2303 46 1444
GTCAAGTCTACAAAGGAGAGGTGGGGGATTGTGGACGACGATATCT
>2304 48 57
AGGCTGGCTTCTCTTAGCTTATAAAAGGTAGCGAGCTAATACTATACT
>2305 47 2163
TCGCACCTACTGCAGCCCCTTGATGTCGCTTGCTTTTCGCCGTTGAA
>2307 50 44
GTAAGGAACTAGTAGGGCTTATCTCTTACTTATTCTCTATAACAAGGCTT
>2308 51 31
AGGCTCGTAGTAGTAGTAATTAAGAAAGAGCCTAACTAGCTCTATAGCGCT
>2309 51 51
TTATTCGGGCGACTTTAAATATCCGCGTAGCGTCTCTATTAGACTAGAGCT
>2310 50 33
CTAGTACTCTAAAGAGAGCTTATAGCCCTTCTAGAAAAAGAATTTATCTA
>2311 50 123
TTAAGAATACGCTTAACTATAGCCTCCTCTTCTAGCTTATTTAGGCGCTT
>2312 53 346
AGGCGAAAATACCGCGCAACGCCCGCGAAGTCGAGGCTTAGAGTACTCTTATT
>2313 52 233
AGGAGCTCAGCTTCTGTCGTAGAGGTGGTGACTGTATCTTGTTTGTTTGCCT
>2315 78 440
TTAAAATCAATAGCTAAATAGCCCACAGTTAGATACTCCCTTTCACTTATATTTTTTGACAATGAATAATCCATTTCT
>2316 71 403
CTTAGCTAAGGCGTATATAGATAGCTTGTCGGCGTTAAGGTTAGAAAGGTTATCTTCTATTCTAAATAGCA
>2317 76 121
GTCCTAGGCTAGCTATCTTATAATAGCTTCTACCTACTTATTATTTAAGAGCCTATCGTGCCTTTAAGCAATACTA
>2318 89 158
CTCTAATAGTAAAGGCACTGAGACTCTTAATTGTTAGATAATAGAGGTTCTAATAAAGATGATAATAATTAGGGTTTAACGTGTGTATT
>2319 89 129
CTAGTACTCTAAAGAGAGCTTATAGCCCTTCTAGAAAAAGAATTCATCTATATAAGCAGCTCGCTAGCCTCTTTACTAGTTCTATTTAC
>2320 136 533
AGGCCTTTAAGGTATTAGGACTTATCCCTCTTAACGCGCAGGTTGTATTAGATCGCATTAAAGTACGGCTGCGTACCTTACTAGAACTCCTCCTTCTAGAAACGCTATAGTAGTTAAAGACTCTAAGTAATACTTA
>2322 123 416
ACTTAAGAAGTATAAGGCTAGGCTTATAGTTAGAGGTAACTAGCAGAATAATATTACCGCCTAAAAGACCTACGCCGCTACACTTACTAGAAGATCGTTTCGAATGCTTATAGCTATTACCGC
>2326 45 104
TAACTAATATTCGTTTACTCTAGACGTCTCGCGAGGCTAGTAGCG
>2328 46 13
ACTTTAATACGTATATAAAGGCTAGTTAGGTAGGGGTATATAGGCT
>2329 47 202
GATAAGTAGTAGCCTACTACTAGTTACTAGATACTATAACTTCTAAT
>2330 48 36
GCTACCTACGCGCTAAGGCTGCGCTGTTAGCCTTCTTAAGACTAAAGA
>2331 47 101
GCCTTCTTTATTAATATAGAAGACGCGCTTACGTACTAAGTCTTGTA
>2332 51 28
TATTAAAGAGTAGAAAGTACCTAAGATAGTAAAAGGCGTACGATTATTTCT
>2334 48 27
GCTACCTACGCGCTAAGGCTGCGCTGTTAGCCTTCTTAAGACTAGAGA
>2335 50 185
TTAGGTCGCTAGATACCTCCCTTTGTTATCTTCGCGGGCAAGGTGCTTAT
>2336 53 63
ACTCCAAAAAAGCTGCAATCAACTTAATCACGAGCTCCAAAGTTGATTGAGTT
>2337 51 42
CTATCTAGTAGTAGCTCCCTTTATGCTACTTAGTTTACTTTAGTGCTCCTT
>2338 47 106
AGGTAGCAGATATAGCTAATAAACTACTAGGTATACGTAGTAGTAAG
>2339 52 134
AGAGGCCTCTATAGCCGCTAAGCGGTCAAAGAAGGCTCGTAGTAGTAGTAAT
>2341 51 158
TAGTACGATGCCTAGAAGAATAGAACGCCGAACTCCGCTTAGTAAAGAGCT
>2343 55 74
TTATTATAATTCTACTAGCGCTCGCGTTAAGCGTTGCTCTAAGTATAGGAGTAGT
>2344 95 142
AGGTAGTGCTTCTATTTAATTAGGTACTATAGGCCGTTATTATTGCGGCTGTTAAGAAGTTTATTAAATAGCTAGCGTTCTTCGACCTCTTATAT
>2345 89 520
CGCTAATGTTTATCTTTCGAAGGCGCTCTAGGTTTAATTGATACTCTCTTAGAAACGTTGCTGTCCGGCTATAGAAAAGGTAATTAAAT
>2346 70 124
ATAGCTATAGCGCTACGCGAGATCTACTAATACTAGAAAGGTTACGAACTCCTACTACTTAAACTGCTAT
>2347 87 127
ATATACTAGAAGAGTATAGAATAAATAAGTTTAGAGAACTATTTTGTGATAGGCTAGAGCCTAGTAGGTAAATCCTCGATAGGATCT
>2348 86 136
CGCTTTAATAGTAAGAAGTAGACTATATTAAGTAGTTAGAGAATGTGCGACGAGTAAGGTAGCATATAGAGGGTTAGAATCTTATT
>2350 86 165
TCTTTTATAATAACGTCGACTAGGCTAGTCTCTAGAACCTTGTTTCTTTTAGCTTCTATAGCGGCTTAATCGTATTCTACGAGCTA
>2352 122 268
GAGCAGTTTAATAAGTAGAAAGAGATGTAGCAGCGGGCTCTTGTAGCAAAGGAGAGAGTTATAGTTTTAGTTTTATACAGTGTCTCTCTGTAGGTCTTCTAGTAGCTGTCCTAGGTACTATT
>2354 45 8
GTATAGCTAGTTACGCTAGTTCTTAATTACTACTACTATAAGCTC
>2355 45 7
CGCGTTAGCGCCTAAGAGTTACTTAAGATACGTTATAGATAGCTG
>2356 45 3
GAAGAATCTATAGAGAGTGTAGAGTAATTTTATGTTTCGTACGTA
>2357 45 29
CTATTAATATTGCGTCCCTACTATTAATAGCTATTTAGGCTATTA
>2358 49 46
TCTTGATTACTACTACTATAAGCCCTCTTCGATCGCTAAGGCGCCGTAG
>2360 46 30
TTAACGCGGTAGCGTTATAGATAGAGTTCACAATTAAGTGCGCTAT
>2361 47 77
TCCAAGGCGTAGGCGCGTTGGGTCGCCGGATACCTCCCTTCGTTATC
>2363 49 90
ACTTCTAGACGCGTAACGGCGCGTAGCTTAATAAGTAGCTAAGATATCT
>2364 51 43
ATAATCGGAGTCCTCCTCCTAGCTTCTTCGCAAATAGAACTGGTGAAGAGG
>2365 52 103
TAACGAGTTTTTAGAGACCCTATTAAACTCTAAGCGCTTACTAACAAAGTTT
>2366 49 143
ACCTACGCACTCTTCGCACCTACTATAGCCTCTTAATATCGCCTGCTTT
>2367 51 88
ACCTTTACTAGTTAGTAGTCTCTTAATAAAGTCTATTAAGATCTTCTTCTA
>2368 52 18
AGTCTCCCAAATCTATTCCTATCCTAGAGATCTACTCGATAGATTAGTAAGA
>2369 55 162
TATTAGTCTACCTCTAACTACGTTCTAGGCTTTATAAACTAACTCTAGATACTAG
>2372 50 57
CGCGTTAGCGCCTAAGAGTTACTTAAGATACGTTATAGATAGCTATAGCG
>2373 53 355
AGCGCACTTAATTATAAACTCTATCTATAACGCTACTACGTTAATTAATAGTA
>2374 55 314
GGGCTAACCTTAAGGATCCAATCAGTGGGCAGATTCTCAAACCAGACGTTGATAA
>2376 62 75
ATATAGTCCTTCTTAGAATTCTTAAACTTTAACTAATAGTTTATTAAGGACTTCTTAGATAT
>2377 83 176
ACGAGATTCTTATTAAAGACGGTGCTAAGCTCGTCCTAGGACTAATATACCTAGTTGCGCCCGAGCACGAAGCTAAGCTGCGA
>2382 45 13
AGAAGAGAGAAGAGGGGTATTATAATAGGCTAGAGCCTAGTAGGT
>2383 46 8
TACCTAGTTATATCCGCTTCTTTTTTCTATATCCCTCTAAGGCTGT
>2385 52 318
TAAAGGCGTAGCGTGCGTAGCTAGATACTTAGCTATCTTAATAAGAGCTTAA
>2387 52 23
TATAAGTAATAGAATAACTTTAAGTATTAATCTAGGTAAGAGACAAACTATA
>2388 51 512
AGCGCTGCCTACGCGCTAAGGCTACGCTATTAGCCTTCTTAAGACTAGAGA
>2389 52 63
AGCGCGCCAACGTCGACGCTATAACGCGTAATATCTTAATAACGTATAGCTA
>2391 50 71
CTTATATAGCGCTCGCGGTTTCTTATTTAGCGTAGCTATTAGCTGAGCCG
>2392 51 64
TTCTTACTCTATTACTACCTACGTTACTTCTTAGTACTGCCGATTATTCTT
>2393 58 192
AGAGGTTCTTGTTAAAAGTCCCTCCGCAGGCCTACCGCTGCCTTTAACTGCTCTCTTA
>2396 64 136
GGGTAAGCTCTAGATTGTCGGGCCTATCTCTTTTCGTACTCTAGCAACCTTGCGCGTAGGTTCT
>2397 63 1882
CCTGCTGCCTCCACCCGTACTACCGGCAATACTGCGATCGAGCGTGGCGCGACAAGCCAGGTT
>2398 93 147
TAGTATATATAAGTAGTTCTTCGTAGTATATAAGCGGTTTATCTACGTGTCTATGCCTAACATACTAAGATACTATACTAACCTACTCGAAAA
>2399 89 157
TCTGCTACCTTATATAGCTAGGGCGCGAATCCTCGCGAATCGAGATTAAGAATATATTAGATAATTGTCTGCTCTTTAGTAGTAGTAAG
>2400 92 1121
GTGAAAGGCAAGACTACCGATAGACCATATGAGAAATCCAGACTGGTCGTACAGGGCTACGCCGATCATGGCAAGAAGATTGTACTCACCCA
>2401 89 525
AGGCGTGGGTGGAAGCCGTGGCTGCAGCAGTCAGCTGGTCCAGTATGGGATTGCGGAAGAGGTCTGCCACAGTTAGCTGTATGCCGGCT
>2402 122 277
TAGGTAAAACGCTATAGATAACTATCGATTAATCTTTAGAACCTCGTAAAGGCGTTCCTAAAGCATACTAACAAACTAGCTCTCTCTATCTAACGTAATCGCGTTAGGTAACTAATAGTAAG
>2404 46 398
TCACTGTCTGCTCTGGGCCTTCCGCCACCAGCCTCGCCTATGTCAT
>2405 46 39
AAAGAATAAACGCAAGGCACACGCGTATATTACTAAGAAAGAGTAG
>2406 45 9
AAGAACTACTATAATATCTTAGTTAAAACTATTAAATTAGATAAC
>2407 47 14
TTGCTAGTTAAGGAAACTCTAGAGTTCCTCTATAGAGCAGTGTTTCT
>2408 46 1085
CACGCTCGTCTGCATTGGTGCAGCCATGGTGCTGGATGCCGAGGCT
>2410 51 53
TTAGCTCTTACGTTTTACTTTCCTAGCTAGTATAGTATCTCTATATTAAAT
>2411 51 62
GACTGTGATTAAGGTGCGTAATAACGTATTGTTGTTGGCGCGCTAGTAGGG
>2412 53 20
AAGAAAGAGCTAAATATATTTAAGATACTCTTTAACTAATATAAGAATAACCT
>2413 57 167
ACTTACGCGCCGACGCGCTAGTATACCTACATAACGCGATTACTAGCCTAACTTAAG
>2415 62 38
AAAGGCTATCTTAAGCTCCTCTATACGCTAAACAAAGCGCTCTACTTAGTTCTTACTAATAG
>2417 83 121
CTCGCTCGCTTGGGGTGCCCGCTCGCTTGTGAACTACGTTAAGCCTATTAGTTATATACTTAAGCCTCGCGCGAGCGTTAGTT
>2418 68 275
GCGTCGGCGCGTAAGTATTATTTAGGCGACTTTAAATATCCGCGTAGCGTCTCTATTAGACTAGAGCT
>2419 72 574
GCCCTAGCGTGCGTCTACGCACGTGACCGAGATCCTATTAAGGATTTACCTACTAGGCTCTAGCCTATTATA
>2420 95 167
CGTTACGGTCCGCGGCGGCGACCTTAAGTATTAACTATATAAGACAACACATAGCTTTATTATCTTATACTAGCCTTTTAGCTAAGTAGTTAGCG
>2421 82 101
AAGAAAGAGCTAAATATATTTAAGATACTCTTTAACTAATATAACGTGGTTTATAAGCGAGCGAGCACTCTAAGCGAGCGAG
>2422 87 199
AGATCCTATCGAGGATTTACCTACTAGGCTCTAGCCTATCACACGCGCTTATTTACGTATATACCTAAGTATAGATAGTTATTTAGG
>2423 85 289
GCTCGCGACTATCCTTTAGTAGGAATTCGAGATTGTCTACGTACTAGGAAAGAAGAATGTTATCCCTAATACGCTATCGAGGTAT
>2424 89 113
CATTTCTAGGCATTCTCAAGGCCAACTTGGCCTACCTTCCGTTTCACGTCAAGATTCCCCGCAAGCGCATGGAAGACATTCTCTCTTCG
>2425 89 136
TCTTGCCCATCATAAAGCCAGTTTCATCAAAGTTGTAGATATCGCCGTCCACAATCCCCCACCTCTCCTTTGTAGACTTGACTAGGTCG
>2426 89 146
CATTTCTAGGCATTCTCAAGGCCAACTTGGCCTACCTTCCGTTTTACGTCAAGATTCCCCGCAAGCGCATGGAAGACATTCTCTCTTCG
>2427 112 326
TTCTAGGTTTTAGGTGCTTATACGTGTATAAGGCTATATAGCACTACGGCCGGTTATAGGTACTCTTTGTTAACCCTTAGTAGGTTCGAAACGGCTCGACTAAGATTGGTTC
>2428 150 290
GACTTAGGCAGCGGGGTAATATAGTCTATAGAGACGTCTAACTATATATAGTATAGTAGTAGTAAGAGTTATAGAAATCCTTAGAGGGCGAGTTAGGATACCTTAAAGCGAATATAGAGGTTATAGGCCTTAACGTATTACTTGATATTA
>2431 46 16
GCTAATAGCTATAGCCGCCGTAGAGCCCGCTATATAGTATATTAAG
>2432 45 25
GTAGTAGTAAGCCTATTAGCAAGAACTAGGCTAAGCGTTTTATAA
>2433 45 28
TAGGTATAGTAACTACTACGTCTACTCTAGCTATAGGTTTACCTT
>2434 45 393
GATTGCGAAGCGAACTTAAGGCGACTAGATAAGCTAGAAGAGGAG
>2436 45 673
GCCACCGACGCACAGCATGTCAAGCCCAGTGAAGAGTGCTGGGGC
>2439 46 16
CTCTTATACTATATTACTATACTATACGCTTAGTAGCTCTAGCCCT
>2440 51 267
ACTAAATCTACTTTCTCTTACGCGATTTCTATTTAGTTATAACTACTAATT
>2441 49 17
GTATACGGAAGAACTAAACTATAGAGAGAAGGCTCCTAAGGACTTCTAA
>2442 48 43
GATAACATCCTCCAGATGGCTGTCAAGGCTGTCAACGACACCGCCGGA
>2443 52 139
TAATTAGAAGGTAAATTTTTAAACTAGACGTTAATAAGCACCTTGCCCGCGA
>2444 51 98
CCCTCTACGCCTTGTTAACTCTGCTACTTGCTCTTTAAGCTCTTATACGCG
>2445 52 103
TAATTAGAAGGTAAATTTTTAAACTAGACGTTAATAAGCACCTTACCCGCGA
>2446 49 70
TAGGTAGAGGATACTATAGAAGAATCTAGAGACAATTAGCGCGTAGTTT
>2447 82 138
AATAGGCTTATACTTGCGACTACTCCTATACTTAGAGTAACGCTTAACGCGAGCGCTAGTAGAATTATAATAAACACTAGAA
>2449 152 566
GGGAGCCTTTTAAGGAGCTAGCTTAGTGCCACTTAACGTAGAGGCAGTAATATTAAAGCTTAATATCCGCTTGCGTACGCCTACACTACCTACTACCAACGTCGCGCTCTAGGTGTCTAAAACCCTAAGCAATACCCTAGAGTTTAGGTCGC
>2452 45 41
ACACCAGATCGATGTATTTTCCGATCACTAGAACCTGACAAGTTT
>2453 46 1794
AATCCAATCACCACGACAGGTAGACGCCTGGGAGGCGAAAACACCG
>2454 46 53
TTACGCGATTTCCGTTTAGTTATAACTACTAATTGCTCTTTAACCT
>2455 47 24
CTAACTATTAAGAGACTACTCTAATAGTTAATTACTATAAGCGCTAG
>2457 47 57
CTACTCTTTAGTAGTAGTAAGCTTATAGAAGTTTAAGCGTGTGTCTA
>2458 47 805
AAACCGAAAAGTTGCAGCAGCCGCCAAACTGCGCTGCGAACAGCACC
>2460 48 56
AACTATCTAGACTAGAACCTGCTAAAAGGTAATTAGTAGTATTATACT
>2461 51 30
GTAGAGGATACTAGAGCTAAGTATAGCGTATATAACTATAACGTGTATAAC
>2462 49 214
GAAAAGCTCGCTTTTATGCTCGCAGAGAGCATCTCGCTAGTCTATATAG
>2463 51 35
GATATACATAATTGTCTACGCACTATAGGCCGAGGTCGGGCCGACGTCCCT
>2464 51 1012
CAGCAGTTAGGTCTTGTCCCCGCTGAGACAATCATAGCACGAAACCAGGCA
>2465 56 80
GAGCTGCCTACCCTAGCGAACCGCCTAAAAAAGCTTAGCACGAGTAATATAGGTTA
>2466 55 104
AGCGTAGGTTAAGTATATCTCTCTACGTCTATAATAACCTTTATTAAGCTAATAA
>2467 56 90
GAGCTGCCTACCCTAGCGAACCGCCTAAAAAAGCTTAGCACGAGCAATATAGGTTA
>2468 62 182
CTACTCTTTAGTAGTAGTAAGCTTATAGAAGTTTAAGCGTGTGTTTAGGCGAAAAGGCACTC
>2469 65 80
TTTACCTAGGGAAAAGATAAATAGGCCGCGTTTAATAAGCTAAAAGAGATCTTTATAATAGAACC
>2470 89 98
AACTATCTAGACTAGAACCTGCTAAAAGGTAATTAGTAGTATTACACTTAAAGCGAAGAGCAACTAAATAGCTAGAAATAAGTGCGGTA
>2471 89 304
TACGCTGGCTGACTGCCAGGCGATATCGTTCCCTGCCCTGCCGCTAGCCGTGCAGCAGCCAGTTGCCGATGCTACCACGGCCTTCCAGT
>2472 89 204
AATCCAATCACCACGACAGGTAGACGCCTGGGAGGCGAAAACACAGCGCAACGCCCGCGAAGTCGAGGCTCAGAGCACTCTTATTCGAC
>2475 45 884
ACGCGACTCCAGTGTCGTGGACCTCTTCCGCGAGCAAGCCGCCGC
>2476 45 13
GCTTACCTTCTTATAAAGTCTTTTACAGGTAGCAGGACCTATACC
>2477 46 1842
GCGAGACAACAACCTTGTGCAGCATCTCCCAGACTCGCCAGTCATG
>2478 46 13
TGTAATAGAACCTATCTTAGCGATATTCGACTCTAAGCGAGACATA
>2479 47 42
CGCACCCTCTTTAACGCACTCTTACTATTACTACGACTACTACCTGC
>2480 51 49
AAAGTAGAAGAGGATTCTATCTTATAAAAGGACTTCTACTTAGATAGGTAA
>2481 46 20
GCGTTAGGTAATCGGCGCTAAAGATTAAGTATTTGAGGGCGACTCT
>2482 46 26
GGTTCGAGAAACTTCTAGAGGTTCCTAGAGGGCCGATAAAGGTCTA
>2483 46 38
GTTTTGTAGATACTTTAAGTACTACGAACTAGGGCTAGTACGAGCT
>2484 48 73
GATACTAGGTTTAGATATATTAAAATATCGACGCCTACCTATTCTACT
>2485 50 584
GCGCCGCTCAAGATACGGCACACGCTTAAAATCAAGCCCGTTGTAATTGT
>2486 59 309
ATTATAGGTTATTTAAGACCTGCGTAGTTGAGACATAACGCGTTGTTGTGTCGACGTCG
>2488 57 123
GCGTCGCGTCTTATTAGATAGCCTAAAGCGCAAGCTATATACGTACTTCTTTTAATT
>2489 67 263
GCACCTAGTAAGCCTTTCGCGTCGCGTCGCGTCTACTATATATATAACGCTAGACTACTATTACTAT
>2492 80 164
CCTACACTACCTACTACTAACGTCGCGCCCTAGGTGTCTAAAACTCTAAGCAATACTCTAGAGTTTAGGTCGCAATCGAC
>2493 89 174
ACGCGACTCCAGTGTCGTGGACCTCTTCCGCGAGCAAGCCGCCGATTGCCCATCGCGGGTTGCCGTCAAGGACTCCGTGACAGAGATGA
>2495 93 554
AGAAAGGGCGCTTACTAGAAGGGTTTCGCCGGGATAACCTCTAAAAAGGGGAGGGAGAAGAGAGGTATTATAATAGGCTAGAGCCTAGTAGGT
>2496 125 3578
TCGTCCTTCTCGCGTTGCGCGAGGTTGGCAGCGTGTGTCTTTGGTTTGTTCTTGGAGCCTTTGGGGCGGCCGCGTCCTCGGCGTTGCGGCGGCTCTTCTTGGGGAACGAATTCATCATTGTCGCG
>2498 89 102
TCTTCGACGCACTCTCACCATCACCACGACTACCACCCGCCTGTCCAGCTAATACTTCTTGTACCTCACCTATAGTAAGAGTCTCCTCT
>2501 269 1277
GCTCGCTCGCTTAGAGTGCCCGCTCGCTTGTGAACTACGTTATAACTTCTTTTATAAGACTAATAGATTAATACTTACTAAATTTCTCTCTAAATAGACTAGTCTATTTCGTATTACGAAAACCTATTAGAAAGGATAGTATAATCTAGAAGAACTAGATAGGACCCTATTCTATAGTTACACGCTAGGTAATAGGCTAAAGCGTTTTATTTAGCGCACTATAATAGAGCTATAAGTAACTAAGCTAGAAAGAGGTAAAAAGACTACTA
>2502 46 31
ACAAGACTAGCTTCTAGATAGGTGTTATTAGCTCAATAAAGGTTGT
>2504 46 14
TAGAGATTAAGCTTTAATATTATAGCTTCTAAGTTAAGAGGGACTA
>2505 46 30
AGAAGGCTAAGTAGATATTAGCTAGCGTAAACGCTTAATTAAATAC
>2506 46 10
GAGTATAAGACCTAGTAGCGTAGACGCTCTAGATAACTATTACTTA
>2507 46 16
AATTTAGGCTATCTAATAAGACGTAATACTAAAGCCGCAACGCGCT
>2509 47 137
CTCTTTAAGCTCTCGTACGCGAGCCTTAATAAGAACATTTTTATGCA
>2510 47 36
TACTATAGTGTAGTAGATTAACACGTGTTCGGCGTTAGGTAATCGGC
>2511 47 19
CACCGCCCTACCGACGGCCAGCTGGAGTTCTTCGGCCGCATGGACGG
>2512 47 35
AGTAGTCTTTCGCTTATTATAACCTCGCGATTCTTGCTATTTAGGAT
>2513 49 107
AGTTGAAGGCAGCGGTAGGCCTGCGGAGGGACTTTCAACAAGAACCTCT
>2514 49 126
TAGTCCTTACCGCAGAGGAGTAGGCTATAGACGCAGAAGCTTACGAGAA
>2515 52 109
ACGCCTAATATAAGCTTACTGCGACTAAAGAGTAAACGATTATATAATATAT
>2516 50 137
GCGAACACTACGTACGAACTATAATGCTATCTTAAAATAACTCTAACTTA
>2517 54 127
TTAAGGTATTAGGTAGGGCTTTCCTAAACGATGTTCGGCGACATAGCTTAGAAT
>2518 54 101
CCTTAAAGACCTATAGAGGTTTATTAGCTTCGCTAACTTCTATAGGCGCTTTAT
>2519 55 27
TAGAGGACATAAAAGCTAAGTATAGCGTATATAACTATAATATACACAACTTTAA
>2520 54 207
CCTTAGTAAACTTTATTAGTAAGCGCTTAGAGTTTAATAGGGTCTCTAAAAACT
>2521 53 369
AGGCGAAAATACTACGCAACGCCCGCGAAGTCGAGGCTTAGAGTACTCTTATT
>2522 62 213
AGGTCGCGAAAGCTAAGAAAGGCCACTTCTTCTTCTAAGGACTTGCTCGAGAGGATATAGAG
>2523 69 50
ACTCGCCTTTATCTATATTCTTTAAGGGAACTTTACTATCTAGTAGTAGCTCTCTTCGTGCTACTTAGT
>2524 99 470
AGCTTTATAGGCTGCAATCCTAGGCTTAGTAACGGTGGCTAGATATACTTAAACGTTTCTCGCTGTTAGATCGGCTTTATAGGCTGCAATCCTAGGCTT
>2525 92 158
ATAATAAAGGGCGGGGTCGCGTACCTAGCAGCGCAGATACTCTAAATAACTGTAACCTACTCGCGATCGCCTAGCTAGATTATAGTTAGCCT
>2526 89 391
GCGAACACTACGTACGAACTATAATGCTATCTTAAAATAACTCTTACTTATTATATAAAGAAGGTAGAATTAATCTTACTCTTTAGGCC
>2528 220 530
GAAGCTAGAACTATTAATATAGTAGGGAAATTAGGATAATCTCCCACTACTAGTAGAGCAATATAAGGACCTATACTAGCTCGACTGCGAGGATAGGTACAACTACTACTTTACGTAGAAAGAACGATCTAGGAGATAAGAAGACAATTACTACTACCTAAATCTAAGAGATAGAAAATACTTAGTAGAAGCATGTCGCCTTTATAAAGCCCTAAGGATA
>2530 45 2
TTAAGTAATACTTATAAGTTTAGATCTTAGTTAAAGCTAGTACGT
>2531 45 21
CCTAATAGGCGATATAAGCTTTACCTAGGGAAAAGATAAGTAGAC
>2532 46 54
TTAGTGTAGGCGCATTATAGGTAGCTAAAAGTGCTTCTACTGCTCG
>2533 45 1664
TGCGAGAGCGGATCATGGCCACGCACTGAAGCGGAGTAGAATCCA
>2534 45 21
GAACTAGAATAGAATCTTACGAACTATAAGGAACTAGTATAGGAG
>2535 46 1751
GTCGTGGACCTCTTCCGCGAGCAAGCCGCCGCTTGCCCATCGCGGG
>2536 46 40
GCACCGCCTCTCTCCTCGCACCCTCTTTAACGCACTCTTACTATTA
>2537 49 43
GCACCGCCTCTCTCCTCGCACCCTCTTTAACGCACTCTTACTATCACTA
>2538 48 104
ACCTGTAGTCTGTGCGACCCTAATCTAACCCTAACCTAGTAGTAGCGT
>2539 47 43
GCTGTCTGGCCAGCCAGCGCGCGAGCACGTCAGACGCCGTGTCTAGC
>2541 51 521
ATAACCCCTAAGAAGGGGAGAGAGAAGAGGGGTATTATAATAGGCTAGAGC
>2542 50 145
TAGATGTAAAGTTACTACTGCCGAAATAGTATTAGAGCTATTTTAAGCTC
>2543 47 62
GCGGTGCGGGCGTTACAAGCAGACTAGACACAACGCTCGTACCTACG
>2544 51 27
TAATAAAGATAATAATAATTAGGGTTCAACGTGTGTATTATTGTGTGTGTT
>2545 58 302
TAATCGCGCTCCTCCTTAACGCTCTTTATAAGCAATCTGCTAGTCAGCCTTATTTTAA
>2546 65 1403
ATTCACGAAGACAAGAGCCTTCTGGATCTCTACATAGAGTCCTTTACAGAACATACTCTTCTTCT
>2548 75 342
CCTTATAAGACCTATAAACGTGGATGCGCTTACCTGATGTGTAGCGCTCTAGGTTGCGATGCCTTTACCGCACCT
>2550 89 175
GGCTTAGTAATAGTAGCTAGATATACTTAAACGTTTCTTGCTATCAGATTAGCTTTATAGGCTACAATCCTAGGCTTAGTAATAGTAGC
>2551 89 138
TAGACTTCTCTAATTATTTAGGTGCGCAGTTTCTTATCGTTCGGAACCTATCTTCTACCTTAATATAGTAATTCTCTCTAATCGCTAAT
>2553 45 462
CGTCTGCGTTGGCATGGGAAGCAACCGCTACTGCGTTTACTTGCT
>2554 45 14
ACTATAGAGGGACTAGATATAACGCTCGTACGTGTTAGAAAGATG
>2555 45 15
AGTCCTATACTCTATAGTCCTACCCTGCTGAATCCGCTTTCTCTT
>2557 45 18
ATTAAGTAAAAGACTTACGTATAAGCTTCGACTAAGACCTAAACT
>2558 45 27
CGATTAGGTTAGCGTCTACACTACTATATTAAGCTTTAATAGCAC
>2559 46 101
TCATTCGAAGCGAAAGCTTCTTCTTGGCCCGAGATCTCCCGCGTCA
>2560 49 178
AACTACTTAAACGATAGGTCTCTATTTATAAAGATAAGAGCCTTCTAGA
>2561 46 77
CGATTAGGTTAGCGTCTACACTACTATATTAAGCTTTAATAGCATA
>2562 47 15
CTAACGCTATCTATTATATCGCTACTCTTATTTCTCTCGCCTCTTTT
>2564 52 66
GCAGCGCCTATATCTAGGAGGATACCTTAGTATAGAGATCGTGTATAGCGGT
>2565 59 191
GCTTAATAAAGGTTATTATAGGCGTAGAGAGACGTACTCGACCTGCGCTCGTTTAGCTA
>2566 53 64
GAGTAAGGTAGTATATAGAGGGTTAGAATCTTATTCTCTAGGTAATAGTCCTT
>2567 55 148
GAACCTAGCGAGCAAGCTAGGGGGTAAGAGTACGTAAGAAGCTCGCGAACTAGTA
>2568 53 177
CTCCGCCTAAGAAAGAATAACGTCTAAGGCTCGCTTAGAATAGCGACTTACTA
>2569 54 39
TATTAGCTTAATAAAGGTTATTATAGGCGTAGAGAGATATACTTGACCTACGCT
>2570 61 60
ATATATATTACTATCTCCTTTAGCGTGCTATATATAAGGCTCTCTATTAGATCTTTAATCT
>2572 73 258
CTCTCTTACCTTATAGCTATAGTAGCGATTACCTCTCTTCTTCTCTAATAGCTACTTAGTAATACTAACCTCT
>2573 72 173
GGCCCGACCTCGGCCCGACCTCGGCCTATAGTGCGTAGACAATTGTATATATCTTTGTAGAAACCTCCGTTT
>2574 132 438
TTATTACGCGAAAGCGTAATCTAGCTCTAGATCTAGTACTAGCCCCTAAGCGCTATTTAGACGCGAGTCTAAGTACGCCTACTAGACTCGCCTAAATTCGACGGTAAACTATACGCGCTACGCACCTAGCTA
>2580 45 21
CGCGAAGTTGAGGCTTAGAGTACTCTTATTTAATAGAGAGTAAGA
>2581 47 9
TTAGGGATCTAGTCCCCGCTGCGTCGGATGCTTCTAGTAGTACTTCT
>2582 46 11
CGAGCACTATATACGCTAGCTCTTTGTTTAATAGCGATGAAATTAA
>2583 46 71
CGAGTCTTTTACTCGATCGCCTATTACGGCGTAGTTAGGCTTCTCG
>2584 46 513
AACTTTATTTTACCGACGCGCTAGAAGACGCCCCCGACGCGATTGC
>2586 45 7
GTTTAGAGCGCTTCTCGATTACTTCTTAGATAATAGAGGGGATTA
>2587 47 22
TAGTAAGCCGGCTACTTTTTCTTAGCATCGCGAACACTACGTACGAA
>2588 48 84
CTTCGGGTGTATAGCATTCCTTAGGTAGGAGATCTTTGAAGAGTTGTC
>2589 47 98
TATAACTATAATACGCTAACTACTTAGCTAAAAGGCTAGTATAAGAT
>2590 48 11
GCCCTCTTTAATCGCTAAGGCGCTATAGACGCCTTAGTAGCTACTTAC
>2591 49 55
TACGCTTAACTATAGCCTCCTCTTCTAGCTTGTTTAGGCGCTTTAAGTT
>2592 48 112
CCTAGAGAACAAGATCCTAACCCTCTACATACCACCTCACTCGTCGCA
>2593 49 34
GCTTAATAAAGGTTATTATAGGCGTAGAGAGATATACTTAACCTGCGCT
>2594 49 100
GACCTTCTTACCAGCCTTTAAGTCTACTTTTAAGCGGACTTTTACAAAG
>2595 49 147
ATATCGTCTAAGCGCGGCTAATCCTCTCTTAGTATATAGTATATTACTT
>2596 51 1119
GTACTAGAGTACAACCCTCTGCCCCAGGCCCTGGTCCACACACACAGGATC
>2597 54 314
TTATAAGCCTTAATTGCGACCTAAATTCGTATAGATTACTTAGTATTTTAGACT
>2598 54 67
CTACTACTTATCTAAGGAACGCTCGGACAACTATTTCCGTCTTAATATTAGGTA
>2599 51 44
AGGCTATAGTCCTAGACTAGCTATCTTATAATAGCTTCTACCTACTTATTA
>2600 48 260
CACGTTAATAGCTTACCTACCTATATAGTTAAGGTAGTTAAAAAGCTT
>2601 52 40
CGATTGGGTTGGCGTCTGCACTACCACATCAAGCTTCGATAGCAAAGCCTGT
>2602 55 33
GTATTAAAGTGCTTTAACTACTCTAAACTAAGCGCGTTATTTATTTAACTATTCT
>2603 58 429
CTTAGAATCTACCGCTATATCTTACTTATATATGCGTAGGTTATACCTAGTCTCGCTA
>2604 98 315
ATATTATCTATATAGATTAGCTATTTAGCGTATTAGATTACGCGCAGAAGAGCGGGCAAGCTAGGCGAGATAGAGAGTAGAGCGAGGCTATTATAATA
>2607 45 23
CTTCTAAAACTCTTATAGCTAGTCTACCTAATTAGCTTTAAAGTT
>2608 45 14
AGATCTATAGAGAGTGTAGAGTAATTTTATATTTCGTACGTAGTG
>2609 45 60
CCCCCCCCCCACCCCCCCCCCCCCCCCCCCCCCCCCCCCCCCCCC
>2611 46 26
AACCTAAGCATTTATCGAAAGCTACGTAAAGAAGGTGCAGCGAAGG
>2612 47 32
TACCTATACTAAGTAGGCCTAATAACCTAAGCCTAATAAGAACACAC
>2614 47 56
CGTAGGTATAAGCGTTATATCTAGTCTGCTTATAACGCCCGCACCGC
>2616 49 112
AGTTACTAGTTACTACGTAGGCTAGCTTCTCTTAGCTTATAAAAGGTAG
>2617 47 66
TTAGTCGAAGCTTATACGCAAGTCTTTTACTTAATCGCCTATTATAG
>2618 52 102
ACGTGCACAACTTTGACGAGACTGGCTTCTAGATAGGTGTTATTGGCTCAAT
>2619 49 31
AGTTACTAGTTACTACGTAGGCTAGCTTCTCTTAGCTTATAAAAAGTAG
>2620 50 1757
GGCTACCGGACTACATTACTTCAGATCGAGGCTCACAGTTCGTAAGCCAC
>2621 49 77
CTAGATAACTATTACCTACTCGCGATCGCTTAGCTAAACGAGCGTAGGT
>2622 53 133
AAGGTCCTCTACTACCTTATCGACCTTTAGAGTAGCTAGCTTCTCGGGTTAAG
>2623 51 68
TAAGTTCGCTTCGCAATCGCGTTAAGAGCGCTTTCTAGCGCGTTGGTTAGA
>2624 62 67
TAGCCTAAATATCTCTTGTCTAGTTAGCTTTTAGCGTCGCTTACCTTTAGCTTAGCGCTATA
>2625 59 262
GCTAGTAATTATAAAGATAGCTCTAGCGCGTACGGAGCTCTAGAGTCCTCTTAATAAAG
>2626 59 324
GGCGTCAGCATCAGGGGCGTCAGCATCAGGGGCGTCAGCATCAGGGGCGTCAGCATCAG
>2628 78 89
GCTCTAGTACTAGAAATATACGACCTAAGATATAAGACGCGAGTCGAGATTAACGCGTTAGATTACGCTCTCGGCGCT
>2629 68 354
ACGTGCACAACTTTGACGAGACTGGCTTCTAGATAGGTGTTATTAGCTTAATGAAGGTTGTTATAGGC
>2630 82 185
AACCTAAGCATTTATCGAAAGCTACGTAAAGAAGGTGCAGCGAAAGTAACCTACTATCTAGATTACTAAATACTACTAGAAC
>2632 98 240
CGTAGGTATAAGCGTTATATCTAGTCTGCTTATAACGCCCGCACTACCTCTCTTCTCGCACTCTCTTCGACGCACTCTTACTATTACTACGACTACTA
>2633 108 153
TAGAAGCTATTATAAGATAGCTAGCCTAGGACTACAGCCTTATAAGACACTTAGTTAAACACGTTACTAGCCTCGCGAGACGTCTAGAGTAAATAAATATTAGTTAAC
>2635 48 49
GACCTTCCTACCAGCCTTTAAGTCTACTTTTAAGCGGACTTTTATAAA
>2636 47 9
TCGATCTTATAGTCTACTCTAGAACCTTAGTATAGAGGAAGTTTTAA
>2637 45 15
GGCAAGATAAATAACAGCCTTAATAGAAACTATTAATTAGCTAAC
>2638 46 21
GCGTAACGCCTAGTATAAACTTACTGCGACTAAAGAGTAGATAATT
>2639 45 103
CAACAACACTAGGAGCTTTAACTTGCGATACCTGCCTAATCGGGC
>2640 46 1892
CGCCGGTGACAACGAGCTCGCCGACGACGCCGAGCGGGACCAGCTG
>2641 48 24
TTTTGCCTAGATATACGCTTAAACTCCTATAAGCTTACTACTACTAAA
>2642 48 61
TATTACTACTTATTTAGAAGCGATAGAACGAAGGGAACCTAGTCTAGC
>2643 47 51
CCTTAGCTGGTTATTTGTCCAGCCGTTAGGGCTAACCTTAAGGATCT
>2644 47 39
AGCACTTAGCTTATAGCCTTCGTTAGCGTATTATTTAGTAGAACCCT
>2645 49 20
TATTACGATATACTAAATTAATTATCAGAATCGCTACTATTACTTACAC
>2648 58 147
AACTTTATCTTATTGACGCGCTGGAAGACGCTCCTGACGCGACTGCGAAGCGAATTCA
>2650 53 1142
CATTTCTAGTACTGGGGCTTCGAGGAATACCTGCTTTAGTCGTTCAAAAGCCT
>2651 57 36
CTACTCGAGAAGGGGTCTACGCTCGCACGCTTCTGCTAGATACTACTATTCCCTAAA
>2652 61 74
AGATTAAAGACCTAATAGAGAGCCTTATGCACAGCACGCTAGAGAAGATAGTAATATATAT
>2654 63 425
AAAGTTGTTAACCTAGTTCTTGCTAATAGGGTTGCTAGCGCGCTCATGCAAGAGTTTATTAGC
>2655 68 58
TAGGGCTTTCCTAAACGATGTTTGGCGATATAGCTTAGAATCTACTTAGTTAACTAATATTTATTTAC
>2656 63 98
TATAATAAAGTGCCTAACGATTAGGAAAAGATTCTTATAGCAAGTATATATATAAAAGGGAAA
>2657 61 55
TAGAGAATTACTATAAGAGCTACTAAAAGTCCCTTAGGACCCTATAGTAGTAATAATAGCC
>2658 78 1375
GTCTTTACTATTTCTTTAGTTTTAGTTACTTCCTTTCACTATTACTAGCCTTAGGGACAAGGCTAAGTTCTTTTTTTT
>2659 89 93
GGACGATGACATCGAAGCCCCAAACGACCAGAGATGCCAACAATTAACTCAATCAACTTTGGAGCTCGTGATTAAGTTGATTGCAGCTT
>2661 144 474
CTATATGTCTCTAAATCCTCTCGCGAATTAGTTTTGATTACGACTTAAATTCTAGGGTGTTACTTAGTATTTGCGACTGCTAGGGGGTATCCTTAGCGGGGGGTTGTAAAGGAGTGCGTAGGCGGAGATTAAGCTTCGATATTA
>2663 45 11
CCTAACCCTAACCTAGGTAGCTAAACTCTAACCTAACCCTAACCT
>2664 46 13
ACGTTGCTAAGCCTTAGGCCGCAGCTTTTATAGCTAGCCTACTAGC
>2665 46 170
TAATAGGCGATTAAGTAAAAGACTCGCGTATAAGCTTCGACTAAGA
>2666 46 75
ATAGCCTATAGCTCTCTTCTTTATCAAATACAACTCTAGTATACCT
>2667 45 14
TTAAGGTCCCTTACTACTATAAGCGCTTTCTTTTATATAATCTAC
>2668 45 5
AGCCTGTGGGGCAGTGTGATGTTCTCCACCGACCTGTATGCGCCC
>2670 47 33
TAACCCGCCTAACAGGCGATATAAGCTTTACCTAGGGAAAAGACAAG
>2671 48 9
ATTACTAAAGGAAATAGAAGCTCTAGATTAATAGAAGGCCTATACAAA
>2672 48 23
TCTACTATTAGCTATAGATAAAAGTAGACGAATTAGACTACGTAGCTT
>2674 52 102
CGCCTATTAAAGCTTTAGAAGCTACTACTATAGCCTTAATAGCGCCTAATAA
>2675 48 1065
GATGGCCTCCAAGGGCTACTACGGCCTTTACCAATTCCTGAACGCATC
>2676 49 47
ATTACTAAAGGAAATAGAAGCTCTAGATTAATAGAAGGCCTATATAAAG
>2677 49 368
CGCGTACTTCTTAAGAAAGAATAACGCTTATAAATATAACTATAAGATA
>2678 55 102
CTAGCGAGCTGCTTACACAGATAAATCCTTTTTCTAGAAGGGCTATAAGCTCTCT
>2679 69 412
ACGTGTTGTTGTTGACGCGCTGGTGGGGTGTGATCCGCTCGCTTAGGTAATCCGCTCGCTTGTGAACCA
>2681 89 156
CTAAGGCGTATATAAATTACGTTATTATATACTACTAGCTACTAAACTATATTACTTTAGATTAAGGCTTATAGTTTATAAGCTATATA
>2682 87 222
TTAACTAATTAGAACTCTAATCAGGTATATAAGTAGGCGAGATACAGAAGAAGAGTATATTCTATAAAGGACTCTATATAGAGATCC
>2685 46 1113
TACGCTCAACTATAGCCTCCTCTTCTAGCTTGTTCAGGCGCTTTGA
>2686 45 11
CAACTAGAAATCTCTTAAAGAGCCGACTAGAAGAAGTACACTACT
>2687 45 37
GCGTCTAAATAACGCTTAGACTATCTATATAGTCTATAGGTAGAA
>2688 45 7
CAGATGCGAGCACTACATACGCTGGCTCTTTGTTTAATAGCGATA
>2689 48 81
TTAAGCTCTTTAACCTAAAGGAAGCGTCGAAACTTCCCCTACACTAAG
>2690 45 42
ACGCTAGGTCGAATACGTCTCGGAACTTAGCTACGATAGCTTCTA
>2692 48 132
ACCTTAAGCGAGCGAGCACCTCCCTACTAGCGCGCTAACGTCGAAACG
>2693 47 11
AATCTATAACCCCTAGCGTGTTAGAATAGAAGACTAAAGAATATTAA
>2694 49 51
TTAGAGCGCGTAGTAATAGAAAGAAGGTAAAGAAGAGAGCGTAGGTTAA
>2695 48 59
AACGTAATAAGAAGTAGGTTAGGCTAAAGAGGCTAAGATTAATAGTTC
>2696 48 22
GTATAGAGCTCTAGAGTCTTCTTAATAAAGTTATTAACTTAGTTCTTA
>2697 48 99
CCTTATCTAACTAACGCGCTAGAAAGCGCTCTCGACGCGATTACAAAG
>2698 47 21
ATCTTATAAACTATAAGGAACTAGTATAGAAGTACTACTAAGAATAT
>2699 54 88
GCACTCGATGCTAGGTTTAGATATATTAAAATATCGACGCCTACTTATTCTACT
>2701 52 173
CACTTTACGCCTAAGCTTAGAGGGAACCTTCGTTCTTACTCTATTACTACCT
>2702 56 79
GTAGAGAGTTGTACAAACCCTATTATATTAGGCAATCCTTTTCTAACTAACGCTCG
>2703 64 70
CTTACGTTTACGCGATTTTCGCTTAGTTATTACTACTAATTACTTTTTAAGCTTATAGATCTAA
>2704 74 66
GGCGCGAACCCTCGCGAATTAAGGTTAAGAATATATTATACAATTATTTGCTCTTTAGTCGTAGTAAGCTTATA
>2705 74 85
AGATAGCTACGCTAGAGAAGTACGAAGGCAGGAGATTAGAACTCTACGTATTTCTTACTAATATTAACTTATAC
>2706 87 163
TTCTATAAGTTTACTTAACAAGAAGGTTATATAGTTAAGTAAAGAGGCTTAGTAAATAGCGCATAAAATAGTGTTACTACGCGAGAA
>2707 89 99
GAGCCCGGATGCTATGGTGATCCTCGGTGGAACCTTCGGAGCTTACTCGGCACTTTAGATGCTTCGAGAAGCTACGCGAACAACAAGCC
>2708 89 720
CATCTACCAGAATCTCGTAGTTGAAGTGGTGATCATCCTTCAGAATGAATTTGAATCGGCGCGGCGCGGAGCTGTGGATCTGGCAGTGG
>2709 89 109
AACGTAATAAGAAGTAGGTTAGGCTAAAGAGGCTAAGATTAATAATTCTTAAGAGGAGGAGGTTTATAGTTCTTAAGAGAAGGAGCTTA
>2711 89 111
TCTTAGTACTGCTAATCGTTCTTTAGAGCCTCTAGCTATAGCTTTTTAAGCTCGTTTCTTTAGGCTAGGTCTTCTTACTACTCTAACTA
>2712 89 109
TAGATTATAGTAACCTACTTATAGTTACTTAGTTATATCCGCTTTTTTTTCCTATATCCCTCTAAGGCTATAATAACTATCTATAATAA
>2713 152 280
CTTATACTCTAGCTATTCTAGGAATACTCTAGCTATATTCCTATGTTCGATAAAGCTACCGCAGGAAAGCTCTCTAAATATTCCGAATTTGACCATAATATAGAGCTAAAACTAGACGCTAAAATTCCGAATTACTAGCCTAGGCCGTTCTT
>2715 45 11
GTTAAGCGTACGCCTTTATTAACTATAATAGTCTCCTCCCGCTAT
>2716 45 83
GAATTAAGGTTAAGAATATATTAGATAATTATCTACTCTTTAGTA
>2717 45 129
GTTAAGAATATATTAGATAATTATCTACTCTTTAGTAGTAGTAAG
>2718 46 9
TAAGGGATAAGGCGAAAGGTCTACTCTATTCTAGTCCTTCTTAGGA
>2719 45 1317
CAAACGGAAGGTAGGCCAAGTTGGCCTTGAGAATGCCTAGAAATG
>2722 49 62
AAACGGAGGTTTCTACGAAGATATATATAATTGTCTACGCACTATAGGC
>2723 49 15
TAAGGGATAAGGCGAAAGGTCTACTCTATTCTAGTCCTTCTTAGAACTA
>2724 55 25
ACTAACTTTACACTCTAAGATCGAGCACTTTACGCCTAAGCTTAAGGGGAACCTT
>2725 48 13
GGGTAGTTAGAGTAGCAAGAAGACCTAGCCTAAAGAAATAAGCTTAAG
>2726 54 51
AAGAGGAGCCAAGGGCGTAGCCCGTTACAATACCCCCCTCCTATAAAGAAGCCC
>2729 54 1242
GGATCTCTACATGGAGTCCTTTACAGAACATACTCTTCTTCTGTGTCTCGCCTA
>2730 65 45
TACGCCTTGCTAACTTAGATCCTCTACCTAGCTAGGTATAAGACAACTATTAGCCGTTACTATTA
>2731 60 90
TAAACTCTAACCTAACCCTAACCCGTAGTCTATATAGACCTAACCCTAACCTAACCTATA
>2732 54 88
GGGGGTTGTGAAGGAGTGCGTAGGCGGAGATTAAGCTTCGATATTATAGCTTCT
>2734 59 180
TTAGCCTAGTTCTTACTAATAGGCTTACTACTACGTACACTTAGTAGTTTATTAGCTAT
>2735 73 149
TATTAATATATATAATATAGAAGCTACTATACTACCTATTCTATATTTAGCTTTAAGAAACTTCTTCTCTTAA
>2737 75 256
GAGAGCCGCTAATATTGTACGCTAAAGGCTATAGCAGCGCGTCGCAGGCTCTTAAATTAGCCTAAGTTATAGGCC
>2738 88 184
TTACCTAGGGAAAAGATAAGTAGGCCGCGTTTAATAAGCTAAAAAAGATCTTTATAATAGAACCTATCTTAGCGACATTTAACTCTAA
>2739 89 510
TTCTCAATCTAGGTAAGAGATGAAACTATTTGAGTTGACTACAATGAGTGTAATAATGAGATCCAACACATTCTTATACCCATTGCTTC
>2740 91 185
TTAAAAAACCTTATCTAACTAACGCGCTAGAAAGCGCTCTTAACATAATTATAAAGCGAACTTAAGGCAACTAGATAAGCTAGAAGAGAAG
>2743 45 1506
CGGTCGACGTGCTGATGCGTGAGTTGGCTGGATTCTACTCCGCTT
>2744 45 94
TAATGTAAGGGGCGGGTCTATCAGACCGTGCATGCAACTACAACA
>2746 45 3
TCTCCTTCTAGCTTCTTTATAAATAGAACTAGTAAAGAGGCTAGT
>2747 46 10
CGAGCTCTACCCCTAGATAATAAGATGCTAGACTAAGAAGATACTA
>2749 46 83
ACAAGACTAGCTTCTAGATAGGTGTTATTAGCTTAATAAAGGTTGT
>2750 48 10
TAGTTAATAGCTATAGCCGCCGTAGGGCCCGCTATATAGTATATTAAG
>2751 50 12
TAGAGCATGTTACTACGTTAACCTAGACCTAGCTCTAGAATAGTAGACAC
>2752 47 22
AAGGCCTTTAAGGTATTAGAACTTATCCCTCTTAACGCGTAGGTTAT
>2754 50 28
CTCTTAGCGAAAGCCTTCTAGTAAGCGTCCCTCCTCGTTCTAAGCGTCCT
>2755 48 120
ACAGCCTTGGAGGGATATAGGAAAAAGAAGCGGATACAACCAGGCAAC
>2756 57 41
AAGGCCTTTAAGGTATTAGAACTTATCCCTCTTAACGCGTAGGTCGTATTAGATCGC
>2757 46 123
AAGATTAGAGAGGGTAACCTGTGTAAAGGCGAGGAGTGGCCTGAAC
>2759 48 47
GATGAGAATACTAAGATAATAATCTTTAAGAAAGGCCTCGCTTACAAG
>2760 63 136
GGGCTTCGATCTTATCGTCCTAGATCTCTAGATTAATATAACGCCACTCTCTTATATTTAGGT
>2761 55 83
TTCTCCCGATGTCCCTTCACTACCTATAAAAAGTGCCTCCTTAGTACTTAGGCGT
>2762 53 45
TATGTAACTAGACGAGTTAGTCTCTAAGATAGTCTCTCGATTAGAGTCCTATT
>2763 53 63
TATTATAAGAAAGAATAGATACTCTCTACTACTTATCTAAGAGATACTTAATA
>2764 54 379
GAGGCGAAAATACCGCGCAACGCCCGCGAAGTTAAGGCTTAGAGTACTCTTATT
>2768 69 163
CGTAGTTAAGATATAACGCGTTGTTGTATCGACGTCGACGCGCCGGTAGGGAGGTGCTCGCTCGCTTAG
>2769 82 235
AACGTACCTCACGGGCGAGTAGGCCACACGGGCGAGTGGGCCACCTGCGCTAAGACCCTATTAAAACCACGACTATACACGA
>2770 89 100
ATTGAGCTCGTGGGCATCAGAGAAGCCCTGGACGAGCAGACCAACACCAAGGCCGGCAAGCATACGCTCGCTGTCTGCTCTGGGCCTTC
>2771 93 111
TACGTACGAAACATAAAATTACTCTATACTCTCTATAGATTCTTTATGCAACATAGCTATATTAGATTTAGAATCTTCTTCTATATCTTTCTA
>2772 104 200
CGAGCTCTACCCCTAGATAATAAGATGCTAGACTAAGAAGATACCGAGTCGGAGACTAAAGAATAGACTCTAGACTTAGGCTAGTACCTACGGGAAACTATAAA
>2777 45 36
CTCGTACGTGTTAGAAAGATATAGAAGAAGATTCTAAATCTAATG
>2778 45 1092
TTTCCTCGGATCTTGACCTGGCCATCCATGCGGCCGAAGAACTCC
>2779 47 12
CTACGCAGGTATAAGCGTTATATCTAGTCTACTTATAACGCCCGCAC
>2780 48 146
CTAGAGTAGACTATAAGATCGAGCTAGAGTTAAAGGACGGCTAATAGC
>2782 50 1138
CACGCGAGCAGTGCACATGGCAGGCGACAAGGCCACAAAGGCCGACATCC
>2783 53 48
GTAAGGAACTAGTAAGGCTTATCTCTTACTTATTCTCTATAATAAGGCTTTTC
>2784 57 140
CGTAAGAGAAAGTAGATTTAGTAGGGTAGGACTATAGAGTATAGAACTATAGCAGCG
>2786 56 45
GATAGCCGCTAAGTCCTTATAGGTAGCTTACTAGTAATTATAAGGACGGCTCTAGC
>2787 57 27
ATCGCTAAAAGTAAAGACGCGTCTATAACGCGAGATATAAAGCTGTGTCTATAGGCT
>2788 65 105
CTAGAGTAGACTATAAGATCGAGCTAGAGTTAAAGGACGGCTAACAGCTATAGCCGCCGTAGGGC
>2790 74 68
TTTATAAGTACTATTAGTGCTATATTCTAAGCTATCGCTGCTAGATCTTTAGTTATTAGTATAGTTATAGATAT
>2791 69 69
AGGTAATAGTTATCTAGAGCGTCTGCGCTACTAGGTCTTATACTTCGCCTTTTATTATCTATAAAGGAC
>2792 74 239
GGGATATGGGAAAAAGAAGCGGATACAACTAGGCAACTGTGAGTAGGTTACTATAATCTAAGGCGTAGGCGCGT
>2793 71 249
AGCGGCGGCGTCTTATTAATCTAGCTGTTCTTTGGTTAGGCTAGAACAGCTTCCTATTCGTCTTACACGAA
>2794 74 462
CAAAATCCGCAACGACAAGGCAGTCACCTTACTATGCGAACTATGGATATGAGCCAGTTGCTCATCGGGATCCG
>2795 86 791
GTTACTAAACATCTGGTGAGATCGTCCGCTTAATCGTGGGTCGTTAAGTCCTTTTGGCAAATCTTGATCTCTTCGTGAAAGAGCGT
>2796 89 201
ACTCGCACGTTGAAGTAGCGGTTAAGAGGATTAACGCGCTACAAAGTAATAGAGTCTTGTAGCAAGGCTCTACTAATTAGGATTAAATA
>2798 46 13
TGTTAGCGTGCTAAGTCTTATACGTATTAGGAGTACTTCTACTTTA
>2799 45 5
TAGAGTAGAACTAGGAACACTGCTCTATAGAGGAACTCTAGAGTT
>2800 45 9
AAGCGAGTAGCACTTCTAAGTAAGTAGTACCTTTTTACTAAGACT
>2801 45 1459
CTGCACCTGCGAGAGCGGATCATGGCCACGCACTGAAGCGGAGTA
>2802 48 75
GACTAAGGACTACTACTTAGTTATTCTTCTCTTTTTAGGCTATATTAG
>2803 45 1339
CACGGTATTGCACAGGCAGAGGCTGCACCTGCGAGAGCGGATCAT
>2804 46 85
TTGTGTCTAGTCTGCTTATAACGCCCGCACCGCCTCTCTCCTCGCA
>2805 45 16
TATAAAAATGTTCTTATTAAGGCTCGCGTACGAGAGCTTAAAGAG
>2806 46 128
ACAACCTTTATTAAGCTAATAATACCTATCTAGAAGCTAGTCTTAT
>2807 48 72
ACTAATAGGACTTCTAACGACGCTTGCTCTACTATAGTAAGGGGTCGT
>2808 48 68
ATAGTTAGATAGTTCTTAACTCTTAGTCTCTAATAATCTTAACGCCTA
>2809 46 13
CTAGTCTCTAGAACCTTATTTCTTTTAGCTTCTATAGCGGCTTAAT
>2810 47 190
CTTCTAGCTTATTAAGGCGCTTTGAATTCGCTTCGCAGTCGCGTTAG
>2811 48 12
TTTTACGTAATAGTTAACCTAAAATTATCCCGTCTTATAGAGCTGCTA
>2812 49 19
AAACTACGCGCTAATTATCTCTAGATTCTTCTGTAGTATCCTCTGCCTA
>2814 55 206
AAAAAAGATACAGAGGCATCTTCTAGATTAGATGCGAGCACGATGTACGCTAGCT
>2815 50 21
CACGGTATTGCACAGGCAGAGGCTGCACCTGCGAGAGCGGATCAGGGCCA
>2816 55 312
CTAAACTAAGCGTGTTATTTATCTAACTATTCTTAGAGACTAAGAGCTTCTAATT
>2818 52 85
GGGTGTTTATGTGCTTCTGCTGAAATTGGTTCCATTCACTACTTGTCTGCCG
>2819 55 80
GTAGGGAGGTGCTCGCTCGCTTAGAGTGCTCGCTCGCTTGTAAACTACGTTATAT
>2820 56 150
TATCGTTTAAGTAGTTTACACGCGAAGCGACACGGGTATCTAACTACCTATACTAA
>2821 62 75
AAAGAAAGCGGATACAGCAGGAGGGGACTGTTATAGTTAATAAAGGCGTACGCTTAACGACT
>2822 72 427
GTGCCGGAAAACACGGTGTGCCAGAAAACACGGTGTGCCGGAAAACACGGTGTGCCGGAAACAGCCAATGAG
>2823 72 59
CACTGGCATGCCCAAGGGAGTCATGGCAGAGCATCGCGGCATCGCGCGTCTGGTGCGAGACAACAACCTTGT
>2824 73 164
ACGTTCGCGCGTTATACCTAGTCCTACTATAGTTTCTACAGCGCTGTAAAGCTAGTTAGGCTCTTTCTTAATT
>2825 89 159
CACGGTATTGCACAGGCAGAGGCTGCACCTGCGAGAGCGGATCACGGCCACGCACTGAAGCGGAGTAGAATCCAGCCAACTCACGCATC
>2826 89 91
GCACGCCCGCCCACAGCTGCTGCAGCGCCTTCTCGTTCTCTGTCTATGGCTGTCGCTTCAGGCCTTGGGTGGTTGCTTGCAGCTCAGCC
>2827 89 151
AGTAGGTATTTTTATTAGTAGTGCTCTAATAGTAAAGGCACTAAAACTCTTAATTATTAGATAATAGAGGTTCTAATAAAGATAATAAT
>2829 89 300
AAAGAAAGCGGATACAGCAGGAGGGGACTGTTATAGTTAATAAAAGCGTACGCTTAACGACTCTAAGGGAGTTTAGGGCGCGTAGTGAT
>2830 108 539
CTGCCTAGTATAAGGAAGATAACCTACCTCGCGACTAGGTTATTGCAGTCTCTAAGAACGGCTGGATAATAAACAAGCTTAGTCTAGAGTAGTTAAAGCACTTTAACG
>2835 47 72
TATCTGCTTCTTTTTCCTATATCCCTCCGAGGCTGTGATAACTATCT
>2836 45 787
GCCGCTGGCAGTGCGCATCAGAGGCCCGCTCGATCTGCCAGCGCT
>2837 45 40
GAGCGTTGTGTCTAGTCTGCTTATAACGCCCGCACCGCCTCTCTC
>2838 46 9
TACTCCTTACTTTAGAACTCCTCCTATAATACTTAGATATATATCC
>2839 46 6
TATGTATATCTTCGTAGAAACCTCCGTTTATAGAGAGACAATACCA
>2841 54 167
AGCTATAGGCTATCCCGCTTGAAGGTTACTTAGAGTGCGCGTCTGTGCGCGTCT
>2842 50 40
GCGAATACTAAGCGTAAGAGGAAGGGTTAAGTGCCCTATATACTAACTAT
>2843 54 290
ACCACTAGTAGAGCAACACGAGGACCTATACTGGCTCGACTGCGAGGACAGGTG
>2844 46 43
TTCTTAGATACTAAGAGCTTCTAGTTATATAGTATTAAAGCCTCCT
>2845 56 150
AAGACTCTACCTAACTCTCTTCGCTCAATATGTCTAATTAATATAACGCGCAATTA
>2846 50 1095
AGTCCAGCTTACAGGCGTCAAACACCTCCAAGCTGAAGGGGTGTGTCAGA
>2847 54 97
GCTAAGAGGGTAATATTATAGGCGCGCTTATAAAGTCCTAAGTATATATTATAA
>2848 54 73
TCTTATTATTCTAGATCTCTAGATTAATATAACGCTACTCTCTTATATTTAGGT
>2849 49 95
TAGTCCTTTAGCGCGTCCTAAAATCGAGAGGTTAAAAAGCTTACTACTA
>2850 84 175
GCTATTCTAAGCGAGCCTTAGACGTTATCCTTCCTTAGGCAGAGCAGAACTAGGAACACTACTCTATAGAGGAACTCTAGAGTT
>2851 87 315
GCGTTGCGCGGTGTTTTCGCCTCCTAGGCGTCTACCCGTCGTGGTAATTAGGTTAGCGTCTATACTACTATATTAAGCTTCGATAGC
>2852 104 307
ACGGGCGAGTCGGCTATATAGGCGAGTCGGCTACCTACGCTAAGTCTCTACTAAAACTATAACTATACATAATAGTATAGCACCGTCTAGGACTATTATAGAGA
>2853 84 105
GCCGCTGGCAGTGCGCATCAGAGGCCCGCTCGATCTGCCAGCGCGCCATTCTGCGCTCCTTGCCGTCGAGCGCCGCCACGAGAC
>2854 89 137
GCTAAGAGGGTAATATTATAGGCGCGCTTATAAAGTCCTAAGTACATATTATAAGGTCTAAAGAGATAGAAGTATCGTAAGAGGTAGTA
>2855 89 174
GAGCGTTGTGTCTAGTCTGCTTATAACGCCCGCACCGCCTCTCTTCTTATACCCTCTTCGACGCACTCTCGCTATTACTACGACTACTA
>2856 158 371
TTATAGCTCTCTAGCTATCCTTGCTATTTAACTAAGTACTTCTATTAACGACTATCTTTCTATAGGTTCTTAATCTCTTCGACCTTGTACTTATCGTCCTCGAGTTTAACGTCCGTCGCTAACTTAGTATCTAGTAGTGCTAGTTCTAGTAGTTTCTT
>2858 45 66
AGCTAAGGCTTACCTAGTTAGATTACTTTAAGAAGTATATAAGAC
>2860 46 29
CGTCGTATTGCTGGTTAAGGAAACTCTAGAGTTCCTCTATAGAGCA
>2861 46 88
ATACCCTACTAGCGCGCTAACGTCGACGCTATAACGCGTAATACCT
>2864 48 48
ACGCGTAATCTAACACGCTAAACGGCTAATCTATATAGATAATATACT
>2865 49 98
CCTTTAACTACTCTCTTACCTTATAACTATAGTAGCGATCGCCTCTCTT
>2867 52 225
AGAGAGACGTACTCGACCTAAGCTCGTTTAGCTAGGTGATCGCGAGTAGGTT
>2868 49 246
TAAAGCGCGCGTATAGCGATATAATCTTAGGCTTAGCACGTAACCGCAC
>2870 52 55
CTAAGCTACGTATAGACGCGTACTCTAAGTAACCTTTAAGTAGGATAGCCTA
>2871 57 201
CGCAACGCCCGCGAAGTCGAGGCTTAGAGTACTCTTATTCAACAGAGAGTAAGAAAT
>2872 64 353
AATTACTATAGAAGCTACCGAAAGTCCCTTAGGACCCTATAGTAGCGATAATAGCCTAACTAGT
>2874 75 119
TATAGGTAGCTCGCTAGTAATTATAAGGACGGCTTTAGCGCGTATAGAGCTCTAGAGTCCTCTTAATAAAGTTAT
>2875 62 1733
GTCGCTTATACACGTGTCATTCGACAACTGGACTTCAACTGGTGGGCAGTATGCTTTTACTG
>2876 67 5934
AACAACCTTGCTAAGGCAAAATGGTTCACGAAGATCGATGTGTCAGCCGCTTTCCACAAGATAAGGA
>2877 69 245
GCTAGGTATAAGACGACTATTAGCTGTTGCCGTTATAAGTAGGTGACGAGAACGAGTGGGTTGTAGAGG
>2878 93 264
AGGAGGGGGGTATTGTAACGGGCTACGCCCTTAGCTCCTCTTCTCCTTATCTCCGACCTCGGTTTTCCCTGTCGGCCCGATTACCCCTTAGGT
>2879 89 153
CAGGCGTTTAACAAGCTAAAAGGGACCTTTATTACTAAACCAGTACTCGCTCAATAGGACCCTAATCGAGAGACTATCTTAGAGACTAA
>2880 89 187
TATCTAGCTCTGCTATAGGCTTCTTAATATACGCTAATAAATCTGGCCTCTCTATGCCTACTAGGTATAGTAACTACTACGTCCGCTCT
>2881 144 242
TTAGAGATAGCGAAGGTCCTTTAGATAATAGTAGGTATAGCGAGCAGGAGCACTATACTAGTATATACTTTATAGCTACCGCCTTACCTAGCTAACAGTATCCTAACGTTTAATAGCAATAATATTACTCTATTTATAGAGCGC
>2885 45 27
GGAGGAAAATATAGTATAGTAGATTAACACGTGTTCGGCGTTAGG
>2886 45 172
GATCTCTAGTCTTAAGAAGGCTAATAGCGTAGCCTTAGCGCGTAG
>2887 47 86
AAGCATAGCAAGAACTCTATTTTAGTAGTATAGCTAATCTTATTACG
>2888 46 17
CGAGCGTTAATTAGGTTAAGTACTACGCCTATAGTAAAAAAGAATA
>2890 46 164
AGAGAGACGTACTTAACCTACGCTCGTTTAGCTAGGCGATCGCGAG
>2891 47 1863
AGCAAGCCACTGCGACAGCAGTTTCTGCAGAAGACGCAGCAGCGGCT
>2892 48 31
CGTGGCCTATGCCTCTTCTATAGAGGACTAATAGGACTTCTAACAACG
>2893 52 277
CCTGGCCATCCATGCGGCCGAAGAACTCCAGCTGGCCGTCGGGAGGGCGGTG
>2895 53 18
TATAGGCGTATTATAGATAGCTAAAAGTGCTTCTACTACTTATATAACGTCTA
>2896 59 488
ATAATAAAAGGCGGGGTATAAGATCTAGCAGCGCAGACGCTCTAGATAACTATAACCTA
>2899 69 326
GATCTCTAGTCTTAAGAAGGCTAATAGCGTAGCCTTAGCGCGTAAGTAGCGCTCTAAAAGGCGTATATA
>2900 60 45
AGCTTCTAGATAGGTATTATTAGCTCAATAAAGGTTATTATAGGCGTAGAGAGACGTACT
>2901 62 109
CTTACTGCGACTAAAGAGTAGACGATTATCTAATATATCTTTAACCTTAATTCGCGAGGATT
>2902 104 601
GACTATATTCCGATGAAAAACGACGCGTTTTGATCAGTTTTTGTTTTAGAAAAAAAGTGGCTTCCTTGTAATAGCGTTGAGCGCGCGGTAGTCGATACATAATC
>2903 112 185
CGAGCGTTAATTAGGTTAAGTACTACGCCTATAGTAAAAAAGAACATATATCTAAGTATTATAGAAGAAGTTCTAAAGCAAGGAGCACTAAAGTAAACTAAGTAGCATAAAG
>2904 158 334
ATAACTATCTATACTTAGGTATATGCGTAAATAAGCGCGCTACCTGTATGTTACTTAGTATAAGTTTTAGGTAATACTCCTCCGCTAAGTATACTTCCTTAGTAAGCGCGCTTACTATTCTTTTCTCTAATACCTAATCGACACCGCGTTAGCTATAG
>2909 45 744
GCTTCGATAGCACAGCCTGTGGGTCATGTGGGACTATACCAGCGC
>2911 48 379
ATAAAAGCTAGGGTTGCTTCTATACCTATACTAGTGTGGAGTAGTAGT
>2912 47 88
TTACTAGTAATTATAAGGACAGCTCTAGCGCGTATAGAGCTCTAGAG
>2913 51 53
AGAAAGCAGATTTAGTAGGGTAGGACTATAGAGTACAGGACTATAGCAGCG
>2914 49 61
CTACGTACTTACTATTAGTAATAAACTCTATAACTCTCTCTATATATTA
>2915 47 26
TATGTATCGCCGCTTACGGCTCTTACGCTTATTTGCCTTATTAAGAG
>2917 51 45
ATAGGTTTCTTTCTAAGGCGAGCCTTACGCTCTCGCTATTCTTTCGCTAGT
>2918 59 478
TGTCTAATTTTCTGCATGGCCTTTTAGTTTTCAGGTTTTGTCGTGATAGGAAAACTTTA
>2919 53 2873
GTCAGCCACAAGATGACAACGAACCAGAACCTATTGAAGTGGATGGAGAAGAG
>2920 58 59
TAAGAGGGTATTTAGCTAAGTAGGTAGCTTTGTTTAGAGCGGTTGCTCTTACTTTATA
>2921 55 87
TCTTTAATTTCATCGCTATTAAATAAGGAGCTAGCGTACGCTATACTCGCATCTA
>2922 59 184
TTAGAACTCTAATTAGGTATATAAGTAGGTAAGATATAGAAGAAGAGTATATTCTATAA
>2923 58 54
ACTCCTCCTGTTGCGTAGCTAGAAGAGTCACATTCTAGGACTATATCTCGCTTAGAGT
>2924 63 517
ACTCCTCCTGTTGCGTAGCTAGAAGAGTCACATTCTAGGACTATGTCTCGCTTAGAGTCGAAT
>2926 89 119
GCTTCGATAGCACAGCCTGTGGGTCATGTGGGACTATACCAGCGACTCTAAAGCCTGCCTGTATATTCTTCTCCGTAAAAGTCCGCTCA
>2927 68 136
ATAAGATGCTAGACTAAGAAGACACTAAGTTAGAGACTAAGGAACAGACTCTAGACTTAGGCTAGCAC
>2928 74 118
ATAATAGGTAGACGCCTAGGAGGCGAAAATACTACGCAACGCCTACGAAGTTAAGGCTTAGAGTACTCTTATTT
>2929 94 592
AGCTAGTAGAGGACACTAGAGCTAAGTACGGCGTATACGACTACGACGTGCATAACTTCGACGAGACTAGCTTCTAGATAGGTGTTATTAGCTT
>2930 99 146
GGCTATAGCTATTAACTATTCTTTAACTCTAGCTTAATCTTATAATCTACTCCTAGACCTTAGTGTAGAGGAAGTTTCGACGCTTTCTTTAGGTTAAAG
>2934 45 73
CCTGGTCCACACACACAGGATCACCACCCGCACAAAGCGAGGACC
>2935 46 21
TATAAGGGGCTACGCTCGGGGAGCTATTACATAGGTATACTAGAGT
>2936 45 4
AGTAGTGTACTTCTTCTAGTCGGCTTCTTAAGAGATTTCTAGTTG
>2937 45 43
CTATAGTTTCTATAGCGCTATAAAGCTAGTTAGGCTCTTTCTTAA
>2938 45 45
TAGTAATAGAGGATAGTAGCTAGACTAGTTAGGCTATTATCGCTA
>2939 46 56
ATATAATTAGAGTCCTTCTTCTAGCTTCTTTATAAATAGAACTAGT
>2940 45 19
CTACGCCTATAGTAAAAAAGAATATATATCTAAGTATTATAGAAG
>2941 47 64
CTGCGCACTTAGCTAATAAACCTTAAGTACACTATTAGACTTAGCGA
>2942 45 32
TAAGAAGCCTAACTACGCTATAATAGGCGATTAAGTAAAAGACTC
>2943 45 25
TAAGAAGCCTAACTACGCTATAATAGGCGATTAAGTAAAAGACTT
>2944 46 25
TGCTCGCTCGCTTGGGGTGCCCGCTCGCTTGTGAACCACGTTACCT
>2945 50 53
TCTACTACCGCGTAGGTTAACCTAGCGCGTGGGTTAGTTTCTGCTAAGAC
>2946 48 58
ACTTATTCGTTCTATACTCTTCTAGTATATTTAGTAGTACTAGTCCTT
>2947 47 93
AAGCTTTTTAACTGCCTTAACTATATAGGTAGGTAAGCTATTAACGT
>2948 55 117
AACCTAAGCTACGCACAGACGCGTACTCTAAGTAACCTTCGAGCGGGATAGCCTA
>2949 49 133
ACCTTCTTATAAAGTCTTTTACGGGTAGCAGGACCTACACCTTAGTACT
>2950 49 693
GCCTGAGTCTGGAGTCTGTTCCTCAGTCTCCGACTCGGTGTCTTCTTGG
>2951 55 97
AACCTAAGCTACGCACAGACGCGTACTCTAAGTAACCTTCGAGCAGGATAGCCTA
>2952 52 48
AGCACTTTCTAGAAAGGCTCTCTATTTACTAAGAAATCTACTCTAGCGCTAA
>2953 50 129
CTTATATTTACGCGATTTCTACTTAGTTATTACTACTAATTACTCTTTAA
>2954 61 69
ATCTTAGGTTAAGAGCAGAGGTTAGCGTATATAGACATAAGATTATAGCGACTATAGATAG
>2955 58 121
AAGCTTTTTAACTGCCTTAACTATATAGGTAGGTAAGCTATTAATGTGCCTTCGAATC
>2956 72 141
GCGAACCTTAGTATAGAGTAAAGGAGCTACCTCTAGATAGAAATACCTAGCATGTTATTAGCATCACGAACT
>2957 70 246
GTCTATTTAGCTTCCTTAAATATATCTTCTATTAGATAGTTCTTAAGCTTAGTCTAGTATATTAGTAGAG
>2959 82 1183
CCTGGTCCACACACACAGGATCACCACCCGCACAAAGCGAGGACTAAGGAAAGCCTCAGCAATGCTGTGGCACAAGAGACTC
>2960 79 358
ATAGGCTGCAATCCTAGGCTCAGCAACGGTGGCTAGATGTACTTGAACGTTTCTCGCTGTCGGATCGGCTTTATAGGCT
>2961 104 283
GAGAGCTATTACTTAATCGATTTTCAAGATCGCTATAAGGAAAGAAATATTATCCTTCTTTGTATACCTGCGCACTCTTCGCACCTACTACAGCCCCTTGATGT
>2962 105 182
AGCAGGTTTAATAGAGGTAAAGCGTAACTATCGACTAAATTAGGCGCACAATTAGAAAGACATTTAACTACTTCTTATTATATTAATTTCTATTATTCTTATACT
>2964 45 18
GGTACTAACTACTAATAATTAACGGCTATAAGAGCTATTACTTAA
>2966 45 55
GATCTAGCAAGGTAGTACTATAGAGTATAGTAAGGTAGTAGCTTA
>2968 47 251
CTTCTTAAAGTAATCTAACTAGGTAAGCCCTAGCTAGTTATTTATCT
>2969 47 1911
TCAACTCGGTCGTGCAATACTTCCCCAGCCTGGACTATCTCTTCAAG
>2970 47 52
TCGGTTTTAGGATTTAGATAATACGCTTTTATAAGCGTTCGTCTCCT
>2971 46 5
AGTATACTTAAACGTTTCTCGCTATTAGATTAGCTTTATAGGCTGT
>2974 49 57
TAATATCTATAATAGAGGCGGCGAATATCTACACTCTCTTCTTCGGGTC
>2975 50 656
ATCTCCAGACTACTAAAGGAGCTGGGCATACAGCTAGAGAACCCTACAGT
>2976 54 100
CTAGACTAAAGACTACTACTTAGTTATCCTTCCCTTTTTAGGCTATATTAGCGT
>2977 56 107
TACTTATTATCTAAGAGCCTATTATGCCTTTAAGTAATACTAATTCTATATAGTAG
>2978 61 91
CGGGCAAGGTGCTTATTAACGTCTGGTTTAAAAATTTGCCTCCCGATTAGGTCCTTAAGGT
>2979 56 67
GTAGAGGATCTAAGTTAGCAAGACGTAGTCTGTTAATATAAAAGACTAGGTAGTGG
>2984 89 775
TATCCCGGAGGCAAAAAAGATAGCATAAAATAGCAAAAAAACAATAGCAAAACAGGTAATAGAGGCTTAAATAGAGCCCTGGTAGTGCC
>2990 45 204
TTAGGAATTAATATTAAAAAGAGTAAGTTAGAAATCTAATTAATT
>2991 46 64
TATAGCAGGTTACCCTACTCGCACGTTAAAGTAGCGGTCAAGAGGA
>2993 46 6
TAAGAAGCCTAACTACGCTATAATAAGTAATTAAGTAAAAGACTTA
>2994 46 18
AGAAAGTAGATTTAGTAGAGTAGAACTATAGAGTATAGAACTATAG
>2995 48 48
GGCCATCTCTCTAAGGCTTCACTCGTCCGCAAACAGAGCAGTTCCGTA
>2996 47 7
ATACGAGTATTAGCTATTAAGAAGCTACTTCTAGTAGTTAAGCGTAA
>2997 50 30
TCGATTCTCTTGACCGCTACTTTAACGTGCGAGTAGGGTAACCTGCTATA
>2998 48 45
CGTAGGTACGAGCGTTATATCTAGTCTACTTGTAACGCCCGCACCGCC
>3000 48 64
TATTTTGTAATAGGCTAGAGCCTAGTAGGTAAATCCTCGATAGTATCT
>3002 64 82
TTTAGGAAGGTATTTATAGCAAGTCGTTCGAGTAAGATTAGAAATATATTAGTTAATAGGAACT
>3004 65 222
CTAAGTCTGAAAAAACCTCAAAGGGGAAAAAGCCATAGGATCTTGAACGAGGCGTAGGGTTGTAA
>3005 61 927
TAGGGCTAACCTTAAGGATCTAATTAGTGGGCAGATTCTTAAACTAGACGTTGATAAGAAC
>3006 84 251
ACCTATCTAGAAGCTAGTCTCGTTAAAGTTATACACGTTGTAGTTATATACGCTGTACTTAGCTTTCGTGTCCTCTACTAGCTT
>3007 77 232
CCTAATGGGAAGTGGCGACTGTGTGTCGACTTCAGGAGGTTGAATAGCGTAACGATTAAGAATCGATATCCCTTACT
>3009 95 241
ACTATCCTACTAATATCGCTAACATACTGCTCCGAACGTCGTCTGGATTCCTTTGTAGCCTAATTATTCGTAAATTTCCTAGATTAACGCTGCCT
>3013 47 79
ATATAGGACTAGACTAGCACCTCTAAACCCTGCCTATATATTCTCCT
>3014 45 10
ACCCCGCTACGCGCGCGCCGCTAGAGTAAGCACTAAGAGAGCGAT
>3016 46 33
ACAGTTTAGTAGTGCTTAAGCTTAATACTTAATTTTATTAAGCTAA
>3017 45 37
AGGCAAGCCCTAGCTAGTTATTTATCCAGCCGTTAGGGCTAACCT
>3019 46 15
ACAGCCTTAGAGAGATATAGGAAAAAGAAGCGGATATAACTAGGCA
>3020 47 43
TAGGGAAGCAAAACGTAAGAGCTAACGCGCTCTTAAGAAGAGAATAG
>3021 56 126
CGACGTCGACACAACAACGCGTTATGTCTCAACTACGCAGGTCTCAAATAACCTAT
>3022 60 45
GAAAAGAAAGAAACCCAAACCCTGTTTTCGAGTTGGACCGACTTTAAAGATGAAATGGGA
>3023 48 83
AAGAAGATCTTTATAATAGAACCTATCTTAGCGACATTCGACTCTAAG
>3024 49 31
TACCCTAGGTAAAAGAGGTACCTAATATAATATTATAGAATAAAACTAC
>3025 59 71
AATAAAGGGATATTAACCTTATCTTAGCGAGCTGCTACCTCTACCCTTACTAAATAGTC
>3026 54 54
TACGAGGCTATTGCGTAGGCGAAGGCTGTTGCGTAGCAGACCTCTCTAAGTATA
>3027 55 43
GATCGCTCGGTTTATAGTCGTGCAGAAGAGACTAGAGATATTAGGGCCTAAGAAG
>3028 51 89
AACCTGCGCTTGTTTAGCTAGGCTGGCTTCTCTTAGCTTATAAAAGGTAGC
>3030 68 161
AGAAAGGTATAGAAACTATTAAGTATATTAACTATATAATAGAGGGTAAAAGGCCTATCTTAAACTAG
>3031 63 57
CTCTTTAACCTTATAGATATAGGTAATAAGTAGCGCGTTCTAGTGTAGTATAAGTTTAGCTCC
>3032 70 70
TAAGAAGCCTAACTACGCTATAATAAGTAATTAAGTAAAAGACTCGCGTATAAGCTTTAACTAAGACCTA
>3033 83 449
AGATTAGCGTATTTATATAGTTAGAGGCAATTCGCATAGAGATGCACTAAACCTAGTTCTAGCCGTTGCAGCCGTATATAGAT
>3034 89 268
TTAGAGTAGGACCTCGTCTAAGCCCTAAAGGTCCTTCGCTAGCTGCTAGCTTACTAGGTAGTACTTCTATTTAATTAGGTACTATAGGC
>3035 81 168
GCCTACGCCTTAGATTACAGTAACCCACTCACGGTTACCTAGTTATATCCGCTTCTTTTTCCTATATCCCTCCAAGGCTGT
>3036 97 14525
CCACAGCCGGCCTTGCGCGAACGACTGCGCAACCGGCCCCGCATGCTCGACCTGCGGAATGCTGGCGGGCGAGGCATGAGCGGAAGCAATGGCCGCA
>3037 109 158
ACAGTTTAGTAGTGCTTAAGCTTAATACTTAATTTTATTAAGCTGATTAGAGAGCCGCTAATATTGTACGCTAAAGGCTATAGTAGCGCGTTGTAGGCTCTTAAATTAG
>3038 45 4
CAGGTAGAGCGAGTACTAGAACTAGTAGGTCGAGCGTTAATTAGA
>3040 45 10
GCGGAAGGCTAAGTAGATATTAGCTAGCGTAAACGCTTAATTAAA
>3041 46 15
ATAGCCTATAAAGCTAATCTAATAGTAAGAAACGTTTAAGTATATC
>3042 47 11
AGTAACCGCTTTTTAAGCCGCCCGCTTTCTAAGAGATATAAAGGTAA
>3043 48 73
TCTTCTAGAGAGCAGGCTTATTAGGTTCTAAGTAGAACTTAGGTGTAA
>3044 48 36
CGTGGTTTATAAGCGAGCGAGCACTCTAAGCGAGCGAGCACCTCTCTA
>3046 48 178
AAACACTAAGTAATCTATACGAATTTAGGTCGCAATTAAGGCTTATAA
>3047 46 145
TAGTAATGGTGAGAGTGCGTCGAAGAGGGTGCGAGGAGAGAGGCGG
>3048 58 145
AAACACTAAGTAATCTATACGAATTTAGGTCGCAATTAAGGCTTGTAAGGGAATCCTT
>3049 48 102
GTCTAAATAACGCTTAGACTATCCGCATAGTCTATAGGTAGAAGGTTA
>3050 48 20
CGTGGTTTATAAGCGAGCGAGCACTCTAAGCGAGCGAGCACCTCCCTA
>3051 51 133
GGTTAAGGGGGTAGCGATCTTTATAAAGTCCCTAATAAACTTTCGGTAGAA
>3052 64 91
AATATAAAAAGATCTTAAACAAGGCTAATATATAGACCGCAATTCAGGCTATCTAATAAGACGC
>3054 91 237
CTAGAGGTCCTATAGGACGATAAAATCAATATCGAGGATCTATTGATAGCTCGTTAGCGTCGTCGCTAGATAGTATATAAGACCTTAGCTA
>3055 65 756
TAATTGCCTCTATCCTCGCGGCTACACATCCTGCTCTTACTGCTCTTGCTACTCTTACTTCTATC
>3056 59 130
GCTTAGCGGCTATAGAGGCCTCTACAGCTACCTAAGCTACTACCTTACTATACTCTATA
>3057 60 56
TATTACTAAGCCTAGAATTATAGCCTATAAAGCTAATCTAATAGCGAGAAACGTTTAAGT
>3058 68 50
AGAGGATATAGAGCAAGTAATATACTATATACTAAGAGAGGATTGGCCGCGCTTAGACAATATCGCTT
>3059 75 222
AGTAACCGCTTTTTAAGCCGCCCGCTTTCTAAGAGATATAAAGGCAAGTATAACCTAGGACACGCTGCGCGCTAT
>3060 97 192
GGGTATATTAATTTAAAGCTTCTATTATTGCGCTCTAGAATCTCCGTACTTACCTAATATAGCCTTAGCACTAGCTGTTTATATACCTCTACGTAGT
>3061 87 106
TAGTAACCTAACTCTAACCTAACCCTAACCTATTTGCTAGCGTATCTAAGAGTTATCTAACTAGTCTACCCTTCTATGCCCGATGTC
>3062 92 118
CCCTAGTTAAGGACTAATTAGTTATTAAGATAGTACTAACCTTTATCGATATAGGCTTAGAGAGTTAGGTAATCCTTTTTCTAATAGTTTAT
>3063 90 174
GTATATTTAGTAGTACTAGTCCTTTCTTCGTAGTCGCGACCTACCGTATCTAAATAACTCCTATCTTCTAAGGGTCCTTCTTATAGATTC
>3064 131 385
AACGGATAGTCTAGCTTAAGACTATTTGGTAAGGGTAGAGGTAGTAGCTCGCTAAGATAAGGTTAATATCCTTTTATTATCTTACGCATTAGGCTGGCATCGTCTACTCGCACTCCTTTAATACTCTAGAC
>3065 119 405
GGTTATTTACAGAGCGGCTCGGAATAACCTTCTGCCTATAGACTATGCGGATGGTCTAAGCGTTGTTCGGACGCGAGTAGTTAATCTGTGCGTCTTACGCACGTAACCGAGATATTATC
>3068 45 38
AAACGCTTAGCCTAGTTCTTGCTAATAGGCTTACTACTACGTACA
>3070 48 532
AAACTAACCTACGCGCTAGGTTAACCTACGCGGTAGTAGAATACGTTA
>3071 46 43
TCCTCTTAACTACTACTTTAACGTGCGAGTAGGGTAACCTACTATA
>3072 48 46
AAACTAACCTACGCGCTAGGTTAACCTACGCGGTAGTAGAATACATTA
>3073 48 219
AGCTACCTATAAGGACCTAGCGGCTATCTAGCGCTAGTTCGACCTAGT
>3074 48 27
GTTGTCAACCTAGTTCTTGCTAACAGGGTTGCTAGCGCGCTTATACAA
>3075 50 171
ATATTAAGGGGCTATAGTAGGTGCGAAGAGTGCGTAGGTATATAGAGAAG
>3076 51 79
CAGATTAACACGTGTTCGGCGTTAAGTAATCGGCGCTAAAGGTTGAGTATT
>3077 47 26
TTAAAGGTTACTTAGAGTGCGCGTCTATACGCAGCTTAGGTTATTCT
>3078 47 120
ACGTAGTAACACTATTTTATATACTATCTATTACGCGCCTTTACTTA
>3080 50 60
GTTGTCAACCTAGTTCTTGCTAACAGGGTTGCTAGCGCGCTTATGCAAGA
>3081 54 106
CGTAGGTACGAGCGTTATGTCTAGTCTACTTATAACGCCCGCACCGCCTCTCTC
>3082 58 186
CTACTACTTAGTTATTCTTCCCTTTTTAGGCTATATTAGCGTAGCGGTCTAGCTCTAT
>3083 60 103
TAGAGGGCACACTTACTATATAATAGTAGGTAATAAGCCCTTACAGTTTAGTGTGTTTAA
>3084 57 36
TTAAAGCGCCTTAATAAGCTAGAAGAGGAGGCTGTAGTTAAGCGGATTCTTAAAGAG
>3085 79 81
TAAGAGGCACTTAGAAAGAAGCGGAGCTAAACTCGACGTACTCTTAGGCAATATAGTCTTAGTAGATAGTTAATATTAC
>3087 89 541
CGCTCACGATGCTGACAGGCGCCGGAGTACGGATTAGTCAAGTTATCGCTAACGAGATCGGAAACTTTGACGTACAAGCCTTTCGATTA
>3088 89 92
TACTCCGCTTCAGTGCGTGGCCATGATCCGCTCTCGCAGGTGCAACCTCTGCCTGTGCAATACCGTGACTTTTCGCTATGGCAGAGGCA
>3090 45 37
GAGCGTTTTAGTATAGTATTAGCTTACTACCTTTTATAAGCTAAG
>3092 45 219
CCCCCCCCCCCCCCCCCCCCCCCCCCCCCCCCCCCCCCCCCCACC
>3094 45 8
GACTAGGTCGAACCAGCGCTAGATAGCCGCTAGGTCCTCGCAGGC
>3095 45 8
GACTAGGTCGAACCAGCGCTAGATAGCCGCTAGGTCCTCGCAGGT
>3096 50 100
TAGAACGAAGGGAACCTAGTCTAGCTCCCTAGACTTTCACACCTAAGTTC
>3097 46 24
TATGCTATTAAAGCTTAATATAGTAGTATAGACGCTAACCTAATTA
>3099 46 33
CCCCCCCCCCCCCCCCCCCCCCCCCCCCCCCCCCCCCCCCCCACAC
>3100 47 514
AGACGTACCGTACAGCCATTGAACTCGATAGGCTCGGTGTCTGTGAG
>3101 46 29
TGCCTAGTTATATCCGCTTCTTTTTCCTATATCCCTCTAAGGCTAT
>3106 53 614
ACGTACCTATTAAGATGGAAGACCTCAAGCTATACGCGATGGTAGACGCCTCA
>3109 55 1776
GCCCTGCCGCCAGCCGTGCAGCAGCCAGTTGCCGATGCTACCACGGCCTTCCAGT
>3110 51 577
AAGGCTGCAGCAGCGCGTCGCAGGCTCTTAAATTAGCCTAAGTTATAGGCC
>3111 52 28
TAGATAACAAGAGTCTACGCACTAAAATAATTAGTAGAGTCTACAACTCTCT
>3112 56 34
CTTAGTTATCTACGTAGACCTTAAATTCCTAGTTAGTTGTAGCGTTCTTTGCTGCG
>3113 65 150
ATAGCCTTTAGTAATACGAAGCTTATTAAAGGCTATAATAATATCGAGCTTAGTATAGACCTTAG
>3114 89 156
ATCTAGTATAGGAGTCCTAGTAAATAGACTTCCTATTATTTAAAAGTATTAACTACTCCTAGTAGTTTCTTATTATAAATATTATAGTT
>3116 89 1052
ACGTACCTATTAAGATGGAAGACCTCAAGCTATACGCGATGGTAAACGCCTCATTCGCCAACAACAAGGACATGAGCTCTCAAATAGGA
>3117 137 681
GCGTTAGCGCCTAAGAGTTACTTAAGATACGTTATAGATAGCTGTAGCGCGTCTCTGCGACAGCGTCGCGTCGCGTTCGATAGCTTTAAGAGCAAGCTATAATTAAGCCTCTTTTAAAGCTAGTAGATTGTTTTATT
>3118 45 21
TAGCTATCTACAACGTATCTCGAGTAACTCTTAGGCGCCGACGCG
>3119 46 76
TTTATAATAGAACCTATCTTAGCGACATTCGACTCTAAGCGAGACA
>3121 49 30
TAGTGATAGTAAGAGTGCGTCGAAGAGGGTGCGAGGAGAGAGGCAGTGC
>3122 50 21
GTATTATTATTAGCGCGCTAGTAGGGTGTGGGCGACTCGCTTAGGTAGGC
>3123 48 12
TGCGGGGTTACGCTTCTTTAATATTTACGCGCCTTATTATCCTTATTT
>3124 49 109
TAGCGGCGGCGTCTTATTAATCTAGCTATTCTTTAGTTAGGCTAAGATA
>3125 52 53
CTACCCCTTTAACCCGCCTAATAGGCGATGTAAGCTTTACCTAGGGAAAAGA
>3126 51 20
TCTTATAGCTGTTAATTATTAGTAGTTAGTACCCCCTAATAGTAGAGCGTC
>3127 55 87
ACTATAACGTGTATAACTTTAATAAGACTAGCTTCTAGATAAGTATTATTAGCTT
>3128 55 76
GCTACGCCTAATATAAGCTTACTACGACTAAAGAGCAAATAATTGTATAATATAT
>3130 60 37
GAGTAAGCGTCGTTAGAAGTCCTATTAGTCCTCTATAAAAGAGGTATAGGCTATAATACT
>3131 71 74
TAGAGTCCTCTTAATAAAGTTATTAACCTAGTTTTTACTAATAGGGTTGCTAGCGCGCTTATATAAGAGTT
>3132 81 195
ACGTGCTCGTCTACTTAAAGAATAAGAAGAAGTACTATAAATACGTCCGCACTATAGTTAGAAGACTACTTAACGCTAGAC
>3133 80 461
AAGCTCTGCACTGTAATTACTTTGTAATTCCACTAAGTCTATGTTCTAATACGAGTGAGACCCTTTCACGTAATTGCAGT
>3134 89 118
CGTCTCCCCTTCTGCGCCGTCCAGCGAGCGAACAAGGCATCGGCGGACCATGGTCTTGCTGTAGGGAATGTTGCTCACAGCTATCGTAG
>3135 87 260
TAAGAAAGAGCCTAACTAGCTTTACGGCGCTGTAGAAACTACGGTAGGACTAAGTATAACGCGCGAACGTGCTAGAAAGATATAGAG
>3136 120 265
ATAGAGGGGATCGATAGAAAGATATCGGAGATAGATAAGGTCTCCAGGTTCGAGTTTAATATACACAGTCACTAAGAGGTTATCTATGCGTACGTACTCAATAGCATAGATAAAGAAGTT
>3137 101 119
TAAGAACTAGCGTAACTAGCTATACGACGCTGTAGGAACTATAGCAAGACTAGGTACAACGCGCGTATATATAAAAAAGATATAGAAGCCTCTTCTAAATT
>3138 119 264
GTAATAGAAGATAGTAGCTAGACTAGTTAGGCTATTATTACTACCGTAGAGTTCTAAGGGACTTTTAGTAGCTTTTATAGTAATTCTCTAGCTTCCCCTACTTTCTTTATTTATCTTAT
>3139 110 419
TATCTATATACGCCTTAGCTAAGTACCTCGCCAGAGTACCTAACAACCAAATATACTAGAAGATTATATAGATGCTTAGAAATAACAGGTAGAAGGAAGCCGCTATAGCC
>3141 45 7
TAATATTATAGGCGCGCTCGCAAAGTCCTAAGTATATATTATAAG
>3143 45 1495
TCTCAGACGGCTGGTCGGTCGACGTGCTGATGCGTGAGTTGGCTG
>3144 45 19
GTGCTTAAGCTTAATACTTAATTTTGTTAAGCTAATTAGAGAGCT
>3145 45 59
GAAGAGCGCGAAGAGAAAGAGCTTTTAGTAGCTTATCTAAAGGCG
>3147 46 4
ACACTCTATAAGTACTTAGAAATCTTTATACTAGCGTACTTAGACG
>3148 46 107
TAAAGGAGTGCGTAGGCGGAGATTAAGCTTCGATATTATAGCTTCT
>3150 48 16
GTTGTCTTCGCGGGTAAGGTGCTTATCAACGTCTAGTTTAAAAATTTG
>3151 50 115
TTACTTAATCGCCTATTACGGCGTAGTTAGGCTTCTCGTAGCTTATAAAG
>3152 56 175
GGTTATTCTTTAACCGCTAGTTAGGGGTATAGCCCTAGCGTACGTCTACGCACGTA
>3153 55 32
ATTATACACGAAATATACTCTTTAAGGGCCTTAGGATACCTAGGGAGAAACCTTA
>3154 46 35
CCTTCGCTAGTTAGTAGTCTCTTAATAAAGTCTATTAAGATCTCCT
>3155 57 77
TTCTATTAGATAGTCCTTAAGCTTAGTCTAGTATATTAGTAGAGGTAGTAGTTAATT
>3156 56 196
TGGCTCATCCTGCTTGCGACACTAGAAGGCAGCGAACACACGAGTAAGCGGACGTA
>3157 59 1585
CCACTCGTTCATCTCTGCCTTGTCGATGTCGCTGCCATCGTACATGGACGTCCAGCCGA
>3158 57 152
AACCTTCTTATATAACACAGAACACCTTCTTTTAGACGTATAATACTATCTTTTAGC
>3159 64 76
ACACTCTATAAGTACTTAGAAATCTTTATACTAGCGTACTTAGATAATATACTAGTGTATTCTA
>3160 71 127
TCCTACTCTTTCTTAGTAATGTACGCGTATACCTTGCGTTTATTCTTTAAGCCTAGAGGGCGTCCTCTCTT
>3162 84 172
AACACTTACGCGCCGACGCGCTAGTATACCTACACGACGTAATTGCTAGCCTAACTTAAGGAAGCTTACCTAGAGAGAAGAGGA
>3163 89 205
TAGTTCTAAAAGTCGCGACTTATAATAACTACTAAGAGTTGTTTGGAAAAGCCTTATTATAGAGAATAAGTAAGAGATAAGCTCTACTA
>3164 89 133
CCACTCGTTCATCTCTGCCTTGTCGATGTCGCTGCCATCGTACAGGGACGTCCAGCCGACAAAGTCTCGCCCGATGTTCTCGGCTTGGA
>3165 95 256
GCTAAACTTAACTTTCTTAATCTTTCTTTTAATCTTTTCTTCCTCCTTAGAGATCTAGTCCCCGCTGCGTTAGATGCTTCTAGTAGTACTTCTAT
>3168 46 18
CAAGTCTCGTTTCTTAAATCTCTTTAGGTAGGAGTTAAAGTATCCG
>3169 46 10
CAAGTCTCGTTTCTTAAATCTCTTTAGGTAGGAGTTAAAGTATCTA
>3170 49 47
CGCACCTTACTTAAATGCCTCTTAAGTGTATAAATAGGCTTCTTTTTAC
>3171 51 123
TAATTTCCTCTTAGCTATTTCTTTAGCTAAGTATTATAGCCTATACCTCTT
>3172 51 15
ATATAGAGATAGTAATATAGAGTAAGAGAGATAGAAGAGGCTAAAGAGGTT
>3173 56 61
GCTAGTAGGCTAGCTATAAAAGCTACGGCCTAAGGCTTAGCAACGTGTGCTAAGTA
>3174 57 176
TAATACTAAATTGCGTCTTTATAAAGGTAATAAATGTTTAGAGGGCTTAGATAATAG
>3175 62 3709
TCATCCAGACTGCTGTTGGACAGCAGTAACTGCTCTTGGAATTCCATCACGTAGCTGCGGAT
>3176 57 189
TCTATTAAACCTACTACCTTCTAGGCGAGCCGCTGCGCACTTAGCTAATAAACCTTA
>3177 51 299
TTTAGAAAAGCCTTATTATAGAGAATAAGTAAGAGATAAGCCCTACTAGTT
>3178 61 167
TAAATTAGCGTCGATTACGACCTAAACTCTAGGGTATTACTTAGGGTTTTAGACACCTAGG
>3181 63 416
AATAGCCTAAATAGCTATTAATAGTAGAGACGTAATATTAATAGGAGTAGCGCTATTCTTCTT
>3182 83 427
AGGTTATAGCCGCAGTACACCCAAGCCACGTACTGCTACGACTATAACACTACGCTAAGCTTGTTACAACCCTACGCCTCGTT
>3183 67 307
AACACTTACGCGCCGACGCGCTGGTATACCTACACGACGCGATTGCTAGCCTAACTTAAGGAAGCTT
>3184 76 67
TAAGAGCTAAGTTATATTAGTAAGGATTCGTGTAAGACGAATAGAAAGCTATCTTAGCCTAACTAAAGAATAGCTA
>3185 71 135
TATTATTCTATCTAAGTAAGTAGAAAAGCTCGCTTTTATGCTCGTAGAGAGCATCTCGCTAGTCTATATAG
>3186 89 108
AAGACTAGGTATAACGCGCGTATATATAAAAAAGATATAGAAGCTTCTTCTAAATTAGATGCGAGCACTATATACGCTAGCTCTTTATT
>3187 89 140
AGGTCTCTTACCTAATCCTTTTATAGGCTCGCCTATCTCTTTCGTATTATTCTCTACTTAGATAGGGTGCCGTATAGTGTGCTAATATC
>3188 90 189
TATATTATTCTTAGAGTATAGTAATTGCGGCGTTATTGCGGCTATATAGTACTATTAGGTTTAACTTAGTATCCTACTATAGACCTTATT
>3190 104 285
AATATCGTAGAAGGTTTAAGAAGAGGAGAGTAAAGCTAGCGCCTCTATATAGTATATAAGGATAGTAATATAGAGTAAGAGAGATAGAAGAGGCTAAAGAGGTT
>3192 45 9
AATATACACGTTAAACCCTAATTATTATTATCTTTATTAGAACCC
>3193 45 55
TAGCTAAGTACCTCGCTAGAGTACCTAACGACTAAATATACTAGA
>3194 45 39
GTTCTTATTAACGTCTAGTTTAAGAATCTGCCTACTAATTAGATT
>3195 45 47
GTTCTTATTAACGTCTAGTTTAAGAATCTGCCTACTAATTAGATC
>3197 45 19
CACACACACACACACACACACACACACACACACACACACACAAAC
>3198 45 3
TTAAGTAATAGCTCTTATAGCCGTCGATTATTAGTAGTTAGTACC
>3199 49 109
TTAACCTAAAGGAAGCGTCGAAACTTCCCCTATACTAAGGTCCTAGAGT
>3202 56 230
AACTGCAGTATCATTGTTACTTGCGTTGTCAAGCACAAAGTACCTAACCCTCGCGT
>3203 52 24
GCACGAGTAACACAGGTTATAAATCTTTAATTTTATCGCTATTAAATAAAGA
>3204 58 260
GGAGGATTGGCACGATCTCACCTTATAAGATCGCGAGAATCTATGAGAAGGACCCTCA
>3205 51 46
TACGCTAAAGCTTAAACCTAGTAAATACTAAAGAGTATAGCTAGCGACTAG
>3208 59 91
ATGTAGGACTAGACCAGCGCCTCTAAACCCTGCCTATATATTCTTCTTTATAAAAGTCC
>3210 72 2826
AACTGCAGTATCATTGTTACTTGCGTTGTCAAGCACAAAGTACCCAACCCTCGCGTTGTCAACGCCAAATAG
>3212 89 101
TTTTATTAAGCTAATTAGAGAGCCGCTAATATTATACGCTAAAGACTGCAGTAGCGCGTTATAGGCTCTTAAATTAGCCTAAGTTATAG
>3213 89 127
ACTCTAGAAGACTTTAAGGTGCTAGACTAGTTAGGTTCCTATAGACTAATAGCTCTAAAATTTAGATATATTAATTAGCGCGTTCTACT
>3215 201 1129
GTCAATTATAAGCGACAGAGACAAGCTCTTCACTTCAAACTTTTAGACAACACTTTTGGCCGCGATTGGTATAAAACGCAAACTATCAACAGCGTTTCATCCGTAGACAGACGGATAGACAGAAAGAATGAACAGAACTATGAAAGCATATCTTAGGATATACGTCAATTATTAGCAAACCAACTAGGTTTCGCTTCTGCC
>3217 45 6
AAAGCTTAGTATAAGTAATATAGGTTATAAATCTTTAATTTTATT
>3218 45 363
GCCTGCGAGGACCCAGCGGCTATCCAGCGCTGGTTCGACCTAGTC
>3219 45 2
GCCTGCGAGGACCCAGCGGCTATCCAGCGCTGGTTCGACCTAGTT
>3220 45 471
TGGCGCATACAGGTCGGTGGAGAACATCACACTGCCCCACAGGCT
>3221 50 28
ACCCCTCTTCTCTCTCCCCTTCTTAGGGGTTATCCCGGCGAAACTCTTCT
>3223 46 124
ACTATAAAGCGAATTTAAAGCGCCTTAATAAGCTAGAAGAGGAGGC
>3224 47 12
GTGCGTAGTAGTAAGCTAGTTAGTAAGTACTAAGCTAAGCGCTTCGT
>3225 49 975
GAGGCCGCCGACCCGCAACTAGTAGAGAGTAGAGAATAAGAAGGTATCT
>3227 54 230
AAAGCTTAGTATAAGTAATATAGGTTATAAATCTTTAATTTTATCGCTATTAAA
>3228 53 78
ATAAGGACGGCTCTAGCGCGTATAGAGCTCTAGAGTCCTCTTAACAAAGTTAT
>3230 60 45
AGTAATCCTTTACTTAATTAGAAGCTATCTTAAGCTCCTCCGTACGAGATATAAACCGCT
>3233 77 165
AAGCCTAGGATTGCAGCCTATAAAGCCGATCTAACAGCGAGAAATGTTTAAGTATATCTAGCTACTATTACTAAGCC
>3234 98 705
GACGCCCAGCGCACCGACAACTCATTCACCTACCAAACAGAAGACGGCGACCATGGCACTACCTCAAAGCCTGCCCGCAAAGTCACTGGCTACGTGAT
>3235 89 109
TCTCTACTTACAAGTTATTACTAGAAGCTAGTTAGTAAGAACTAAGCTATAAACTTCGTTAAGCGCCGCCCTAAGCTTAAAGTTAAGTT
>3236 89 133
TAGTAGAGGTAGTAGTTAATTACGATAGGGCTTTACGCCTTTAGTGAGTAGCCTCTTAATTACTACTTTATCTACCTCTGCTCTATAGT
>3240 871 4609
GTCGTTGATTATCGCAATACTATTAAATCCTACTTTAACTAACTGTCCAGCACTTATAGGCGTGTCACCGTTAGCTATAGAGAGATCTAAAACGTTATCGAGCTCTATAGGTATAGGATCTAGCGAGGGGCTACTAAAGTAGCTAAGTAGTAGAAGGTATTCTCTAATATCGTTACTATTATCCGGTATCAACCCTTTAAGGCGAGTTGGAGCAAAATCTAGTAGTCTCTTAAGTGTAGATAGCCCGCCTAGAGCCAGCGGTGCTAAAGGTGGCATAAAGAACGTAGCTTATCCTAGGCCTCTAACTTAATACTACTAGGACAGCACCGCTTATATTCCTGCAGCTTTACTTCTTCTCTAAGCGCGCCTTCTTTCTATATTTACAGCTTTCTTTTCCTCTACTAAAGCATATTTAGGCGGCCGACCTCGCTTTTTTAGATTATTAGTACCTGCTGCCGGCATCTTAAGCTAACTGCAAAATGATGTATCTATCGGGAGCCTAGCAGTAGCACGCGCAAATAGAATTGATATCTACTATAAGCAGGATCGAGGTATTAGTAACGGCAGAAAAGAGTAGCGATAGGAAGAAGAGGGTACAAAGATTTAGCTCTCTAAGCTGCACAATCGGTGCGGCAGAACAATATATATAGTTGCTTAAGGAGTCAATTAGCTCGTACGGCTTCTAGACAGGCGATTATTATAAGATCGTAGATTAGGATTAGTGCTATCCTCGAAATCTAGATAGGGCTTAGTTTTATCGTCGAAATTCAAAACGGCTTAGCGCCTTCCTTGCAGCTCGAACTACCCTAACTTCTAAGCACTATAACGCGACAACAAAACATAATTAGAATAATTTACTTACAGCATCTAG
>3241 292 791
TATTTACGCGTTTAAGAAAATCCTTAAACGCGTAAATAATTTAAAAACGCTATAAGAGGCTTGGTGCTAAGCATCTTACCTTTACATCTTAAAAACTCTATAACTACTCCCTACTAACCTAAAATTTTAATAAATCTATTATCTATAGTATCTATTATTATTATGTTATTAAATACCTTATTAGTAAGTGCGATATTAACGCTACTATCGCGAAGACCTGTAACGCCGCCACACTTTAACGCTATTATATAAACTAAAACTGTTTATAATACTAGCAATGCAAAGTACTAGC
>3242 45 5
CTAGTTTTTACTAATAGGGTTGCTAGCGCGCTTATATAAGAGTTT
>3243 45 100
CTATAACGTATAGAGGCGGCGTAATAAGACTAGAGACCTAACTAG
>3244 46 55
AATTAGGAGGCAAATTTTCAAACCAGACGTTAATAAGCACCTTGCC
>3245 45 18
CGTATACCTAGTAGTTTATTAGCTATATCTGCTACCTCGCACAGC
>3247 50 112
GCTAGAGTAGCTAAGCTAGGACAACGGGTTACGACATTACAAACACAGTG
>3248 46 149
TGTATAACTTTAATAAGACTAGCTTCTAGATAGGTATTATTAGCTT
>3250 47 167
CTACGGCGCCTTAGCGATCGAAGAGGGCTTATAGTAGTAGTAATTAA
>3253 46 206
CCGGCGACCTAACGCGCCTACGCCTTAGATTATAGTAACCTACTTA
>3254 49 38
CCTAAGAGTACGTTAAGTTTAGCTCTACTTCTTTCTAAGTGCCTCTTAT
>3255 48 89
AGTCGCCTACACTCTACTAGCGCGCCAACGTCGACGCTATAACGCGTA
>3256 56 31
CTGCTAACTAGCGAAGGTATAACTTTTCTTATAGTTGTTACTAACAGGCTTAGCAA
>3257 52 31
TAGCATTGCGTCTATATAGCCTAGGTAAAGAAGCGACTCTTATATAACCTTA
>3260 65 52
TTAAGTCGCTAAGCTTTAAGCAGCTAATAAGGCCGCTACGCGACATAAATTATATAAAAGAAAGT
>3261 71 283
TATATACGTAGGTAAGCTATCTACATGTCTTCGAATCCTCTCTTAAATTAGCTTTAATTGCGACCTAAGTT
>3265 47 65
TCTTTAATTTTATCGCTATTAAACAAAGAGCTAGCGTATATAGTGCT
>3266 48 176
AAACTAACCCACGCGCTAGGTTAACCTACGCGGTAGTAGAATACGTTA
>3267 49 80
GAGTATTATTAGTAAAGAAGGCGTTACTAGCTATCTATAGGCCTGCGCT
>3269 49 78
AGCTCGTTTCTTTAGGCTAGGTCTTCTTACTACTCTAACTACTCTTTAG
>3270 60 132
ATAACGCTCGTACCTACGTAGTTAAGATTAATAGTGCTAGTGATAGTAGCGATTCTAATA
>3271 49 24
ACCCGATTAGAGTTCTAATCGGTTAAACTCTATATAGTAGTCTCAGACG
>3274 58 316
AATAAGAGTACTCTAAGCCTCAACTTCGCGGGCGTTGCGCGGTGTTTTCGCCTCCTAG
>3275 51 61
GATGCAGCAGCTGTGGGCGGGGGTGCTGGCCATCGCGCCAGAAAGCATCGG
>3276 70 450
ATTACTGAACCAGTGCTCGCTCAATGGGACCCTGATCGAGAGACTATCTTAGAGACCGACTCGTCTGGTT
>3278 126 302
TCGCGATTATTGTTTAAGATTATTTATAGTTTCCTATAGGTGCTGGCCTAAGTCTAGAGTCTGTTCCTTAGTCTCTAACTTGGTGTCTTCTTAGTCTAGCATCTTATTATCTAGAGGTAGAGCTCG
>3280 45 925
GCCATCCATGCGGCCGAAGAACTCCAGCTGGCCGTCGGTAGGGCG
>3281 45 69
TATCCGCTTCTTTTTCCTATATCCCTCTAAGGCTATAATAACTAT
>3282 45 32
GAGCTAAACTTATACTACACTAGAACGCGCTGCTTATTACCCGCA
>3283 45 53
ACTCTATAGAGGAACTCTAGAGTTTCCTTAACTAGTAATACGACG
>3286 45 23
TAGTTAGAGTAGTAAGAAGACCTAGCCTAAAGAAACGAGCTTAAG
>3287 46 131
AGGAGATTATAAGTAAGAAATAGAAACGCTAAGGTCGTAGTTAGCG
>3288 49 46
GGTCGTTACCTATTCTTTAATTCTTTAAAGACTAACAGGGCTTCTACCG
>3289 49 53
CACCGAGGGTGGTATCCGTAATTAAACAAGATTGAGTAGGCGATGAAGA
>3290 47 456
ATCATCGCGTTGGCGTTGTTGACAAACTCTTCGCTCGCGAAGTTTGT
>3292 58 107
CTCTTTAAGCTCTTGTACGCGAGCCTTAATAAGAACATTTTTATACAGCATCTCCTCA
>3293 52 89
CGTGGATGGCAAGCGAGTGGGCCAGGCAAGCGAGTAGGCCACCCCACTAACT
>3294 61 108
TCTTTAAAGATAGCACTCTAGAAGAATTAGGCGACTAGAAAGACGAAGGCGAGCAAAGCGA
>3295 56 49
TAGATCTACTATAACTAGAAATCTCTTAAAGAGCCGACTAGAAGAAGTACACTACT
>3296 56 59
GCTAGAGCTATTCTTATAATTACTAGCGAGCTACCTGCGAGGACCTAGCAGCTATC
>3297 68 211
ATAACTATCTATACGGCACTACTATCTATAGTCGCTATAATCTTGTGTCTATATACGCTAACCTCCGC
>3298 56 33
TTTTATAGAAAGTTTATTAGGAACTACTTCTAGATTACAGCACCCCTTATAGAGAT
>3299 71 214
GGTTAAAGGATAACCTAAGCTGCGCACAGACGCGCACAGACGCGTACTCTAAGTAACCTTCGAGTAGGATA
>3300 89 194
AGGAGATTATAAGTAAGAAATAGAAACGCTAAGGTCGTAGTTAGAGCCTTTACTACGAGGTAAAATAGGCTAGATACGCTCTAATAGAT
>3301 78 256
CACCGAGGGTGGTATCCGTAATTAAACAAGATTGAGTAGGCGATAAAGAGGATCTCTAGGTTGAACTTAAACGTAGCG
>3302 89 149
GATTCTAGAGCGCAATAATAGAAGCTTTAAATTAATATACCCGCCAATAACTAACGCGCAATTAGGCGTAAACTACGTAGGTAACTAAG
>3305 134 677
AAGTAGTAGGGGGTATCTATCCTTCCTTGTAATGGCGTTGAGCGTGCGGTAGTCGATGCATAATCGGAGTCCTCCTTCTGGCTTCTTTGTAAATAGAACTGGTGAAGAGGCTGGCGAGCTGCTCACACGGATGA
>3307 165 602
TCTATCTTTTATAAGAAACTACTAGAACTAGCACTACTAGATGCTAAGTTAGCGATAGACGTCGAACTTAAGGATGACAAGTACAAGGTCGAAGAGATTAAGGACCTATAGAAAGACGGTTGTTAGTAGAAGTACTTAGTTAAATAGTAAGGATAGCTAGAGAGC
>3309 45 13
ATAACTATCTATACTTAGGTATATACGTAAATAAGCGCGCTACCC
>3311 47 43
CTGGCTAAGGCCTAATCGCGCTCCTCCTTAACGCTCTTTATAAGTAA
>3312 45 943
CCAATGTTCTCCTTCTGAACATTGTCGATTGGCGAGTAGATGTCG
>3313 46 258
TGTAATTCTCGCAAAAGGCGTGCTTTGTCGTCTGCTCCTACTGCAA
>3315 47 50
TTCAAAGTCGTACTCGTCTAGAAACTCTAAAATATTCTCGCTATTAA
>3317 50 333
CCTTTCCTTGCAGCGATCTTGAAAATCGAGTGAGCAATGGCTCTTATGGC
>3318 48 8
TAGATAACACTAATTACTACTATTAGCGCTAGTAGCTAGTTAGTGCTA
>3319 48 28
TCTTATACAAACAGCCAATCAATCAAGCCGGGGGCTGTCAGCTTGCTT
>3320 50 4566
CCTTTCCTTGCAGCGATCTTGAAAATCGAGTGAGCAATGGCTCTCATGGC
>3321 50 69
TCTACTACCGCGTAGGTTAACCTAGCGCGTGGGTTAGTTTCTGCCAAGAC
>3322 51 2705
CCTCTCTCCTCGCACCCTCTTCGACGCACTCTCGCCATCACTACGACTACT
>3323 51 32
TTAGCTAGCGTAAACGCTTAATTAAACGCAGCCTTAAACGCAGGTAGAAAC
>3324 48 29
AAAGCTAGAGGGTAAATCCTCGCGCGTCTAGGTTAAGAATATATTATA
>3328 61 95
GGTAGGTTAGGTTAAGTTTAGGTTAGGGTCGCTGGTGTCTAGTCCTCTTCTATACCTATTT
>3329 68 62
AGTCTAGAGCTTACTTCTCTATCGAATATAACTCTAGTATACCTGTGCAGTAGCTCCCTGAGCGTAGC
>3330 76 291
GGTTAAAAGAACTAGTAGCAGCGGCGAGAGCTACACGATAGAGTTAAGCGAGGAAGCGGAGCTAATAGCGAGGCAA
>3331 77 105
GAGGCCCACTGTTACAGGCCTGTGTAGGTTAAACTGTTATTGCCTCAAACTTCCATCAACTTGAGTTGATAGTCTCT
>3333 97 497
GAAAGAGCAGACTACCTAGCAAAAGAAGCAACTAAAGAGGACCCCAGATCAATAACAAAGAGCATTGCCTACCTGGGCACGACAATCAAAAGGATAC
>3334 116 474
CTATTAACTCGTAGCGCGTTAATCCTCTTAACTACTACTTTAACGTACGAGTAGGGTAACCTACTACACGGGATTAGTGTTGCTTAAAGGCATAATAGGCTCTTAGATAATAAGTA
>3338 45 921
AGGCGTGGGTGGAAGCCGTGGCTGCAGCAGTCAGCTGGTCCAGTC
>3339 45 32
CTTAAGAGCTATAAGAAGACTAAGTTATAGATAGAGGTACTAAGC
>3341 45 27
ACTCTAAGCCTCGACTTCGCGGGCGTTACGTAGTGTTTTCGCCTC
>3343 45 16
AAGCCTTAAGCTTACGCGCGTTGCTTAGCGTTTAAGCTACCTAGA
>3344 49 38
TAGGTAGAGGATACTATAGAAGAATCTAGAGACAATTAGCGCGTGGTTT
>3345 48 34
GGCCGATAGGGAAAACTAAGGTTAGAGACGAGGAGAAGAGAAGCTAAG
>3346 57 64
CGTAAGAGAAAGTAGATTTAGTAGAGTAGGACTATAGAGTATAGAACTATAGTAGCG
>3347 48 92
TCTATAAGTAGCCTTCTAATCGCCTCCTTAGTAGCTATAACTAAGTTT
>3349 54 62
TAACCTTAGGATTCTTATAGAGGGCTCGCTTATAGTTATACTTATAATTAAATT
>3350 57 106
ACTCTAAGCCTCGACTTCGCGGGCGTTACGTAGTGTTTTCGCCTTCTAGGCGTCTAC
>3351 54 930
GCAGAGAACCAAGCGGAGAAAGCAATTACTCGCTTGAAGCAAACCAAATCAGTG
>3352 64 242
AGCCTAACTAAAGAATAGCTAGATTAATAAGACGCTGCTACTAACGAGAGCGGTATAGAGTAGT
>3353 89 339
TCGCATGGTGGCCGACATGGAGCGGGTGGAGCGCGAGCTGCTGGGCGACCCAGCCTTCTTCACGGCTCTACCCAGCCGGCTGCCGGGCC
>3354 89 114
TTAGGAGCGTCTTCTAGCGCGTTAATAAGATAAAGTTATTTAGGAGATATTATAGACTTTAGTAGCGCGCTTTATACTTTAAACACGTT
>3355 96 144
GCTCTAGCTATACGAGGTAGTAGATATAGCTAATAAACTACTAGATATATAAAGTAGTAAGCCTATAGGTAAGTACTAGGCTAAGCGCTTTATAAC
>3356 117 1002
ACTCTATCCCCAAGAACCAACCTAAGATCATCTTCGGACGACCTTCACACTTTAAACACCCTCAAGATAAGTAACACCCCGATGAACACACCTAACGAAACTTCGTCAAGCCGCACC
>3362 47 65
ATACGCTACGCTTTAATAGCGAGAATATTTTAGAGTTTCTAGATAAG
>3363 46 75
ATTATTAGTAGTTAGTACCCTCTAATAGTATAGCGTCTTATATGCT
>3365 49 52
TTTATACCTAAGTTCCGCTTAGAACCTAATAAGCCTGCTCTCTAGGAGA
>3366 48 51
CTAGTAGAGGACACGAAAGCTAAGTATAGCGTATATAACTATAATATA
>3368 48 52
CTACGTCGCACGAAGAATCTATAGAGAGTATAGAGTAATTTTATATTT
>3369 47 71
GCGAGGCTAGTAGCGCGTTTAACTAAGCGTTCTATAAGGCTGTAGTC
>3370 48 9
TAGTATCGCGAACACTACGTACGAACTATAATACTATCTTAAAACAAC
>3371 50 90
TTAGTAGTTTCTAGGCGTTAAGATTATTAGAGACTAAGAGTTAAGAACTA
>3372 49 27
TTATACTCGCAGAGAGCATCTCGCTAGTCTATATAGGAAATAGTGTCTT
>3373 52 61
TGCGGTCTGCGGCGGCGACCTTAAGTATTAACTACGTAAGATAACACGTAGC
>3374 54 35
TTAAAACTTACTACGCCTAATATAAGCTTACTGCGACTAAAGAGTAAATAATTA
>3375 49 43
ATTACTAAAGAAAATAGAAGCTCTAGATTAATAGGAGGCCTATATAAAG
>3376 55 50
TACTATAATCCAAGGCGTAGGCGCGTTAGGTCGCTAGATACCTCTCTTTGTTATC
>3377 57 145
GACTCGCCTTTATCTATATCCTTTAGGGGAACTTTGCTATCTAGCAGTAGCTCCCTT
>3378 59 94
AACTATAAGAGAGCTCTCTATAAAGATTCTATAATTATTAAAAGCTAGTTTAAGCTTAT
>3379 59 133
AACTTTATCTTATCGACGCGCTAGAAGACGCTTCTAACGCGACTACGAAGCGAATTTAA
>3380 67 134
CTTAAACGTTAAGTATTCCTCTTAAGGATTACGCCCCGAAGCCTGCTTAGAAACAACTTCCGCCTAG
>3381 67 2706
AAGGTTGTTGTCTCGCACCAGACGCACGATGCCGCGATGCTCTGCCATGACTCCCTTGGGCATGCCA
>3382 71 152
CCGCCTAAGAGACCTACGCCGCCACACTTACTAGAAGATCGTTTTAAATGCTTATAGCTATTACCGCTTAG
>3383 89 90
CAGGATAGTGATCGTCTGCGGAACCATATAAGCGGGCAGCTGGGATTCTAGCAACTCCGTAAGTCGTTGTTTAATACTGTACAAGTGGC
>3385 90 283
TAATAGGTAGACGCCTAAGAGGCGAAAATACTACGCAACGCCTGTAAAGTTAAGGCTTAGAGTACTCTTATTCGATAGAGAGTAAGAAAT
>3386 115 640
TTAGGATAGCGAATACTCCTATATACTTACCGCAAATCGCACCTAGTTCAGGCCACTCCTCGCCTTTACATAGGTTACCCTCTCTAATCTTCTTTAACAAACGCAACATGTCGCG
>3387 132 319
CACTCTAATAACGATAGTACCGTATGCCTTAATCTATACTCGTGTATTACCTACCTATAGGAAGTCTTCTTGTCTAGGTTCTTAGGTATTCGTGAATCGTTCGATATCGTTTCCTACGTGGCACGTGGTGCC
>3389 46 18
GAAAGAGCGCGAAAAGAAAGAGCTTTTAGTAGCTTATCTAAAGGCG
>3390 45 10
CATAGTTTCTTATATAACTATAGACTAAGCTAGGTATTAAGCTTA
>3391 47 37
CTCTAGAGCTCTGTACGCGCTAGAGCTGTCCTTATAATTACTAGCGA
>3392 46 113
GCTAGACAAATAACTAGCTAAGGCTTACCTAGTTAGATTACTTTAA
>3394 57 140
CTATTATCTAAGCCCTCTAAATATTTATTACCTTTATAAAGACGTAATTTAGTATTA
>3395 51 66
GGGGTAGTGAAAGCCTACGCTGCCGCGGGTTGTAGTAACGTTGGGCGGAGA
>3396 50 247
GCGCTCTAAAAGGCGTATATAGAAGCATAGAGTACTTATAAAGGGAGCTA
>3397 59 42
CTTACTATTAAAGTATAAGTACTCTTAGCGCGTATAAGACTTAGTATATAAGTACGTCT
>3398 49 43
CCTATTAGGGAGATACGAGGCTGTTGCGTAGGCGAAGGCTATTACGTAG
>3399 57 82
CTCTAGAGCTCTGTACGCGCTAGAGCTGTCCTTATAATTACTAGTAAGCTGCCTATA
>3401 56 52
GTAGTAGTTATAGTAATAGTAAGAGTGCGTCGAAGAGGGTGTAAGGAGAGAGGCGG
>3402 68 57
AGGACTACCGCGGCCTTAATAATATTACTATTAAAAACTAGTATTCTCTACCTCTTATTCGCGAGACT
>3403 65 215
TATAGTTATCTAGAGTATCTGCGCTGCTAGATACGCGACCCCGCCCTTTATTATCTATAAAGGAC
>3404 61 116
AGGACTACCGCGGCCTTAATAATATTACTATTAAAAACTAGTATCCTCTACCTCTTATTCG
>3405 62 419
AGCTAGATTAATAAGACGCCGCCGCTAACGAGAGCAGTACAGAGCAGTTAGAATAAGTAGGA
>3406 63 59
GCTAGAGTTAAAGGATAGTTAATAGCTATAGCCGCCGTAGAGCCCGCTATATAGTATATTAAG
>3407 69 170
ACGACTATAAACCGAGCGATCTTAATTACTACCGATAATATCGGTAGGTACTACTCTAGCCTCTTCTAC
>3408 78 167
CCTTTAAAGACGCGTTTTTTAACGTGTTTATAACAGAGAACTATTGTAAGGCCTTTAAGGCATTAGGACTTATCCCTC
>3410 106 952
GCAAAGACCGTAGCGCGTACGAGAATGAAGCCGCACACCTTAAGAAAGAGGAGAAGTACATGGATAAGTGGCGCAAATACGGTCCTGTTGGCGTCCTCTTTGACGT
>3412 142 485
TTTAATAGCGATAAAATTAAAGATTTATAACCTATATTGCTTGTGCCAAGCTTTTTTAGGCGGTTTGCTAGAGTAGGCAGCTCGCTAATGCTTTACGTTACTACTAAAATAGAGTTCTTACTATACTTTAAAGTAGCTTTTA
>3413 461 1322
ATTCTTTCTAAGTAGAAGAAATAATAGTTCTGCGACTATAGTAAAGCTAATAATCTAGATTCTATAATAAACGTAGACTCTAATAAATATTTAGACGTCTTTCTAGTTTATTAGTTTTAGCTAGGTAAGGATCTTCTTAACCTTTTTTATATCTAGGTGCCTACTATTTCGATCGATCCTATACCTAATAATAATTATTAAAGCATAGTAGAAATTAGACTTATACTCTAAGATAGTTGCTTTAGCTCTCTTTATGTCTGTAAGGACCTAATCTATATTTAAGAGGTGTTTAGCGACATATCGGCAGATGCCTAGCTCGATTTCTTCCTTATCGTACGTTATCTTAGGTTCTTTAACGCAAACGTTATCTAGGTAAGGCATATAGCGGTTCGGGATATAATCCTAGCAGATTTTAGTTAACGTATTCCACCACCGAGCCGGCTAGACTACCGAGCCGGCCA
>3415 46 10
AAGCTAATAATACCTATCTAGAAGCTAGTCTTGTTAAAGTTATACA
>3416 45 1037
TCCCTGGCGACGAGCAAGGCCTGACGGAAGCAGTACATCAGGACC
>3417 46 129
AGGGAAAGGTATCTCTATAGACCTAGACAAGGTTAAAGCTATTAAG
>3418 47 94
AACAAAGGGAGGTATCCGGCGACCTAACGCGCCTACGCCTTAGATTA
>3420 47 64
TATAGAGGTAGAAGATAGGTGCTAGACAACGAGAGTCTACGCACTAA
>3421 46 10
TGTATAGCTAGTTGCGCTAGTTTTTAATTACTACTACTATAAGCTC
>3422 48 9
AGATAATACTAATACTAGTTACTAGAAGAACCTTGCTTATTATTCACC
>3423 48 227
TACGCGTTATAGCGTCGACGTTAGCGCGCTAGTAGGGTATAGGCGACT
>3426 48 107
TTTGTTGAGACATGTCGCGTTGATGAGGGAGTAGAGGGTCTTGGCAGA
>3427 51 25
AGATAGTAAGCGAGTAGGCTAGGCAAGCGAGTAGGCTACCCTACTAACTTT
>3428 60 216
ATCCCTCGCAAGACTGCAACACACACAATAATACACACGTTAAACCCTAATTATTATTAT
>3429 67 51
CGCGGCTAATAACTAGAATACTACTAGATAAGAAGGACTAGTAGGGAACGCCTAAGACTACTCTATA
>3430 69 2792
GTTGTCCCTGCCGTCAATCCAACGGATGTCCATGAGGTCGCTGCGCTCGTATGCCTCACGCAATGCCAT
>3431 76 223
TACCCCCTAATAGTATAGCGTCTTGTATGCTTCTTAAAGTAATCTAACCAGGCAAGCCCTAGCTAGTTATTTATCC
>3432 72 4806
AATCTCTCTTGGGAACTGTGGCCAGAAATCCTTCGAGCTGCAGTATACCTGTACAACAGAACCCCAAACTAC
>3434 45 1296
TATTGCACAGGCAGAGGCTGCACCTGCGAGAGCGGATCATGGCCA
>3435 45 10
ATAGATAACCCCGCCGCTAATATAGGCGATCTAGGGAACGCGCGG
>3436 47 37
CGTAGGTATAAGCGTTGTGTCTAGTCTGCTTATAACGCCCGCACCGC
>3437 47 24
GACAACTTCGCTTATACGACTCTAGATTCTTTCTATACCGCTGCGGT
>3438 45 148
AGGTTAGCCCTAACGGCTGGACAAATAACTAGCTAGGGCTTGCCT
>3439 47 146
CTCGTACCTGCGCAGTTAAGATTAATAGTGCTAGTAATAGTAGCGAT
>3440 45 26
AACTTAGGAAAAGAGTAGCTCTAGACTAGAGTCTTAGTCTAGAGC
>3441 45 10
TATAGCCTCCTCTTCTAGCTTATTAAGGCGCTTTGAATTCGCTTT
>3442 46 33
TAAGCTAATAATACCTATCTAGAAGCTAGTCTCGTTAAAGTTATGC
>3443 46 25
TCTTCGCGGGTAAGGTTCTTATTAACGTCTGGTTTGAGAATCTGCC
>3445 50 161
ACTATAAGCCCTCTTTAATCGCTAAGGCGCTGTAGACGCCTTAGTAGCTA
>3446 48 2422
CCCACAGCTGCTGCATCGCCCGCTCTGCTGGTGTAGAAGGCTGCTGCT
>3447 50 31
TTAGTGTAGTATTAGCTCGCTATCTTTTATAAGCTAAGAGAAGCCAGCCT
>3448 48 47
TTAGAAGTCCTTAGAAGCCTTCTCTCTATAGTTTAGTTCTTCCGCATA
>3449 56 52
TTAGAGAGATAGGCAGACACATGCGATAAAGATTCTAAAGAAAGCAATTACCTCTC
>3450 52 115
ATAGAGAAGGATAATATTCCTTTCCTTATAGTAATCTTAAAAATTAATTAAG
>3451 63 81
GAGTAGTCTTAGGCGTTCTCTACTAGTCCTTCTTATCTAGTAGTATTCTAGTTATTAGCCGCG
>3452 54 48
ACTATAAGCCCTCTTTAATCGCTAAGGCGCTGTAGACGCCTTAGCAGCTACCTA
>3453 71 236
AGCAAGCGAAGATAAAGAGGACTTAGGTAAGAGCTAGGTTATATCGGCAAGGATTCGTGTAAGACGAATAG
>3454 65 168
GGCTTAAGGGGCTCTCGGAACAGGCGCTAGTACTAGTATAATATCGTAATCTACTATAACGCTTC
>3456 86 224
TTATATTCTTCTATATAGACGATATTATTCTCGTATACTATAAGGATATAGAGAACTAGGCACAGCAGGCTATTAAGCGTCTTTAG
>3457 89 110
ATAGTGTTACTACGCGAGAAGATAAGCACCCTTCAAGAGGCTCTGGACGCAGCAAATAAGCGTAAGAGCCGTAAGCGACGATACGTACG
>3458 89 388
ACTTAACTTTAAGCTTAGGGCGGCGCTTAACGAAGTTTGCAGCCCAGTTCTTACCGACTAGCTTCTAGTAACGACTCGTAAGTAGAGAA
>3460 128 351
AGTTAGGCTCTTTCTTAATTACTACTACTATAAGTCTTCTTTAATCGCTTAGTAGCTATAGAGGCCTCTATAGCTACCTAAGCTGCTGCCTTACTATACTCTATAGTACTACTATGCTAGATCCGCTT
>3461 144 269
CGTAGGTATAAGCGTTGTGTCTAGTCTGCTTATAACGCCCGCACTGCCTCTCTTCTTACACTCTCTTCGATGTACTCTCGCTATTACTATAACTACTACTCGCCTATTTAGCTAATAATTCTTATACCTCGCTAACTATAAGAG
>3463 45 30
TAGCTTAATAGCTAGCTAGTAATTATCCTACTCTTTCTTAGTAAT
>3464 45 5
GCGTACTAGCTTTAACTAAGATCTAAACTTATAAGTATTACTTAA
>3465 46 110
CTAGCGCGCTTATGCAAGAGTTTATTAGCTATTCCTCGAACGTCAG
>3467 46 10
ACGGCTATAAGAGCTATTACTTAATCGATTTTTAAGATCGCTATAA
>3468 49 53
AGATAAAGGAAGAGGAGGCCTTCCTTCCTAAGTAAGGGAGGGATGTAGT
>3470 54 304
AGTTTAGGTCTTAGTCGAAGCTTATACGCAAGTCTTTTACTTAATCGCCTATTA
>3473 63 163
TATAGCGTCTTATATACTTTTTAAAGTAATCTAACTAGGTAAGCCCTAGCTAGTTATTTATCT
>3474 56 51
TAGATTAATAGGAGGCCTATACGAAGGACGTTTAGAGCGAGGAGAGGCGCTTACTA
>3475 55 35
TTAGCGCTAGAGTAGATTTCTTAGTAAATAGAGAGCCTTTCTAGGAAGTACTTAG
>3476 57 61
TAGTAATATAGAGTAAGAGAGATAGAAGAGGCTAAAGAGGTTAGTATTACTAAGTAG
>3478 51 132
GTAGGCTACTACTTGTCTAAGGAACGCTCGGACAACTGTTTCTGTCTTGAT
>3480 62 422
AGATAGTAGAATATATAGAAAGATGTACCCCTTGAGGAGGGGGACTAATGTGTATTTTCGAT
>3481 64 55
CTATCTAAGTAAGTAGAAACGCTCGCTTTTATGCTCGCAGAGAGCATCTCGCTAGTCTATATAG
>3482 67 216
AGAACCTACGCGTAAGGTTGCCGGAGTACGAAAAGAGATAGGCCCGACAATCTAGAGCTTACCCTAG
>3483 67 80
AGAACCTACGCGTAAGGTTGCCGGAGTACGAAAAGAGATAGGCCTAATAATCTAAAGCTTACCCTAG
>3484 66 127
TTATAGATATAGAGGCTCGAGGGGCTCTTAGAATAGGCGCTAGTACTAGTATAATATCGTAATCTA
>3487 125 650
AACTCCCCACCACAACTTCTTTCCTAAGACTATAGCCTCGGCCCAAGCAATGTCTATAAGGACCTTATCCATCTATAAAGTATGTTCGAGAACAAACCGACGCACACCATCGAAAGCTTCCTCTC
>3492 45 15
TATTAGATTTAGAATCTTCTTCTATATCTTTCTAATACGTACGAG
>3496 45 21
CACACAACTAGAGCAGGTCTCTTTTATCGAATAGTATACTATCTA
>3497 45 54
CTTATCAACGTCTGGTTTGAAAATTTGCCTCCCGATTAGGTCCTT
>3498 47 64
AAGGCCTTTAAGGTATTAGAACTTATCTCTCTTAACGCGTAGGTTAT
>3499 47 48
AAGGCCTTTAAGGTATTAGAACTTATCTCTCTTAACGCGTAGGTAGT
>3500 46 19
AGGTATCTTCTAGATTAGATATAAGTATAATATACGCTAGCTTCTT
>3501 49 106
AATATGCGCGAGTAAGTTTTATATAGAAAAAAAGTAGATTTAAGTAGCG
>3503 48 56
TATAGGCTCCTTAATATACGCTAATAAATCTAGCCTCTCTATACCTAC
>3504 48 89
ATTTCTTACTAATATCGACTTATACTACGAGTATAATAAAGTGCCTAA
>3505 47 53
AGTAACGCGCGTAAGCTTAAGGCTTAGTTAAGTCTTATACGTAAGCG
>3506 49 76
CGTGGTTTACAAGCGAGCGGGCACCCTAAGCGAGCGAGCACCTCCCTAC
>3507 50 20
TTATCGATAGACTACTAGGCTAAGGCCTTAAGTTGCGTAATAATGTAGTT
>3508 51 16
TAGATATATAGATATAGTTGGAAACGAAAGAGTAGACTACCTAGTAAAAGA
>3509 51 62
GTAGGTAGTTAAAGTATTAACACGGGGGGTATACTACTCTAAATCCTAGTC
>3510 57 637
ATCCGGCAGCTTATAAAGCCTATTAAGACACGCTAGAATAGCTATTTCAACACGTTT
>3513 60 75
CCTATTATTTCTAAGCATCTATACGATCTCCTAGTATATTTAGTTATTAGGTACTCTAGC
>3514 60 225
CCCTATTACTACCTACGTTACTTCTTAGTACTGCTAATCGTTCTTTAGAGCCTCTAGCTA
>3515 67 123
CTAGGCTAAGCGCTTCGTAACGCGCTTAGCTAAGCTTAAGATAGTCTTTAATCGAGCTAAAGATAGG
>3516 61 127
AAATTCTAATTTAGTTATAAAGTTTATCTTTAAAGAGATCTGCTATCGCTAAGGCGTACTA
>3517 1237 13309
AAGCTATAATTAACTTAATTACGAGCTCTAAAGTTGATTAAGTTAATTATTGGCATCTCTGGTCGCATGCATGTACCTAGATTCTGAAGTACCCCACATGCCAACAATGCGCCGGTTTCAACAGCGGCAGCTTGTTTCCGTGAGGCAAACGCCTTGAGTCGAGCATGCCTCGCTGCTTATCTAATGTCCCAGCACTTCTCTGCCGCCATGTCGGCCTCTAGATTAGGGTCCTCTTTATCTTTCGCCCTTTCTTTCTTGCTCTGTGAACTATACCCATCGAAAAGAAGTCTTTCCAGGACCATTGTGTACGTTTGGACGGCTTGGGCGGGAAAGTCCCAACTCATCGGCTGTCTACATCCGAGACATAACGCAGCGCACAACAGCATCATCATCGGAAAACGGAGGTGGCTACGCTCGGAAAAAGGCACAATTCCGGTCCAGCGTTGAAAAAGAAAATTCAAAATCACACTTCTTCCACTTGTTCTATTTTATTATTCCCGGTTTCCGTCACTGGCGGGCTCAGTGAAGTCTAGCACGCCACCAACAATGTCGACCTCGGAAGCTGACCTGAACCGAGGTACCGACCGCAGCAAGGAAGACAGACAAACAAGGTCACAAACCCCATCAGAAGAAGCAGTTATCGAAGCAAAGGAGAAAAACGATAGCGATGATGCATTATCAATCTCGTCGTTACCGCACTCGGCCTCTGAACATTCCGCGGAGACACATCAACCGAGGCCGTCCGACACCAAGCAGCGGCCTGTTAGTCTGGCAAGAACAACCTCAGTAAACCCAAAGGCTGTTATTGTACCTCGCTCCCAACGACGCGGATTGCTTGCCCGCTTTGCTCTCATCCCTGAAGTCGAGAACCCAGTGCATTACGCCAGGAAAACGAAATGGTTCATAACTTTCATAGTCGCCTTCTGCGCCATGGCAGGGCCAATGGGCTCTGCAATCGTTATGCCAGTACTTCATGACATCAGCACAGTATTCCATGCAAACGGGACCGTGACCAATCTTTCTGTTGCGGTGTACATGTTGAGTATGGCAATTTTTCCACTGTGGTGGAGTTCTTTCTCAGAGAGGCTTGGACGACGGACGATATACATTGCTTCTTTCCTCTGCTTTGCTATCTTTGGCATACTATCGGCCATTAGTACCAGCATCAGCATGCTGATTGTCTTCCGAACGCTGTCTGGTGGCGCGGCTGCATCAGTGCAAGCAGTCGGCGCTGGAA
>3518 90 160
GATACTATTACTACCTAAGAAGATAGACTAGAAGCTAACGAAAGTAGGTAGAGCGAGTACTAGAACTAGTAGGTCGAGTGTTAATTAGGT
>3523 45 27
GCTCGAAGGTTACTTAGAGTGCGCGTCTGTGCGCAGCTTAGGTTA
>3524 47 47
CTATCTTATCTATTAATGCGCACTAGATCTAAGGTACCCGTACTGCT
>3525 46 14
TTTACTATAAGAGCCCGCTGCTATATCTCTTTCTACTTATTAAACT
>3526 45 14
CTACTATATACTTAGTACTCTTCTAGTTAAGCTTCTATAACTATT
>3527 45 11
TATTACTATCTTCTCTAGCGTACTATATATAAGGCTCTCTATTAG
>3529 45 3
GAGGAGGTAGATATACTACGTAATTAGAAGCTCTTAGTCTCTAAA
>3530 48 75
TATAATAAAGTGCCTAATAATTAGGAAAAGATTCTTATAGTAAGTATA
>3531 46 26
ATTTCCTCTTAGCCGTTCCTTTAGCTAAGTATCGTAGCCTATACCT
>3534 48 802
AGAGAGCTATAGGCTATCCCGCTCGAAGGTTACTTAGAGTACGCGTCT
>3535 48 20
CTTGAAGGGTAGCTATCTTCTTACGTAGTAACACTATTTTATATGCTA
>3536 48 47
CTTGAAGGGTAGCTATCTTCTTACGTAGTAACACTATTTTATATACTA
>3538 56 150
CTTTATAAGCTATAAAAAGCCTAACTACGCTATAATAGGTAATTAAGTAAAAGACT
>3539 60 196
AGCGAAGATAAAGAGAACTTAGATAAGAGCTAAGTTATATTAGTAAGGATTCGTGTAAGA
>3542 62 41
GGTTGCGATACCTTTACCGCACCTTACTTAAATGCCTCTTAAGTATATAAATAGGCTCCTTT
>3543 69 145
GTTTCTACCTGCGTTTAAGGCTGCGTTTAATTAAGCGTTTACGCCAGCTAATATCTACTTAGCCTTCTA
>3544 76 101
ACGCTTAAACTCCTATAAGCTTACTGCCACTAAAGAGTAGATAATTGTCTAATATATTCTTGACCTCGATTCGCGA
>3545 89 173
TATTTAGCTCGTTAGAGATAAGCTCTATACTAAGAGCGTATAAGGTTCTTAGTGCTCTAATTAGTTAGAGCTATCTTATTTCTTAGCTT
>3546 85 166
GCACTTATTTCTAGCTATTTAGTTACTCTTTACTTTAAGTATAACACTACTAATTACCTTTTAGCAGGTTCTAGTCTAGATAGTT
>3550 45 48
AGTACTTAAGCTTAATACTTAATTTTATTAAGCTAATTAGAGAGC
>3551 45 58
AGCGATTTCTTACTCTCTATTAAATAAGAGTACTCTAAGCCTTAA
>3553 45 19
TCCGCGTCGGTTGTCTAGCGATATAATAGGGATAGTAGGTATTTA
>3554 46 22
CTACTCTTATACGCGCTATTATCTAAGTTATTATCTATCTTATCGC
>3556 48 59
AGTAATACGCCTTAACGCTAATCTACTATAGAAGCTCTAGCTAGAAGT
>3557 47 368
CTCTTAATAAGGCAAATAAGCGTAAGAGCCGTAAGCGGCGATACGTA
>3558 47 24
TTCAACGTGTGTATTGTTGTGTGTGTTGTAGTCTTGCGAGGAATAAG
>3559 52 89
AAACTCCTAGCTTACCCTTAGGAGAGCTAAGCGCTACTATTACGTATTATCT
>3560 52 69
TTATTAACCTAGTTCTTACTAATAGGGTTGCTAGCGCGCTTATACAAGAGTT
>3562 58 153
TAAAGAGTAATTAGTAGTAATAACTAAGCAGAAATCGCGTAAACGTAAGCGGATCTAG
>3563 53 66
ATTAGCTCGCTACCTTTTATAAGCTAAGAGAAGCCAGCCTAGCTGAACGAGCG
>3564 51 220
TTAAGAGGACTCTAGAGCTCTATACGCGCTAGAGCTATTCTTATAATTACT
>3565 57 41
AGCAGATCGCACAACTTCTAGCTAGAGCTCCTATAGTAGGTTAGTATTAAGGCGTAT
>3566 58 29
TAGTAATTATAAGAACAGCTCTAGCGCGTATAGAGCTCTAGAGTTCTCTTAATAAAGT
>3568 74 63
TCCGCGTCGGTTGTCTAGCGATATAATAGGGATAGTAGGTATTTGGTAATAACAATCTAATTCTATATAAGCGA
>3569 69 238
AATATAGTGGGTGCGGTTGCGTGCCAAGCCTGAGATCATGTCGCTATACGCGCGCTTTAACGGCGAAAA
>3570 97 439
ACTCTAGTATACCTATATAATAGCTCTCTAAGCGTAGTCTCTTACATTTTATATTCGATCCTAATTAGCAGAGCCTTACTATAAGACTCTATTACCT
>3572 109 331
TATTAGGACTTATCCCTCTTAACGCGTAGGTAGTGTTAGATTACCTTAAAGTGCGGCTGCGTACCCTACTAGAACCCCTCCTCCTAGAGACGCCGTGGCAGTCGAAGAC
>3573 121 287
TTACTAAGCTAGAGTTTCTACCTACGTTTAAGGCTACGTTTAATTAAGCGTTTATACTAGCTAATATCTACTTAGCCTTCTACAGCGTAGGCCTTATTTCTCTATAACTAGAGGCTATTCT
>3575 45 16
AGTTAGTAAGGCGTAGTCTATTAATATAAAAGACTAGGTAGTATC
>3576 46 13
AAATAGCCTTTAATCGAGCTAAAGATAGGTAGAGAATACTATAGGA
>3578 45 21
TAGAAGCTATCGTAGCTAAGTTCCGAGACGTATTCGACCTAGCGC
>3579 45 692
AAAAAAAAAAAAAAAAAAAAAAAAAAAAAAAAAAAAAAAAAACAA
>3580 45 6
TCTAGCTTTACAAGGTAGTAGATATAGCTAATAAGCTATTAGCTG
>3581 46 20
TTAGCGGAGGAGTAGAGATCCTTCGAGGAGATAGTAAGGTAGTAGT
>3582 45 20
ACCTAAGCTCGTTTAGCTAAGTAATCGCGAGTAGGTTATAGTTAT
>3583 46 457
GCGAGCTGCTGGTCGACCCAGCCTTCTTCACGGCTCTGCCCAGCCG
>3585 48 126
AACGCTTATAAAAGCGTATTATCTAAATTCTAAAACTAACGTCCCGCT
>3586 47 61
AGTATACCTATATAATAGAACCCTAAACTATAATAACTACTAGAAGA
>3587 49 55
ATATTACTAAGCTAGAGTTTCTGCCTGCGTTTAAGGCTGCGTTTGATCG
>3588 52 32
GTAGGGTGTTTCTCGCCTTTAAAGATAGCGTATAGCCGCTAAGCCGAGGATC
>3589 70 90
AGTTAGTAAGGCGTAGTCTATTAATATAAAAGACTAGGTAGTATTCTAGAGAGGTATCTAGCTTAACTAA
>3590 68 566
ATATACTAAAGATAGTAGACTAAGGATATCTACCCTAGCTTGCTAATATAGAAGATATAGCTAATTCT
>3591 57 1294
GCCGCTCTCGTTACCTTCTCTGCCCTCGTCTTTGTCGTTGCTCTCATTGCTCTCGCT
>3593 89 112
TATCTTATACTAGGTTAACTTTATTCTAGAGGTTATACGCGACATATTACGCCTAGATCTATAGGACCTAGAATACGTAGTCTATATAG
>3594 87 121
CAGCTGTGGGCGGGGGTGCTGGCCATCGCGCCAGACAGCATCCGCCTTGACGACAGCTTCTTCCGCCTGGGCGGCGACTCCATTGCC
>3595 73 2423
TGAAGTCAAGGTTTTCATCGCGTAGAGTGAAGCGGAATCGGCCTGGTGCTTTAGCAGTGATCTGGCACTGATG
>3596 95 299
CGAGTCGCCTACCTAAGCGAGTTACCTATACCCTACTAGCGCGCTAACGTTGACGCTATAACGCGTAATACTTTAATAACGTATAGCTAAAACTT
>3603 45 6
GGATCTATAGAGAGTGTAGAGTAATTTTATATTTCGTACGTAGTA
>3604 48 110
AAGCCTTAAGCTTACGCGCGTTACTTAGCGTTTAAGCTATCTAGAGAG
>3605 47 12
TCTATCTTAACTACGTAGGTACGAGCGTTATATCTAGTCTACTTGTA
>3606 46 55
AGAGGAGACTCTTACTATAGGTAAGGTATAAGAAGTATTAGCTAAA
>3607 47 54
TTATTTATCTAGCTATTAGAGCTAACCTTAAGAATCTAATTAGTAGG
>3608 49 13
TTATACTCGCAGAGAGCATCTCGCTAGTCTATATAGAAAATAGTATCTT
>3609 51 48
TGCCTTACGTTTATTCTTTAAGCCTAGAGGGCGTCCTCTCTTACGTAGTTG
>3612 50 55
GTAATTAAGAAGCGCTCTAAATAGCTTTAGCGAGCGAATTTTTTACTAAC
>3613 49 103
TTATCAACGTCTGGTTTGAAAATTTGCCTCCCGATTAGGTCCTTAAGGT
>3614 49 20
ACCTACGAGGACCTAGCGGCTATCTAGCGCTAGTTCGACCTAGTCAAGT
>3616 63 69
TAAGGACCTTATCTATCTATAAAGTATATTTAAGAATAAACTAATATATACTATTAAAAGCTT
>3617 76 211
GATAATATCTCGGTTACGTGCGTAAGACGCACAGATTAACTACTTGCGTCTAAACAACGCTTAGACTATCCGCATA
>3618 74 69
AGTCTAGAGCTTACTTCTCTATTAAATATAACTCTAGTATACCTGTGTAGTAGCTCCCTAAGCGTAGCCCCTTA
>3621 120 468
TAAGTACTCTTAACGCGTTAGAGACTTAGTACGCTAATATATCTTCTATATTAATAAGGAAGGCTTCCTCCCCGCTTTTAAAGACGCGTTTTTTAATATATTTATAGAGGATAACTACTA
>3622 108 291
CGTCGAATTAGCCTCTTTAGAGTAACCTCTATAGTAGTAATAACCGAAGCCCCCTAGAGCTATTTCTAGACGGACGCCTTTTAGAGCGATATCTTAAGGATACTAATT
>3624 45 6
CGAACTCTTAGTTTCTATTACGTACGTTTCTTCTAAACTCTAGTT
>3625 45 44
TTGATTGATTGATTGATTGATTGATTGATTGATTGATTGATTGAT
>3626 46 961
GGGTAGAGCCGTGAAGAAGGCTGGGTCGACCAGCAGCTCGCGCTCC
>3628 45 53
AACTAGGTCGAACTAGCGCTAGATAGCCGCTAGGTCCTCGTAGGT
>3629 47 159
GTAAAGCGGAATCGGCCTGGTGCTTTAGCAGTGATCTGGCACTGATG
>3631 47 9
TTTGTACGTAGTGTTCGCGATGCTAAGAAAAAGTAGCCGGCTTACTA
>3632 46 6
TTCTAGTCTAACTAAAGAGTAGTTAGAGTAGTAAGAAGACCTAGTC
>3635 49 115
AACTAGGTCGAACTAGCGCTAGATAGCCGCTAGGTCCTCGTAGGCAGCT
>3636 47 34
TTTAGCTTACCCTTTAAGCCTATCGATCTAACTAATTTTAAAGCCAC
>3637 54 187
GGCAACCGTGAGTGGGTTACTGTAATCCAAGGCGTAGGCGCGTTAGGTCGCCGG
>3638 55 57
GCCTTTAAGGTAGCAGGACTAGTTCCTATTAACGCGTAGAGGGTTCTTAATCGCC
>3639 52 83
TATACTAGTTTCTTATAGTTTATAAGATTCTATTCTAGTTTCTACGTATTAT
>3640 51 23
GTTGGGGCGCCGGATACCTCCCTTCGTTGTCTTCGCGGGCAAGGTGCTTAT
>3641 54 53
CGAACTCTTAGTTTCTATTACGTACGTTTCTTCTAAACTCTAGTCGTATAGTCG
>3643 55 34
TAGCGGCTATTTAGCGCTAGTTCGACCTAGTTAAGTTAATAAAGGAGAAGTAAGG
>3644 55 53
AGTGCTTAAATAGATGCCCGATAGTAGTCTAAAGTATAACTAGCTAGAATTAGCT
>3645 68 174
TAGTAGTAGTAATACTAATAGGGGTAGGTAAGAGCTTATTATTTATATTACTAGCGTAGGTAGAGTAG
>3646 69 188
AAGACGGTGCTAAGCTCGTCCTAGAACTAATATACTTAGTCGCGCCCGAGCACGAAGCTAAGCTGCGAG
>3647 85 437
CACAGACGTATCCAAACCTTCTCAGCGTCGTAAGAAACGAAGAGGGAGCCCTTAGCGGAGGAGGGGAGTAATTGTCACAGGCTAT
>3653 45 8
GGTAATCGGCGCTAAAGGTTAAGTATTTAAGGGCGACTCTATAAA
>3654 45 4
TATAGGCTACGATACTTAGCTAAAGGAACGGCCGAGAGGAAATTG
>3655 45 36
GCGGTAGCGTTATAGATAGAGTTTATAATTAAGTGCGCTATAAGG
>3656 48 4407
AAAGGCGCACAGCAGATGGCGCATGAAATGGTGTTACTGCGCGAGAAG
>3657 45 44
AACTAGGTCGAACTAGCGCTAGATAGCCGCTAGGTCCTCGCAGGT
>3658 45 22
AACTAGGTCGAACTAGCGCTAGATAGCCGCTAGGTCCTCGCAGGC
>3659 50 12
CACGGGATTGCACAGGCAGAGGCTGCACCTGCGAGAGCGGATCAGGGCCA
>3660 53 293
AGAGAGTTATAGACTCTACTAATTATTTTAGTGCGTAGACTCTTATTATCTAG
>3661 50 74
CACGGGATTGCACAGGCAGAGGCTGCACCTGCGAGAGCGGATCATGGCCA
>3662 47 114
AGCAGTTTATTAGCTATATCTACTACCTTACACAGCTAGGGCGCGAA
>3663 49 43
CCTAAACGACTAGTTTATTAAGAAGGACTTTATATTATTAGTATTAAAA
>3664 49 24
GAAGTAGAACTCTCTATTAGTATCGTCGCGTATACTAAGAAGTTATAAG
>3665 60 52
CTTAGGTTAGTTCTTAGGGATAGAGTAATGCGATAGACACGAGGGGTGTATAGCACAATT
>3666 56 26
TAATTAGAAGGTAAATTTTTAAACTAGACGTTAATAAGTACCTTACCCGCGAAGAT
>3668 53 22
CTACTAGCAGGAAACGTCTAGAGTATTAAAGAAGTGCGAGTAGATAATACTAG
>3669 70 279
TAAGACCTACAAACGTGGATGCGCTCACCTGATGTGTAGCGCTCTAGGTTGCGATGCCTTTACCGCACCT
>3670 87 216
AGATACTATCGAGGATTTACCTACTAGGCTCTAGCCTATCACAAGATCTAGATAAGGTTAAAGCTATTAAAGAGTAGAAAGTACCTA
>3671 90 245
AGTAAAGGCTCGCTTCTAGCTTTTTACCTAAAGAAGCTTATAACATAAACGAGACGCCTTAGTAGTAGTAAGAGCTTAACGCTTCTCTAC
>3672 88 233
CTAAGTAGAATAGCCTATTACGATTTCTATTTACTATCTTTAACAGTGCTATATAGTCGTGTACAGTCGTGGTTTTAATAGGGTCTTA
>3673 81 183
TAGTTACTATAACCTATTCTTCCTTAATAGTTCTAGAAGTTATTACTATAGTTCTAATAGCTATTCTAGTCCTAGGTTAGC
>3676 45 5
TGTCTTATTAAAGTTATAGGTATCTTTATCTATAATACTATACTT
>3677 45 11
GAGAATCTAGAGACAATTAGCGCGTAGTTTAAGCTAGTAGAGAAT
>3679 45 12
CAACTTTATTAAGAGGACTCTAGAGCTCCGTACGCGCTAGAGCCG
>3680 46 21
CTAGCTAGTCTATTACTAGCGATTATTTAGTAGCTAGTATAGATCG
>3681 46 1350
CACCAGCGTCTCGGGCGCGAGCGACCGTCTGGCCAGCCAGCGCGCG
>3682 48 54
CTTAAAATAGCCTTTAATCGAGCTAAAGATAGGCAGAGGATACTATAG
>3683 46 164
CCATAGCTCCTCGAGCTCGTTTCTTTAGGCTAGGTCTTCTTGCTGC
>3684 54 38
ATACTCTATAAGTACTTAGGAATCTTTATACTAGCGTACTTAGATAATATACTA
>3685 55 111
AGCAATAATCAGCAGCATCCTAGGAACCGCCTGTCGTAGAGTCACCGAAGACTTC
>3686 54 104
CTTTATAATGGGCAAGATTTTATCACAGATAGTTATCACAGCCTTAGAGGGATA
>3687 63 243
GTTATATACTTAAGCCTCGCGCGAGCGTTAGTTAGAAAAGGATTGCCTAATATAATAGGGTTT
>3688 56 56
TTATATTCGATAAAGAAGAGAGCTATAGGCTATCCCGCTCGAAGATTACTTAGAGT
>3689 89 234
AAACTACTAGGTGTACATAGTAGTAAGCCTATTAGTAAGAACTAAGCTAAGCGTTTCGTAACGCGCTTAGATAAGCTTAAGATAGCCTT
>3690 74 72
CCTAATCGCTATAATAGGTAGACGCCTAAGAGGCGAAAATACTATATAACGCCCGCGAAGTTAAGGCTTAGAGT
>3691 89 292
ATTCTACTCCGCTTCAGTGCGTGGCCATGATCCGCTCTCGCAGGGGCAGCCTCTGCCTGTGCAATACCGTGACTTTTCGCTATGGCAGA
>3692 89 115
CACCAGCGTCTCGGGCGCGAGCGACCGTCTGGCCAGCCAGCGCGAGAGCACGTCAGACGCCGTGTCTAGCTGGGCATAGGTCATCTCTG
>3694 81 133
AGCGCTGGCAGATCGAGCGGGCCTCTGATGCGCACTGCCAGCGGAATCAGATACCAGGTCAGGCCAGGATGCAGTTCCTCC
>3695 89 1800
ATTCTACTCCGCTTCAGTGCGTGGCCATGATCCGCTCTCGCAGGCGCAGCCTCTGCCTGTGCAATACCGTGACTTTTCGCTATGGCAGA
>3696 89 148
CGGGAGCTGGCAGTCCGAGAGGTAGCGGACGACAGATGGATTGAATTTGCGGAGCGCAGGCTGGATCGCCAGTCTCTCCTGCAGCAGCT
>3699 255 1320
TGTCTGGCGAGGAATGCCATGGGGGGGTCGAGGAGGGGTCTTTTTATGGGGTTGATGGCTATGCCGGAGCCGTGGAGTAGGAGTGCGTTGGATGATACGACTGTGCTTGTTGTTTTCTTTGATGAGCTTGGAGAGGGTGGCGGTGGAGATGGACAGGTAAATAAGGGCGGTGTGAGCGGGGAGGCGGAGGGGAAGAAGAAGAGGTGGTGGTGGCCGTTGTGAGGAGGATGAGTTATCGAGATTTGATCAGGGGGG
>3700 45 10
GCTATTAGACTCTATATTAAAGATATAGAAAATAAAGGCTTTATT
>3701 45 31
AAAAGAGCAGACTACCTAGCAAAAGAAGCAACCAAAGAGGACCCC
>3704 45 8
GTTTATAGTTTCCTATAGGTACTAGCCTAAGTCTAGAGTCTATTC
>3706 46 64
TTCTCTAGCTAGTATAGTATCTCTATATTAAATTAGCTTAATAACG
>3707 47 36
ATAATAATAATTAGGGTTCAACGTGTGTATTGTTGTGTGTGTTGTAG
>3708 46 21
TGCCTTTACTATTAGAGCACTACTAATAAAAATACCTACTAAAACA
>3709 46 24
TCCTTATTTCTCTTTTTTAGGTATCCTCGCTAGGAGGCACCTCTGC
>3711 48 22
GATCGTATTTGCCGCTTTTAGACATCGGAGTTGCTAATACTATCCTAG
>3712 51 21
GGCGTCGTTGCGGCTACGTAGTACTATTAGGTTTAACTTAGTATTCTACTA
>3713 54 200
GCGACTAAGTAGGGGTTAGTGCGTATATAGACTGCGTCTAGGAACGCTCTAATA
>3714 55 33
TTTTAAGATTACTATAAGAAAAGGAATATTATCCTTCTCTATATGCCTGCGCACT
>3715 57 126
CGCTACTATAGTTCTATACTCTATAGTCTTACTCTACTAAATCTACTTTCTCTTACG
>3716 51 90
CCGCTGCAACTAGAAATCTCTTAAGAAGCTAACTAGAAGAAGTACACTACT
>3717 56 176
TTTATTAGAAAGGTAGGCATCGCGAGACAGTTAGAGGAGTTAACAAAAGCGGGTCG
>3718 52 44
TAAATACTTAACCTTTAGCGCTGATTACCTAACGCCGAACACGTATTAATCT
>3719 53 409
AATATAGTGGGTGCGGTTGCGTGCTAAGCCTGAGATCATGTCGCCATACGCGC
>3720 57 97
CTACTTATAGTTACCTAGTTATATCCGCTTCTTTTTCCTATATCTCTCTAAGGCTGT
>3723 78 71
TTTATCTCTAGACTACTAAAGGAGCTAGGCATACAGCTAGAGAACTCTATAGTTACTATCTAATATAATAATAAGTAG
>3724 68 148
TAAGACCTAAACTCGTAGGTATTACTTAGAGTCTTCGACTGCCACGGCGTCTCTAGGAGGAGAGGTTC
>3725 94 117
TAGAAGAAATAGTTAGAAGACTAGCAAAGGAATTTGCAATACTATGTTTACGAACGGAGGTGTAGAATATTCTAGGCAACTATTTAGCGTGTTA
>3728 45 7
TACTAGAACGCGCTACTTATTACCTATATCTATAAGGTTAAAGAG
>3729 45 14
AAATTGCCTCTAACTATATAAATACGCTAATCTAGTTAATAATAG
>3730 46 8
TGGAGGGATACGGGAAAAAGAAGCGGATATAACTAGGCAACTGTAA
>3731 49 218
ACCTTATAAGATCGCGAGAATCTATGAGAAGGACCCTCAGAAGTTAGGA
>3733 53 34
TAAATTAGAGGGTAGACCTAACTAATCTAGCTTAGTAATATAGACGTTTAGCG
>3734 47 165
TTAGCCTTCAACCTCGCATCCTTTGACCAGAGGAGACATCTAGTGTT
>3735 56 37
GATATTATTTAGTTTCCTCTTATCTACTATCGTACTCTAATAATGCGTAGGCTAGC
>3736 59 2555
TACTCCTCTTCGGTGAGGAACTGGTAGGGCTTGTCTCTTGCTTGTTCTCTATAACAAGG
>3738 58 94
GATCTTCGCTAATATTCATCTTTCGAAGGCGCTCTAGGTTTAATCGATACCCCCTTAG
>3739 62 329
AGCTCTACTAGATGCTCCCTAGGTAGCTTAAACGCCGAGTAACGCGCGTAAGCTTAAGGCTT
>3742 84 3983
TTCAGCGAGCTTGGCGACATGTTAGGCACCCGGAGACTCCATATGAAGCCAGAGCTTATTTCAGCTTTGCAGAGCTTGAAGAGC
>3745 89 493
GTGCGCCTATCTATAGCGTTAACTTCTAAGTCGTCTTTAGAGTACAGTACTCTATAAGACATAGTTTTAAGGAACTGCGCAGCTAACCG
>3748 45 30
TAGTAGTAGTAATTAAGAAAGAGCCTAACTAGCTCTACAGCGCTA
>3749 45 22
GAAAGCGGATCTAGCATAGTAGTACTATAGAGTATAGTAAGGTAG
>3750 45 30
TAGTGATAGGGGATAGTAGCTAGACTAGTTAGGCTATTATCGCTG
>3751 45 336
CCGATGCTGTCTGGCGCGATGGCCAGCACCCCCGCCCACAGCTGT
>3752 45 588
CCGATGCTGTCTGGCGCGATGGCCAGCACCCCCGCCCACAGCTGC
>3753 46 2075
AGTGCCGGATCCAATCTCGAGCACGTTGCCTGGCCGCTGGCCGTTG
>3754 45 35
ATAAAAGTCCGCTCAAAAGCAGACTTAAAGGCTGGTAGGAAGGTC
>3755 45 113
ACGCACGCTAGGGCTATACCCCTAACTAGCGGTCAAAGAATAACC
>3756 46 6
TGCTTCTAATAACCTATAACTAGTTACGTTAAGCTTCTTATTTTAG
>3757 46 36
ATAAAGCGCTTAGCCTAGTGCTTACTAACTAGCTTACTACTACGTA
>3760 49 20
CGAGAGATAAGGCGAAAGGTCTACTCTATTCTAGTCCTTCTTAGAACTA
>3765 51 179
TATCTAATCTAGAAGATACCTCTATATCTTTTTTGCAAGTTCGCGCGTTAT
>3766 55 119
AACTAAGCGTCCTATAAGGCTATAGTCTTAGGCTAGCTATCTTATAATAGCTTCT
>3768 60 221
CCAGAACGGCAAGGTCGACCGCAAGGCGCTGGAGCAACAGATCGGCACACAGGAAGGCCA
>3769 63 142
AATTAGACTAGCTTAATAGAGCTAATACGTTTAACTACGTTTAGGACTAATTAGAGTAGCCGT
>3770 72 141
AACTAAGCGTCCTATAAGGCTATAGTCTTAGGCTAGCTATCTTACGATAGCTTCTACCTACTTATTATCTAA
>3771 89 108
CCGATGCTGTCTGGCGCGATGGCCAGCACCCCCGCCCACAGCTGGTGCATCGTGCGCTGCATCTCCGTCTCTGGCTGCCGCTTCAGCCC
>3772 89 171
TTAAGACTAGAGATCTAATTACGTATTAGCTTAGTAGATAGTATGATTACCTTAGCGCCCTTCTTTAGCTAGTTAATTGCCTTAATAAT
>3773 85 118
CCTTAGTGCGGACTAGAATTTAGAGTAGTATACCCTCTATATTAACACTTTAACTATCTATAGACCTTTAGAAAGGTATTTATAG
>3774 89 126
ACGTTACGACTCTTTAATTTCATCGCTATTAAATAAGGAGCTAGTGTATATCGTGCTCGCATCTAATCTAGAAGATGCCTCTATATCTT
>3775 81 152
ACGTAGCTACTTATATAGAATATAAGGTAGGCCGATCACCTAAGAGGTAATTAGGCCGACAGGGAAAACTAAGGTTAGAGA
>3776 89 110
CCGATGCTGTCTGGCGCGATGGCCAGCACCCCCGCCCACAGCTGATGCATCGCCCGCTCTGCTGGTGTAGAAGGCTGCTGCTTCTGTCC
>3777 125 376
AGAATTATAAGATTCTTATCGAAGACGGTGCTAAGCTCGTCCTAAGACTAATATATCTAGTCGCGCCTAAGTACAAAGCTCAGCTGCGAGAGTATATTAGAAAAAATCTAAAAAAGGGATTTATC
>3778 189 514
ATCGCTAGTTTAGCTAGCTAATCGATAAGTTAGTCTATAGATACTTTAGAAAGCGTAGTAGTCTTAGGTCGTACGTAGTCTCTCTCGTCTAGATCTAAGAGTAGGACGTTCTTAAATAGCTGCTATCGCGCCGTCTTATAGAGCTTCTTAACTATCGACTAGAGATTAGCTAGCGAAAAGCTCTACTTA
>3779 45 98
CTTTAGCTTATTAAACGCGGCCTACTTATCTTTTCCCTAGGTAAA
>3780 45 14
TATAAAGTCTTTTACGGGTAGCAGGACCTATACCTTAGTACTATC
>3781 45 95
CTAGCCTAACTAAAGAATAGCTAGATTAATAAGACGCCGCCGCTA
>3782 45 3
GGACGGCTATAAGAGCTACCTTAACTAGGATTTTAAGAACTACTA
>3783 45 32
CTCTTTAAGCTCTCGTACGCGAGCCTTAATAAGAATATTTTTATG
>3784 45 30
CTCTTTAAGCTCTCGTACGCGAGCCTTAATAAGAATATTTTTATA
>3785 45 69
CTAGAATAGTAGAATACTAGTCTCTATTTTCTATCCTCGCTCTGC
>3786 45 16
GAGGAGCTATAGCTAGAGGCTCTAAAGAACGATCGGCAGTACTAA
>3787 48 134
AAAGTTGTTAACTTAGTTCTTGCTAACAGGGTTGCTAGCGCGCTTATG
>3788 46 30
ACACTACGTACGAACTATAATACTATCTTAAAACAACTCTAACTTA
>3790 49 36
CTAGTAGCTTATTAGCTATATCGCGTGTAGCTACGTAGGTAGGCGTAAA
>3791 54 115
GTTACCTTATCTAGTATAGCGTATAAAGCCTACTCCTACTCTATTAAATAGAAG
>3792 72 326
AGGCTAGTAGCGCGTTTAACTAAGCGTTCTACAAGGCTGCAGTCCTAGGCTAGCTATCTTGCGATAGCTTCT
>3793 58 387
ACTTTATTAAGAGGACTCTAGAGCTCTATACGCGCTAGAGCTGTTCTTATAATTACTA
>3794 63 142
CGTTATGTCTTAACTACGCAGGTCTTAAATAATCTATAATTAATTAGATTTCTAACTTACTCT
>3795 70 94
ACGTAGCTACTTATATAGAATATAAGGTAGGCCGATCACCTAAGGGGTAATCGGGCCGACAGGGAAAACC
>3796 58 127
TTAAGAGGATCTTCGTTAACTTTGCGCGACATGTTGCGTTTGTTAAAGAAGATTAGAG
>3797 63 87
GGTGTAGGTCCTACTACCTGCAAAAGACTTTATAAGAAGGTAAGTAAGAGCGGTAGAAGCCCT
>3798 87 197
TAAAAGATAGTATTATACGTCTAAAAGAAGGTGTTCTATGTCGTATAAGAAGGTTTTTCTTTTCTCTTACAGAGTCGCCCTTAAATA
>3799 72 190
GACTAGATAAATATTAATATTATAGATCTTAGAGAAGAAGATATGTTAATTAGCTATAATTAGTTAATTAAG
>3800 84 317
TAAAAGATAGTATTATACGTCTAAAAGAAGGTGTTCTATGTCGTGTAAGAAGGTTTTTCTTTTCCCTCGCAGAGTCGCCCTTAA
>3801 89 166
ACACTACGTACGAACTATAATACTATCTTAAAACAACTCTAACTAATTATACGAAGAAGGTAGAATTAATCTTGCTCTTTAGGCCTATA
>3804 83 362
CTAGTAGCTTATTAGCTATATCGCGTGTAGCTACGTAGGTAGGCATAAACCCGCGCTAATCTAGGTAAAGTATATAGCTAATA
>3805 45 14
GTAGTAAGTCGTCGTAACTTATACTACCTAGGTCTAGTTGCTAGC
>3806 45 200
CTCTATTAAATAAGAGTACTCTAAGCCTTAACTTCGCGGGCGTTA
>3807 46 27
AGTTAGTACCCCCTAATAGTATGGCGTCTTGTATGCTCCTTAAAGT
>3808 45 11
GGGTTAAGCAAGAAGACTAGAAGATAGGTAACGCTAGACCTATCC
>3809 45 330
CGCGAAGTTAAGGCTTAGAGTACTCTTATTTAATAGAGAGTAAGA
>3810 45 24
AGGTATAAGACCTAGTAGCGTAGACGCTCTAGATAACTATTACCT
>3811 45 59
ATAGAGAAGCTATACTACGCCTGCGCTAAGTCTATATATCGCGTA
>3812 48 40
TTTATAATAGAGAACTATTATAAGGCCTTTAAGATATTAGGACTTATC
>3814 47 197
CTCCTTAAAGTAATCTAACTAGGTAAGCCTTAGCTAGTTATTTATCT
>3815 50 29
ATCTCTAGCCAGCAGAATTGCTAGAGGAAACAGAAGCTCTAGATTAATAG
>3816 48 27
GGTATCTTTATCTACGATACTATACTTGGCTTTAGTGCTCTCTACAAG
>3817 49 40
CTATCTATAACGATAGAGCAGCTTAACGAGATAGCTAAGGGTAATATAG
>3818 50 81
TCGCTAGTAATTATAAGGACGGCTCTAGCGCGTACGGAGCTCTAAAGTCC
>3819 53 214
ATAGTAACCCTTCTTAGTTACTAACTTTATACTCTAAGATCGAGCACTTTACG
>3820 61 101
CGCGCTACTTATTACCTGCATCTACGAGGTTAAAGAGTAATTAGTAGTTATAACTAAATAG
>3821 61 101
GCTCCCTTTATAAGCTATAAGAAGCCTAACTACGCTGTAATAGGTAATTAAGTAAAAGACT
>3822 63 95
CCCTACTACGCGCGCGCTACTAGAGTAAGCACTAAGAGAGCGATCAATAGCGCGTATATATAA
>3824 64 98
GCGTCTTATTAGATAGCCTGAATTGCGGTCTATATATTAGCCTTATTTAAGATCTTTTTATATT
>3825 58 83
CGCGCTACTTATTACCTGCATCTACGAGGTTAAAGAGTAATTAGCAGTTATAACTAAA
>3826 72 137
ACGCTAATATATCTACTATATTAATAAGGAAGGCTTTCTTTCTACCTTTAAGGACGCGTTTTTTAACGTGTT
>3827 129 364
AATCTTATATAGTCTATTCTATCTATTACTCTCTCTCTATACTAAGACTTCACTCTAGAGTAGGAGCGCGAGCATATCTATAGTAGCTAGTCTATTGCGGGTGTTTAAGGCGTCTACAACTTAGCGCTC
>3828 103 755
TTTTAAGAGGCATTCGGCAGCTTGAGGGGACCAAGCTAGAGGCTGGGGAGGAAAATGTGGTATAGCAGATTGACACGTGTTCGGCGTTAGGTAATCGGCGCTA
>3829 106 303
ACTCTAAGCCTTAACTTCGCGGGCGTTGTATAGTATTTTCGCCTCCTAGGCGTCTACTTATTGTGGCGATTAGGTTAGCGTCTACACTACTATATTAAGCTTTAAT
>3834 45 33
CTTCTTACTTATCTTACCTACTCTAGCTACTTAATATTAGCTACT
>3835 45 22
CTAGCGCGTATAGAGCTCTAGAGTCCTCTTAACAAAGTTATTAAC
>3836 46 117
AGGCTTCTATATCTTTTTTATATATACGCGCGTTATACCTAGTCTT
>3837 46 19
TAGCCTACTCCTCTACGGTAAGGACTAGTAGGGCTTCTAATCGTTC
>3839 46 8
TAATAGGACTTCTAACGACGCTTACTCTACTATAGTAAGAGGTTGT
>3840 45 16
TAGGCGCTTTAAGTTCGCTTCGCAATCGCGTCGGGGGCGTCTTCC
>3843 48 31
CGTGTTATATCTAATATTAGTATAGTTAGCTAGTCTACTAATCTTATC
>3844 50 58
ACGATCTTCTAGTATATTTAGTTATTAGGTACTCTAGTAAGGTACTTAGC
>3845 50 48
CTTATAGCGCACTTAATCGTGAACTCTATCTATAACGCTACCGCGTTAAT
>3846 54 226
TAACCTCTATAACCTTACGCTTAAACTATAAATACTATAATTAATTTAATTAAT
>3847 50 110
GAACCCCTCCTCCTAGAGACGCCGTAGCAGTCGAAGACTCTAAGTAATAC
>3848 48 24
TTTCGTAGCTTAATAGCTAGCTAGTAATCGTCCTGCTCTTTCTTAGTA
>3849 53 21
GCCGGAACTATTAATATAGTAGGGAAATTAGGACAATCTCCTACCACTAGTAG
>3850 49 61
CTAGTATTATCTACTCGCACTTCTTTAATACTCTAGACGTTTCCCGCTA
>3851 57 197
TAGAGGGTTAGAATCTTATTCTCTAGATAGTAGTCCTTAAAATCCTAGTTAAGGTAG
>3852 61 60
AACCCTAAGAGTTAGGTAATATACGTAAGCTACGTAGTCTAATTCGTCTACTTTTATCTAC
>3856 69 154
ATCTTTAAGTCCCGCCTAGTACGTGAGGTTAAAGGAAAGACAACCAAACCCTACGAGAAATCCCGTCTA
>3857 91 244
TTAGGGGTATAGCCCTAGCGTGCGTCTACGCACGTAACCAAGATACCATCGAGGATTTACCTACTAGGCTCTAGCCTATTACAATACCCCT
>3858 83 87
GAGAGGCCGCCGACCCGCAACTAGTAGAGAGTAGAGAATAAGAAAGTATCTAAATCGCTAAAAGATAGTATTATACGTCTAAA
>3859 119 354
GCTTCCTACCTAAGTAGGTAATTAATTACGTAAGTTTTTACGTTTCGGCCGGCCTACTAGTTCGCGAGCTTCTTACGTACTCTTACTCTCTAGCTCGCTCGCTAGGTTCTCTTCTACTA
>3862 2506 33021
TTGGGATAGCTCAAAAGTTGTGATGTTGGGGTGGCTCACTAACTACCCGAAATGGCTCACTTCGTGCACGGGCACGGTATGTGTCGCAATTCTGAATGGAGGGACGCTAGTCTGCATCGATTATCTTACGACGCTGAACAGCATGGCTCTCGCAGCCGTTTTCCAGCACGAGAAGGTGCAGACGGCTTTTTTTTCGCCTGCACTACTTAAGCACTACCTTTCTAGTATACCCACAGTCTTTCGGGACCTAGAGGCCGTGTACGTTACTGGCGATCGTTTTCACAGTCGTGACGCGATTGAAGTGAGGGCGCTTGTGCCAGGCAGCGTATACAACTTATATGGTCCCAGTGAGAACGCACTAGGCAGCACCATCCATGAACTTGCAGTACAGGAGACATTCGCGAATGGGGTACCTATTGGAAGATCTATTAGTAACTCAGGAGCATTTGTCATGGATTCACAGCAGCGGCTAGTATCTCTTGGGGTAATAGGCGAACTCGTCGTCACAGGCGACGGGCTGGCTCGAGGGTACACCAATCCGGCTCTAGACCAGGACCGGTTCATACATATAATTGTCAACGAGAAGTTAGTCAAGGCCTATCGGACGGGTGACCGCGTCAGATACCGGCCGATCGATGGCCAACTGGAGTTCATCGGGCGTATAGACTACCAAGCCAAGATACGCGGCCACCGTATCGAGCCTGGCGAGGTGGAGCTAACTCTGCTTAAGAACGACTCCGTCCGAGATGCCGAAGTCTTAGTCAGAAAGGTCGATGGGCAAGAGGCGGAGTTGGTCAGCTTCGTAACCCTCCGAAGCGATGAGCTTACTCCTATGAAGTGTGATGAGGAAGGTGGTAAGAGCTTGACAGAAAATGATGTATGGCAGCAAGAGTGTCAGAGGATGGAAGCTTTATTAATCTCGGCCTTAAAGCGCATCCTACCCTCGTACATGATCCCAGCGCGCATCTGTGTGTTGGAGAACATGCCTCTCAACGCCAACGGAAAAGTTGATCGACAAGCTTTACCAAAAGTCGTGCTACAGCCGGTTACAAGGAAAACAGCCCGTATCATCGTCTCACCGCGAAATGCTATAGAGCAGGCGGTGTGTGAAGAGTTCACACACGTGCTAGGACATGAGATTGGTATCAGGGACGACTTCTTCGAACTCGGAGGGCACTCGCTCTTAGCCACACGCTTAGTGTCGTCCATCAATCGACGCTTACATCTACATTGTACAGTAGGGGATATTTTCGCGTGCCCGGTTGTGGCTGACTTGGCTGGAAAAATCGGCTGTTTCCTTGGGACCGTTGAACACACGCCGATTCCACGGTTAGAAACAGACGGTCCGGTTGAGCAGTCGTTCGCACAATCCCTTCTCTGGAACGTCCACCAATCCCATCCCACGTCGACAATTTTCCTATTAAGGTTAGCTATTCGGCTACGAGGACCGTTACGCCTAGATGCTCTCGGCAGCGCCTTGCTGACATTGGAAGAACGGCATGACTCATTACGCACTACATTCGAACAGCGCGATCAGGTTGATCTGCAAATAGTGCATCCATTTGTCAGAAAACCACTTCGGATCGCCAATATTGCTGCAGGAGACCCTGGTGAGTTTATGCGATCTCTACTCCAGGAACAGGAGACACCCTTTGACCTGGAGACTGAGCCGGGATGGCGGACAAAAGTCTTTCACTTAGGCGAAGAGGACCACGTACTTTCTATTGTGGTACACCACATGATCTATGACGGGTGGTCAATAAGCATTATCCAGCGTGAGCTGGCCACATTTTACACCGCCGCAGTCAGGAACCAGGATCCACTTGCACAGGTGCGCCCCTTGACGATCCAGTACCGGGACTTTGCAGTGTGGCAAAAGCAGGAAACACAGACAGCTGAGCATCAGCGTCAGCTGAAATACTGGAAGAAACAGCTGGGCGGCAGCCGACCCGCGGAGTTGCCCTACGATAAGTCGCGGCCGACAGTGAGGTCTGGGACAGTCGATGTACTCCCAATCGACATCCCCAATCAGTTATATCGCGAGCTCAAGCAGTTTTGCAAGACGTATCAGGCAACTTCATATAATGTGCTTCTTGCTGCGTTCCGGGTGACGCATTACCGCCTCACTGGTGTAAACGATGCTATAATAGGCATGCTGGTAGCGAACCGTAACCGTCAAGAGCTGGAAGATATTGTTGGATTTTACACGAACGCACTTGGCATTCGCATTCATATCAAGGATGTTTCCTTCGAATGCCTAGTGCAACAGGTTCAACAGACAACTGCTGCAGCAGCTGAGAACCAAGACGTGCCAATTCAAACAGTTTTGGGCGAGCTTTTACCCGAAGCACGTGATATCGCCGCCCACAATCCATTCCTACGGACTATCTTCGCCCTTACCCCGTTGAAAAACCTTGGCCAATTGCAACTCGATGGAATAGATACTGAATCATTGAAGTTGCCCTTGTCACAGGCTATGCCTGTATGTCGGCGTTCGGCGATGCCC
>3864 45 18
GGTAAGGGATATCGATTCTTAATCGTTGCGCTGTTCAACCTCCTA
>3865 45 15
ACCTACGCTCGTTTAGCTAGGCGATTATAAGTAGGTAATAGTTAT
>3866 46 25
CTCTAGCAACCTTGCGCGTAGGTTCTTAGCTAAGTATTTTCTTTCG
>3867 45 14
AGATAATAATATCTATAACTTTAATAAAACTAGCTTTATAATAAG
>3868 46 68
GAACCTAGTCTAGCTCTCTAGACTTTTATACCTAAGTTCCGCTTAG
>3869 48 10
CAATACCCTAGAATTTAGGTCGCAATTAAAACTAATTCGCGAGAGGAT
>3870 46 32
TTAACGCGGTAGCGTTATAGACAGAGTTCACAATTAAGTGCGCTGT
>3871 46 43
TAGTGTCTAAGTACTCTTTAGAGTAGACTATTCTGCTAGCGTGTGT
>3872 49 115
AAATTAATTATCAGAATCGCTACTATCACTTGCACTATCTATCTCAACT
>3873 47 38
TATAAGTAGACTAGATATAACGCTTATACCTACGCAGTTAAGATAGA
>3874 57 171
GGATTCGTGTAAGACGAACAGGAAGCTGTCCTAGCCTAACTAAAGAATAGCTAGATT
>3876 62 186
AAGATCTAAACGAGGTTGCGTTTCCGAACACGACTTAGGCTAATCGCCTAAAGAAGTTCGAA
>3877 57 32
AGAGCGCTAAATATCTATATTACTAAGCTAGATTAGTTAGGTCTGCCCCCTAATTTA
>3878 65 68
TAGTTAGGCTAGGATAGCTTCCTATTCGTCTTACACGAATCTTTGCTAATATAACCTAGCTCTTA
>3879 54 99
AAATTAATTATCAGAATCGCTACTATCACTTGCACTATCTATCTTAACTGCGCA
>3883 89 927
GTCGCGGAGTCTTCAAATTTGAGCAATACAACGAGAAGCTACATAGCAGGATCCGGATCTTCAAGTCCCGCCTAGTACGTGAGGTCAAA
>3884 73 382
AAGATCTAAACGAGGTTGCGTTTCCGAACACGACTTAGGCTAATTGCCTAAAGAAGTTCGAAGAACTGCTAGA
>3887 137 314
TATAAGGCTATAGTCCTAGGCTAGCTATCTTGCGATAGCTTCTATCTACTTATTATCTAAGGGCCTATTGTGCCTTTAAGTAATACTAATTCTGTGTAGTAGGTTACTCTACTCGCACGTTAAAGTAGCGGTTAAGA
>3890 5705 72587
AGAATAATTAATAGTCTGCCCCCTCGCTGTCCTTTTCGTATCTTTTGTCAAAGCGATTTGACTCATCACTTTGGCATTTAACAACAGCTTGTACATGCTAGGCTACTATTCTATTCCATTCTCTGTCGCCCCTTTGATCATGTCAAGGACATCACAGCCTGAGTGAGTGAAGGAGTGCATCTTGTGGTGTATAACCCCCCATGATCCCCAAAAAACAGTATAGTCAACCACTTGTTACTTTCCTTTCCTTTCCTTTCTTTTCTTTTTGCCCCCCAACATCTCGGTTTATGGACAAGAAGAAACATGTCTGCTTCATTGCTATACCAGACACACAATTTGGCGGTGTGGGAAAGAGAAGAAAAAAAAAGAAATCTTAGACTACTTGACGTGCTAGACGGAAGTTGTTTGAGTAAAGTGATAAGATGGGAGTTGCTCGCTCCCTCGCTGCTTATCGTCTAGTCATCGTTTAGGAGTAGCCATTTTTGGGGGGGGAGGGTTCGTTGTCCCGGTTCGTTGACGACATGTTATTTACGGTACGAAGAATTTTTCTTCGTACGCACTCTGGACTTGTGGAGTTTGAGAGTCAATTGGCATGGGAGTTGGATATCTTTCTCCTTCTGCTAGACTGAAGAGAAGAACAACTGGGGTACGCGGAGAAAATCGGGAAACTACATCACGATGCAACGGGAGTGTGGTCAAGTGAGATATCTTTCCATTAAAAGGCGTTGAAATACTCCAATGTTTGCAGTGAGAAATTTCAAGACGCCCGTGTGACGCCACTTGGCTGGTTGACATGTGATTCGTTCAGGCTCAGCCAAGTACGTGGTTCCCATCATTCATCCTTTCACCCTCCTTCACTCACACTACATCCCACACTCCGTCTCTCTCTCTCTCTAAGATTCGTTTGTATAACGCACGCCTCTACTTCAGGGGTATAAATGCTTAGCGGCTTATTGTCTAGCAGTTGGTGATCTGGGTGACGCCTTCGGGGGCGCCGGAGACGCACATGCCGTGGTTCTGACGAGGGGTAACTTCTGGGATTATCTGTCAGTGATATATTTGATAAGAGGTCGGAGAATGAACGTACCGTCACTGGCAATAGGCGCGGCAATGGCAACGGCGGCCATGAAGACGGTGGCGATGATGGCGGAGAACTGCATTTTGGACAAATAGAGTTTAGGTGATTAAACTTGAACGTTTCGAATTGTTGTAGTAGAGGTAGTGGTAGGAGAATTGGCGTTGAGCAGTAGCAGCAGTTGAGAGTAGATTGAAGAAAAAAGTCGCCCGGCGACAAGGAGTGAATGTATAAAAGGTTTGACGAAAAAAGGAAGAAGATATTCGACTTGAAAAAGTTTGACTTGATGGTGAGCTTGAAGTAAGGAATCCAGTTGTTCGCCTGAGGGGGCACTGGATTTATACAAACGAGCTGCCTTGCTTGGATGCAGGCTTTTGCCACGCCGCCCGTACCTTGTTAGGCGTCAATGGTTACCGCTTGGTTGCCTCATAACGAGAGGCTGAAACCGGGTTCCAGACCTTCCTGAAGGATGAATATGAGTGCATTGGGTGATCTGCGTCAACAGGGCTGGCGCGTAGTGGCGCTTTGTGGTTCTGCGGAGTAGTAGTGGCCGGGGTTCTGGGGCCTTGGGGTGTGTCAAGGCTGTCAGAGAGCTGTCGATGGTTACCTGAATTATTAGAGACGCGTGGCTGTCGTTTCTGGTGGCTTTGACGGGCCGATATAGTGTAGTAGATGTTGAAGCTCCTGTTCCTCCTATAACCTCAACCTTGACGAACCGACCCAATAAACCCTAACCAGGTAGTGGGTCGGCGCCTTCAAATTTTCCATACTCTTTGCTCTTTGAATAAATCGTTGACGCTGTTCACGAATCTGTATTGCGGTGCAAGCAACAGTGATTGCGCAACAGCTGAGGTGTGATGAAACGGTACTCAAACGATGCCGAGACAAGCGACAAGGCGTTTCCTAACGGCGATGCGGAAGATCAACGATGCGAGCAACACCAGTACCATACAGTGGCATTTCCTCCCCCAATGGGGTCGATACGCGTAAGCTTGGAAAAAGCTTGAGTTGGATGCCCAGATTGAATATCCGGAGGGATCGGCTGCCGCTAACTCAGCAGTCGCTTCATCTTGCGGCTCAACGTCATTCAGACGAGAGCAACCACACTGCAATACCTCGACAACTTTAACGTCCAGAGTGGCTACATTCGCTGTTGGTGCAATTGTTTGAAAAGATGAGTATACCTTGAGAGAGAAAAAAAAAGCTGTGTCGACACACGGGACGGCCTGCTCAGCAATGCAATCAGCTCCTCCAGATACACACATCTCCTATGTCTTATCGCATTCCTTGCTCTTTCGACTGGTAACTCATCTCACCAAGGACCTCTGATTACTTTAAGACGAAGCGCATATACTTTCGCTTTCCAGCGAAGCACAAGATTCCAATTATCTTTCTCGCCACCCTAGGCCATGGAGCTCCAAATAGCCATATGGGAGTCGCTGTTGGATTTGTATATCTGGATATGCTGATAGATGCGTCATAACGTATAAAGTTGAGCGGGGTAAGTGGGACGGGGGAAGGAGCAATCGCCATAGATGACTACATTATATGATTCAGAAGCATGACCTCGGGATGACGATATAGAGTCGGCTTCACTTAGGCAACAGCGACGAGAAGACGTGCAGGTGGAATGACCGAAACGGCATCTAATGGTGAAAGTGAACTGTTAGCCATAGCTTGCGGAAGGTGGAGTCGAAGCTGCTGATGACGACGATCACTCTCTCACCTCTTGCCTTTACTCCGACCCAACCACATCAGCGAATCAGCAGTCACGACCAACTACGAGATGGATCTGTATGTAGCGCAGCTCCCAGCACTCTCTGTAGCTGCGCACATTTCAAGAGAGCGTGCAAGAAGCAACGACGATATGCTCGACAACAAGAGCTGGCGCAAAATAGGCCAGAGCAAACCGCCGAAGAAACACTCAAAATCGCTTACTCCACTGAAAATCGACAAAGAAAGCCCTATATTCCCCGAGGACTCGGCCGACCGACTGCGGCAATCCAGCTGGCGAAAGTTACAGGGCAGCAGACCACAAACGCCAGTGAGCGCTGTACCCATAACCCCCGTATTCGAAGACACCGACGAAGCCCGAAGTGAGCGATCAGAAACGCCTGCGCCACGTCGAGATTCCAAGCCAAAACTCGCGCGATACACGTCGCTCTTCGCCAACTTCAAAGACAATTCTAGAGCCTCGGACTTTTCAGAGCCTTGGAGTGAAGATGCACCGCCCGTCTTTCCACCCTACGTAGATCCGCTGGATGCATTGCAGGCTGTTCGTTTACACATGGTGAACTCTTGTCAGCCGATACCACTAGAGCACTACAGTGGCCTTTTCCGCATTTTCGAAGACTACCGAAAAGCCCGAGAACAGAAGGAGCGTCTTGGTGACTTGATGGAGGTTACACTGCAGGATTGGGAAAAGGCAGAGGAGCAGTGGAGACTTGCAGAAGACCGCTATGTGGCAGAGATACGTCGGCTTGAGCTTCTCATAGTCCGCGGCACTGGTGGCATGACTGGGTTCGTGACTATCTATAAGCGTGGAAGTATCTGGCTGACCGAGACAGACTCATGCAAGCTCGACAAGGAAGCGTAGTAGATCGTAAGTATCGGCACAGGAAGACCATTTCACATGACAGTCTTCCTCCAACGTACAAGTTCTTGTCCAACGCGCAGCTTGATGCGGAAATAAAGCAGAGGAGCCAGAAAGGTGAGAAACACTACGGTACATGTCACGCTACTGTGCGTCATTTTTCTAACTCAAATAGCGCTCCTCCATCGGCCAGCGTCACCATCGGGCAAGATGATTATACTGTCGAAACATCTAGCAAATAGCAAGGAATTGCCAGTCGGCGCTCCCCCCGAGCTGAACAAGATGACAACGTTGTCGCGCAAGGTGCAGAGCGAACTCAACCTGGCTAGTATACGTAAGAGCAGACCCTCGATTACCAGTTCTATCGCTTCTTGTTTCTCCGGAGGTTCTGGAGACCCGTTACCTGATGAGGCAGGAGCTCCTGGTCAAACGCATATGGATCCGTCTATTGAATGCGACGCCCTCGTAGCTCTCCGTGAGCTTGGGACGCTCATCGCACGACGACGAGGCTTGGATGCTACTACCTTCCTCTATGGTCTTGCAATGCTGCTTTCACATGCTAGAGCGGAAGAAGCTATAGTGGAACCTGATTACGAAAAGGAAACATGTCTGGCACAAAAGGAGAATGTAGTTCCTACAAAAGCACAGGGAGAGCAAGTCATGACGACGGCAACGCATTCGGTACGGAAATACCAGTCGCAGCCGCAACTCAGCTCGCAGCAATCACACCGCCGGCAGTTCTCCTTTGAACCTGGAGCAGATCAGCTTCACGCACTGGCTGAGGAGGCGAGGATGTGTGATTTTGATAGGCATGGTAGTGATTCTGACGACTCAGCCGCCCCACTTCTAGTAAGGGCTGCCCGTCCCGCGCTTGATTCGCAGTCGATCATGTCAAACTTGAGCGCAGAGTTTAGTAAGCCATCGAAGATTCCCAGTCCTGTGCAGACGGTGGGCCGTATGCGACGCGAAGGCTCCGGGTCAAGCCTACAGTCAATCTACAGCAGGCCACAGGAAAGTCGTCGCGGGTCCCGGTCCAGCGTACTGACGGCCTTTCGTGAAAACTCGAGCGGAAATCTACGACCAGCACTACAGGTTAGGACGTCGTCCCTTCAGAACTCCAGCGTAGTAAACGGACCAGTGAAATGGCAGGATCAGACGGGTAGTACACAAGTCGGTAACGGCACCATTGCGCTGGCGGCGGCTAGGGCAGCGGGTAGCAGAAGCCAGACATGGTCGTTGGAGAATAGTCCAAGGCCTTCCATGTCACGGCCAGATGACTCGGAGATGCCGGTGAAGTCGTCAGAGGCAGGTGACGCCGCGGGAGGATCGATGGGGCAGTAAGTGGATTGTAGAGGTCATGCAGGGCTGAGGGTTTAGTAATTGGCAGATGGGCCCGGTTACTCGTACTCATGGCGGGCGTTTGAGAGTGATTGGAGTGTTTGACAAGGTGCAATCATGATTCTGTCATGTTTACACGATGACGGGCGTAACACGGATGCAATGTGTACCATTACAGTACTGAAACGCAGCTCTAGGCGATATACCGAGCACGGGATTGATATAAGTAGAGTATGAGCGGTTGAGAGGCCAATTACATGTAACTAAGATTGCATCTAGTTTGCGAAATGACGAATCCCAGTCGCCCGAGGGTTAGCGAGATGAGAAGAGGGTGGGTAAACGGGCAGGCCAGGACAGAAAACAAAGCAATTGCTCGGGTTGGTGTAGCACACGGGCGACCATGACAAGGCGGCGTTGACGATGGAACGTGTCCGGATAAAGTGGCACGGAGGGTGAATTGACGGTACATACTTGGCTTGATAGGGCTACTACTGCGAGAGTTAGGAGATACGGAAGGATGTCGACATGAAGGGACACGAAGGCGGCGGAGCAGGTGATTAGTCTTTTCTCTTTGGCAAAGAGTCTAGGCGCAATGCCAGGGCGTTTGATTATCTGCACGAGTACGCGTCGCAGGAGAGGTTTGGTCTCGGAGGGGGAGTTGATCGGCAAGTGTGGCGTTGGAGTGTGGCGAGTGGGGGG
>3891 45 6
AACTAGGTCGAACCAGCGCTAGATAGCCGCTAGGTCCTCGCAGGC
>3892 45 62
GTATATAACTATAACGTGTATAACTTTAATAAGACTAGCTTCTAG
>3893 45 140
GTTCTCTACTCTCTACTAGTTGCGGGTCGGCGGCCTCTCTTCTAA
>3894 45 8
TTCTATATTCTATCTAGTATTAGTAATAGTTTTAGGAGTCCTTAG
>3895 46 52
TTCAGCTAATACTTCTTGTACCTTACCTATAGTAAGAGTCTCCTCT
>3897 50 19
CTATTAATCTAGAGCTTCTGTTTCCTCTAGCAATTCTGCTGGCTGGAGAT
>3898 49 42
CGCTAATAAAGTAAAGCCTATAGATATACTAAGAGAGGACGCGCTAATA
>3899 49 41
CGCTAATAAAGTAAAGCCTATAGATATACTAAGAGAGGACGCGCCGATA
>3900 48 106
ACTTACGCGCCGACGCGCTAGTATACCTACACGACGCGATTACTAGCC
>3902 53 57
AAAGCTAGGGGGTAAATCCTCGCGCGTCTAGGTTAAGAATATATTATATAATA
>3904 60 247
TTCTACCTACTTGTTGTCTAAGGGCCTATCGTGCCTTCAAGCAATACTAATCCCGTGTAG
>3905 61 194
AGAGCTAAATCTTCTAGGCCTTATAGTCTCTAATAACCTCTAATTCTAAGAACTACTTAAG
>3906 73 84
TAAGAGCTTCTAATTACGTAGTATATCTGCCTCCTTATACTAGGCAGAGATGTAAACGCGTCCTTTATAGATA
>3909 89 447
GGTGTCTCACCCACAAAGACTGGAGTCTTACAGATTGGAAGAACTTCATCTGGTCTGATGAGACCTCTGTGGTACTCAACCACCGCCGT
>3912 1672 23253
AAACACCCCTTCGTATCGAAATCGACACCAGCACCCGACTCCGAAGATCGGTAAGCACCAGCCATTCCGGAACGTGCCTATCCTTTCTCGCGCTACCGGGGTGACATGAAATGACATCAAATACTTGACAGTGTGTGGGTACAGGAGTGTCTGGCACCCACAGTGACGCGTATACACTCGTATGTCAAGTATTCCATGTCACCCGGATGGTGCCGTACTCCCGTTTCCGTGCAAAGACTCCGGGTTTGTTTCGCTGGGGGTGACGTGTACCTTCCTTTTTTGGTAATTGGTAGATAAGGTCGTGGGATGTGGGTGTGGAGATACACTGTATGCGGGCTTCGATACGATGGCCATGTGGGTGGTGGAACGGCGGGGTTGGCTGGGAGGGAGGGCGGAGCGGCGGCTAGCTGTTGCTGGTGGACGCAGCCGTGGTGTCGATGTGGGAAGTGGAAGTGGATGTGTGGGTTCGCGGGGAGGATAGGTGGTAGATGAGATAGGTATGCCTGGGTCTAGAGACGCGTTGGTGTTATAAACGGGTGTTGTGTTCAGGCTGGGGCTGATGGCGTTAGTCGTGTGATTGCGTCGATAGGGAAGTTTTATCTTGGTTTGTAAACGTACTGTTGTTCATCCCTGATCCCTTTGACGAAGCTCTCCCGGGCTTTTCGACCTTGCTGTTCTTCCTCGCCTGGGTCCAGAAGTGTGATTGGGGATTAGGAATCGTTTTCGCTATGCTGGACGGCTAGTTGTAGGATCTTGAGTGCTGCGATAGCGGTGACGACGGCGAGGATATGGAAGAGAATGTGGACGGCTAGGGTGTTTTTGTACGTCTTGTTTGACTGAATGTTAAGTTTTGGGATAGGGCATCGGGGAGATGGAGATGGAGCGTCTTCTGTGAAGTGGACATGACGAGTAGGTTTAGTGCTGTCGGATACGGAGACGGATGACAACATGGTGATTTAGTCCAGAGGTGAAGACGAGAAGAGACGAATAAACAGGTGCTGTTTTACCTGGACATTACGGTCTTCTTGTAAAGAAAATGTATGATGAGGATATCATGCAAATGCCGCAAACCGCATTTCCGAATAAACGCATTTCCGAATAACCACACCTCATCTTATTGTCCTACTCCTTGCGGTATGCCATGCCAAACTCGCGCGACAAATAATCTGCCTCTCGCATCTACCGCAGCATGCAAGACCCAAGACACCCATGTCCCCCACCGCGACACCAGCCTACGATACAACAAACCACACAATCACCAAGAAAAAAAGCGCGTACAGGCCATCCAGCCTACGCGACAAGACCGATCGGACGTGGGAGCGCAGCACAAGACCGATGAAACAAGCGGCATTTCTACAAAGTCAGCACGCGTAACCTGCTGTAAAAACCGCAGTAAACACGTAACAAATTGACGGGGGTTGAACGAAGAAACACACACACACACAGACACACAGACACACACACCAAAGTGCGCACCGAAAACCCGCAATACCTACTCTAACTAAACCAACTTTTTATTTTCTGACAAAACCATGGTAAGCCGACCGTAACTAACGTTAACTCCATCCGTCTATATCCGCGCAAGGTGATCTAAGTACATACTTACACGAAAGCGCGCTTACCAAATACCTCTGTCAAACAAACAAACAAACAAACCACTCCTCGCACAGCC
>3913 45 11
CGACTATTCTAGATCGGTAGCTCTATCGTTAAAGAAACTCTAACC
>3914 45 869
ACCTACAGTAAGAGTCTCCTCTGTCCGTACGTATCGCCGCTTACG
>3915 46 1033
AACTTTATTTTACCGACGCGCTGGAAGACGCCCCCGACGCGATTGC
>3916 47 82
ACTAAGATATTATCGAGTATTTACTAACTAGGCTCTAGCCTATTATA
>3918 48 39
AATACTAGATGTCTCCTCTAGTTAAAGAATGCGAGGTTAAAGGCTAAC
>3919 46 1496
CGAGGACGCTGAGACAGCTGACGAGCACGTCGACGACAGCAACGAG
>3921 47 46
TTAATTACTACTACTATAAGCCCTCTTTGATCGCTAAGGCGCCGTAG
>3924 50 44
TCTTAATAGTTAGCGTAGACGCCTTAGTTCGCGGGGCAGGGGCTTACTTA
>3925 51 46
GTGCGTATTAACGCGGTCTAAGTCGCCCTAGAGGGAAGCGTTTTACTAAAC
>3926 51 566
GCAGAACAGTCTACTCCGAAGAGTACTCGGACACTATTACTACCCGAGAAG
>3927 60 35
TTATACTCTAGTACCCACTAGCTATAGGTTTCTAATAGATTACTAATACGTTAATTATTA
>3929 67 258
TCGGGCCTATCTCTTTTCGTACTCTAGTAACTTTGCGCGTAGGTTCTTAGCTAAGTATTTTCTTTCG
>3931 96 112
GCTGTGCTCGCATCTAATTTAGAAGATATCTTCGTATCTTTCTAACATATTTGCGCGTTATACCTAGTCCTACTATAGTTCCTATAGCGCTATAAA
>3932 87 1446
AACTTTATTTTACCGACGCGCTGGAAGACGCCCCCGACGCGATTACGAAGCGAACTCAAAGCGCCTGAACAAGCTAGAAGAGGAGGC
>3933 89 1978
GAGCTTGGCACCGTCTTCGATGAGAATCTCGTGATCCCATTCTTAGTGTTCCGCCAACTCGGTTGCTTCCGTTTCCTCGAACAGTTCTC
>3939 45 28
ACTAAGATACTATCGAGGATTTACCTACTAGGCTCTAGCCTATCA
>3940 46 618
TGCTCGGATGAGCCTTCTGGACTTCGGGTGCTCGGATGAGCCTTCT
>3941 46 42
GTAAGGTGCTTATTAACGTCTAGTTTAAAAATTTGCCTCTTAATTA
>3942 48 36
GGCTTCTACTACTCTTGCTTACCTTCTTATAAAGTCTTTTACAGGTAG
>3943 48 694
ATCTCCTTAGCTCCTTTAATAAGCTTTAAGAAGCCTTCTTAAGCGCTT
>3944 49 69
GAACATGACATAGGCGAGGCTGGTGGCGGAAGGCCCAGAGCAGAAAGCG
>3946 57 596
TCACCTTCTTATAAAGTCTTTTGCGGGTAGCAGGACCTACACCTCAGTACTGTCGAG
>3948 54 198
TATTAGCTTACTACCTTTTATAAGCTAAGAGAAGCTAGCCTACGCAGTAACTAG
>3949 55 90
AGTGCGTAGGTAGAGATTAAGCTTTAATATTATAGCTTCTAGGTTAAGAGGGACT
>3950 55 62
TAGTAGTAAGTCTATAGGTAAGTACTAGGCTAAGCGCTTCGTAATACGCTTAGCT
>3951 64 58
AACCTAATCGCCACGATAGATAGACGCCTAGGAGGCGAAAATACCGCGTAACGCCCGCGAAGTT
>3952 62 75
AGTAAAGCTCTCGCGTATTAGCTTCGACTAAGATCTAAACTTATAAGTATTACTTAGAGTCT
>3953 58 182
GACTAGGTCGAACTAGCGCTGGATAGCCGCTAGGTCCTCGCAGGCAGCTCGCTGGTAA
>3955 57 35
ACAGCCTTAGAGAGATATAGGAAAAAGAAGCGGATACAACTAGGCAACCGTAAGTAG
>3956 76 298
TAACTAACATAAAAAGATCTTAAACGAGGCTGATATATAGACCGCAATTTAGGCTATCTAACAAGACGCGATACTA
>3957 90 237
CCGCCTTAACCCGCGCTCTCTTCTTTACCTTCTTCCTATTACTATACGCTCTAAACTCTCTTAGAGTTATTAAGCGTACGCCTTTATTAA
>3959 97 683
TCCCGATCCTAACAGCTCCCTGTCTTCCGGTATCATTCTTTAGGTAGTCTCTACGGAAGTGTCCAACTTCACCGCATCGTAGACATGCTTTCTTATC
>3960 107 277
TAGATAGCTAAGGGCTAGCTAGAAGCGTCTCTTTAGTAGTTATTTAAGCGCGCTTTAGTATAAAGGCTAGCGTAGATAGAGATAGCTACTTCTTCTATTATAGAGGT
>3961 124 169
GTTTCTACTAGTAAATAGGTATTTATCCTAGAGCCGCTTAATAGCCTGCTATGCCTAGTACTCTATATTCTTATAGTATACGAGAATAATATTATCTATATAGAAGAATATAATAATACTATCT
>3964 45 65
CGTTTAATCGAGCGTTTACGCTAGCTAATATCTACTTAGCCTTCT
>3965 45 2
TATCGCTATTAAACAAAGAGCCAGCGTATGTAGTGCTCGCATCTA
>3966 45 17
ATAGGTTAAGGTATTAATTAGAGATAAATAAAGCTCTTATTCTTA
>3967 46 39
TGTTTAAGGCACGTTATAGATAAAGGCAGCACGTCTTTAGCTTTAA
>3968 45 5
TATTTAGACGCGAGTAGTTAATCTATGCGTCTTACGCACGTAACC
>3969 48 37
ATAGGTTAAGGTATTAATTAGAGATAAATAAAGCTCTTATTCTTGCGG
>3970 47 104
CGCTTAGCCTAGTGCTTACCTATAGGCTTACTACTACGTATACCTAG
>3971 49 145
TAAGGCTCGCGTACGAGAGCTTAAAGAGCAAGTAGCAGAGTTAATAAGG
>3972 51 403
TCCTTATAATCCTCGCTGTCCTCGTTGTCCTCGCTGCTTCCGCTGTCCTTA
>3973 51 306
ACTACGCGAGAAGATAAGCACCCTTTAAGAGGCTCTTGACGCAGCAAATAA
>3974 48 12
CTCGTCGCACCTACTATAGCCTCTTAATATCGCCTACTTTTCGCTGTT
>3975 53 39
CTATTTAGGATCGTGCGAAAGAGTAGGTTAAGGGGAACTCCGCCCCTAGTATA
>3976 50 76
GTTAGAGTTAGGTTAGGGTTCTAAGTCTTGGCAACCTAACCTAAACCTAA
>3978 50 177
AAGGATTAGAGCTTAAGCGAGCTCTCTATCTTTACTTACTTATAACTCTA
>3979 54 93
ATCTACGTCTTCCTACTAAGCCTATAGCATCTATAGATATCTCTAATATCCTAG
>3980 53 70
GCGCGTATGGCGACATAATCTTAGGCTTAGCACGCAACCGCACCTACTATATT
>3981 51 130
GCGGCGTCTACCTCTTAGGCTGCGGATACCTCGATAGCGTATTAGGGATAA
>3982 59 280
GCTAGACAAATAACTAGCTAGGGCTTACCTAGTTAGATTACTTTGAGGAGCATACAAGA
>3983 62 302
ATATATAGTCGCTACTTCCTATTAGGCTTCTTTATAAATAGTATCGGCGAGGCTATCTAGCT
>3984 72 260
AAGAGTATAAGAAATATAAAGTAAGAGCAACCGCTCTAAATAAAGCTACCTACTTAGCTAAATACCCTCTTA
>3985 77 138
AACCTACTCGCGATCACCTAGCTAAACGAGCTTAGGTCGAGTACATCTCTCTACGCCTATAACAACCTTTATTAAGC
>3986 89 135
TATATTTAGTCGTTAGGTACTCTAGCGAGGTACTTAGCTAAGACATATATAGATAGCTTATTAGCGTTAAGGTTAGAAAGGTTATCTTC
>3989 89 192
TATACTTATAGTTAACCTATCGCACTCTTATAATTAAATTCGATTCTTCTATAGCACCTGCTACGTCGAATTAGCCTCTTTAGAGTAAC
>3991 45 139
CCCCCCCCCCCCCCCCCCCCCCCCCCCCCCCCCCACCCCCCCCCC
>3992 45 904
AATGGTGTTACTGCGCGAGAAGATGAGCACCCTTCAAGAGGCTCT
>3993 45 72
AAGCCTAAGATTATATCACTATACGCGCGCTTTAACGGCGAAAAG
>3994 47 89
AATTGTCAGAATCGCTACTATTACTAGCACTATCAATCTTAACTGCG
>3995 55 29
GAGCACGTCGACGACAGCAACGAGGCGCAGCACGTCGACGTGTGGGAAGACAAGT
>3996 52 40
AGTTCCTATTAACTAATATATTTCTAATCTTACTCGAACGACTTACTATAAA
>3997 47 51
TAGAGCCGTAGGATCTTAGGTTAAGAGCGGAGGTTAGCGTATATAGA
>3998 50 40
CTTAGGTAGTAATATTATTCTACTAGTCGCCTCTAACTATAAGCCTAGCC
>3999 52 24
TAGTAAGAAACTAGTAGGGCTTATCTCTTACTTATTCTCTATAACAAGGCTT
>4003 52 51
CTTTAATAACTATAGTATCTACTTAAGAACCTCGCTTCTAAAGAGCTTTAGA
>4004 79 130
CCCCCCCCCCCCCCCCCCCCCCCCCCCCCCCCCCACCCCCCCCCACCCCCCCCCCCCCCCCCCCCCCCCCCCCCCCCCC
>4005 66 456
AATTAGAAGCTCTTAGTCTCCGAGAACAGTTAGACAAATAACGCGCTTAGTTTAGAGTAGTTAAAG
>4006 55 28
TACCTAATATCAAGACGGAAATAGTTGTCCGAGCGTTCCTTAGACAAGTAGTAGC
>4007 54 168
GTTATTAACCTAGTTCTTACTAACAGGGTTGCTAGCGCGCTTATGCAAGAGTTT
>4008 50 31
ATCGCGAGTAGGTAATAGTTATCTAGAGCGTCTATACTACTAGGTCTTAT
>4009 58 143
ATATATAGTCGCTACTTTCTATTAGGCTTCTTTACGAATAGTATTAGCGAGGCTATCT
>4010 78 306
AATTGTCAGAATCGCTACTATTACTAGCACTATCAATCTTAACTACGCAGGTACGAGCGTTGTGTCCAGTCTGCTTGC
>4011 86 152
GCTAATAAACTGCTAAGTATACGTAGTAGTAAGCCTATTAGTAAAAACTAGGCTAAGCGTTTTATAACGCGCTTAGATAAGCTTAA
>4012 89 104
CGTGCTCGAGATTGGATCCGGCACTGGCATGATCCTCTTCAACCCGGGCGACGGCCTGCAGAGCTACGTGGGGCTGGATCCATCACGGA
>4013 98 165
ATAGAAGTACTACTAGAAGCATCTAACGCAGTAGGGACTAGATCTCTAAGAAGAAAGAAAAGATTAAAAGAAGAATTAAGAAAGTTAAGTTTAGCCTA
>4014 89 133
AATGGTGTTACTGCGCGAGAAGATGAGCACCCTTCAAGAGGCTCGTGACGTAGCGAATAAGCGTAAGAGTCGTAAGCGGCGATACGTAC
>4015 111 215
CTTAGGTAGTAATATTATTCTACTAGTCGCCTCTAACTATAAGCTTAGTCTTATACTTCTTAAGTTAAGACTGCTCGTCTAGCTTATAGGTGTATACCTATATTAAGTCTA
>4016 129 1375
TCGGCAAGGATTCGTGTAGGACGAACAGGAAGCTGTCCCAGCCTAACTGAAAAACAGCCAGATCAACAAGACGCCGCCACCAACAAGAGCAGTACAGACCAGTTAGAACTTGAGAAGCTATGGCTAGAA
>4020 46 93
TAAAGTAGAAGTACTCCTAACGCGTATAAGACTTAGCACGCTAATA
>4021 45 45
AACGCGTAGGTAGTATTAGATCGCCTTAAAGTGCGGCTGCGTACT
>4023 46 33
TACTACGGCGTCTCTAGGAGGAGGGGTTCTAGCGGGGTACGCAGCC
>4025 50 47
ACTACTATAAGCCTTCTTCGACCGCTTAGCGGCTACAGAGGCCTCTGCGG
>4026 46 18
CCTAGCTAGTTATTTGTCTAGCTGTTAGGGCTAACCTTAAGGACCT
>4030 54 29
CTTAACTACATAGGTCTTAAATAACCTATAATTAATTAGATTTCCAACTTACTC
>4032 49 156
AGAAGAAAGATTATAAGTAGCTATATAATTAACTTAGCTATATAGTTAT
>4033 52 87
GTAATTAGTAGTAATAACTAAGCGAAAATCGCGTAAACGTAAGCGGATCTAG
>4034 50 56
TAGTTTTTACTAATAGGGTTGCTAGCGCGCTTATATAAGAGTTTATTAGC
>4035 50 33
AGCCTTGTTTAAGATCTTTTTATATTAGTTATATTAAGGCATTACGTGTA
>4036 61 145
GCACTAAGGTAGGTAAAGCTAACGTTGTTAAGTCCGCGTCGGTTGTCTAGCGACACAATAG
>4038 60 269
TTATAAGCCTTAATTACGACCTAAATTCGTATAGATTACTTAGTATTTTAGACTACTAGG
>4039 70 106
TCGTCTAGGGCTTCGATCTTATTATCCTAGATCTCTAGATTAATATAACGCTACTCTCTTATATTTAGGT
>4041 117 253
TGTTAGAAAGATATAGAAAAAGATTCTAAATCTAATATAGCTACGTCGCATAAAAGATCTATAGAGAGTATAAAGTAATTTTATATTTTATACGTAGTGTTCGCGATGCTAAGAAAA
>4043 46 49
TGTAAGGGGCTGCGCAAAGTATGCCGATGCCTAGTAACAGGATTAT
>4044 45 1015
CGTGCGGGCCGAAGAGACAGCGTATCCACGCGACTCCAGTGTCGT
>4046 47 66
CTATCGAGGTATTAGGTAGGGCTTTCCTAAACGATGTTCGGCGACAC
>4047 50 213
GCGTACAAGAGCTTAAAGAGCAAGTAGCAGAGTTAACAAGGCGTAGAGGG
>4048 47 23
TTATAATAGCGTTGAGCGCGCGGTAGTCGATATATAATTAGAGTCCT
>4049 48 93
GCTGCAATCCTAGGCTTAGTAATAGTAGCTAGATATACTTAAACGTTT
>4050 48 193
ATCTTAAAAATCGATTAAGCAATAGCTCTCGTAGCCGTCGATTATTAG
>4051 51 122
TAGTATCGGCGAGGCTATCTAGCTACTACTCTCGCGGATAAATCTCTTTTT
>4053 52 50
TATATTTAGTCGTTAGGTACTCTAGCGAGGTACTTAGCTAAGACGTATATAG
>4054 47 32
TTGCTAAGCCTAGGATTATAGCCTATAAAGCCGATCTAATAGCGAGA
>4056 58 89
TAAGTATAGTATTATAGATAAAGATATCTATAACTTTAATAAGATAGGCTTTATAATA
>4057 61 73
GGCGCACCTCTTAAAGTATCTAATAACTAAGAGATTAGCGACCTCGTAGGTCGCGGGGTCT
>4058 65 106
AGAGGTAGTTATTTAAGTAGATAGGCGAGAGCGCTAGTATCTAGAGTTAGTTTATAAAGCCTAGA
>4060 64 117
TTTCTATTACTACGCGCTATAAACTTCTTTAGAGTAGCTAAGCGCACGCCCTCTTTAACTATAA
>4061 63 189
CTGCTTATTGCCCGCATCTACGAGGTTAAAGAGCAATTAGCAGTCATAACTAAACGGAAATCG
>4062 71 228
AAGCAGGGGAAGCTAGAGAATTACTACAGAAGCCACCGAAAGTCCCTTAGGACCCTACGGCAGCGATAATA
>4066 46 14
CGACGTAGCTGTATTAGATTTAGAATCTTCTTCTATATCTTTCTAA
>4067 45 7
GAGTACTTCTACTTTAACGGCGAAAAGCATACTATATTAAGTAGC
>4068 45 10
TAATAAGCTAATAATAAAACAATCTACTAGCTTTAAAAGAGGCTC
>4069 53 157
ATCTTAGTTAAAACTATCGAATTAGATAATAAGATTACTATAGTAAAACTAGA
>4071 48 34
TAAAAGGTAGTAAGCTAATACTACACTAAAACGCTCTTTAAGCTACTT
>4072 52 65
CTATACGCGCTAGAGCTATTCTTATAATTACTAGCGAGCTACCTGCGAGGAC
>4073 49 86
CGCTTACCTAATATATAGCGCTCTAGGTTGCGATGCCTTTACTACACCT
>4074 61 64
TCCTCGCAGGTAGCTTACTAGTAATTATAAGGACGGCTCTAGCGTGTATAGAGCTCTAGAG
>4075 55 200
TTTTAAGATTACTATAAGGAAAGGAATATTATCCTTCTCTATATGCCTGCGCACT
>4076 56 108
AGGACTTACTTAAGCTATAGAACTCGCGGTCAATAGTTATAGAGGTAGGTAACTAT
>4077 61 205
GCTTAAGAAGGCTTCTTAAAGCTTATTAAAGGAGCTGAGGAGATACTGCATAAAAATGTTC
>4078 54 34
TAAACTCTAACCTAACTCTAACCTATAGTCTATATAGACCTAACCCTAACCTAA
>4079 69 74
AGGTCTCTTTGCTGATATAGTGGGCGCGGTTGCGTGCCAAGCCTGAGATCATGTCACCATACGCGCGCT
>4080 98 304
AGCGCGTTAGTCAAGAACCCAGCGTTTAACGTTAAAGGCAGTAGCAGCAGCTCGGTAGCTTTGAAATTAGTTAGATTAATAGGCTTAAAGGGTAAGCT
>4084 47 48
TCTCCATATGTACGGTTGCGAGCTAAGCGGGAAGCTTGGTCTAATTA
>4085 45 3
TAGAGGCTAGTAAAAGTATACTACCTACTAGTTAAAGTCTAGTTG
>4086 47 33
ATAAAATTACTCTACACTCTCTATAGATCCTTCGTACGACGTAGCTG
>4087 47 13
AGATCCTTAAGGTTAGCCCTAACAGCTAGATAAATAACTAGCTAAGG
>4089 49 64
TCTTGTATACTCCTTAAAGTAATCTAACTAGGCAAGCCCTAGCTAGTTA
>4090 48 33
TAGAATTTAGATAATACGCTTTTATAAGCGTTTATCTCCTACGTCTTC
>4091 55 41
ACTATAACGTGTATAACTTTAATAAGACTAGCTTCTAAATAGGTATTATTAGCTT
>4092 51 14
AGGACTTCGATTATGCATCGACTACCGCGCGCTCAACGCTATTATAAGGAA
>4093 48 41
AGCTAACAAAAGCGGGTAGAGCGAGTACTAGAACTAGTAGGTTAAGCG
>4094 57 59
CGAGGGAAAAGAGGTAACCTTCTTATATAATATAGAATACCTTCTTTTAGACGTATA
>4095 58 1988
AGACAAACATAACTGCCCTCACCAACCTCGCAAAGGTATACAGTGAGGAGGAGAAGTT
>4097 56 142
ATTAGCTTAGTAGACAGCATTATTACCTTAGCGCCCTTCTTTAGCTAGTTAATCGC
>4098 72 211
GCGTCCTCTCTTACGTAGTTGCGCTGCTATAGGTACCGCTATTAGTTTCTGCGGTTCCTACGTCTCCTTTAG
>4099 89 311
TTCTTACATCGGTCGCTTTAGTTAGTTATTAGTTACCTTAAAACACTCCTTTAACGACTATAGTATCTACTTAAGAACCTTGCTTCTAA
>4100 104 155
CTTATAGTAGTAGTAATTAAGAAAGAGCCTAACTAGCTTTACGGTGCTATAGAAACTATAGCAGGACTAGGTATAACGCGCGAACGTACTAGAAAGATATAGAG
>4101 92 2030
AAGGCCTTTAAGGCATCAGGACTTGTCCCTCTTAACGCGCAGGTCGTGTTAGATCGCATTGAAGTACGGCTGCGTACCCCGCCAGAACCCCT
>4102 89 1227
TCATTAGAAGCGAGGGCTCGCTTCACGTCGTTCAGGCGCGGGTCGCTGATACAGAGTTCCGAGAGGACGTCGTCGAGTGGTCGGTCATC
>4103 84 420
TCCAGCTTGGGATTGCGGAAGAGGTCTGCGACGGTCAGGGGGATGCCAGCTCTGCGTGCCTCGCCCACCAGCTTCATCGCGGCA
>4106 45 62
CTTACGTACTAAGTCTTATACGCGCTAAGAGTACTTACGCTTTAA
>4107 46 31
GCAGTTAGAGTAGTAAGAAGACCTAGCCTAAAGAAATAAGCTTAAG
>4109 45 12
GCTTACCTTCTTATAAAGTCTTTTACAGGTAGTAGGACCTATACC
>4110 47 70
ATAAGAACCTTGCCCGCGAAGACAACAAAGGGAGGTATCCGGCGACC
>4111 46 47
ATTAAAGATAACCTAGTATACTATAATAAGCTAGGAGATCTATATT
>4112 49 104
CTTTATATAATAAGTTAGAGTTATTTTAAGATAGTATTATAGTTCGTAC
>4113 50 26
ACTATAAGCCCTCTTTAATCGCTAAGGCGCTATAGACGCCTTAGCAGCTA
>4114 49 39
ATACCTCTAACTAGTAGTTAAAGAATAACCTAAGCTATATATAGACGCG
>4115 47 22
TCGGATGCTTCTAGTAGTACTCCTATACTAGTTCCTTATAGTTTATA
>4116 48 52
ACAGTTAATAAACTATTGCGATATACTAAATTAATTATCAGAATCGCT
>4120 55 156
AAGGCGTAGAGGGCGCAAAAGGAAGCGAATTCAGATAGGCGGTATAATAGAGTTT
>4121 58 163
TAAATAGAGACCTATTATTTAAGCAGTTCGCACGCGAAGCGATATAGGTATCTAACTA
>4122 51 146
TTTAGTTATAACTACTAATTACTCTTTAACCTTATAGATGCGGGCAATAAG
>4123 53 307
AAGAGCTTGATTGCATAGCCCTGAGAGCTCTTCCTGTCTAGGGTGTTGTCGGC
>4126 85 158
TATAGAAGAAGATTCTAAATCTAATATAGCTACGTCGCATAAAGAATCTATAGAGAGTGTAGAGTAATTTTATGTTTCGTACGTA
>4128 45 6
AGCAGCTTAGCTATCGCTATAGGCGTATTATATCTAATATTAGTG
>4129 45 2
GCTTTCTTTTATATAATTTACGTCGCGTAGCAGCCTTATTAGCTA
>4130 45 18
AGCTCGCTAGAGATAAGCTCTATACTAAGAGCGTATAAGATTCTT
>4131 45 10
GCGTATACCTAGTAGTTTATTAGCTATATCTGCTACCTCGCACAG
>4132 47 18
AGCAGCTTAGCTATCGCTATAGGCGTATTATATCTAATATTAGTATA
>4136 46 4
AAAGTACTTTATAAAGCTAAAGATATTAAGCGAATATTAAATCTGC
>4137 47 14
TAAAGAAGTAAAACGTAAGAGCTAACGCGCTCTTAAGAAGAGAACAG
>4138 46 59
CCCTACTAGCGCGCCAATAATAATACGTTATTACGCACCTTAATTA
>4139 46 13
CCCTACTAGCGCGCCAATAATAATACGTTATTACGCACCTTAATCA
>4140 51 90
GTTCTTGCTAATAGGCTTACTACTATATACACCTAGTAGTTTATTAGCTAT
>4141 52 170
AAGGCGTAGGCGCGTTAGGTCGCCAGATACCTCCCTTCGTTATCTTCGCGGG
>4142 52 72
CTTAATATCTTTAGCTTTATAAAGTACTCTAGGTTTTTATAATTAGTAATTA
>4143 53 73
TAGGTAATCGCGAGTAGGTAACGCTAATCGCTACTATTAGCGCTGCTAGCTAG
>4144 49 20
ATAGAGGTTCTAATAAAGATAATAATAATTAGGGTTTAACGTGTATATT
>4145 62 196
TAACGAGTTTTTAGGGACTCTATTAAACTCTAAGCGCTTACTAACAAAGTTTACTAAGGTAG
>4146 51 189
CTATTTAATTACCTTTTCTATAGCCGGACAGCAACGTTTCTAAGGGGGTAT
>4148 56 148
TATCTTAGCTAGTATCTTAGCTAGTATCTTAGCTAGTATCTTAGCTAGTATCTTAG
>4150 84 338
AGCTAGATTAATAAGACGCCGCCGCTAACGAGAGCGGTATAGAGCAGTTAGAATAAGTAGGATAAATAGGAGATAGTCCTAGTC
>4151 88 2211
GGTATTTCTGACCATGAGTTCATCTGGTGGTGGCTGGCAAGATGAGTCTGTTCAGCTTCCTTGAACATGTCTCCCATTGGATGGTCCT
>4152 74 300
TATAGAGTAAGGGGGATAGAAGAGGCTAGGGAGGTTAGTATCGCTAAGCAGCTATTAGAGAAGAAGAGAGGCGA
>4153 96 152
TATATAGATATAGTAGTTCTAATAAAATTAGTAACCTAGGCGAGATAGTTTTTCTCTTACTAGTACTTAGTGTCTTCTATCTTATACGCCTCTAAC
>4154 107 873
AAATTCCTTTGCCAGTCTTCTGACCATTTCTTCTACTCCTGCATACCCGTACTCTGGGGACTTATGCAGTTCCATAATGAGGTCCTTCCTCATGTGCGGGGGTACAT
>4155 102 151
GGTAAGCTAAATTCTACCTTCTTAGTTAGATAATTGCGTATTTTATTATTAAGACATGTCGTGTTAATAAGAGAGTTAGTACTCTTAGCAGAAACTATCTTA
>4157 128 423
TTTATTAACTTAACTAGGTCGAACTAGCGCTAGATAGCTGCTAGATCCTTGTAGGTAGCTTAGTAGTAATTATAAGGACGGCTTTAGCGCGTATAGAGCTCTAAAGTCCTCTTAATAAAGTTATTAAC
>4159 47 1941
ATCAACGTCTGGTTTGAAAATTTGCCTCCCGATTGGGTCCTTGAGGT
>4160 45 14
GCTTAGCCTTTATCTCTTCTATAAGCTTAAACTACCTCTTTATTA
>4161 47 458
AATTTTAAAGCTACTAAGCTACTACTACTACCTTTAACGTTAAACGC
>4163 51 41
TTACCTTCTACGACACAAATCTTATAGAAGGCGGCAATTACGTCTAGCTTT
>4164 51 24
AATTTTAAAGCTACTAAGCTACTACTACTACCTTTAACGTTAAATGCTAGG
>4165 48 21
TAGATAACTATTACCTACTCGCGATTACTTAGCTAAACGAGCGCAGGT
>4166 50 816
ATTAACAAGACACTCCATGAGTACTTAGGAATCTTTGTGCTAGCGTACTT
>4167 51 101
TTTAGAGCGCTTCTTAATTACTTCTTAGATAATAGAGGGGATTAATAGAAA
>4168 47 2808
CCTGCAGAGCTGCTCTGCGACAAGCCCCGACCGGCAGCACTGTCTGG
>4171 53 276
AATACACAGATACACACCACCAATATAATTTCTAATATCTTGCATCGAGCACA
>4172 48 90
GTTGGTAGCGAGAGCAATAGCTGCAACAGTGGCGATAGTGGCGAAAGC
>4173 57 79
AGCGTATATAGACATAAGATTATAGCGACTATAGATAGTAGTGCCGTATAGATAGTT
>4175 55 96
TAATACTAGACGACCTACTACTTTATTATATACTATAATTATAGCATACGCTATA
>4176 61 282
GCTCAAGAAGGCTTCTCAAAGCTTATTAAAGGAGCTGAGGAGATACTGCATAAAAATGTTC
>4177 61 44
CTATCTATAGTCGCTACAATCTTATGTCTATATACGCTAACCTCTGCTCTTAACCTAAGAT
>4178 56 115
GCGACTCTTCTAGAGAGCAGGCTTATCGGGTTCTAAGCGGAACTCGGGTGTGAAAG
>4181 64 197
TTATAGTTAAAGAGGGCGTACGCTTAGCTACTCTAAAGAAGTTTATAGCGCGTAGTAATAGAAA
>4182 64 110
TTATAGTTAAAGAGGGCGTACGCTTAGCTACTCTAAAGAAGTTTGCAGCGCGTAGTAATAGAAA
>4184 101 584
AGAGGTTCTTGTTGAAAGTCCCTCCGCAGGCCCACCGCTGCCTTTAACTGCTCTCTTATCTTACAACTACGGCAGCGACCGCCTCTCTTCTTCCCTAATAA
>4187 45 3
AACTCCGCCCTTTATTATCTATAAAGGACGCGTCTATATCTTAGT
>4188 45 93
TAATAGGCTAGAGCCTAGTAGGTAAATCCTCGATAGAATCTTAGT
>4189 46 11
TAAGTAGTACCTTTTTACTAAGACTCTACTAAAACTACTATCTATA
>4190 46 12
TAAGTAGTACCTTTTTACTAAGACTCTACTAAAACTACTATCTACA
>4191 46 17
GTACCTTAAGCTTACTAGAGTACTAGACTAACCTAGCCTAGCTACG
>4192 46 83
CGACTATTAAGAGACCGCCCTAATAGTTAATCGCTATAAGCGCTAG
>4193 46 83
ACTCGCTCTGCCCGCTTTTGTTAGCTCCTAGTCTATCTTCTTAGGT
>4194 46 26
ACACAACAACGCGTTATATCTTAACTACGCAGGTCTTAAATAACCT
>4196 50 199
AAACTCTATTATACCGCCTATCTAAATTCGCTTCCTTTTGCGCCCTCTAC
>4197 47 51
CGTAGTAACACTATTTTATGCGCTATCTGCTGTGCGCCTTTACTCAA
>4198 46 301
GCCTGTCTACTACACTGCTACAATACTACACCCGCACTACAAACAC
>4199 47 40
AGTAGTTTATTAGCTATATCTACTACCTTATATAGCTAGGGCGCAAA
>4200 51 29
TAACTCTTTAATTTTATCGCTATTAAATAAGGAGCTAGCGTACACTATACT
>4202 57 360
ACGTAGTAACACCATTTTATGTGCTATCTATTGCGCGCCTTTACTCAGCTGCACAAC
>4203 51 512
TGTCATGGATCGAACCCACGACCTCTACCTAATCGGGCCTAGCGCCGTATT
>4204 59 117
GCTCTCTAACCTTTCCTACTTAAGTACCTACTATAAACGCTGCTGCCTATAGAGTAGTC
>4205 52 82
TAACGCCCACGAAGTTAAGGCTTAGAGTACTCTTATTTAATAGAGAGTAAGA
>4208 52 213
GAAGCCCCAGTACTAGAAATGTACGACCTAAGACGCAAGACGCGAGTCGAGA
>4209 58 64
CTATATATAATAGTATAGCACCGTCTAGGACTATTATAGAGAATTATAATATACTATT
>4210 53 163
TCGCTAGAATATAAGCTACTAGATTAAGTAAACCTTATTTAGGCGGAGATCTT
>4212 72 70
CTTAATATACTATATAGCGGGCCCTATAGCGGCTATAGCTATTAACTATCCTTTAACTCTAGCTCGATCTTA
>4214 89 96
CTCCCTGTCTTCCGGTATCATTCTTTGGGCAGTCTCTGCGGAAGGGTCCAACTTCACCGCATCGTAGACATGCTTTCTTATCGTAGCGT
>4215 88 110
AAATATGGGCCTGGAACCACAAGATTCCTGGGGTCACCAACAAGGGCATCCATGATCTGTTCGCCGAGCAAGTGCTCGCACAGCCCAA
>4217 45 10
AATTTTTAAGATCGCTATAAGGAAAGAAATATTATCCTTCTCTAT
>4220 46 13
GGTCTAGCTTAAGCGCGAGCGTAAGGAGCTAGAGGTAGCTTAGGTA
>4221 45 17
GAGTGCGCAGGTATATAGAGAAGGATAATATTTCTTTCCTTATAG
>4222 46 63
AAGCTAATAATACTTATCTAGAAGCTAGTCTTATTAAAGTTATATA
>4223 48 142
TACTTAGACTCGCGTCTAAGCAGCGCTTAGGGGCTAGTACTAGGTCTA
>4224 49 595
GAACTTGACATAGGCGAGGCTGGTGGCGGAAGGCCCAGAGCAGACAGCG
>4225 47 412
TGATCGAATACAAAATGTAAGGGGCTGCGCAAAGTATGCCGATGCCT
>4227 55 48
TTAGTGCTAGTATCCTCGTCGCTTATACTATTAATAGCCTAATCTCTTTAGGCTA
>4230 54 76
CCGTTATTCCTAAGTATCTACACGATCTTCTAGTATATTTAGTTGTTAGGTACT
>4231 51 579
CGACTTGGTTGCAGCAAAACAGTATCTGACCGGCAAGTTTGTCAACGGCTA
>4232 50 176
ACCTTAAGGACCTAATTAGGAGGCAAATTTTTAAACTAGACGTTAATAAG
>4233 56 95
CTTAACGCGTAGGTTATATTAGATTATATTAAAGTATAGCTATATACTCTACTAGA
>4235 52 194
CTAGCTTATTAAGGCGCTTTAAATTCGCTTTATAGTCGCGTTAGAAGCGTCT
>4236 56 223
CTTATCTTAGATAGCTATAAGAGCTATCTTAACCAGGATTTTAAGGACTACTACCT
>4237 55 41
TTATCTATATCCTTTAGAGGAACTTTACTATCTAGCAGTAGCTCTCTTCGTGCTA
>4239 65 119
TTATAGGTCTTATAAGGAGATCCAAAGACCCGAAGAAGAGAGTATAGATATTCGCCGCCTCTATT
>4241 78 91
CTTAACGCGTAGGTTATATTAGATTATATTAAAGTATAGCTATAACGTGGTTCACAAGCGAGCGGATTACCCAAGCGA
>4243 96 118
TATAGCCTATTCGGCGTCTAAAAGGCTATTATATCCCTACTAGATATGTGTAATAGTATCTGGTTATAACCCGAAAATAGATTAAATAGAGCGTAC
>4246 45 13
CATAGCTAGGGCGCGAATCCTCGCGAATTAAAGTTAAGAATATAT
>4249 45 17
AGGGGTATTATAATAGGCTAGAGCCTAGTTAGTAAATACTCGATA
>4250 45 9
AAGGTTCTTTATAGGTTCTTTACCGCTAGTAACTAGCTTAGGTAG
>4252 49 29
CTCTAGAGCTCTGTACGCGCTAGAGCTATCCTTATAATTACTAGTAAGC
>4253 49 166
AAATTAATTGTCAGAATCGCTACTATTACTTGCACTATCTATCTTAACT
>4254 48 302
TATAAGCGCGCTAGTAACTCTATTAGTAAGAACTAAGTTAATAACTTT
>4255 65 141
GTCTGTGTCGCACCTGGTCTGCCTAGGGGGTGCCAAGAGCCTCTATGCTCTAATTGGCTGTCACA
>4256 56 393
TAGACGCCTAGGAGGCGAAAATACCGCGCAACGCCCGCGAAGTCGAGGCTTAGAGT
>4257 51 211
AGTAGAATAGCTTACTATAATTTCTATTTACTATTCTGTATAGTGCTATAC
>4258 64 102
TAGAGTAGATTATAGCGCTATACTTAAGCTACTTATAGCCGTTTCGAGAGTATCTTATTATTAA
>4259 54 344
CTTATACTATACTAGAACGCGCTACTTATTACCCGCATCTATAAGGTTAAAGAG
>4260 52 28
TGCTTATCAACGTCTAGTTTAAAAATTTGCCTCCTAATTAGGTCCTTAAGGT
>4263 86 931
CCTTATCTAACCGACGCGCTAGAAAGCGCTCTCGACGCGATTGCAAAGCAAACTTAAGGCGACTAGATAAGCTAGAAGAGGAGGCT
>4264 69 109
CTACTATAGTACTTTAATCTAATATACCTCTTTAGCTTAGAGGTATTTAACGCCTATAAGCTAGACTTA
>4265 90 255
GTCTAACTACGTATAGTATAGTAGTAGTAAGAGTTATAGAAATCCCTAGAGGGCGAGTTAGGATACCTTAGAGCGAATATAGAGGTTATA
>4267 97 456
TAGAGTAGATTATAGCGCTATACTTAAGCTACTTATAGCCGTTTTAAGAGTATCTTATTATTAATATACTAAGTAGTAGGTTAAGTAACTATATCTA
>4268 125 339
TAGTAGTAGCGTTAAAATCTAGGTTAGGGTTAGAGTTAAGTTAGAGTTCTAAGTCTTAGCAACCTAATCTAAACCTAACCTTAACCCGTTTGCTAGCGTACCTAACTCTAACCTAAGTCTTAGTA
>4269 45 26
GTTATAGTCGTATACGCCGTACTTAGCTTTCGTGTCCTCTACTAG
>4271 46 74
CCCTAACCTAACCCTAACCTAGTAGTAGCGTCAAAATCTAGGTTAG
>4272 45 43
GTCTCCCTGTGGCCTACTCCTCTTCGGTGAGGAACTGGTAGGGCT
>4273 45 17
TTATAAAGTCTTTTACGGGTAGTAGGACCTATACCTTAGTACTAT
>4275 49 64
TGCAGCTAATACCCATGTCGTTTTTCTCAAAGAAACACCAAATTCTGTG
>4276 47 15
CCCTAGCTAGTTATTTATCTAGCTGTTAGAGCTAACCTTAAGAATCT
>4278 47 52
AGAGCTTCTTCTCTATCTAGGTCGACTTAATCCTATACGCCTTTAGT
>4279 52 55
GTAAGCGTATCTACGTTTATAGGTCTTATAAGAAGATCTAAAGACCTAAAGA
>4282 50 76
TACCTGGCTAGGTAGAGGATCTAAGTTAGCAAGGCGTAGTCTGTTAACGT
>4284 62 473
ACAAGTCACTATTGCTCTATCTAAGAGGTCTATCTATATCCATTCATCACACCAGAGAATCC
>4285 52 41
ATATTTTGCTAGATAAGCTCTAGCTATGCTAGAGGGCACTTAGGTAGTAGTA
>4286 60 53
TAGCTAGGTAATTATAAGTAGGTAATAGTTATCTAGAGCGTCTATACTACTAGGTCTTAT
>4288 73 163
TCTTTACTAGCGCTTTATTCTAGTATAGCACTTCTAACTAGTCGCGTGCTTATCTATCTTTTACTAACTCTTA
>4289 74 206
TAGGCTCTAGCCTATTATAATACCCCCCTCCTCCCCTCTCTTAGGGGGTCTCTCGGCGAAAGCCTTCTAGTAAG
>4290 96 282
CCCTAACCTAACCCTAACCTAGTAGTAGCGTCAAAATCTAGGTTGGGGTTAGGGTTAGGTTAGGGTTCTAAGTCTTAGTAACCTAACCTAAACCTA
>4291 89 165
ATATTTTGCTAGATAAGCTCTAGCTATGCTAGAGGGCACTTAGGCAGTAGTATATAGGAGAATACGCGCTCCGCACGATAGTTATTACA
>4292 127 199
TAAGAGTAGTAACTATAGAAGTAGGCGCATTAAGAGTAAAAGCTGTAGGAGTAAGAGTAGTAAGAGCGGAAATAGTAGAAGTATAATTAGCGAGAGTAGAAGCAGCGAGGACAGTAGGAGTAGCTAG
>4293 199 374
GCGCTTATATATTAGATATAGCGTTACGCGGGGGCTCTTATAGCTCGCGATCTTATAATTATAGTATAGGTCAAAGATTCTTCGACGTAAACGGGCGTCGTTAGAGACGTATAGCTACGTACGATCTATAAATAAATACTAGTTATCTTCTTTATCTAAAGACGTAAGGTCTACTATACTTATATAGTACCTATTCTTA
>4296 299 856
AGTCCGGATCAGAATAGTTCCTAGGAGAAACCAAACGATCGTACCGCTACAAGTGGCAATTCTTCGACTATAAAAACGACCTATGCCTAATACATTTATAGGACAAAAGGGAAAAGATATACTTTTTAGGTTATAACAACTCTAAAGAAATTGACTAGATGCAAATAGTATAGCTAAAAGAATACGACGAAGGAGATGCTTAGGAATATTAACAACCTAACTAGCAAACATGCCTTAGTAAAGAATACAATCTTCATGCGATAGCTAAAGAATTCTATAGATTTAGAAATTAGGCTTTT
>4297 45 8
CAACGGCGAACTAGAAGGGATTACACGAGCATTCGAATACGCAGC
>4298 45 114
GGGCTATACCCCTAACTAGCGGTCAAAGGATAACCTAAGCTGCGC
>4299 45 49
GTATATAGATAGCTTATTAGCGTTAAGGTTAGAAAGGTTATCTTC
>4300 45 10
GCCTAATAGGCGATATAAGCTTTACCTAGAGAAAAGATAAGTAGA
>4301 47 96
GATAACGAAGGGAGGTATCCGGCGACCTAACGCGCCTACGCCTTAGA
>4302 48 317
GTACTAGCTTCGACTAAGATCTAAACTTATAAGTATTACTTAGAGTCT
>4307 46 24
TACGTACTCTTCGCACCTACTATAGCCTCTTAATGTCGCCTGCTTT
>4308 48 195
GACGACTCTTCAAAGATCTCCTACCTAAGGAATGCTATACACCCGAAG
>4309 50 41
TTAACACGGTAGCGTTATAGATAGAGTTTATAATTAAGTGCGCTGTAAGG
>4310 57 226
CTAGCCTAAGTCTAGAGTCTATTTCTTAGTCTCCGACTTAGTATCTTCTTAGTCTAG
>4311 56 30
TTACTCTTAATACGCCTACTTCTATAGTTACTACTCTTATTACTGCTACTCTTAAT
>4315 89 121
GTCGAACTAGCGCTAGATAGCCGCTAGGTCCTTATAGACAGCTCACTAGTAATTATAAGGATAGCTCCAGCGCGTATAGAGCTCTAGAG
>4316 70 92
TTCTAGCAGGTCCTATTCTCTTCTTAAGAGCGCGTTAGCTCTTATATTTTGCTTCCCTAGCTAGTATAGT
>4317 70 136
AGGGGTAGAGCTTAGCTAGCCTCGTAGCTTATTATAGCGGAGTTTCTATTAACTAATATATTTCTAATCT
>4318 85 112
GGCTTGTTTTGCGGACCGTACTTAGTAGCAATCTAAATAGGGTCTACTTTATATCTATACTATATAAAGAATAGTAATATTCTTA
>4319 124 383
CTAACCTAGATTTTAACGCTACTACTAGATTAGGGTTAGGTTAGGGTTACACGGACCACGGGTTAGAGTTAGGTTAGGGTTAGGTTAGGGTTAGGTTAGTTATTATAGTAATTATTTATAGTAT
>4322 45 28
GTTATCTTCGCGGGTAAGGTTCTTATTAACGTCTAGTTTAAGAAT
>4323 45 96
CTAAGTAATACTTATAAGTTTAGATCTTAGTTAAAGCTAGTACGC
>4324 45 11
CTAAGTAATACTTATAAGTTTAGATCTTAGTTAAAGCTAGTACGT
>4325 46 1714
GGCAGTACGCAAACGGCATTCCCATCGGCCGCGCCCTCAGCAACTC
>4326 45 8
GAAACGTTTAAGTATATCTAGCTACCGTTGCTAAGCCTAGGATTA
>4328 45 49
AAGGCTGTGATAACTATCTGTGATAAAATCTTGCCTATTATAAAG
>4329 47 19
CGTAGTACTATTAGGTTTAACTTAGTATCCTACTACAGACCTTATTA
>4330 45 27
GTTAAGAAGAAGCGCGATTAGGCCTTAGCTAGCGCGCTTAAAGGC
>4331 48 202
CTACGCAACAGCCTTCGCCTACGCAACAGCCTCGTATCTCCCCGATAG
>4332 50 121
ATAAGAACCTAAAGTACTTTATAAAGCTAAAGATATTAAGTAAACGTTAA
>4333 51 28
AATAAGTACCTTACCCGCGAAGATAACAAAGGGAGGTATCTAGCGACCTAA
>4334 47 249
TAGGTAGAGGATACTATAGGAGAATCTAGAGATAATTAGCGCGTAGT
>4335 46 49
AGAGGAGACCCTTACTATAGGTAAGGTATAAGAAGTATTAGCTGAA
>4337 51 67
CTACCTCTTAGGCTGCGGATACCTCGATAGCGTATTAGGGATAACATTCTT
>4338 53 95
ATAAGAACCTAAAGTACTTTATAAAGCTAAAGATATTAAGTAAATATTAAATC
>4339 49 85
TAAGACGCTATACTATTAGAGGGTACTAACTACTAATAATTAACAGCTA
>4340 49 220
TAAGACGCTATACTATTAGAGGGTACTAACTACTAATAATTAACGGCTA
>4343 57 78
TCTAAGTCTTAGTAACCTAATCTAAACCTAACCCTAACCTATTTACTAGCGTACCTA
>4344 61 79
CTCTTTATCTTCGCTTACTTCCTCGTAGCAGCGGGACGTTAGTTTTAGAATTTAGATAATA
>4345 67 261
CTAGCGTGCGTCTACGCACGTAACTAAGATTCTATCAAGGATTTACACTATACTTTTGCCTACTACT
>4346 59 37
GCTAGAGTTAAAGGATAGTTAATAGCTACAGCCGCCGTAGGGCCCGCTATATAGTATAT
>4352 46 1893
CACCAGACGCACGATGCCGCGATGCTCGGCCATGACTCCCTTGGGC
>4354 45 9
GTATACTTCTTCTAGTTAGCTTCTTAAGAGATTTCTAGTTATAGC
>4355 47 44
AGGACTCTAATTATATATTAACTACCGCGCGCTCAACGCTATTATAA
>4357 47 35
CTATCTAGCGCTAGTTCAACCTAGTTAAGTCTATAAAGGAGAGGTAG
>4358 48 133
TAGGTCTTATCCCCGCTAAGATAATTATAGCACGAAACTAGGCACTAC
>4359 46 104
AGATAGTTATTACAGCCTTAGAGGGATATAGGAAAAAGAAGCGGAT
>4360 51 24
TAAGGTCCTAGAGTAGACTATAAGATTAAGCTAGAGTTAAAGGATAGCTAA
>4361 47 71
TCCAAGGCGTAGGCGCGTTAGGTCGCCGGATACCTCCCTTTGTTGTC
>4362 49 128
AGCTACCTACGAGGACCTAGCAGCTATCTAGCGCTAGTTCGACCTAGTT
>4363 52 37
ATAGAGAAGAATAATATTTCTTTTCTTATAGCGATCTTAAAAATTAATTAAG
>4364 47 45
GTGTCGCCGAACATCGTTTAGGAAAGCCCTACCCGATACCTCGATAG
>4365 53 155
CTTCTAAGAGTCCTTCTTATAGATTCTCGCGATCTTATAAGGTAAGATCGTGC
>4366 48 79
GCTAGACTAGGTTCCCTTCGTTCTATCGCTTCTAAATAAGTAGTGATA
>4367 49 23
AAGCTATCTTAAGCTCCTCCGTACGAGACACAAACCGCTTAGGCCAATT
>4368 51 143
TAAGGTCCTAGAGTAGACTATAAGATTAAGCTAGAGTTAAAGGACGGCTAA
>4369 55 702
GGAGGCGAAAACACCACGCAACGCCCGCGAAGTCGAGGCTTAGAGTACTCTTATT
>4373 73 505
TATACTTAAGCTTTATAGAGTAGAGCTTCGACTCTACTTTAGACTATAGCGTGCTTTTAAACCTTATTATATA
>4374 68 108
ATAGAGAAGAATAATATTTCTTTTCTTATAGCGATCTTAAAAATCGATTAAGTAATAGCTCTTATAGC
>4376 95 177
ATACCTCGATAGCGTATTAGGGATAACATTCTTCTTTCCTAGTATATAGACAATCTTGAATTCCTACTAAAGGATAGTCGCGAGCCACCTATTTA
>4379 89 94
ATAAATTACTATAAAACTTACTATAAGTCGCTATAATATAAGCGTTAGATAGATAAAATATGCGCGAGTAAGTTTTATATAGAAAAAAA
>4383 45 56
ATAACTATAATATATATAACTTTAATAAGACTAGCTTCTAGATAG
>4385 46 84
TCATAGTCGTGAAAGGTGGCGTGAGGCCCAGGGCGCCCAGGGTTGC
>4386 45 29
TAACTAGACCTAGGTAGTATAAGTTACGACGACTTACTACGAAAC
>4387 45 10
TAACTAGACCTAGGTAGTATAAGTTACGACGACTTACTACGAAAT
>4388 45 22
AAGCGTTGTGTCTAGTCTACTTATAACGCCCGCACCGCCTCTCTC
>4389 47 85
AGCCTACTAGCGGGAAACGTCTAGAGTATTAAAGGAGTGCGAGTAGA
>4390 47 15
GCTATACCTCTAACTAGTAGTTAAAGAATAACCTAAGCTATATATAG
>4392 51 174
CTCTACTATAGTAAGGGGTCGTTGCCTATTCTTTAATTCTTTGAAGACTAA
>4393 47 11
TATAAACTATAAGAAACTAGTATAGGAGTACTACTAGAAGCATCTAA
>4394 51 86
TATAGACCTAGACAAGGTTAAAGCTATTAAGGAGTAGAAAGCACCTAAGAT
>4395 54 147
GAGAAGGATAATATTCCTTTCCTTGCAGCGATCTTGAAAATCGAGTGAGCAATG
>4396 53 35
AGGCCTTTAAAGTATTAGAACTTATCTCTCTTAACGCGTAGGTTATATTAGAT
>4397 56 275
ATAACTATAATATATATAACTTTAATAAGACTAGCTTCTAGATAAGTATTATTAGC
>4398 57 121
AATAGCGGTTAGTAACTATAGCGCCGATATTAGCAGAGTTATACGCAGCTAACCTAG
>4399 50 19
TAAAGGTAGCAGTAGTAGCTTAGTAGCTTTAAAATTAGTTAGATCGATAG
>4400 63 108
CTTAACTAGTAATATAATAATTCTTACCTAAAAATAAAGGCACTTAACTAACTCTCTAGCCTA
>4401 67 132
TCTATCTTAACTGCGTAGGTACAAGCGTTGTGTCTAGTCTACTTGCAACGCCCGCACCGCCTCTCTC
>4402 86 268
TACTAGAGTTATATTTAATAGGGAAGAGAACTATAAGCTATCTTGTGCTAAAGGTTATTTAGAGAGCGGCTTAGAATAACCTTCTA
>4403 63 80
CTTAACTAGTAATATAATAATTCTTACCTAAAAATAAAGGCACTCGACTAACTCTCTAGCCTA
>4404 88 111
GATATAGCTACGCTAGAATATCTTTTATAATAACCTTTAGCTACAAACTCTTAGTTTCTATTACGCACGTTTCTTCTAAACTCTAGTT
>4405 97 297
TGTTCCCTATAAGGGTCCCCTTAGTAGTAGCTCGCGCGTAGTAGTATAAAGGAAGCGCAAGGCTTAGTTTAATAAAGAGGAGAAAGCACTTAAGAGT
>4409 45 43
AGGACTAGGTATAACGCGCGAACGTGCTAGAAAGATATAGAGATA
>4411 45 19
TTTACAGTATATATACAATCTAGCCCTACTCTAGATAGTTAAACC
>4413 46 79
ATAAGACTAGCTTCTAGATAAGTATTATTAGCTTAATAAAGGTTAT
>4415 47 24
TCTAAGGCGTAGGCGCGTTAGGTCGCCAGATACCTCCCTTCGTTATC
>4416 46 15
GATAGCTGCTAGGTCCTCGCAGGTAGCTCGCTAGTAATTATAAGGA
>4417 46 150
GATAACTATTACCTACTCGCGATTACCTAGCTAAACGAGCGTAGGT
>4418 47 13
TCCTAGGACGAGCTTAGCACCGTCTTCGATAAGAATCTTATAATTCT
>4419 51 58
AAAAAGAGATTTATCCGCGAGAGTAGTAGCTAGATAGCCTCGCCAATACTA
>4420 48 19
AAATAACTCTATAAATAGAAAAAAGTGCGATAATAGCTTAAGAACGAA
>4421 47 9
AGCATAAGGTTAGTTATAAAGAGGCTAAGGTAGTTAGATAGTAGATT
>4423 47 149
ACGCTAAGGTTATAGTTAGCGCCTTTACTATAAGGTAAAATAGGCTA
>4424 50 43
GAGGGCTTCTCGTAAGCTTCTGCGTCTATAGCCTACTCCTCTACGGTAAG
>4425 54 40
TGCTTAATTAATTTTTAAGATCGCTGTAAGGAAAGGAATATTATTCTTCTCTAT
>4426 54 37
ACGCTAAGGTTATAGTTAGCGCCTTTACTATAAGGTAAAATAGGTTAGATACGC
>4427 52 85
AAATAGAAGCTCTAGATTAATAGGAGGCCTATATAAAGGACGTTTAGAGCGA
>4428 53 34
GGCGACTAGATAAGCTAGAAGAGGAGGCTATAGTTAAGCGTATTTTTAAAGAG
>4429 68 106
GGCGCTCTAGGTTTAATCGATACCCTCTTAGAAACGTTGCTGTCCGGCTATAGAAAAGGTAATTAAAT
>4430 64 1410
TAGGCGCCTCGAGCACTTCGAAGTTGATCTTCCCAATCTCTGTAGAGACCTGCACTGTTCCAAT
>4431 60 49
CTCCTCGCTCTAAACGTCCTTTATATAGGCCTCTTATTAATCTAGAGCTTCTATTTTCTC
>4432 60 89
AATTACTAGAGGATACTCTAGAAAGACCTAGAGGTTATTAGTACTTAGTTTAAGCTTATA
>4433 66 95
AGACTAGAAGCTAATAAAAGTAGGCAGAGCGAGTACTAGAACTAATAGGTCGAGCGTTAATTAGGT
>4434 60 48
GAGCTAATAGTAAGGTAAATAATAGCGCTTTAGTTAGCTACGCAGTTTCTTAAAACTATA
>4435 52 45
ATAGATCCAAGTAGCTTAAAGAGCGTTTTAGTATAGTATTAGCTCGCTCCCT
>4436 56 2040
TGGCACATGAAATGGTGTTACTACGTGAGAAGATGGCTACCCTTCAAGAGGCTCTT
>4437 90 256
TACTTTAGTATAGAAAGTTTTAGCTATGCGTTATTAAGGTATTATACGTTATAGCGTCGACGTTAGCGCGCTAGTAGAGTATAGGCGACT
>4438 119 238
AGTATAAGTTTAGCTCCCTTTATAAGCTGCGAGAAGCCTAACTATACTATAATAGGTAATTAAGTAAAAGACTTATATATAACGTGGTTCACAAGCGAGCGGGCACCCCAAGCGAGCGA
>4440 45 2
TAAGAATAAGAGCTTTGTTTATCTCTAATTAATACCTTAACCTAT
>4441 45 49
TATAACTATATACTTATTACCTAATCTATTAATATCTACGTCTTC
>4442 46 62
GCATAGCTAGGGCGCGAACCCTCGCGAATTAAGGTTAAGAATATAT
>4443 47 71
CGTGACCGAGATCCCATCGAGGATTTACCTACTAGGCTCTAGCCTAT
>4444 47 23
AGTAGTTAATTACGATAGGGCTTTACGCCTTTAGCGAGCAGCCTCTT
>4446 52 20
TACGAAACGCTTAGCCTAGTTCTTGCTAATAGGCTTACTACTATGTACACCT
>4447 49 79
AAGCGAGTAGCACTTCTAAGCGAGTAGCACCTTTTTGCTAAGACCCTAC
>4448 49 66
AAGCGAGTAGCACTTCTAAGCGAGTAGCACCTTTTTGCTAAGACTCTAC
>4449 50 212
GTATTCCTCGAAGCCCTAGTACTAGAAATGTACGACCTAAGACGTAAGAC
>4450 53 128
GCTTTCTAAGTAGTTCTATAAGAATAGGTACTATATAAGTATAGTAGACCTTA
>4451 59 103
CATCAGATACCAGGGCAGGCCAGGATGCAGTTCCTCCAAGAACCACAACCGGCCCTGCG
>4452 89 414
CTAGTAAGATACTACGTTATAGAAAGAGAGAGCTATATAGGTAAAGTTTTAAGGTTCCTCGCTTAGCCTCGCTTAATACGGCGCTAGGC
>4453 89 189
GATTCGCGCCCTAGCTATGCGAGGTAGTAGATATAGCTAATAAATTATTAGGTATACGCGGTAGTAAGCTAGTTAGTAAGCACTAGGCT
>4454 110 213
CGTAGGTCGCATATAAGGCTTTAGTATACTTATTATATTATATAACTACCCTTTTTTCTTTATGCCTTCCTAACTATGCCTAAGGTCTCGAAATCCCGTGCCCCTTATCT
>4455 87 427
AGTTGTAACGTTGACGAGGGTAGCTCCAACAGCTCGAGTAGGTCTCCCATTGATTCTACGAACAAATGCAGTGTAGTTGTTCGCTTT
>4456 130 327
GCCTCCTAGGCGTCTACCCGTCGTGGCGATTAGGTTAGCGTCTGTACTACTACATCAAGCTTCGATAGCACAGCCTATAGATTATGTAGGACTAGACTAGCACCTCTAAACCCTGCCTATATATTCTCCT
>4460 45 21
CGAGCGTTAATTAGGTTAAGTGCTACGCCTGCGGTAAAAAAGGAT
>4462 45 23
CTAGCTAGTTATTTATCTAGCTATTAGAGCTAACCTTAAGAATCT
>4465 47 18
CTAATATAACCTAGCTCTTACCTAAGTCCTCTTTATCTTCGCTTGCT
>4466 45 21
GTAGAGCGAGGATAGAAAATAGAGACTAGTATTCTACTATTCTAG
>4467 46 16
TCTTTAACCTAAAGAAAGCGTTAAAACTTCCCCTATACTAAGGTCT
>4468 46 17
TGTAATAGAACCTATCTTAGCGACATTCGACTCTAAGCGAGACATA
>4469 46 16
CCCTTTAAGCCTATTAATCTAACTAATTTCAAAGCTACTAAGCTAC
>4472 51 102
TCTATATACCTGCGCACTCGTCGCACCTACTATAGCCCCTTAATATCGCCT
>4473 47 49
AGAGTGCTTATCTTCTCGCGTAGTAACACTATTTTATGCGCTATTTA
>4474 48 35
ACTATACTAGCTAGGGAAGTAAAACGTAAGAGCTAACGCGCTCTCGAG
>4476 51 463
AGAGGAACCTCACGACATCCAAGAGTGCGAATAAACAAAGGATTGAGGGAC
>4477 50 12
TAGCGCAAGTAAGCATAGCTATAGCCTAAATAGAATAAGAAAGGTAGGCA
>4479 52 33
AGTTAGACAACTTAAGAAAAGAGTAGCTCTAGACTAGAGTCTTAGTCTAGAG
>4480 52 86
AAGCGATGCATCTTAACAACGCGATAATATTATTGCTAGATATTAATATAGT
>4481 80 160
GCCGTTAATCTAGGTCTATTAGTCGTGCACTATAAAGCTACCGCCGTATCTCGCGTAGAAGCGTTGCTAAGCCCTTTATA
>4485 61 92
AGGCTGTAGTTAAGCGTATTCTTAAAGAGTTTACGCGAGGATTTGCGCCTATAAAGGCTAA
>4486 65 69
ACCTAATTAACGCTTAACCTGCTAGTTCTAGTACTCGCTCTACCTACTTTTATTAGCTCCTAGTC
>4487 65 134
ACCTAATTAACGCTTAACCTGCTAGTTCTAGTACTCGCTCTACCCGCTTTCGTTAGCTTCTAGTC
>4488 88 132
CTGTTTTCGGGTTATAACTAGATACTATTACACACGTCTAGTAGAGATATAATAGCCTTTTAGACGCCGAATAGGCTATACTAATAGT
>4490 101 272
AACCCTAACCTAACCTATAGTCTATACAGACCTAACCCTAACCTGACCCGTAATCTATGTAGACCTAACCCTAACCCGACCCGTAGTCTGTGCGACCCTAA
>4492 349 1646
TAGCCTATAGCCGGGGAGTTTATAGTAGAAGTAGTAAGAGTTTTCGGTATACTACTACCTAGAGTCGGTGCCTAGCGGGGGGCGTGCGGTATAGTTATAGGCTGGCTAGTAAATAGCGCTAAGGTCTATAGCGTTAGGGTAAGAAGTAGCTATAACGGCGGGGGGAGGGGTAGCTATAGCAGCAGGGTGTGGCTAAGTCTTCGGGGTGGTAGCCTAGTTTAAGACAGGCCTTTTGCCCTCCGTTATATAGTTAATGTGCTTAATAGTTTCTATATCTTTCTAGGTTTTTTAGAACAGCTTACACTAGGAGTCGAACTTATTATCTTCTAGCTCTATGCCCTTAAGAATT
>4493 46 58
AGATAAATAACTAGCTAAGGCTTACTTAGTTAGATTACTTTAAGAA
>4494 47 275
ACGACAATTACAACGGGCTTGATTTTAAGCGTGTGCCGTATCTTGAG
>4495 49 71
TATAAGATAGCCTCTATATAGACTATAAACTTTTAAGATAATAGAAGGT
>4496 47 43
AGATAAATAACTAGCTAAGGCTTACTTAGTTAGATTACTTTAAGGAG
>4497 47 112
ATATGCGACGAGTAAGGTAGTATATAGAGGGTTAGAATCTTATTCTC
>4498 48 20
AGAATAACCTAAGCTGCGTATAGACGCGTACTCTAAGTAACCTTTAAG
>4499 53 116
GCGCGTATAGCGACATAATCTTAGGCTTAGCACGCAACCGCACCCACTATATT
>4500 49 41
TAGTCCTAAGAAGGACTAGAATAGAGTAGACCTTTCGCCTTATCTCTCG
>4501 47 53
AAAGTTGTTAACCTAGTTCTTGCTAACAGGGTTGCCAGCGCGCTTAT
>4502 59 104
AGAATAACCTAAGCTGCGTATAGACGCGTACTCTAAGTAACCTTCGAGCGGGATAGCCT
>4503 51 66
CTATAAGGTCGCTAATCTCTTAGTTATTAGACGCTTTAAAAGGTACGCCTA
>4504 57 47
ACTATTAAAGCGCAAGTACTCTTAGCGCGTATAAGACTTAGTATATAAGCGCGTCTT
>4505 83 375
CGCGACGCGACGCGAAAGGCTTACTAGGTGCGCACTAGATAGCGTATTTCTGTAAACTCTAATTAGCTTAAAGCTAGATGCTT
>4506 88 800
TCAGGGAGGCTGTAAGGATTCAGAAAACAAGACGACTCACCACGAGTATTTATACACAGGACCTCTTATGCGACCCCACGGCACGGAT
>4507 76 215
AGTAATTAGTAGTAATAACTAAGTAGAAATTACGTAAATATAAGCGGATCTAGTAAGGTAGTACTATAGAGTATAG
>4508 95 416
TAACTCGCCCCTCGACATACTGTACAGCGGGCCCCACGGCGGCTAAGACTATTGGCCGTCCTTTGACTCTAGCTCGATCTTGTGGTCTACTCCAG
>4509 155 335
TAGGGACTTATATAGTTCTATAATAAGGTCCTTCCTTATATATAAAGGTATATATGTCCGGTCCTTCTAGATTATATTTCGGTGCTCCTTCTCGTTTCGTAGTAAGTTGTCGTAACTTACACTACCTAGGTCTAGTTGCTAGCTAGCGGCCTTCT
>4511 260 645
TTATAAATAGTGTAGAAGTATTCGATAAATATGCTAATCTTTATTAAGTTACTAATATAGTCTTTAATAACGGCGCCGAATAGATTAAGTAGTATGCGCTTAGGGAGAGAAAGTTCCTTTTCGCAGTTTACTATACTTTCGAGTCTAATAAAGTTAAGAGAGAATTAGACGCGGTAGAAGAGGTAAGATAGTTATATCTAGGTTTCGCGTAGGAGAGAGGATTCTGCGCGTGCGCCGAGGATAAAGAGATAGATAGTAGG
>4512 7428 91775
CCGCCCCAATCAGCCACACTTCCGCGCCACAGCAGCCACAGGCAGATTCAATCAGGCTATTCCTGGGTTCACTACTAAGAAGACGTGAGATTTCACAGTGTGCCTGTTGAATATGATTCAAATTACCAATGCTACCTAGTCATATACTTGACCGGTCACACATACATACTATGGCTCGCTAAAACGAACCTGTTGATCCATTCTTCCAAACCCAGAGTCCCGTGCTTATGTCCTTTGACGAGGGTAAGATAACCGGGAGCGGGACGGTGAGACTCATCTCGCGTGGTGATCGACTTCACACCTGAAACATCACCACCTAGCGCTTACGCTTGAGGTCCTTCTTCGGCTTGGTCCGGTCCTCCTCCTGCCAATACTCCAACATGACATTCGCCATACGCATCAGCTCACCTTTCCGCATGCCTAGTGCCTCCACTAGCTCTTGCATGAATTCGATATTCTCTAGTGTTCGCTTCAAGTAGCCTTGTTGGATATCCACGCGCGTGTTGAGGTCTACTTGGAATCCCCTCCAGAGCTCATCCTCAGTGTAAAAGTAGTTGCGGGGTTCAAGACGCTTCAGGAAGTATGCGTTATCAAAATCCTCCAGCCACTCTCGAGGTATATTCGACACCCAAATCCACTGCTCCTCGAAGCTGAAGGACAGGCGACAGGTCTCGACAACAAACTTGACTGTCCGTCCAGAGCCGAGCCGAACTTTAACAGAGTCAAGATTGGAGCTTGGTTGCTTGTCCCATACATCGTAGATGAACATGGACCGATTGCTCGGTGTTCTACCCCGGTAGTTGTCAGCCGGGTAGACGAGGTTCCTAATACCCCCCTCGAAGCCATTTCGCAGGGTTCGGTATGGATAATTGTGAGTAGGTGTGTTTCCAGTTGCGGGGAAGCTGAGGTTGGTTTGAGGATCGTCGCTAGCATTGACGAGAAAGTGTAAATTGTTGAGTCCAGCATAGCAGTAGCGAAATGCGGAAAAGCCATTTTCCCATGTTGTACTCAGGGGCACTTTGATCGCCCAAGAGTGCGCCACAGGGTCGATGATGATGCAGGCTTCGGGCAGCGGCAGCACCACAATGCAATGGTACTGACGCGCGCTGGTTGCTTGCTGCTCCCAACAGTCAGTTGCAAGCATGACGTGTGACTCGTATTCAGCCAGATCTTCATGGCTGCGTAAGCGAGCCCGAAGGTCTTCAGCACAGTCGTAGGCCATGTAGAAACAGTTCTGGAAATGCTGCAACATCTCTGGCGAAGCTGCTTCGCTGGCAGCATTGCCATTTGCAAAGTTCCGGAGATGCTCCCATGTGTGAAAGTTCGAGTAGCTCACCTTAATGCGCTTGGTGATTGCGACCTTATTTGCTTGCTTGAAGATCGAATCATGGCGTTTCTCAGTGAGCTCGGGCTCCGCTTCTTCTTCTGCAAAAAGGCCCTGACGAAGCTTGAACTCGTCTAGAGATCCTTTTGGTAGTGCTTTTGCAAGCTGGGAGGCGATGCGCTTTTGGTATTCGTCTACCATGCTGAACAGGGGGAGAGACCGTCGTTGAGAGTTGTAGTTGACTGAGATGATTTGAATGGGTTGATAGTTTCAATGGAATAGATTTATCCTGCTGAAAAGGGAGGAGGAATTGCACAGTGCCCATGGGCGGTGGTAGTGAAAACAAAAGAGCGATGCAGTCAAGAGCCTGGAGTGAAGTGACAACTCATAACTGTCACTTTTCCAGAGGAGATGAACATAGTGAAAGTTAACATTGTATATAGTCCTTCTACAGGATGATTGTCCTATAGAGATGGGATTCACTCTGACGTCGAAGTGTACAATAAGAGATAGGTGCCGAACACAATACTTGTAGAAGTTTTGACCGCTCCATCGATGGAGGTAATGACTATACGAGCCGTCATGATCCAGATATCTATTCATCTATCGGTCAGCAGGAAGCTACTAAGTAGCTGTATTTCATTACTCTAGAGATAAATGCATGAGCGGTGGCATCATGTTAATATGCGTAACATGTATAAGAATCCCTTTCGACCAAAAGAGGATACGTCAATTTTTACAGTGATTGGAAGAGGGTAGCTATTTCGTGGGAAGAGAGGTTGTAACTGCATTTTCAATTGTGAGGCGGTTTGTTGGAGGATGCGGTTGTCGCTCGGCCGCTCACACACAGTACGGGCAGTGTTGGGCGCTAGCAGGATCGTTGAACATCGGCGCGGCAAAAGGCCGATGTCATAGAAGATTGAACTGCACAACGCCATCCCACACTGTTCCACCATTGTACATCAACATGTCTTTCGCGAGGGGTGTATCTTCGAGATTCGTCTGCAATGCTTGTCGTAAAGCTGCTGTTCGACTATCCACGCCAATACCAAGAGCCAATACTGGGGCACTTAGGGCTTCTCCTACAACACCATCGCGATGCGCATTCGGTACGAGTGCGTCTAGAAGAGTAGAGAAGGACAGCGTCACAGCAGAAGATCCCGAACTCGCTTTTCTCGATGACAGCACCAAGTCTGCGGCTATCGACTTCGAGTCAGAAACCCCCGTCACAGCTTCTCTCCAAGACTCGCAAGACGCCGCATCACAAGTTGCGACCGAAGCAACACCACCCCTAGAGAATGTGTCGCAAACACAGAAAGCTTCTATCCCGTGGTATCTCAGACAACAATCGTCCGTTCCATCGCCTGTGCAGCCCGCCATAGTCCCTGACCTACCACCGAATCCGCCACCGCTCCTCGAAACGCTCCTCGAGTATGTCTCGGTTACAGCTGGTCTTGATGACCTAGAATTACTTGATTTGCGAAATCTCGATCCGCCACCCGCGCTCGGTCCCAAGCTAATCATGATCATTGCGACGGCACGATCCGAGAAGCACTTGCATGTGGCGGCCGATAGGTTTTGTCGCTGGTTACGGAGGGAACACAGCTTGAAGGCGAATGCAGCTGGTCTGCTAGGTCGCAATGAGTTGAAGATAAAACTGAGACGGAAGGCGAAGCGCATGAGGATGTTGGCCAATGTTGGCGGGGCACCACCCGAAGGCAACATCGATGACGGCATACGCACGGGCTGGATCTGCTGTACACTAGGGAAACTTGAGGCGCATCCAGAAGACACGCATATGCCTGGGGATAACGTGCAAGAATTCGTTGGATTCAGAGATATCAAGCCTGGTGTCAACGTTGTAGTGCAAATGTTTACTGAAGAGAAGAGGGCTGAAACAGATCTGGAGACATTGTGGGGTGGAGTGCTGAGAACACATCATAGGAACAACAAGAGTGCCGACGAAGCACTGAAGGAGCTAGAGCAGGATATTGAGGATCTCGAGGACGACGTCGGGGAGAGCGAGTACGAAACACAACGTGCATCGCAGCGAGTCACCGAGCCGCCCACCCGGCCCAGCAAACCTGCTACCCCTCCCACACCTGTACAACAACTGCATCGACCGCGACCGAATCCAGGTGACTTCTTTCCGCCTACTTCGACCCCAGATACTAGGAAACAGATGCGCAGATTACATACAATCGGTTTCTAGTAAACGGCTACCCCCAGTCGGTTAGACGAGATAGACATACTAGAGGAGACGATATATTTCAAAACAAATCTACAACTCGCATAAGCAGTGGTAGCACCATGCTCTCAAAGATTCGTATCACATTTATCATTTTCAATCTTACAAAATGTTGCTTCGAACGTCCGGCAGCCTCGTGCGTCAACTAACGCCTGTCCAGCCCATCTCGATGGTTTAAAAAATGGCTCTCATCAAGTTTATTTTCCTCCCAGAATGTGTCTTTGGATTGACAACATGCTGTTAGGATACAATAAACAACTGAGCGAAGAAACTGTAAATGTCGCGACTCGTCCGAATCGAAAAGAACCCCCCAAAATCATAACATCTTTTAAGTGTGCACCACCTAAAACACCCTCCCTACGACAAAAGCCTCAAAAACAGCATTTTCAAAGACATCTCGGGGAATCACACCTCCAAACCTAGAAGTACCGTTAGCTCCACTTCTCACCACGCATGCATGCGATAACAATAGTAAAGAAGGGCGTGAACTCACCCATAACATCTCACAAACCCCAACAACTTCTCCTTCAAGGTTTCCCACCTCGCCACCTCCAACCCTGCAAACTGGTCCTGTCTCCTCACATAATCCCACGCCTGCACCGGCGTAACCTCACTCTCAGCCAAGGGGATCGATGCCGAAAGTGCAAGAAGCGTGGATATACTCGCTTGTGGAATCTCCCACGGCGTAGACGAGTTCTGGCGCTGCCCAGGCTGTGAAGGGTGGTTGTGGAAGACGCATGCTGAGAGGGTGAGGGAGTGGCCTGTAGAAGCGCAAGATGTGATGTTTGGGTCTTCAGATGGTGCCACATCGATGTGTTGGAGACATGGGGACTCGAGACTGTGGTAATTGACGTTAGTGGCAAGGATCTAGGCGTGGATGTTGTGTAGAAAAGGAACGGGAAAGCGTACGTCAAGACGAAATCCATGCCAACGACTTCCGGATCGATGTTACCCATGTAGTTGGTATGCTGGGGCGAAGAGGGGCCTGACCCTGGGGGCGTGATTAGCTGTGATGGGTTGACTATCGTAATTGGTTAGTCGGATTGCACATCCGTACGTGGATTTGTAAATAAAAGACATACATGACATATCCCCCGGCATGCCTTGTACGCAGATTTGTCGTCGCCGGCTCTTCTTCTTATTCTCTTCTTGTGCAACAACCAGCGTCACCATTTTTACCTTCTCTACGCCTCTTTCGCTCTCTTGGCTAAGTACGCCTCTTGGGATCGGGATTCTGTTATCCGCGAGTATTCCGGTGAGTATGGCGACATCTTGGGATAGGCGGGCTTTGAGGGCGCGGAGCTCGGTTACTTCGCTTTCCAGGGAGGCGGAGTAGGCTTCTTTGCGATCACGGTGTGTTCTGATAGCACGGACAGTGTTAGCTGATGTCGGAGTCGATTTCCAGATGCGCGGATATCCACGTACTTTTGCGCTCGACGAACTTGTTCTCTCCGCCTTTGTCCCGGGCTCTGTGCATCTTTATCGTCTAACAACAAGAGTCAGCTCTCCGCATCTACAACACACAACTCCCAATCGCGTTCCCCCATCGCACCGCACACAATTCCCCGTCTCACCTTTAAAATGCCTAAATGTAAACTTCATCTTGTCGTACCACAGAAACCAGCGTCCGAGAGAAAGAGAAGAAAAAGAAAAAGAAAGCAGGTCAAACTCAAAGCGCAAAGCCCACCGGCACCGGCACCACGCCCCAAGTTAACCTCTTCTCCCAAAACACCCCAGCAAGGCGCTTCCCTCTCTACATTTTAGAATTTCCAACACAACACTATGCAACAATATCCAGGGAACAGACCGGGGCCGTCATGTATAGATTAAGCCCATCCATGCCCTAGTCGGTTGGGGCCATGGCGTAGCGACGCCTCGCAATCCCCCAATTCGCCAATAAACAGGTTGCAATCGCAAAGTCGGCTTGAGACGCATGACATTGCAGCAAGGACGCGCCCGTGCCTGAAGTCGACAGAAAACCCTCAGCCGCGGTCCTTGTAAGGTCGGAAAAGCCGGTTCAGGCAATAGATCGGCCAAGCAGCGAGATGAGACACTCTCTGTTTTGGGTCCGACGCACCAGGCTGCGACAGCCAACATCGGCTTCTGGAACCGAACGGCAGCCCCTCGCAAATGCGGAGAATGCTGGCCCTTGTTCTGGTGTCTGTATGGCTTGCTGCCCTGGTGCCGTCTGGCGCGCTAGGGCATTTGGGGGAATTGTGATCGAATAATCAGTCGAATTGCTAGATTGGGATAGGTGGGCCAGGGACGGGTTGCAGAGTGGCGCTAGGCTGGAAAGGGGAATTCTGATTCAATAATCAACTTTTTGCTGGAATGACTGTGGAGGGAGGAGGGAGGTGGGTACGGGGGAGGATGTTGTATAAGAGGGCTTTGAGGGGAGCGGTTGTGGAGGAAGTATCATCAGTAGCTGGACTCGACTCTTCACTTGTATATCATTTTCTATTCATCAATTCGTTTATTTGAGCGTTTGCTTGTCCTGCAATTCCGAACCAGCGCGTAATTTATCAACACACATATCGCAATTATGGTGTCGACAACAACCCTCGTCCTCGCTTTGCTATCAGGGATAGCGCAAGCTGTACCACACCGCGCCGGCGCGAATGAGAAACAACAACAAGCCGGCGACATGGGCTGCGCCCAACAAGCTGCAAAGGCTACGGTTGGCAAGGCCATCTACTTCATGACAAACGACGCCGAAAACGCCGTGGTCGCTGTGCCGATCGGAGCTGATGGCATGTTGTCCAAGGGTACGGTCATGAAGACTGGTGGTGCAGGATCTATTGCTGTAGATGCCAAGGGAAAGCCCGCCACACCTGATGCTTTGGTTGGACAGTCGGCTTTGACTGTTGTGGGAAATGTAAGTCATCAGCCTAAACCGTCTCTTGATAGAATCCGGCTAATAGTATTGAAGAACCTCTTCGCAGTCAATGCCGGCTCCAACACACTCACCATGATGGCCATATCGGCCAATGATCCAACAGCTCTTACCCCCGTTGGAAAGCCTGTGGCTATACCAGGCGAGTTCCCCAACACGGTCGCTGCGTCAGCGAAGAACAAGCTCGCTTGTGTCGGTACAACCGGTGCTGTAGCTGGCATCTCTTGCGCTTCATTTTCCGCCAAAGGTCTTGGTGAAATGGATGGTCTCCGCGCCTTCGATCTCGGCCAGACAACACCACCTGCAGGCCCTCTGAACACAGTGTCCCAGACCTTCTTCTCCTCAGACGAGACGGCTCTGTACACCACCGTCAAGGGCGACCCTGCCGTCAACAACACTGGTTTCCTTTCCATGTTCCCAGTCCAAGCATCCAACGGCGCTGCCACCCTCTCCAACAAAGACGTACGCAGCTCCCCGAACGGAACAGCCGTGCTCTTCGGTTCAGCAATCATGCCCAACGACCCATCCTCACTCTTCGTCACCGACGCCTCCTTCGGCGCCGCCGTCCTGAAAGTCGACTCCAAGGGCCAAGCCTCAGTAGTAGGTTCGCAAGCCATCAAATACCAAGCCGCAACCTGCTGGGCCACAATCTCCGACGCCACAAACACCGCTTTCGTAACAGACGTTGGCAAGAACCGCGTTGTGGAGATGAGCCTCAAAGACGCCAGCATCGTCAAGCAACTCGACCTCACCAATGGCGACCCAGGTCTCATTGACCTTCGTGCTGCGGGTAACTTTGTTTATGCGCTGAGTCCGGGCAATGGTACTACGAATGCTGCGGTTACTGTTCTGGATGTTTCTGGAGGCCAGGGGTCGATGAAGCAGGTTCAGCATTTCGACTTGGGCTGCTTGGGGGCGGGGAAGACGGCGCAGGGTATGGCCGTGATGATGTAGATGTGAAGC
>4513 45 8
ATATACTTAAACGTTTCTCGCTATTAGATTAGCTTTATAGGCTGT
>4514 46 20
TCTAGGTAAAAAGGCACTCCGTAAGCGCGTTAGTTAAGAACCTAGC
>4515 45 78
CCTTAGCACTTAGGCGTTACGCTCTCGCCTACTTCTTTTCGGCTA
>4517 46 1507
CTACAAAGGAGAGGTGGGGGATTGTGGACGACGATATCTACAACTT
>4518 45 239
GTACTCTTATTCGACAGAGAGTAAGAAATCGCCCTAGGTCTTCTG
>4519 45 11
GCTACTACTAGTTCTTTTAATCTTAATAGGCCTACTAGCTGCGTT
>4520 45 10
TAATTATTTACTCTTTAGTTGTAGTAAGCTTATATTAGGCGTAGC
>4521 47 28
GATAACGAAGGGAGGTATCTAGCGACCTAACGCGCCTACGCCTTGGA
>4522 47 389
GATAACGAAGGGAGGTATCTAGCGACCTAACGCGCCTACGCCTTAGA
>4523 47 12
CTACGTAGGTATAAGCGTTATATCTAGTCTACTTATAACGCCCGCAC
>4524 47 136
TTATAAGATAGCTAGCCTAGGACTATAGCCTTATAGGACGCTTAGTT
>4525 47 6
CCCTAGCTAGTTATTTATCTAGCTATTAGGGCTAACCTTAAGGATCT
>4527 46 52
AGGTAGTAGATATAGCTAATAAACTACTAGGTGTGCGTAGTAGTAA
>4528 51 470
GATATTCGCCGCCTCTATTATAGATATTAATAAGGCGTTAGCACTAAAGAA
>4529 49 52
CTAATATACTAGACTAAGCTTAAGGACTATCTAATAGAAGATATATTTA
>4530 52 213
TTATTTTAGACGGCTATAAGAGCTACCTTAACTAGGATTTTAAGAACTACTA
>4531 58 88
TTAGTCTTCAAAGAATTAAAGAATAGGTAATAACTCCTTACTATAGTAGAGCAAGCGT
>4532 51 331
TAGACCGCTACGCTAATATAGCCTAAAAAGAGAAGGATAACTAAGTAGTAG
>4533 53 19
TTAAACTAGGTACTAATAACCTCTAGGTCTTTCTAGAGTATCCTCTAGTAATT
>4534 57 182
GTTTTAAAAGCTATTTTCCACTCGTGTCCTTTAGCAATTCGAATACGGTAAAATCCT
>4535 64 161
ATAGGCTAGAGCCTAGTAGGTAAATTCTTGATAGGATCTTAGTTACGTGCGTAGACGCACGCTA
>4536 61 317
CCGGCGACGGCCTGGCGCGCGGATACACTGACCCTGCGCGCAACATCGACCGCTTCGTGTC
>4537 72 179
TAGCCTACTAGCTCTAGTACTTACCTTACTAGCTTTTATTAGCTCCTAGTCTATCTTCTTAGGTAGCAATAG
>4538 78 189
CTTACAAAAGCGTATTATCTAAATCCTGAAACCGACGTCCCGCTACTACGAGGAAGCGAGCGAAGATAAAGAGGACTC
>4540 87 209
GCCTCTACTACTAAACCTATAACGCTAGCGCCGCTAATAGAGAACCTAAGGTCTACGCCTATATAATCTCTAGCTAATAACGCTCTC
>4541 89 119
GTCCTTATCTATATACGGCTATAATAGCTAGAACTAGGTTTAGTACATCTCTATGCGAATTGCCTCTAACTATATAAATACGCTAATCT
>4543 116 291
AAGAAACTACTAGAACTAGCACTACTAGATACTAAGTTAGCGACAGACGTTAAACTCGAGGATGACGAGTACAAGGTCGAAGAGATTAAGGACCTATAGAAAGATAGTCGTTAGTA
>4545 45 33
GCTACGCGACGTAAATTATATAAAAGAAAGCGGATATAGCGGGAG
>4546 46 26
ACAAGCGAGCGAGCACTCTAAGCGAGCGAGCACCTCCCTACTAGCG
>4548 45 4
TCCTTTCTACCTTTAAGGACGCGTTTTTTAACGTGTTTACGTACA
>4549 45 32
TATCTCTATATCTTTCTAGCACGTTCGCGCGTTATACCTAGTCCC
>4550 45 9
GATTATAGCCTATAAAGCTAATCTAATAGCGAGAAACGTTTAAGT
>4551 45 3
GTCTTCGCGGGTAAGGTTCTTATTAACGTCTAGTTTAAGAATCTG
>4552 45 2
GTCTTCGCGGGTAAGGTTCTTATTAACGTCTAGTTTAAGAATCTA
>4553 47 115
TTAAGAGCTATAAGAAGACTAAGTTATAGATAGAGGTACTAAGCTTT
>4554 47 196
CTTCTTAAAGTAATCTAACTAGGTAAGCCTTAGCTAGTTATTTATCT
>4555 49 31
AGAAGGCGAAGAAGAGCGAGCGCGGGGATAGTAGCGAGCTAACTTAAAG
>4556 47 406
GACGTGCTGCCTCTATCTATAACGTGCCTCGAAAAACCTTATCTGAC
>4557 47 615
GACGTGCTGCCTCTATCTATAACGTGCCTCGAAAAACCTTATCTAAC
>4558 49 212
ATAGTTTAGTAGTACTTAAGCTTAATACTTAATTTTATTAAGCTAATTA
>4559 49 36
CTAACCCTAACCTATAGTCTATATAGACCTAACTCTAACCTAACCTATA
>4560 50 197
AATAGTAAGGATAGCTAGAGAGCTATAATACGTAGGAACTAGAATAGAAT
>4561 59 198
CTAAGCTAGACTAAGGACTACTACTTAGTTATTCTTCCCTTTTTAGGCTATATTAGCGT
>4563 52 75
GTAGTAGAGATAGGGGACTAGATAAATATTAATATTATAGATCTTAGAGAAG
>4564 54 908
CTAGTTACTGCGTAGGCTAGCTTCTCTTAGCTTATAAAAGGTAGCGAGCTAATA
>4565 53 103
CGCTTAGTTTAGAGTAGTTAAAGTACTTTAATATATATATAAAGGCTAGTTAG
>4566 65 323
GTTATCTCCAAATCGAATCCGGTGTCGTCCCGCAGTGGACTTGTTAATCTATAAAGGTTGGATGC
>4567 73 158
GACTAGGAATTTAAGGTCTACGCAGATAACTAAGTAGCAATCTATAGGCTTAAAAACCTATTAGATAACCTAG
>4568 64 92
GAGGAGATTAGATAAGCGTCTAGCCCTTACTAGAATTTTTTTTTAGCGACTAGAGCTATAGCTA
>4569 89 227
AGTAATTAGTAGTAATAACTAAGCGGAAATCGCGCAAACGTAAGTGGATCTAGCAAGGTAGTACTATAGAGTATAGTAAGGCAGTAGCT
>4570 91 144
AAGCTTTTAATAGTATATATTAGTTTATTCTTAAATATACTTTAACGTAGTTTATAAGCGAGCGAGCACCCTAAGCAAGCGAGCACCTCCC
>4571 89 171
TACAGCGCGTCGCGGCTTTAGTATTACGTCTTATTAGATAGCCTGAATTACGGTCTATATATTAGCCTTATTTAAGATCTTTTTATATT
>4572 118 192
GAGGAGATTAGATAAGCGTCTAGCCCTTACTAGAATTTTTTTTTTTAGCGACTAGAGCTATAGCTAGTACGAATTAGAACTAAAATACTTTAATACTACTAGTATAGTAGCTCTAGTA
>4577 45 16
GCTGTGCGAGGTAGTAGATATAGCTAATAAACTATTAGGTATACG
>4578 45 502
TCAATCCATCTGTCGTCCGCTACCTCTCGGACTGCCAGCTCCCGA
>4579 46 35
TGCTCCTTACTTTAGAACTCCTCCTATAATACTTAGATATATATTC
>4580 47 15
TTGTTTATCTAGCTATTCTTAGATACTAAGAGCTTCTAGTTGTACGG
>4581 45 23
CAGCGATAATAGCCTAACTAGTCTAGCTACTATCCCCTATTACTA
>4583 48 68
AAAGCTAGGGGGCAAATCCTCGCGCGTCTAGGTTAAGAATATATTATA
>4584 47 286
GGTGGCGAGGTACTGACCCAGGCGTGGGAGTGAATGTCGATGTTGTT
>4585 49 123
AGGACTGTATCTCGCTTAGAGTCGAATGTCGCTAAGATAGGTTCTATTA
>4587 48 67
CTAGTACTAACTAGAACTAAAACGCTCTAATACTACTAGTATAGTAGC
>4588 47 288
GCGATTACGAAGCGAACTTAAGGCGACTAGATAAGCTAGAAGAGGAG
>4590 48 41
CTTCTATAAGTTTACTTAACAAGAAGGTTATATAGTTAAGTAAGAGGG
>4591 51 27
AAAGCTAGGGGGCAAATCCTCGCGCGTCTAGGTTAAGAATATATCGTACGA
>4592 51 16
TTATCTTTAGATTCTCTTATAGTATCCTCTACCTATCTTTAGCTCGATTAA
>4593 51 162
AGCCTATACCTAAGCGTTTATTAGCTAGGCCTAAACAGACTAGGCACCTCT
>4594 53 50
CTAATACGTAACAAGATTAGCTATACTACTAAAATAGAGTTCTTGCTATACTT
>4596 58 145
TGCGATCTAACACAACCTGCGCGTTAAGAGGGACAAGTCCTGATGCCTTAAAGGCCTT
>4597 71 157
CTAGTACTAACTAGAACTAAAACGCTCTAATACTACTAGTATAGCAGCTCTAGTAGAAGCTCTAGAACTAA
>4598 66 44
TAAAGTAGAAGTACTCCTAATACGTATAAGACTTAGCACGCTAATATATCTACTATATTAATAAGA
>4599 67 218
GATCTCTTTAAAGATAAACTTTATAACTAAATTAGAATTTACTAACGTACCTAACGGGCGAGTGGGC
>4602 45 10
TAGCTTAATAGCTAGCTCGTGATCGTCCTACTCTTTCTTAGTAAT
>4603 45 926
ATTGTCGATTGGCGAGTAGATGTCGGCGTCGAACTTGTCTTCCCA
>4604 45 21
AGCTCTAGTCTAATAGAGACGCTGCGCGGATATTTAAAGTCGCCC
>4605 47 41
CTGTAATAATATAGCGCCGAGAGCGTAATCTAACGCGTTAGTCTCGA
>4607 47 9
CTGTAATAATATAGCGCCGAGAGCGTAATCTAACGCGTTAGTCTTAA
>4608 46 1629
AGGTGCGAAGAGTGCGCAGGCATACAGAGAAGGATGATATTCCTTT
>4609 48 14
CTTAGAGACTAAGAGCTTCTAATTGCGCGGTATATCTACCTCCTTATA
>4610 48 20
TTTATAATAGAACCTATCTTAGCGATATTCGACTCTAAGCGAGACATA
>4611 46 7
CATTTAATTAAGCGTTTACGCTAGCTAATATCTACTTAGCCTTCCG
>4612 48 247
AATACTTCCCCAGCCTGGACTATCTCTTCAAGACGGTGCAGCAGTTGG
>4613 49 374
AGCTCTAGTCTAATAGAGACGCTGCGCGGATATTTAAAGTCGCCTAAAT
>4614 48 2546
AATACTTCCCCAGCCTGGACTATCTCTTCAAGACGGTGCAGCAGCTGG
>4615 52 40
CCTTTTTACCTAGATACACGCTTAAACTTCTATAAGCTTACTACTACTAAAG
>4616 52 22
CTTTTATAAGTAGCAGGACCTACACCTTAGTACTATTAAGGTATTAGGTAGG
>4617 52 102
TTTTATCGAATAGTATACTATCTAAGACGTCTTCGACATAGAGCGGAGAGCC
>4618 57 405
ACCTCAAGGACCCAATCGAGAGGCAAATTTTCAAACCAGACGTTAATAAGCACCTTG
>4619 56 93
GAAGCCGGAACCATTAATATAGTAGGGAAATTAGGACAATCTCCTACCACTAGTAG
>4621 59 30
CTAGCGCTTATAGTAATTAACTATTAGAGTAGTCTCTTAATAGTCGGCGTAGACGCCTT
>4623 84 420
ATTGTCGATTGGCGAGTAGATGTCGGCGTCGAACTTGTCTTCCCCCACGTCGACGTGCTGCGACTCGTTGCTGTCGTCGACGTG
>4624 74 251
AGGTACGAGCGTTATGTCTAGTCTGCTTATAACGCCTACACCGCCTCTCTCCTTACACCCTCTTCGACGCACTC
>4630 47 388
ACCTCAAGGACCCAATCGAGAGGCAAATTTTCAAACCAGACGTTGAT
>4632 45 11
GCTATTATAGTCGCTGCGGGCTCTCCGCTCTATATTAAAGACGTC
>4634 47 178
TAGTAGTAGTAATTAAGAAAGAGCCTAACTAGCTTTACGGCGCTGTA
>4635 46 53
GCGTAGGTAGCTACTAAGGCGTCTATAGCGCCTTAGCGATCGAAGA
>4636 49 105
GAGAATTCGCTCGCCGAAGCCGTTTAGAGCGCTTCTCGATTACTTCTTA
>4637 47 133
GCAGAATTTAGTAACCTCCTCTAGGGTTTTCTCTTCAAAGTCGTTAT
>4638 51 67
GACTACTCTATAGGTAGCAGCGTTTATAGTAGGCACTTAAGTAGGAAAGGT
>4639 48 14
ATATACTATTAGTATAGCCTGTTCGGCGTCTAAAAGGCTATTATATCC
>4640 50 24
TTAGTGTTAATAAGTAACTAAGTTAAGGAGCTTTAGGTAGCTAATAAGGC
>4642 54 85
AGAATAAGTTAGTAGTCTAGTCGCTGGCTACACTCTTTAGTATTCACTAGGTTT
>4643 55 43
GCGTAGGTAGCTACTAAGGCGTCTATAGCGCCTTAGCGATCGAAAAGAGCTTATA
>4644 56 140
TACAGCGTCTACAGCGCCTTTGCGACGGTTTACCCGCCTTAACCCGCGCTCTCTTC
>4645 64 42
ATATACTATTAGTATAGCCTGTTCGGCGTCTAAAAGGCTATTATGTCCCTACTAGACGTGTACA
>4646 57 78
CAAGGTGCTTATTAACGTCTGGTTTGAAAATTTGCCTCCCGATTAGGTCCTTAAGGT
>4647 89 167
TGCTCGCGGAAGAGGTCCACGACACTGGAGTCGCGTGGATACGCCGTCTCTTCGGCCCGCACGAGCCCCATCGCATCCAGCTTTGCGTA
>4649 64 262
GATATATAGTATAGCTAGATTAGATTAAGGGCTATCTATAGAAGTAGTATAAGGTTAGTTATAA
>4650 64 97
CTATCTAATACCTATTCCTTCTTTTTCTATTCTTATTTTAAGTCCCTTTAGTTTCTATTATATT
>4651 89 166
AGGGCTTCTACCGCTCTTACTTACCTTCTTATAAAGTCTTTTGCGAGTAGCAGGACCTACACCTTAGTACTATTAAGGTATTAGGTAGG
>4652 88 253
CTATCTTTATCCTACTACCTAATATTAAGATAGAGATAGTAGTTTAAGCCTTTCTTAGCTAAGTAGTAGCTTACTATTAGTTACCTAA
>4654 95 129
GTAGACTACCGAGCTCTTAACGTAATTACTAAGAAAGACTAATATTTATTACTACTAATCTAGGAGACTTTTAATAACCTTACTAAGGTAAAATA
>4656 111 433
AATATAGTATATACTTAGTACCTTTTATAAGCTAAGAGAAGCTGTTACTAGCTATAATAGGCGACCGAGTAAAAGACTCGCGTATAAACTTTAACTAAGATCTAAACTTAT
>4659 47 169
TTGAAGAGTCTGCGCGAGGATTTGCGCCTATAAAGGCTGACGTTCGA
>4661 46 28
AGGACTAGTTCCTATTAACGCGCAGAGGGTCCTTAATCGCCTTAAG
>4662 49 33
ACAGGAACGTGTGCTCGATGCAAGATATTAGAAATTATATTGGTAGTGT
>4663 47 87
AGGCTAGCTTCTCTTAGCTTATAAAAGGTAGTAAGCTAATACTACAC
>4664 50 40
TAAAGGAGAATATATAGGTAGAGTTTAGAGGTGCTAGTCTAGTCCTATAT
>4666 56 91
AAATAGAAATTATAGTAAGCTATTCTACTCAGAATCTACCGCTACATCTTGCTTAC
>4669 76 188
GGGTGCGAGGAGAGAGGCAGTGCGGGCGTTACAAGTAGACTAGATATAACGCTTATATCTACGTAGTTAAGATTAA
>4670 90 194
AGATAGCTACTAGGTCCTTGTAGGTAGCTCGCTAGTAATTATAAAGACAGCTCTAGCGCGTATAGAGCTCTAGAGTTCTCTTAATAAAGT
>4672 83 308
AGGCGGTTCCTAGGATGCTACCAATTATTACTTAACCTAAGAAGCTAGCTACTCTAAAGGTCGATAAGGTAGTAGAGGACCTT
>4673 89 462
AACTTTGACGAGACTGGCTTCTAGATAGGTGTTATTGGCTCAATGAAGGTTGTCACAGGCGCAGAGAGACGTACTCGACCTGCGCTCGT
>4674 99 310
AGGCTAGCTTCTCTTAGCTTATAAAAGGTAGTAAGCTAATACTAACGTAGTTTACAAGCGAGCGAGTACTCTAAGCAAGCGAGCACCTCCCTACTAGCG
>4675 89 340
AAATAGAAATTATAGTAAGCTATTCTACTCAGAATCTACCGCTATATCTTACTTACATATGCGCAGGTTATGCCTAGTCTCGCTACAGC
>4679 45 197
ATTGCAGACATCAACAAGGCGTTAGCACCAAAGAAGGCAGTAGAT
>4680 45 703
ACATCAGGACCACTCCACTCCCTTCGACCTCCGCACCCAGCCTGG
>4685 48 33
AACTACTCTCTCTAGCATAAGCAGCGAAGGAGGCATAGTTCCTTATAC
>4686 50 57
ACTTCCCTCTATAGGTATTATCTATTATTATAAAGGCCTTATAGCTATAT
>4687 48 58
CTTCTATACTAGTTTCTTATAGTTTATAAGATTCTATTCTAGTTTCTA
>4688 49 73
AGTCTTAGAATATAACTCTTCTAGCTACGTAATAGAAGAAGTGCTATCC
>4689 52 1930
CTATCGCCACTGTTGCAGCTATTGCTCTCGCTACCAACGCTGCCTGCGCTCT
>4691 51 23
CTCGCACGTTAAAGTAGTAGTTAAGAGAATTAACGCGCTACGAGTTAATAG
>4693 62 58
TTACCTAGGGAAAAGACGAGTAGGCCGCGTTTAATAAGCTGAAGAAGATCTTTATAATAGAA
>4694 52 145
CGCCTACGAAGTTACGAAGGCACTTATCTTAGAATATAGGATACCTAAAGAG
>4695 54 149
AAGCTATCTTAAGCTCCTCTATACGAGACACAAACCGCTTAGGCCAATTCTTGC
>4697 64 82
ACGGTTAATAAACTATTACGATATACTAAATTAATTGTTAGAATTGCTACTATTACTAGCACTA
>4700 63 81
GGTTACGTGCGTAAGACGCATAGATTAACTACTCGCGTCTAAACAACGCTTAGACTATCCGCA
>4701 68 435
CAGGGACGTCACCGATGACAGGGACGTCACCGATGACAGGAATGCCACCACCACCGAGGACAGGGGCA
>4703 89 190
CTTTAAGGCGATCTAATACTACCTACGTGTTAAGAGGGATAAGTTCTGATGCCTTAAAGGCCTTGCGATAGTTCTCTATTATAAACACG
>4704 89 118
ACATCAGGACCACTCCACTCCCTTCGACCTCCGCACCCAGCCTGCTTGGAGAGTGACAGTCTACCGAGTGGGCGAACACGACCACGTGC
>4705 89 205
CTACTAGCCTCGCGAGATATCTAGAGTAAATAAATATTAGTTAGTTAGGTAGATTCTAAGCTATATCGCCGAACATCGTTTAGGAAAGC
>4706 100 169
GTTAGATACTTCTAGTAGTACTCTTATACTAGTTCCTTATAGTTTGTAAGATTCTGTTCTAGTTTCTACGTATTATAGCTCTCTAGCTATCCTTGCTATT
>4707 233 1053
GATAACTAGCGTTTATTTATAGATCGCACGCGGCTATACGTCCCCAACGACGCCTGTTTGCGTCGAAGAATCTTTAATCTATGCTACGATTATAAGATTGCGGGCTATAAGAGCCCCCGCGCAACGCTATATCTAATATATAAGTGCTACTACTAGCCTAGAATACTATAATCTATTATAACGTACTACAAAGCTTATGCGGTGTGTAAGCGTACTAAGTCCCCTCGGGATAG
>4708 45 219
TATCGAGGATTTACCTACTAGGCTCTAGCCTATTATAATACCCCT
>4709 45 61
TATCGAGGATTTACCTACTAGGCTCTAGCCTATTATAATACCCCC
>4710 45 10
TAGGTCGAGTACATCTCTCTACGCCTATAATAACCTTTATTAAGC
>4711 45 17
TCTTTAATTTTATCGCTATTAAATAAGGAGCTAGCGTATATTATA
>4712 47 60
TTACTTACCTTCTTATAAAGTCTTTTATAGGTAGTAGGACCTATACC
>4713 45 2
TAGCGATAATAGCCTAACTAGTCTAGCTACTATCCTCTATTACTG
>4714 45 11
AGATACTATCGAGGATTTACCTACTAGGCTCTAGCCTATTACAGC
>4715 46 29
TAGGCTCTATGCCTTAGCACCTCTAGCTCCTCCTCGACGTCTATGT
>4716 48 106
AGTCGCCTACACCCTACTAGCGCGCTAACGTCGACGCTATAACGCGTA
>4718 50 28
ATATAAGACTAGACTAGCACCTCTAAACTCTACCTATATATTCTTCTTTA
>4719 51 28
TACGTATAAAATATAAAATTACTCTATACTCTCTATAGATTCTTTATATAA
>4720 50 59
AATACAGCGCCGAGAGCGTAATCTGACGCGTTAGTCTCGACTCGCGTCTT
>4721 50 12
ATATAAGACTAGACTAGCACCTCTAAACTCTACCTATATATTCTCCTTTA
>4724 53 89
AAGGTAAGCAAGAGCGGTAGAAGCTCTATTAGTCTTTAAAGAATTAAAGAATA
>4725 52 424
GACACGAGGTTGTATAGCACGATTGGTAGATCGATGTAATATACGGGGAGTT
>4726 56 227
AGTCGCGTCGGGAGCGTCTTCTAGCGCGTTGATGAGATAAAGTTGTTCGGGGGATG
>4727 55 26
GTAAAAATAACAACTATCTATAACCGCGATTAGACTATAGTCCTTACTAATCACA
>4729 76 139
CTTTATAAGCTACGAGAAGCCTAACTGCGCCGTAATAGGCGATCGAGTAAAAGACTTATATATAAGCTTCGACTAA
>4730 86 131
AGATACTATCGAGGATTTACCTACTAGGCTCTAGCCTATTACAGGCTATAGTTCTAGGCTAGCTATCTTATAATAGCTTCTACCTA
>4732 89 167
AGTCGCCTACACCCTACTAGCGCGCTAACGTCGACGCTATAACGTGTAATGCCTTAATAACGCATAGCTAAAACTTTCTATACTAAAGC
>4734 16490 214939
TGCTGCCTCTAGACCCCACCAGGCGCGCCATCAACGCCCTAAACGACTACACAACCATCCTCTCAAAATTCGGCCTCCGCTTCGGCTTCACTCACTGGCGCGACCGCTTCCAACGCGAATCCTCATCCCTCTCCGCTCAAATCCACCAGCGCTGCCAAACATCCCCTCACACCTCGCCGCCCCCGCACCAAGGTCCCAATTCCACTTACTCATCCCCGCAATGGGTCCTTCAAATGCCTCCTCCAGCCGTCTCCCCACAACCGCCACATCTAATGTACCAGCCCACCACCCCGCCCTCCTTGTTCCAACCCCAATCCAGCCCCTTTGCGGCATCCATGTCGTACGATACTAGTCCCGGTCAGCAAACTACTAATTGGACCACGCCGAGTCCCCAGCCACAGCCATTACCCGAGTTACCGCAGCCGAGTGGTGGACAGACGAGACGCGCGTTGGTGTATGGGCCGGGTTTGCCATCGGGCAGAGGGCATAGTCCGGGCGGTTCGGTGGTGGATGGAGGGGGGTGGGGTGACCAGCAAAGCCAGGGCCAGGATGGAAATGGTGGTGGAAATGCGAATGGGAATGGGTATTTCCAGGTGCCGCAGACTTTACAGCAGCAACATAGTGGTGGAGGGGGCTGGAATTAAGACCGTGGGGGGACGGCGCAGAATGGGAATTGGGGCTGAGAAGTGTGGAGGGAGATGAAGGGGAAAGGATAGATAGATAGATACCACGGATTGATGAACGAGATGAAATGAAACGAAATGATATGACTGTTACAAAGATCAAACCACACATCACCCACAGCTCAGCCATCCATCTGTCCTACACGTTGCTCCAAAGTAAAAAAGCACATAATTTGTGATCGATTTGATATTTCCAATGAGTGATATAAATACCACTTTCCTCTATTATTATGTTTTGAAAAAAAATACGCGATGCAGCCCATCCCGTATCTCGCTCACTCCCTCACTCACTTACACACACACATGAAAACGAAAACGCCGTTCCATATCCATATCCATACCTGTACCCACGTAGACCCGACCCCCTTGTCTTCAGAACCTGTTTTCTTACCTACCATATGGACTCACTCCCTTCTTCTCTTCTATTCTTCATGTCCGTATCAAGGATTCGCAAGCGCCAAACACGCATCGACTGCCAATCCAACTCTGTATCACACAGTCAAGTCAGTACAATTCACACAAGAGGAACAGGCAAAAGAGATAGATCAAACATACCTCCCCTCCTTCTCCCTAACGACATCATCGATAACATCCCTATCCAATTGCGGAAACATGCCCGTAAGCGTCTCCACCACAACCCTATGTTCCTTGCGCTGAATCCGTCTTGCTTCCTCTGCTTCGACCGAGGCTTGGCGGGCGGCTGCGTCTGAAGCGTCCTCGTGGCTGCGTCTGCTCATTTCTTTTTCGTTGAATTGGCCGGGGAACATGTCTGATGATGGTGACGATCCTGAGGCTGATGCTGAAGTGGGTTTAGGCGTGGAGGTGGTGGGTGCGGATGCGGGGTGAGTGTCGGTGTCGGAGAAGATACGGCCGATTGTGCTGAGGGGGCGTTGGATGGTTCGTAGGAGGCCTGCTACAGCGGCGTTTTCTTCTTCGGGCTGTTGGTGCTGTTGCTGTTGTTCGTCGTCTGACCTGTTCTTTTCCTTGAGACTGGTGGAGCGGCGGGGGCCAGCAGTTTCAGCTTCCATGGAGTTTCTTTGTGTAAGTTCGGGACGTAGCGGGGTAGTTTTCTCAGACAGATGGTGGTAATGGGGTGAGGGGACGCGCTTGTGGGTTGGGTTTGTGGGGTGGAGTAAGGTGGTGGAGTTTGAGGATTCTGCTTCCTCTGCTGCGTGGCGTTCTGCAATGGCGGATACGGCTGCTTCGACGTTCTTTTCGAATTCTTCGTCGGTGACGGTTAAGGAGGTTTTGTCCAAGCCTTCGATAAATTGCACGGCGCCCATCAGTGAGGAGATGTAGTAGCCGGCTTCGCCACCGAGCTTGTCTTGGTTCCGGAATCGCAGTATGTATTGAAGGTTAGAGACGAGGTGGTCGGGATTTGCTTGGAGGACGGTGTAGATGAGTAAAGGGACAAAGGCATCAGCGGACTGATCAGAACTTGATGTTCGGAGGAAGCCGAAGATGACTTTACAGCAGTTTAGGATGCAGATGATTTTGTCTCTTGGGGCACGATAGCTCTTGATCTTCAATAGCTCTTGTTGCGCCAGATGCAGGAACTTCTTTCCCTTCTCGCCCACTGGCTTGATATCTAGATGCTCTTCACTCACCCATTTGTATATACGAACCTTTTGCGCTAGGACCTCATCTCGCTCCACATCTTCTTGGTGCTGACCTCTTCGACCTGGCCCCGCTGGCTCTTGTCTCCGCCGGCCCTTGCGTGGCGACATTGGCTCTGGTGGTGGAATGGCAGGCGAAAAGGTCTGGTTGTACAGTCGGTTCATGACAAGCTTCTCCATACCTTCTCGCGCGTTATCAAATTCTGCATCTGATACAGTCCGCCACACTTCACATTGGGCCATTTTTTTGCTGATAAACTCGAGAAAGTCGCCAATAATCTTAACCTGCTCGTGGACCATCCATTGCTTCTTTCCAAATTCAAGCAGGAACGACCGCAAAAACTTGGCGACCGGATCTGCGGTTCGATGACGTAGCTGCTCGAGAAATCGATGAAAGTCAAAGGGTAGATCGGGCTCAGGCCCCGGGACTGGCTGGGCGGGGTTGTATTTGGAGGCATGGGCGCTGGGCGACGTCGGCTCTGTGAAGGAGGTGTTGGTGCCGACGCGGCGTAGTGACGAGGTACGAGGTGGTGGGGATTGCAGTGGGCTTTTGGGAGCTGTATCGTCGGTCGGTGTGGGAAGAGGTTTATCGACGGGTACGAGACTCGATCGTCGCGGGGGATAGGGCGTTATTGGGGAATCGAGCATGGGGCTCGCGAGTTCTAATCGGGGAGACATGATCTCCTCTTCGCCTGGCCCCTCATTATCCTGAAACTGGTCCATGATGTTCTGTATCTCCGACTGCGAGTTGTCTACAGCATCCCCGGTGCCGTCGTTGTTGGCACTATATTCCTCGGCCACGCCGTCTTCTGAGTTCCTCCCACTCAATCGCCCCTGTGACATGGGGGATGTAGCACGACTCGGCACATTGCTGGCTGTGAGGTACTTGTCGTCTTTGGGCGGCGGCGGTGGGGGCGATGGTGATTGCATGGGCGCCTTGCCTGCCGCTTTCTCGCTGGGCTCAGGCGGGGGTGTTGATTGACCCAGGGCGAGCTTCTCTGTTGCCGTGGTAAGCTGCTCTACAAGCTCCGCAGACGGCAGCTTCGCGACTTCTTCACGTTCCGTAGTGGTTGCAGTCGCGTCTAGCTGCTGGGCCGAGTCGTGCGCCTTCTCGGTCGCGGGCTTCGTATCGTGGGGCACTGCCCTCTCCTCATTTACCTCGTGTTCGGCATCAAGTACCCCAGCTTGGGCCTCGAGGGGCCGCCCCTCCTCTGCCGTGGTATTCGCACCATCTGCGTCTGCTTTGGGTTCCAGATCTGGCGCCGCTTCCGGCTCCTTCTCTGCTGTGGTGTCTACATGCTTCTTCTCGGCTACATGGTCTAGCTGCTTTTCCCGAGTGACGTCGTCGGCTGCATGGTGTTGCGGAGTTGCGTTCGGGGGAGACATAGACCGACTGGCACTGAACAATATGAGAGGCTGGGCGGTGGTCGATCAAGCGTCCATGGGCATTTGCTCAAACTCAAAAACAGCTCTAGGGAGTGTGAAGAGCAATCAAATCGTCCCAAACGTCTGTGTCTGCTGCGCCTGACTTTGGGAGTCGTCCCATGGTCCCCCCGGCATCCAGAAGCCGAGTCTCCGACCAGCCAGCCCCGCTTAGCGCCCCTTCCTGACCGGTAGCCCTGCAGGCCTTGGTCGCTCAACACCAAAACTCTATCGCGACTGCATCACCTGCATCATGTGCGGCATCTTCTTCGCCCTGAGTCGGGCAGCACATGTGACCCCCGACACTAACACGCGGGCATTGCTCCAGAACAGAGGACCAGACAGCACAGGCCAGCATCAAATTCTCATCGAGTCCAAAGGGGCTTCTGTCTATGCGACCTTCTTGTCGACTGTGCTTGCTTTACGCGGCAGTCGAGTCATTGAGCAGCCTCTGAAAGACGAAGCTACCGGGTCTGTTCTTTGCTGGAACGGAGAAGCATGGTCCATAGCCGGCAACGCGGTCCAAGGCAATGACTCCCAGCTCGTGTTTAGTAAGCTCCAAGAAGCATGCGTCGATGCAAGCGCGTCATCTGTACGCAATGTTGTCGAGCTACTGTCCTCGATCCGGGGTCCTTATGCTGTAGTCTTTTACGACGCGCCTAACAAACGCGTCTACTATGGCCGCGACTGCCTAGGGAGGCGATCGCTGCTTCGCAAGGCCGCTACAGATGGCACAATCGTCTTGTCCAGTGTCTGCGACAATGCGTCTGGCGAAGCATGGAATGAGGTTGAAGCTGATGGCATATATGTCATGGACCTCAACAATGTAGACACGGCATTACCGTCATTTCCTCACACGCACATACCACACCGTCGTTTGGATCAGGACGAAGGACCCGACCTTTCTTTCGTAGGTAAGTCATTGGCCCCAAGAGTTTTGCTAACCGCTATAGACTCTACCTTTCCCTGCCATGAATCGTAGCATCCCTACTCAAGCGCCGTTGGACGTCTCTATAGTAGAACGATTGTGGGCTTCTCTAGAAAAGTCATTGCAACTTCGTACACAGCACGTGCGAGAGGCGGTACCCAGCAGCGAGGCCCGAGTGGCAATTCTTTTCTCAGGAGGTCTTGACTGTACGATTCTTGCACGCATGTGCAACGACTTGCTGCCACCAAATGAACCCATAGATCTTCTCAACGTCGCCTTTGAGAACCCTCGAATTCACTCCAATCTTCAGTCTGACATGAGCCCGTACGAACTCTGCCCGGATCGCATTACTGGACGTTCATCGCATGCGGAATTGATTCAAGTATGTCCTGGCCGTGATTGGCGATTTGTGGAGGTCAACGTGCCCTATGTCGAAACTCAAGCACAACGAAAGACCGTGCTCGCATTAATGCACCCCCACAACACTGAGATGGATCTTTCTATATCGTACGCTCTATATTTTGCTTCACGTGGGGTCGGTCTCGCACGCACGTCGCGTGACAATACGGTGCAACCATACACCACCACCGCACATGTGCTATTGTCCGGGCTTGGTGCTGATGAGCTATTCGGGGGATATCAGCGACATGCTTTGGCTTTTGCTCGACGAGAATATCCTGGACTGATCGAAGAGCTGGAGCTTGACTTTAGCCGGCTAGGAAAGCGAAACCTCGGCCGGGATGATCGGGTCATCAGCGACAGTGGCAGAGAAGTACGTTTTCCGTATCTTGACGAAGACTTTATCGCACTGGTACTCTGCCTTCCAGTAACGGCCAAGTGTGACTTTGGCCTGGCGCAAGTCACCAACAGCCAAGACCCGATTGAGCTTCTTGAGCCTGGAAAGCGAGCCTTGCGATTACTGGCGTGGCAACTAGGAATGAAGCGTGTCGCCGCAGAAAAGAAACGCGCGATACAATTTGGTGCTCGTACCGCCAAGATGGAGACGGGCAAAACAAAAGGCACGCATGTGTTAAGTTAAGGTAAGTCGCACCGCGTCTTCTTTCTCTTCCCTATGGCAATGATTACAAAACAAGCAAACGATGGAGACACCAGTGCGTTCCTCGGGTTAATGCTGTTCTAGTAATAGACAGTGTGAGCCTACAAGCACGGGGTGTTGTTGAATTAGTAATTGAAAGGCAAGTCTGAGCCTCACAGACATGATAGATTACTTGGCTCGTTTCTCGATGCATATGCTGACAGTTTCACAGTAGAATAACGCAATACAAAGAAGTATATTCAAGATTGACTACCAACTCAATTCCAAAATGATGAATTTGAACCCACTGTACCTACGTGTACCACCTACTAAGCTAAAACGTTGTTTCCTTCACATCACTTCATCATAACCCTAAGCAACAAGCAAGCCCACAAGGAGACCAAACATTTACTTATCCCCAGACCCGAAATACCTCAAGAGCTGCAAGTCTTCCACCGGCACTACTTGCAGTCCCAGCACCTGCATTTACAGGCCCACGACCACCTCCATGTCCCCCACTTCCATGTCCTCCACCAACTCCACCTTTTTTCTCAGACAGCTCAATATCGTCGTTCGTCGCCGGGCCGGCTGCTTCTGCAGAATCGGTCATGAAAGCAACTGGAAAGAGGAATATACGAAAAATACTGGGTACACCAAGTTTCATGGTACTGCTCTTGTGTGGCTGGCGTGCGGAATCTTCATTGATATTGAGACGATTTGAGGGTTGTTCGATGTCGCCAGTGGGAGATATCGTGGGGGCTGTTGCCGATAGAGCTGTTGTGCTAACTGCATCGCACAAACTTAGAAAAGCCACCAGTAGAGTAAATATCCAGGATGAGGAATGTCGAGTTGAACCGCTCGACTGCATACTTGTGTTCGGCGATGAAGCGGCGTGCTTTGATCCGGCCGTAAAGTACGAATACTCACCTGTTGTAGGCAATTCGATTGGAGCGAGTGATATACGTGTTGTGGTAGTTATTGAACAAGGCGTTGGTGCTGAGGTCGGCAGTGTAGGGGTAGGGTTTGTTAGTACGGGCAGAGAAAAACAGGTGTAGACGGGTAGGAGGGATAGGACTACGGTGAGAAGGGAAGTTATGAGAAGCATTACTTCTAAGATATTGTGCTTAGGTTTTAGTGCGAAGTGCGATATACGCGATAGATACTTTAATGGTAATTTACGGAGTTTTGGTATATTCATAGGTTTGGCGTGTGAAGTATACATCTTTCATAGACACTCGTAGTGACATACTTACCCTCCACATTTCGTTCCCATCATTCCTCACTTTCCTTTCTATTCAAAAACTTACACAGTGACAAAATCGAAAATGCAGTCCTCCACCCCTTCACATGCCAAACGATCCCCCAATCAAGCAACCTTGTAGTTGCAAGTTCACTGGTGCGTGCCGAGGCAAGTGGCGAATCAGCATCCGCCACCGAACATTCCAGCCACACCTGCACCGCCACAATGACGCACGCACGCTTCCAGGTTATATATGTAGGCCTTTGCTGCTGCTAACTGCTGCTGCTATCATCACCTATCACCTATCACATCACTAAAAAGGCCCACGAGTGCGAGTTCTACAAGTACCAACGACCAAACTCGATAATCTCACCTTCCGTCACACAATCACAATTCATCGGAACATCCGCCAAACCAAACCACCAAACATAACTCAACCATAATGCCCGTACCAATGCCTTCAAACTCGTCCTCGGAAAACTCCGAATCCACTCAACAGCAACAGTCTTCAGTTGCGGCCCAAGCAATCCAGGATGTAGGCCGTGCGGCGAATGAGGCGTTGGCACAGGCGGGTGTTACTGGTGGACAGCAGGGACAGCAGCAGGGAGAGAAAAGTGAGGCAGAGAAGGAGGCGGAGAGGAGGTACGAAGAGGCTATCGAGGAGGAGTATGCTAAAAGGGAGGGGGGTGCTTAGATGGATGAAGATGGAGAGGGAAACAGGATGGGGTAACGAATCAAATGTCTTTTGTGATTGAGATGGCATGTTAGCTATGGTGTTGCATGTGAACATTTGGTGTATGATAAAATCACCCAAAAAGCTCCAATACAACATCAAACAATGAATTCGGTCATGGTATATCCAACATATGTATTCACAATCCAACCTTCCACTTCCTTCTCACAACCCCTCAAGCGCCTTCGCCATCAACTCCCTCCCCCGCTCATCCATCCTTACCTCCCCCGCCAACCTCTTCCCCTCCTGACTCATCTTCCCCCACGTCTTCCGCAATATCCCCACAATCTTCTCCTCATCATGCTCCTTCTCAAACGCCTCAAACTGATCGTCCAAGAACACCAAACACGCCACATCCTCCAATACCATCGTCTCCTCATTCACCTTGAGCCCCTCCTTGCGTATCAACGCCCCCACCGTCGCCGCGTCTTCTGCGCTAAAGCCACTCTCCAGACATATGGCTTCGACGAGGGAGGCTTGTCGTGTTTTTAAAAACGAGCGCCAGGCGTGGTAGCCGGGCCGCGTCATGGGATAGGAAGATCGGGGTACTTCCCAGCGCCGGAAGTGTTGGGCGCGGATTGCGAGGCGGAGGGGCTCCAAGGCAGTTGGGGAGCGTTTAGTGAGGTACGAGGTACATTTCTGGGCGTAGTGAAGTTCGTAGGGGACTTCTGTGCCGTCTATCGTGACTTTATTGGGGTCGAGAGCGTGGGCTGCGTCGATGGCGGCGAGGGCTTTGGTGTAGGGTGTGCTCATTGTCGCGGTGGTGCGGGGGGTGTAGGTGTGAGAGACAAACGACAAGGCGATATTCTTTTTTGCTTTTGGATTTGGCAAATGCAATGATGTTGGCTATGGGGGGCGGTAGATTTTCCAGGCGCTTGTTTTGCGCTTGCAGGGAGTCGTGGTAAGACATATCGGCGCGTGTGTGATTTGTTGATGGGGTGTTTGCGCTGATAGCGCGGGTACCGTAGATGCCCCGCGCGGACGGAGTGGGGGTAGTTGCCCGCTTTGGACGTGTGGCTGCTGTGTCCCTGTCGATCCTTGAGCATCAAACAAACCTCTTCACTCGCTTCCTAGCTCAACTCCCTCCCGAGATCTGTGCACACGAGCATCTTCTCCAAAAGGCTTGGAAATGTCACCTTCTCGCCCTGTTCCCTCTGCATTGCATGCGTTGATATGTTGTTTCCGTCTGATAGGGTCGGTAGTGACATCCTTGCTCAGCCTCTTTCTCCTCGAACATCAAGCTGCTCGCCTTGTACTTCAGCCGCGTTGTATATTTTCGGTCTTTGCAATGTTTTTTCATCATGTCTTCTTCACTTCATTTCGCTTTCCAAACTCATCACACGCATCTCTGTCGTAATCGACGTCATTTCATCTCGACTTTATCAGGTTTTGTCGGCTCGCTCTACCCGCTGGTCCGCCATGGAGTCTGATTGGACATTCGACCAATTCAACGAAACCGACAATTTTGATGTCTTCAACTTGGACTCTGCTGACTTTGGCACGACTGGATCTATCGGTATCGACGACACCAATTTCTTTGAGATGCTAGGTATTCCAGACGATGAATCAGCATCTCACACTCCTTGGTGGCCATCGACACTTATGGAACAGACTTCGGCCAATGTCGCCAATATTACGCAGGCCAACGAGCCCCAGTACATCAGCGACGAGGCTCACGTTGATTCTCTAATGCTTTTGGCTAAGGGTAACGAGCAACAGAGTGGTATCCAACCATTTTCTCCTGACTGCCAGCCGGATCTACCTGATATGTCTGGTTCTGGTTCACATGACTACCAGCGAGAAAACCAGATGATATCTATGGGTTTGGTTAACGTTCCGTTGAGTGTCACCGAAGCCACGGAACCGCTTAGGCATCTGCCTCCATTGGAAACGATGCCTGATGTGGCACAACTCGGGGTCAAGCGAAGACGTACATCAAACAGCCCATCCAAAACTGGGAAAAAGAAACGTCAGACACGCATCTTCATTAGCCCATTTGCACAAAGCGTTCTAAAGCAGCATTTTCAGAGCAATCCATATCCTGACGAAGCAGATCTGGCACTGTTAGCGGGGAAAACACACTTCTCCATACGGTCTGTCAAGACTTGGTTCTCCAACTACAGGGCGCGGGCTGATTGTAAGTTTCCTGCGACCGACAATACCAGCATGATCTCTTTCGTACTTTCCATGGACATGCGGCTAACCAAAGAAAACAGATGCTTGCTCATATCCACTGGAAGATATGGGTGAGGTTGAGCATCCGCCAGGAGACGCGGGGGGGTATCCAACAGGTGCGTTGGCAATGCCTCGTGTGACAGCTGCTAGCCTCCAAGTGCTAGAGTCACAATCTCCGCCTTCCGGCAAGGACTCCATCGAAAGATTTATTACAACTCCCCCGAGCGAAGACCCTGTCAGCCCTGCCTCAATCAAGGCGACACTCGAACTGTGTGATTCATTGACATCGCAATACGATCCCCTGGCGGGTGATCAATCCGAAGGCTCAGTTCTTGCTCCAGGCCACATATCACCTTCAACCTTAGAAGGTATAACGATGAAACAGGCACCACGCACACCTAGTGTTGCGAGTTCAACCAATTCATCTGTATCTCTTGAAAGTTTCAGCAGTTGTGGAAGCATGATGTCTTCAGACTCCAGAGGATCGCGTCGTGGACGCAGAAGCTGGACACCTTCTACAGCGCAACGTCAACTTCAAGAAGCCTTTAAACGATCAGAACGATATAATAGAGATATGCCTGAACATTTGTACTACTGTACATGGCCTAGCTGCAGTAGCTCATTTCGATATCGAAGTGAGTGGTCAAGGCACGAGGAAGCCCTCCACTACTGTCCAAATCATTGGGTTTGCTGTTTGGAGACTTCCGGGGATATGATGCTACCTTATTGCTTCGTTTGTTTCGAGAAGAACGTTGCGCTGGCCCATTTTGCCGATTGCCACTTTCAGGACTGCACAACCAAGACACAAGCAGAGCGCACATTTCTGCGAGAAGACCAATTATCTCAGCACATCAAAAGGACACATTTTGGAAAGGGGGGTTTCAGATCCATTCCAAAGGATGTACTGGCATGTTGGGCACTGCCCAATCCTGAGATGCCCGAAAACTCTCTAAAGTGTGGGTTTTGCGGCCATTTATTCGAAACTTGGAAAGAACGGGAAGACCACGTCTCCGATCACCTTCGCCAACGTATTTGCAAGTTGGCTTGGTGGCCAGAGAGACTACCTACTTTGTCTCCTTTCAAAAGGTCAGTTGGAAGATTCTGTATCAAGAGGCTGTGCTTGTACTATGGACTAACGTCATGTAGCGCTAATAATGCTTCATCCTGTCCATCATGCGCTAAATCACTATCGATACGATCCTCGGACGATCACCTAAAATGCAGATCCTGGTCATGCCGTCATTTACATGATGGTCACTCAATCTTCATCTCCAGAGTGAGGGACGGCGTCCTTCTTTCAATCTGTATACTCTGCGGTTGGACCGAGTACGGACACGAGACTGATGCGGGATACTATGAAACCTTGTTGAAACACGCCGACACCCACCGAACACGATCTTGCACGCAAGAAATCTTCCTCACTGCCCGCGACTTTGCGCAACACCTGGAACTTGAGCACGATGCAGTCAGATCACGCTTCCGTGATCTCGCGCTGACACCATGGAGGGCCTCACATGGAGCAAGGGGGCTGTTGTTGCCTTTTGGGTCTAGTTCTGTGACGCAAAGCGGAGATATATGTCGTTACATGACTGCGGATGTAGGCTATTCGGATGCTAGGTTGTAGCCACTGAACGTACCCGGCTGAAAAGGTATCTCTCGAGACGTTGGCGTACAATATCTGCTGCGATGTTGTTTTATCAGAATCTGATTCTCGTAATAGTAACAATGTTTCAATGCTTGACCGACCATTGAACGCAGACGCACAGGCGAATGGACATGTAAATCACATGTGTCCTTGTTTAAAGCTGCGTACCCAACGGCCATGTCGCCCGAATAAGCTGAGGAATGTATCTTCCCAGATCCTCGTTATCCTGGCGTTCATTTGAAAAGACGAAAAAAAAAGAACTCCATCGCAAGCGTGTCATAGACTCCGTTTCTATCATCACGACGTCGCACTATCCCTCCTCAGGCACAACTGCCTAAACTCCTTCTCCAGGCCCGGCATATTCAAGCGATCAACATTCCACCCGCATGCCTTACTCTCACAATGCAGCACCAACGAGCTCAAATGCCCAAAAACCTTGCCACAACCCGGATAACGACAAACAAATGGATGCAACACACCCTGGTTCATCCACTGCTGCACCTCGATGATATCGACACGACCAGTGCGGATTTGTGCATGCATATCCAGATCCATGTAGAGGGGGGAGTACCACCATTTACCCAGGCAGCGCATGAGGAGAGCTGGCTCGCTTAATTTGAGGCAGCGTCCGGACTCTAGGTGGTTGATCAGACTGGAGTAGGTGCGCATGGGTGTGGTGCAGCCCCAGCAGGCGATGTTGGCGGAGCTGTGCTTGGTCATGTGCTTTTTGCGCTGTCAGTTTCTGTTCAAGCGGGGAGAGGTGAAAGTATGGGAGTTGGTGAACTTACGATGTGAAAATTACCCTCGTGGTGGGTGTGGAAGCCGCATTCTTCACAGTAGTAGCAGTGCTCAAGATGGAACGCTAGCTGAGCTTTTCCAGCGCAGTGCTCGCCGCATTGAGGGCACGAGACAGCGAAGGAACAGCTCTCGTAATGCTGGTTCAGCTTGTTTTGACTGGGTAGTACGCGCTTGCAGCCTTCGCATTGGAAGTGGTCGCGCTTTAAGTGGTGGGTTAGGGTAGCTTGGTCTTGGGCATCGAAGACACAGCCTGGTTGTAGACAGTGCTTGTGCCCTTTTTTCTGGTGTCAGCACATATCGCAATTAAGGTCGTATAGGCATTAGTGAATGAGCGCCTCGCACTTACTGTTCGTCGTCCGCCAATGCGCATCGCGCTCATCTTGACTGCGAAAGCGCCGCTGACAAGTCGCACACCATGTATGCGTCTCCGCCGTCTGCAAATGGCGATCCATCTCTGCCCCCGTCCGGAACCCTAGCAAACAAATCAAACACACAAACTCATGGTTGACGGTGTAGTTGTTCTCGAAATGGTTCTTGAGTCCCCACTCGTCCTTGAACGCCGAAAGACACAGGTTACAGTGCACATCGTGATCATACGAGTTGTCAACATGGTTCTTAAGCCCATTGCGGTCCTTGAACACGCGCTTGCAGAGGTTGCAGTAGTGCTGATGCTCCGGTGTTTGCTTGACGTGCGTGATGATGGAGCTTTTGCTAGGAAACTTGATGCAGCAGACGCCGCACCAGTTTTCGTGGGGGTCGTATACTTTCTCTGTGCTCTCGTTTGTGGAGAAGGAGATGCCGCGAATCCGGTCTTGCTTGCTAAATGGGCCTGCCACGATAGTTTTGGAGCGCTCCTTTGTTGTGCGCGGCGGATGATATGTTGCTTGTACTGGCGGCGGCTGCACTACGAGTCCGCGTTTTTTGACTTCTTGCCACGGGATCGAGTCATCGGCAACCTGGTTCAAGAATGGGTTCTTGGAAGGGTCGGCAACTGGTACAATGGGCGGTTGTGCATTTTCGTCTTTGCTGGTGAACAGCGCATAGCGGTTGGTGCCATTCAGGGCCATGTTTGGGGGCTAGACTGACAAGTCAGTGGGAAGCAGAGTGTAGTAACGAGCTTGACGTGAAGTCCTGGAATGAACTGATGTTGTCTCAGGCACGAGCACAGACGGATGAGCCAATGACAAACAATCGGATCAGGCAACAAGCGTGGTGTCACGTGACGGCAAACGGGTAGACACATTGTCTTGCATGATAGTGCGCGTGAGACAGCAGCGCGCGGAAACTGCCACGGCCCCGAAAGCAACGCGCACACGTCGCGTGTGGCGTGATCACGCGATTAGCGGGGTAGAAAGTGAGAGAAGAAGTGGCAGTGACGTAAGCTGGTGACGGTGAAGGAGAGAAGGAGCAACGAGGAGACTTGTTTAACTTGAACGACTATACCAACGCCTGGATCCCACGCGAGTATACATGGTTATGCTGATAACCAACACATCTTCACTACGAGCTTAACCTGTTCTAGAAACCATACAATTGATTGCAGGTATCCTCTTGCAATCCTTCCGGTTTCCATCTCGGCTTGTCATCCACTTTTCATGTGCTGTCTTGCTTCCTTGACATTGGACATGCAATTATTTGCGTGTTATACCATGAGATACTTTGGTAATCTCGTCAATCACTAGATATCAAAATGGGAACAGCCGTTATATCTTTCCCCAATATCGAGGTCAGCCGGTTCCAGCTTTTCAACAGCATCTTCCACCTATTGTCCCAGGCATGTACCAGACCCTTATACTTTTCCGCGAACGCCTTGATCTTCACTAATCCATAACCACGCTTCCAGATCCTTTTTTCACTCTAGTGGTACTCAATATGAGCGACTTGACCAATCGACACCTTAATAATTGGGTTACGTGGCGTCGGCCCTTCCTCTCTCGCGCTGCAAAGGACAAAAAACCCCATTCCAAAATGGCTGATCTGAGTACTCAACCACTCGGATATAACACTTTCTACAAGTGCTTTCCCCTCCGTTCAAGAACTCCCGCGCATCATAGGGAGGATCTTCGAACATGGTCGAACAACACAGCGCACAAAAAGGAAGCCGACCACTCCTTACTCCTACATACCAACAAAGTTATATCAATCTCCAATAACTCCTAGATCCATGTTTCATCCGTTGGCTTCCACCATAGCGCCAACTTCATCTCCCATGGCCAAACTGTTGTCTCGGAAGATGCTCCCAATGCCACCACACCATGGCAAGAAGCAATCGAAAAACATCTCTAAGGCTGTCAGAATGGGGAAAGTTGAGAAGCCTCTCAAGCAAAAACCAAGCCCAAATCGGGAACTCAGTCAAAGGGAGCTCAAACGCGCCCTAGTTCATGCCAACGTTCTCCGCAACTACCAACATCCGGACGAGGAACTCATTGCATGGATGCGCAAGAAGGCTAGCTTGGAACCCTTGAAGCCGTCATCGCTGGTCTCGTCTTTTCAACCAGCTGCTCGAGAAGCTGTGCCATCTGAGAGTAGAACTCAGGTAGCAGTCGTGCCCACGACTATGCCCCCGGTGTCTCTTGGAAACACCGTTCCTGGGGCCTCAAATGTTCCAAAGACGTACGATTGGGAAGAAAAGGCCCAGGGGATCATCGTACGAGATAGACTTACCCTTGACAAAGATTGGTCCAAGACCACTTGGAAGCAAAAGTCTAGCAACATTGCTCGACTTAAGTTGCTGAAAGATGACGGCTATGACATTACCCCTCTTGAGGGAAAGGTGTCTGCAAGTCAGATCATCGACGCTCTCCTGACTCACATTAAAGCCCGGAAGCAACGTACGGCACCAATCCTGAGATCGGGAGCTGTGGCGTCTATCGATGAGTCAGAAAACGAATCCGAGCAACCCGAAAAGTATGGATTTCCCACTGGTGTTGCTGACGACGGTCATGGCGGTTTCATGGTTGTTCCTTTGAGTAGGGTCGTCAATAACGGTAACCTTAGTGGCAAGAACAGCCCCTCGCGAAACTTCCGTCAACAAAACCAAACTCTCGTAATGTCTCGCTTTCGCTCGAAGGAAGAGTCTTACGAAAACCAAGAGATTATCTGGGAAAAGCGCAAGCACACCCATGAGGACGACAACCAGCCTGACTGGCATGAGAAGAGGCCCCAGCTGCACTTGCATGAGATCTACGCTCAGCAAATTACATATTCTGCCCCTAAACACAATGCATCATCATGCACATGCGGTTTCTCACCGAGCAAGTTGGTACGGATCGCCACTTCTGAGCAGGTAGAGAAGGCTTTCAAAGTGCAAGCCTTTGAACTCGTCAAGTGGCGAGCTTCTCGCGGCATCTTCGCGGCATCACGAGAAGCGCGTAGAGTCTTTCGGTCCTGCGTAATCCCCTCTGATGAGCGATCGCCTTCTGCACCAAAACTCTTCGTCGATCCTAGAAAGCCGGCCAAGCCCTGCCGAATTGTGTTCACCGAACACTACGCACCTGCCTTTCAACCCTCTGGATCGCATGTCTACATGGGCTCGATAGGACTCGATTACATCAGGGAGGAAATCAAATACCTCTCGTATAATCGTGGAAAAGACGGGAGTTATCAGATCCGCGACCATGAGCAGCGTGAGGATCAGGAAGGCGACACCGTCATGGGACATGTTGATTGGCGCGAGGAGCCATTTAGACATGACATTCACCTATCATCCAACGGTGAACATGTTGCAATTATCGACGGGGAGCCACGCGCGCTTGTGGGTCTACTGAACCACCTCAGTAAGAACGAGCTGATGCACCTTGGGCGCTGGAATTATGGTGACATCAAGAAAGATGTTGAACACGGTCGGGATCCTGAGATGAAGGTACTTCACAACGATTCTCTGCCTTTGAATCTTAGCAAAGCTACAGATTCTGCTTTGAAGCAGATTGGGGGGATGTTGAAGGCGATCCAGGATACGGGTGGACTGGAGGTCCGGGTTGGTGTGGTACACCAGTGGAAGAGATAAACCGTGTCACTACTTCTCCGTTGTGTGAGCATTTAGTAATCGCAAAGTATTCCCTATATTTTTCAGTGCAAGATATATTTAAAAGTCGCTGCCTTGTAGTCAACGATATCAACTATGTCGTATTATGCCCTTTTAAGGGTGAACAAGACTTCCATCACAGTAACGACATAACAGCATATTGTTTCGAGCTCTTATAGCTAATCTAATT
>4735 45 13
TAACTAGAAATCTCTTAAGAAGCCGACTAGAAGAAGTACACTACT
>4736 45 4
TAACTAGAAATCTCTTAAGAAGCCGACTAGAAGAAGTACACTACC
>4738 45 12
GGCCTATCGTGCCTTTAAGTAATACTAATTCTATATAGTAGGTTA
>4740 46 21
CGCTACTATAGTCCTATACTCTATAGTCCTACTCTACTAAATCCGC
>4741 48 16
TTTATAGTAAGTCGTCGTAACTTATACTACCTAGGTCTAGTTGCTAGC
>4742 46 18
GCAGTACTATTAGGTTTAACTTAGTATCCTACTATAGACCTTATTA
>4743 48 11
TAGGGAGGTGCTCGCTCGCTTAGGGTGCCCGCTCGCTTATAAACCACG
>4744 52 38
GAGCGAGAAGGGGCGCTTACTAGAAGGGTTTCGCCGGGATAACCTCTAAGAA
>4745 50 48
AGTTAAAGTATCTAGCTTTAAGCTAATTAGAGTTTACGGAAATACGCTAC
>4746 54 88
CCTTAGTAAACTTTATTAGTAAGCGCTTAGAGTTTAATAGAGTCCCTAAAAACT
>4747 50 97
AGCCTCGTTTAAGATCTTTTTATGTTAGTTATGTTAAGGCATTACGTGTA
>4749 50 169
TAGATATATAGTCTAGATCTAATAGGTACTATTTCTTAAGCTAGTACTTA
>4750 52 151
GAGCGAGAAGGGGCGCTTACTAGAAGGGTTTCGCCGGGATAACCCCTAAGAA
>4751 67 347
AAGCGTCGACTTCTGGACGCGTAACGGCGCGTGGCTCGATAAGTGGCTGGGACATCTGTTTCGTGTT
>4752 83 385
GCTAGATAATAAATAAGCTTAGTCTAGAGTAGTTAAAGTACTTTAACGCTTATATAAAGAAGAGGACTATAGAAAACTATTAT
>4753 90 2455
GTATGCGGAAGAACTAAACCATGGAGAGAAGGCTCCCAAGGACTTATAAAACCATTGCCAATACCAGACAGGATATGGAAGGAGATCTCA
>4754 109 270
GCGCTTATATATTAGATATAGCGTTACGCGGGGGCTCTTATAGCCCGCGATCTTATAATTATAGTATAGGTCGAAGATTCTTCGACGCAAACGGGCGTCGTTAGGGACG
>4758 46 18
AAGTAGTAGATATAGCTAATAAACTACTAGGTGTGCGTAGTAGTAA
>4759 45 226
ACCTACGCTCGTTTAGCTAGGCGATCGCGAGTAGGTAATAGTTAT
>4762 48 96
GCCGCAGAGGCCTCTATAGCCGCTAAGCGGTCGAAGAAGGCTCGTAGT
>4765 51 17
AGCTTCGGTGGCCTAAGCTTATATTAGTCTAAGGTGTTAAGGCTGAGGGCA
>4766 52 577
ATTTCTAGTACTAGGGCTTCGAGGAATACCTGCTTTAGTCGTTCAAAAGCCT
>4767 51 132
GCTAGCCCTTACTATCTCTACTATATATACTAAGCTAGACTAAAGACTACT
>4769 53 69
AAATACTACCTTATAGAGCTCTCGTTAGCCTATAGCGAATACTATAGTATTAT
>4770 55 1915
GCAGCCATGGTGCTGGATGCAGAGGCCATGCTGCAAACATCCCATCAACACAATA
>4774 51 70
AAAGCTAGACGTAATTACCGCCTTCTATAAGATTTGTGTCGTAGAAGGTAA
>4775 65 72
CTTCGACGCACTCTCGCTATTACTATAACTACTACCCGCCTATTCAGCTAATAATTCTTATACCT
>4776 60 146
ACCTAATTAACGCTTAACCTACTAGTTCTAGTACTTGCTCTACCCGCTTTTATTAGCTCC
>4778 77 114
GAGCGTTGTGTCTAGTCTGCTTATAACGCCCGTACCGCCTCTCTCCTCGCACTCTCTTCGACGCACTCTCGCTATCA
>4779 68 140
GAAAAGAAAGAAACCTAAACCCTGTTTTCGAGTTGGACCGACTTCAAAGATAAAATAGGACGTATCTT
>4780 89 111
GAGCGTTGTGTCTAGTCTGCTTATAACGCCCGTACCGCCTCTCTTCTCGCACCCTCTTTAACGCACTCTTACTATTACTATAACTACTA
>4781 71 152
GAGGCGCTTAAGAGCTAAGGGATTTTCAGAGAGGTAGTAGATATCTAGAGGAGATGCGTAGTTTGTTAGCA
>4782 102 255
TAGGGTTTCCGCGCCTAATCAGGCAATTTTAACCTCTATACCCGTAAGATTTTAACCTCTCTATCCGTAAGCATTACGCTACTTAAATCTACTTTTTTTCTA
>4786 45 14
ATAACCTCTAGCTATAAACTCTTAGTTTCTATTACGCACGTTTCT
>4787 45 737
TGCAGCGATCTTGAAAATCGAGTGAGCAATGGCTCTCATGGCCGT
>4788 46 445
GTATCTTAGTTACGTGCGTAGACGCACGCTAGGGCTATACCCCTAA
>4789 45 5
AGATACTTTAACTCCTACCTAAAGAGATTTAAGAAACGAGACTCT
>4790 46 12
TACCTTTTCGCTTAGATACACGCTTAAACTCCTATAAGCTTACTGC
>4792 45 150
GTCCTTCCTTCGTGGTCGCGACCTGCCGTATCCAAATGACTCCTA
>4793 48 165
TTTAGTAGTAGTAAGCTTATAGGAGTTTAAGCGTATATCTAGGCGAAA
>4794 45 18
ACCTGCGAGGACCTAGCGGCTATCTAGCGCTGGTTCGACCTAGTT
>4796 48 29
GCGTTAGCACTAAAGAAGGTAGTAGATATAAAGTTACTACTACCAAAA
>4797 47 33
GTGCGTATTAACGCGGTCTAAGTCGCCCTAGAGGGAAGCGTTTTGCT
>4799 48 18
TCCGGAAAGCGAGGTTAGTTAAAAAACTAGGATGCTACTAGGGACAGG
>4800 50 79
CTAAGCCTGTTAGTAATAACTATAAGAAAAGTTATACCTTCGCTAGTTAG
>4801 57 196
AGCGCTACTACTAGCCTAGAATACTATAATCTATTATAATATACTATAAAGCTTATA
>4802 54 2606
CCTTTTCCGCGAGCAAGCCGCCGCTTGCCCGTCGCGGGTTGCCGTCAAGGACTC
>4804 51 129
GCGACACAATAGGGATAGTAGGTATTTAGTAATAATAATCTAATTCTATAT
>4805 68 976
AGAATTAGCTATATCTTCTATATTAGTAAGCTAGGGTAGATATCCTTAGTCTACTATCTTTAGTATAT
>4806 71 69
AGAATTAGCTATATCTTCTATATTAGTAAGCTAGGGTAGATATCTTTAGTCTACTATCTTTAGTATATACC
>4807 66 82
TATTAGTAGGGACGTCGGCCTAACCTCGGCCTATAGTGCGTAGATAATTATATATATCTTCGTAGA
>4808 56 80
TGTCGACGTCGACGCGCTGGTAGGGAGGTGCTCGCTCGCTTAGGGTGCTCGCTCGC
>4809 61 388
AGATAATTATAGCACGAAACTAGGCACTACTTAAGGAAATTTAAGAGAAACTTAAGAGCCT
>4810 89 287
TTATAGAGGAGATTATAAGTAAGAAGTAGAAACGCTAAGGACGTGGTTGGCGCCTTTACTATAAGGTAAAATAGGTTAGATACGCCCTA
>4811 136 283
TCTACGTAGTTCTTAGGCTTAATAAGAAGTCTTTATAGTCCTATGTTACCCTTAGCTATCTTATTAAGCTACTCTATTGTTATAGATAGTCTTTAAAAGCGCTAGATAAGGTTCTCTACTACCTTATTAACCTTTA
>4813 47 36
AGTTAATAGAGTCTTATAGCAAGGCTCTACTAATTAGAATTAAATAT
>4814 45 40
AAAATTTGCCTCCCGATTAGGTCCTTAAGGTTAGCCCTAACGGCT
>4815 47 25
AGAAAAAGAGTAGATAGACTACTAGGACGTCTTAATTACTCTAGTAA
>4816 48 1094
CAGACAGCCGCAAAAACCAATTATCTGAAACCGCGGTTCCTCTCGTAC
>4817 47 35
AGAAAAAGAGTAGATAGACTACTAGGACGTCTTAATTACTCTAGCAA
>4820 48 12
TATGCTAAGATATAGACGCGTCCTTTATAGATAATAAAGGGCGGAGTT
>4821 48 47
AATTAGGAGGCAAATTTTCAAACCAGACGTTAATAAGCACCTTACCCG
>4822 46 238
TCAAAATGAATCCAAAGAAAATCCAGACTGTACAGGAATGGCCAAT
>4823 49 83
ATAGCTATTACCGCTTAGTTTAGCCTAGAGCTTAGGTAATTCGACGTAG
>4824 51 29
AATAAGCTCTTATTAAAAGTAATATTACGCGTTATAATAACTTAGTCTAAT
>4826 56 317
CTAATACTTCTTGTACCTTACCTATAGTAAGGGTCTCCTCTGTCCGTACGTATCGT
>4827 58 490
AAGGCGTAGGCGCGTTGGGTCGCCGGATACCTCCCTTCGTTATCTTCGCGGGCAAGGT
>4828 65 145
TAACTAGCTAAGAGAGAGTTATAGACTCTACTAATTATTTTAGTACGTAGACTCTTATTATCTAG
>4829 69 98
AGAGTCTCGTTTCTTAAATCTCTTTAGGTAGGAGTTGAAGTATCTGTGTCCTAGCTTAAGAGAGTAGAA
>4831 102 192
AATAAGCTCTTATTAAAAGTAATATTACGCGTTATAATAACTTAATCTAATTTAAGTGTCTATATTCTATAGATATTAGATACTCTATATTCTACTAGATAT
>4832 116 487
CTACTCCTCTGTGGTAAGGACTAGTAGGGCTTCCGATCGTTCTTTGATCGACTTACACAGGTAATCTCCCTGTAGCCTACTCCTCTTTAATAAGGAACTAGTAGGGCTTATCTCTT
>4835 98 134
CTTATTAGCTATATTACGTATAGCTACGTAGATAGGCGTAAACCCACGCTAATTTAGGTAAAGTATATAGCTAATAATTACCTTCTCTTCTCTCTAGG
>4836 137 400
GTCTTGGCAGAAACTAACCCACGCGCTAGGTTGACCTACGCGGTGGTGGAATACGTTATCTAAGATAAGTAGCTTATATAACTCTACCTAATACGTCTTTATATACTTATTAAAGTGCTTTAACTACTCTAGACTAA
>4839 47 14
CGTAGGTACGAGCGTTGTGTCTAGTCTGCTTGCAACGCCCGCACTGC
>4840 45 23
GTACGTAGTATTCGCGATGCTAAGAAAAAGTAGCCGGCTTAGTAG
>4841 45 12
GGAGATACGAGGCTGTTGCGTAGGCGAAGGCTATTACGTAGCAGA
>4842 45 13
GAGTGCGCAGGTATATAGAGAAGGATAATATTCCTTTCCTTATAA
>4845 46 152
GGTTATAGAGGAGATTATAAGTAAGAAATAGAAACGCTAAGGTTAT
>4846 47 30
AGCGCAGGCCTATAGATAGCTAGTAACGCCTCCTTTACTAATAATAC
>4847 56 58
CTTAATTACTATTACTATAAGCCCTCTTCGATCGCTAAGGCGCTGTAGACGCCTTA
>4849 47 154
TCCGCGAGCGCGTTAGTTAAGAACCTAGCGTTTAACGTTAAAGGCAG
>4850 47 10
TACCTAGTAGTTTATTAGCTATATCTACTACCTCGTATAGCTAGAGC
>4851 51 57
AGAAGTCATCGTAAGATAGCTAGCCTAGGACTGCAGCCTCGTAGAACGCTT
>4852 52 19
AGTTTCTGATAGTTTAGTAGTGCTTAAGCTTAATACTTAATTTTATTAAGCT
>4853 56 38
CTTAATTACTATTACTATAAGCCCTCTTCGATCGCTAAGGCGCTATAGACGCCTTA
>4854 54 150
ATAGTAAGGTAGCAGCTTAGGTGGCCGCAGAGGCCTCTATAGCCGCTAAGCGGT
>4855 56 55
TTAAAGGCCTTTTTATAGTTCTTGTACGTAAATACGTTAAAAAACGCGTTCTTAAA
>4857 76 275
GCTATAAGAGCTACCTTAACTAGGATTTTAAAGACTACTACTTAGAGAATAAGATTCTAACCCTCTATATACTACC
>4858 77 213
CCGCCGGCGCTAATCTACGAGGGCAAAGCTAGCATTTAATCGAGCTAGGTTAGTAAGTTATAAGCTAAAATATATAA
>4859 83 151
TATTCCTACGTCTTACGCACTTATTATATCGCTTTCGTAAACTCCGTTTTTACCTAGTTACTTATTATAGTAGGCGTAAGTTT
>4860 96 244
GATAAGTAGTAGCCTACTACTAGTTACTAGATGCTATAACTTCCAATAGAGATAGCCAGTTCGTGAGCGTGTTATAGGAGCGCCTCTGCGAGATCC
>4862 103 359
AACGTAGCTAGTAGGCCTATTAAAGTTAAAAGAACTAGTAGTAGTAGCGAGAGCTACACAATAGAGTTAAGCGAGGAAGCGGAGCTAATAGCGAGGTAAATAA
>4863 97 288
TAGCCTATAAAGCTAATCTAATAGCAAGAAACGTTTAAGTATACCTAGTATATGTTGCTAAGCCTTAGGCCGCAGCTTTTATAGCTAGCCTACTAGC
>4864 89 182
AAGTAGACTATATTAAGCGGTTAGAGGATGTGCGACGAGTAAGGGAGTATATAGAGGGTTAGAATCTTATTCTCTAGGTAATAGTCCTT
>4865 100 254
TATAATAAGATAATCTTTAGGCGTATCTAGATCTTCGTAATTTACATCCTTAAGGTGGTCTTTAAGAGCCTTAAGCTAGTTAAGAAGCTACTTAAACGTT
>4866 133 348
ATAATCTATAGGCGAGCGGCGCACACGGGCGAGCGGCGCACCCTTCTAACTTTACTTACCTTACTAATCTTAATCTATAATAGCTTAATGCAGCGCTACTTAATTACTATTAAATAAAGTAGATATTTAGCTT
>4867 112 357
AACGTAGCTAGTAGGCCTATTAAAGTTAAAAGAACTAGTAGTAGCGGCGAGAGCTATACAATAGAGTCAAGCGAGGAAGCGGAGCTAATAGCGAGGTAAACGATAGCGCTTC
>4868 46 24
TTACTCGTCGCACATCCTCTAACCGCTTAATATAGTCTACTTCTCG
>4869 45 33
AAGAGGCTATAGTAGGTGCGAAGAGTGCGTAGGTATATAGAGAAG
>4870 45 9
AAAACTTCCCCTATACTAAGGTTCTAGAGTAGACTATAAGATCGA
>4876 48 2421
GAAGACGCCCCCGACGCGATTGCGAAGCGAACTCAAAGCGCCTGAACA
>4877 46 16
AAGAGGGCGGATTTTAGCTAGTAGCGTTTAATTTAGACTCTATCTA
>4878 47 87
GTGAGTAGGTTACTATAATCTAAGGCGTAGGCGCGTTAGGTCGCCGG
>4881 50 97
GTATTGCTTAGAGTCTTCGACTGCCACGGCGTCTCTAGGAGGAGGGGTTC
>4882 46 20
AGCAGCTCGCTAGCCTCTTTACTAGTTCTATTTGCGAAGAAGCTAG
>4883 48 21
TATATCTCTCTACGCCTATAATAACCTTTATTAAGCTAATAATATCTA
>4884 46 89
TTAGATTAGCTTTATAGGCTATAATCCTAGGCTTAGTAATAGTAGC
>4885 51 15
TCTTTTCCTAAGTTATCTAACTCGCCTTTATCTATATCCTTTAGAGGAACT
>4887 48 2883
CCTGCTGCTCCAGCGCTTTGCGGTCCACCTTGCCGTTCGGGTTGACTG
>4888 59 337
GAAACGCTTAGCCTAGTTCTTGCTAATAGGCTTACTACTATATACACCTAGTAGTTTAT
>4889 50 1298
AGACTTTCACACCCGAGTTCCGCTCAGAACCCGACAAGCCTGCTCTCCAG
>4890 53 43
TAGAAGACGACGTACGCTCTAGTAAGCGACCTTAATTAAGAATATCTATAATT
>4891 56 64
TATACTAGAGGTAGAGTTCCCCTTAACCTACTCTTTCGCACGATCCTAAATAGCAA
>4892 55 136
ATAACTTTAACAAGACTAGCTTCTAGATAAGTATTATTAGCTTAATAAAGGTTAT
>4893 67 77
AGAATAGCCTCTAGTTATAGAGAAATAAGGCCTACGCTGTAGAAAGCTAAGTAGATATTAGCTAGCG
>4894 80 208
AAGAGGCTATAGTAGGTGCGAAGAGTGCGTAGGTATATAGAGAAAGATAATATTCCTTTCCTTATAGCGATCTTAAAAAT
>4895 89 121
TAATAAAGATAATAATAATTAGGGTTCAACGTGTGTATTATTGTATGTGTTGTAGTCTTGCGAGGGATAAGGCGAAAGGTCTACTCTAT
>4897 83 1148
CTCCTCGCCTTATCGCAAGTTGCAAAGGAAGCCCTATTTATCTCCAGACTACTAAAGGAGCTGGGCATACAGCTAGAGAACCC
>4899 89 276
CCTATCTTTAGCTCGATTAAAGACTATCTTAAGCTTAGCTAAGCACGTTATAAAGCGCTTAGCCTAGTGCTTGCCTATAGACTTACTAC
>4900 45 28
TTAGATTTAGAAGTAGAGATAATAGTAGATAACCTCTCTAAGAAG
>4902 47 35
CACTACTAATCAAATATCACCCTACTTTGTTCGTTGCAACGACCGTG
>4904 52 39
TAACGCGGGGCCTAAGCTAGTTAAATAGTTATATAACGTATTAGAAGACGCT
>4905 49 136
AGAATCTTTTCCTAATCGTTAGGCACTTTATTATACTCGCAGTATAAGT
>4906 51 179
ACGCACGCTAGGGCTATACCTCTAACTAGTAGTTAAAGAATAACCTAAGCT
>4908 55 46
AGTGCGTAGGCAGAGATTAAGCTTTAATATTATAGCTTCTAGGTTAAGAGGGACT
>4909 50 31
ATAGTCGTTATAGATCGCTTAAGTAAGGGAGCTATCTTTATCCTACTACC
>4910 59 132
CAGCTTAATTAGTTATCTCTAGATTTACTAGGCTCTATAATAAATAGGTAGCTCGCGAC
>4911 56 52
ACGTCGCCTTTACTACCTTCTAACTCGCACGATTCCTTATAAACCTAAGCGTAGAG
>4912 61 187
ATAAATTACTATAAAACTCGCTATAAGTCGCTATAATATAAGCGATAGATAGATAAAATAT
>4913 71 109
ATTACTCGCGATTTCTTCTTTATTACCCCCTCTAAGCGTTCTACTCCTCTATTCTAGGCTTAGGTATCTAG
>4914 89 289
TAGTTAGGCTAGGACAGCTTCCTGTTCGTCTTACACGAATCCTTACCGACATAACCTAGCTCTTACCCGAGTCCTCTTTATCTTCGCTC
>4915 83 156
ACGCACGCTAGGGCTATACCTCTAACTAGTAGTTAAAGAATAACTTAAGCTACGTATAGACGCGTATAGACGCGTACTCTAAG
>4916 91 125
CAGCTTAATTAGTTATCTCTAGATTTACTAGGCTCTATAATAAACAAGTAGCTCGCGACTATCCTTTAGTAGGAATTCGAGATTATCTACG
>4917 89 104
GGGGCTTGCAAGATATAGCTCCGAAAGAGCGACGGAGCCATGTAGGCTGTTCGGATGCAATGCTCACGGAACATTTGCAGCACAGCCTC
>4919 108 131
GACTAAGGACTACTACTTAGTTATTCTTCTCTTTTTAGGCTATAATAGCGTAGTAGTCTAGCTTTATATTCTTATATAATAACTAAGTAACCTTAGGTTTAATTCTTA
>4921 168 258
TAGTTCTCGACAGCTATAAGAGCTATAACTTAATTAATTTCTACCAGCTCTATAAGGAGAAGAAGATTATAACTCTATATATACCTCTACACTTGTCGCACCTACTATAGCCGCTTAACATTAAGTGTTTTACGCCTTTAAAGAAGGCGTATAGGTACTAAGTCAAGA
>4924 45 63
GTTTAGAGCGCTTCTCGATTACTCCTCGGATAATAGAGGGGATCG
>4925 45 1052
GCCAGTGCCGGATCCAATCTCGAGCACGTTGCCTGGCCGCTGGCC
>4926 45 6
TAGTAAGGAACTAGTAGGGCTTATCTCTTACTTACTCTCTATAAC
>4928 45 20
GTAGGGTATAGGCGACTCGCTTAGGTAGGCGACTCGCTTGTGAAC
>4929 48 24
TACAGAATATACTCTTCTTCTATATCTCGCCTACTTATATACCTGATT
>4930 50 136
TTAGTGTTAATAAGTAACTAAGTTAAGGAGCTTTAGGTAGCTAACGAGGC
>4931 48 42
GCCGAACTCTGCTTAGTAAAGAGCTTTAAGGTAATTACTAATTATAAG
>4933 50 67
CTAGACAACGAGAGTCTACGCACCAAAATAATTAGTAGAGTCTACGACTC
>4934 51 27
ATATAGAACTAGACTAGTACCTCTAAACTCTACCTATATATTCTTCTTTAT
>4936 60 32
ATACTAGCACTCGATGCTAGGTTTAGATATATTAAAATATCGATGCCTACCTATTCTACT
>4937 74 372
ATAGGTCTATTACTATATACCTTACCTTATCGTCGCTCTTATACCGCCTAAAAAACGCGTCTCTAATAGCGCTC
>4938 62 67
TAGTAGCGTATAAAGATAGACCTTAAGGCGATTAAGGACCCTCTACGCGTTGATAGGAACTA
>4939 73 264
GTCGCGCGAGGACTAAGTATCCTTATCCCAAGCTATTCGATAGCGATAGATCTAAGTACTTAGCGTTTCGGTA
>4940 75 129
AGACTACGGGTCGGGTTAGGGTTAGGTCTACACAGACTATAGGTCGGGTTAGGGTTAGGTCTGCACAGACTATAG
>4941 74 2911
AAGTTCGCTGTGATGCCTACAAACACACCGTTCCTACTCTGTCTTGATGACATGGACCGCCATAGCATCTACTT
>4942 94 386
TAGTAGTCCTTGAAATCCTAGTTAAGGTAGCTCTTATAGCCGTCCAAAATGAGTAGCCTATATGCCCCTACCTAACTAGCCTTTGTATGCGTGT
>4943 142 616
GTTTAGAGCGCTTCTCGATTACTCCTCGGATAATAGAGGGGATCAATAGAAAGATATCGAAGATAGACGAGGTCTCCAGGTTCGAGTTTAATATGCACAGTCACCGAGAGGTTATCTATGCGTACGTACTTAACAGCATAGA
>4945 45 53
CTAGGCCTATAAGCTACCTTTACGCTTATAAGCCTACGCCTACGC
>4946 45 1059
TCCAACGCGTCCTCGAGGCGTGTCTCGACGACCCACAAGCGCCGG
>4947 45 21
TGGAGCAACACGAGGACCTATACTGGCTCGACTGCGAGGACAGGG
>4948 46 52
AGCGAGTAGGCTAGGTAAGCGAGTAGGCTACTCTACTAACTTTTTA
>4949 47 13
AATCTACTATCTAACTACCTTAGCCTCTTTATAACTAACCTTATACT
>4950 49 149
CGCGTACTTCTTAAGAAAGAATAACGCTTACGAATACAACTACGAGATA
>4952 52 22
TAGCGCTGTATTTGCGGCTTATAGAACGCCTAAAGTTATTTTAACCTAGCGT
>4953 56 26
AGAAGCTATTATAAAATAGCTAGCCTAGGACTATAGCCTTATAGGACGCTTAGTTA
>4954 54 75
GCACTCGATGCTAGGTTTAGATATATTAAAATATCGACGCCTACCTATTCTACT
>4955 61 87
TCCTCTATAGAAGAGGCATAGGCTATAATACTTAGCTAAAGAAATAGCTAAGAGGAAATTA
>4956 55 85
CAGAAGCTATTGTAGCTAAGTTCCGAGACGTATTCGACCTAGCGCAAGCAAGCAT
>4957 89 355
CCTCGCGCAGACTCTTTAAGAATACGCTTAACTACAGCCTCCTCCTCTAGCTTATCTAGTCGCCTTAAGTTCGCTTCGCAATCGCGTTA
>4958 53 263
AGGTATACTAGAGTTGTATTTGATGAAGAAGAGAGCTATAGGCTATCCCGCTC
>4959 54 1044
GATCTGTAGGACCCAGGACACGTAGTCTGTATGGTCTCGTAGGATAACCGTCGC
>4960 60 159
AGCGAGTAGGCTAGGTAAGCGAGTAGGCTACTCTACTAACTTTTATAACTTTAAAGCGAC
>4961 60 57
AGAGAAACTTAAGAGTCTCGTGGTTTAACCTGCTATATAACTATAAGTCTAGCTTATAGG
>4963 69 362
AATATAGTAGGTGCGGTTGCGTGCTAAGCCTAAGATCATGTCGCCATACGCGCGCTTTAACGGCGAAAA
>4964 72 148
CTACGCCTATAAGCCTACGCCTATAAGTCTAATAATAAGCTATAATCTTAATATATTTTAACTATAGGTATC
>4965 91 281
GGCGCGTAGGTATTGCTTTAGGAACGCGTTCGCGTTCTTAGTCTACTTATTAGTCTCTAGGTAGTAAGCGGTAGATAGCTTTAGCTTAGTT
>4966 89 139
AGCGAGTAGGCTAGGTAAGCGAGTAGGCTACTCTACTAACTTTTCTAACTTTAAAGCGACTTATCTTAACAACGCGATAATATTATTGC
>4972 46 65
CTAGCGCGCTTATACAAGAGTTTATTAGCTATTCCTCGAACGTCAG
>4973 45 29
AGGTAGTAGCTTAGGTAGCTATAGAGGCCTCTATAGCCGCTAAGC
>4974 49 52
TCTTGTATGCTCCTTAAAGTAATCTAACTAGGCAAGCCCTAGCTGGTTA
>4975 51 51
TTAGCTGTTCTTTAACTCTAGCTCGATCTTATAGTCTACTCTAGAACCTTA
>4976 47 28
AGGTAGTAGCTTAGGTAGCTATAGAGGCCTCTATAGCCGCTAAGTAG
>4977 46 12
CTTAGAGAATAAGATTCTAACTCTCTATATACTACCTTACTCGTTA
>4978 47 53
AGGCTGCAGTCCTAGGCTAGCTATCTTGCGATGGCTTCTACCTACTT
>4980 48 32
AGCTATACGTTAAGGATTACCTCCGTAACCTAGCTATAGGAGGAGAAA
>4981 54 78
ATAGCGCTTTAGTTAGCTGCGTAGTTTCTTAAAACTATGTCTTATAGAGTACTA
>4983 49 10
AAACGGCTATATAGAAAATTAGATAATCTCTAAGTAGGACTATTCGAAA
>4984 51 232
CTACGCCTGCGGTAAAAAAGGATATATATCTAAGTATTATAGGAGGAGTTC
>4985 50 42
CGAGTAGTACCTTTTTACTAAGACCCTACTAAAACTACTATCTACACGTA
>4986 58 103
ACCTAAAAACGAAGGCACTCGACTAACTCTCTAGCCTATAGTAAAGGAAATAAACTAT
>4987 55 104
TTACCTAATCTATTAATATCTACGTCTTCCTACTAAGCCTATAGCATCTATAGAT
>4988 59 54
TATAAATAGCTAGTGCTAAGGCTATATTAGGTAAGTATAGAGATCCTAGAGCGTAATAA
>4990 68 98
GAAAAGAAAGAAACCTAAACCCTATTTTCGAGTTGGACCGACTTCAAAGATAAAATAGGACGTATCTT
>4991 77 162
CTAATTTAACTCTAGCTACTACTATTATATAGCAAGAAGTAAGGAGGCTATATAAAAGTATTAGCGTAAGGACTATT
>4992 82 363
CACCCACAAAGACTGGAGTCTTACAGATTGGAAGAACGTCATCTGGTCTGATGAGACCTCTGTGGTACTCAACCACCGCCGT
>4993 89 191
GGCGACGAGCAAGGCCTGACGGAAGCAGTACATCAGGACCACTCAACTCCCTTCGACCTCCGCACCCAGCCTGGTTGGAGAGTGACAGT
>4994 79 459
TGCGGGGTACCCGCGCGCGGGTTGGGGTTAGGTTAGGGTCGCACAGACCACGGGTTGGGGTTAGGTTAGGGTCGCACAG
>4995 83 107
CTTCTTACGTAGCTCTAAGAACGCGTCGTAGTCTTTCTCTATCTCTTTATTACGCTTAACTACTAGAAGTAGCTTCTTAATAG
>4999 45 14
ATCTAGACGGACGCCTTTTAGAGCGATATCTTAAGGATACTAATT
>5000 45 24
GTAACTAGCTTAGAGCGTTATACGAGGCCAACTATAATCTAGCTA
>5001 45 19
GTTAGCTAATTAATAGTTTCTATTAAGGCTATTATTTATCTTACC
>5003 46 62
TAGACTCGCGTCTAAGCAGCGCTTAGGGGCTAGTACTAGGTCTAGA
>5004 50 12
TATTTAGCGACATAGCTTAGAATCTACCTAGCTAACTAATATTTATTTAC
>5007 49 12
AACACACTAAGATACTATACTAACCTACTCGAAAACTTATCGCTACTAT
>5008 47 50
CTACCTCTATCTATAACGTGCCTTGAAAAACCTTATCTAACCGACGC
>5009 48 83
CTTAACGCTATTATAAGAAAGAATAGATACTCTCTACTACTTATCTAA
>5010 56 135
TTATTATCTAAGGGCCTATCGTGCCTTTAAGTAATACTAATTCTATATAGTAGGTT
>5011 61 51
ACTCTCTATTAGTATCGTCGCGCATACTAAGAAGTTATAAGCACTTAGCTTCTATATATAT
>5012 63 234
AAGCGATATCGTCTAAGCGCGGCTGATCCTCTCTTAGTATATAGTGTATTACTCGCTCTATAT
>5013 68 71
CTTAACGCTATTATAAGAAAGAATAGATACTCTCTACTACTTATTTAAGAGACACTTAATAATATAAG
>5014 54 254
TAAGCGAGATATAGTCCTAGAATGTAACTCTTCTAGCTACGCAATAGGAGGAGT
>5016 99 495
ACGAGGAAGCGAGCGAAGATAAAGAGGACTCGGATAAGAGCTAGATTATGTCGGCAAAGATTCGTGTAAGACGAATAGGAAGCTGTTCTAGCCTAACTA
>5017 89 146
AACACACTAAGATACTATACTAACCTACTCGAAAACTTATCGCTGCTATAGCCTATAAGTATAAATAATACTAGCGAGTTTAGTAAAGT
>5020 45 2
CGGGGTTAGGTTAGTTATTATAGTAATTATTTACAGTATATATAT
>5021 46 1278
GGCGCCGTCGACAGTGGCGAAGGTCGTCCGCAGCGTCTCGTGGCGG
>5022 45 45
CTTAGTTAAACGCGCTACTGGCCTCGCGAGACGTCTAGAGTAAAC
>5024 45 34
TAAGATTCTATTCTAGTTTCTACGTATTATAGCTCTCTAGCTATC
>5025 46 63
AGCATATAAGACGCTATACTATTAGGGGGTACTAACTACTAATAAT
>5026 47 17
CTTGCTCGCTAGGTTCCCTTCTACTATTAGTGCCTTCTAACTATATA
>5027 46 1794
CCAGGCAACCGTGAGTGGGTTACTGTGATCCAAGGCGTAGGCGCGT
>5028 47 409
TAATCTAAGGCGTAGGCGCGTTAGGTCGCTAGATACCTCCCTTTGTT
>5029 49 1462
TAGTCTTTCGCCCCTATGCCCAAATTTGACGATCGATTTGCACGTCAGA
>5030 57 103
CTATATCGCGCTAGGTGTACCTAGAGGGTACTAAGAGCCTCTATACTCTAATTAGCT
>5033 48 77
TAAAAGGTAGTAAGCTAATACTATACTAAAACGCTCTTTAAGCTACTT
>5034 57 35
TCTTTAGAGCCTTTAGCTATAGCTTCTTAAGCTTATTTCTTTAGGCTAAGTCTTCTT
>5035 50 126
TTCTAGGACTATATCTCGCTTAGAGTTAAATATCGCTAAGATAGGTTCTA
>5036 49 43
AACGTGTGCTCGATGCAAGTATTAGAAATTATATTAGTAGTGTGTATAT
>5037 49 32
AAGCGAGAGGAATTCTAGCGCGTAAGTATAGACTAGTATTATATACTAG
>5038 57 118
GAGCGAGCCACCAAACCGAGCGAGCCACCTAACCGAGCGAGCCATAATCTACCAACG
>5039 63 199
CGGGGTTAGGTTAGTTATTATAGTAATTATTTACAGTATATATACAATCTAGCCCTACTCTAG
>5040 62 1714
CCACCTCTCAGCGCTCTGGAAGGTGCCTGACACCCATGTCACTGCCCGTGACGGTGTCCACT
>5041 70 300
ACTAAAGGATAGTCGCGAGCTACCTGTTTATTACAGAGCCTAGTAAATCTAGAGACGACCGATTAAGCTG
>5042 92 1306
ACAGCTGGGTGTCCAAACCGGCGATGGAGCCGTCTCAGCTCTGTTTCTGTGAGAAACACCGTTGCTCTCTCTCTCTTGTTGAGATGGAACCA
>5043 104 554
ATCTGCAAATAATGCATCGCTAGCTACTATAAGGTCGTCGTTTCTACTAAATTATAGGCCAAGAGTGCGAGTAAGGTGTAGGTAGAGGAGGACGCGATCGGCGG
>5044 130 401
AAGCGAGAGGAATTCTAGCGCGTAAGTATAGACTAGTATTATATGCTAGAGTTTATATCTACCTAAGAAGATAGCCGCATATACTTTAGAGTCCGCGTAGAGATAGTAGCGTAGTAAGAGAAGTAGGCAC
>5046 45 130
GTTCGACCTAGTTAAGTCTATAAAGGAGAGGTAGGGGATTATAGA
>5048 45 5
GTCCTTTTTCACCGCAGGCGTAGCACTTAACCTAATCAACGCTCG
>5049 45 8
AACTTACTACGTACGTAACCTTTAATCTATCTATTACTCCTTAGT
>5050 47 983
TGCTTTTCGCCGTTAAAGCGCGCGTATAGTAATATAATCTTAGGCTT
>5053 46 84
TTCAGCTAATACTTCTTGTACCTTACCTATAGTAAGGGTCTCCTCT
>5054 63 138
AAACGGAGGTTTCTACGAAGATATACATAATTGTCCACGCACTGTGGGCCGAGGTCGGGCCGA
>5055 70 180
GAATCTACTTAGCTAACTAATATTTATTTACTCTAGACGTCTTATAAGGCTAGTAGCGCGTTTAACTAAG
>5056 89 331
GTTAGCTAGCTACTTCTACCTAACCTAGCTAGCGCTACGCGTAGTTAGTAGCTTATTAGCTATATCGCGTATAGCTGCGTAGGTAGGCG
>5057 89 142
CTTAGAATCTATTTAGCTAACTAATATTTATTTACTCTAGATATTTCGCGAGGCTAGTAGCGCGTTTAACTAAGCGTTCTATAAAGCTA
>5058 89 92
AATCCTCGCGAATCGAGGTTAAGAATATATTAGATAATTATCTATTCTTTAGTAGTAGTAAGCTTATAGAAGTTTAAGCGTATATCTAG
>5059 89 94
ATTATTAGTATTAGCTAATCCTTAATAACCTAAATCTTTTCTTCACTTATTTATACTCTATCCGCTCCTACTATATAGCCTAAGAAGTT
>5065 45 11
AGTGGCGGGGGGGGGGGGGGGGGGGGGGGGGGGGGGGGGGGGGGG
>5066 45 8
AAAGATCTAACCTACGAGAAGAAGGTTATAAGGAACTACATAACG
>5067 45 47
CTAGATAATAAGAGTCTACGCACTAAAATAATTAGTAGAGTCTAC
>5069 48 101
TAACCTACTATATAGGATTAGTGTTGCTTAAAGGCACGATAGGCCCTT
>5071 48 19
TATGCGGATAGTCTAAGCGTTATTTAGACGCGAGTGGTTAATCTATGC
>5072 50 54
GGAAAAGTATCTCTATAGACCTAGATAAGGTTAAAGCTATTAAGGAGTAG
>5073 51 31
ATACTATAAGGCGCAGAATAGCCTAGAATAGTAACCTAGAAAGAGGTAAGA
>5074 53 75
GCTCATCCGAGCACCCGAAGTCCAGAAGGCCCCTTGCGGCACCCAAAGTTCAG
>5075 49 47
CAGCTGTAAGTGCGTAGATAGGATTAATTTAGTTTACGAGGTAACGTAA
>5077 63 2743
GAGCAGCGACGGACAGGTCAAATGACGCTTCTGGTTGGCATGTTGATGCGATGTACGCTCCGC
>5078 52 239
CCTCTCTCCTCGCACCCTCTTTAACGCACTCTTACTATTACTATAACTACTA
>5079 53 25
CTATACTAATTTCTTATAGTTTATAAGATTCTATTCTAGTTTCTACGTATTAT
>5080 61 168
TTTTAGAACTAATCCTCACGCTTATAATTTCCTCTCGGCCGTTCCTTTAGCTAAGTATCGT
>5082 63 54
TAGAAGAGTTATATTCTAAGACTATATCTCGCTTAGAGTCGAATGTCGCTAAGATAGGTTCTA
>5083 59 531
GGCTGGCCTCCGATGATTCCGCCGATAGTGATGAGATCTGCTGCGCCGCCAATAACACC
>5084 73 130
ATTACCTTTATAAAGACGCAATTTAGTATTACGGTAGTAGTTATCGAGACTAATAACAAGACGTTCCGATCGG
>5085 90 98
TACTTAATTAATTTTTAAGATTACTATAAGAAAAAGAATATTATCTTTCTCTATATACCTACGCACTTATCGCACCTACTATAGCCTCTT
>5086 89 111
TGATGCGCACTGCCAGCGGCATCAGATACCAGGTCAGGCCAGGACGCAGTTCCTCCAAGAACCACAACCGGCCCTGCGCGAACGATTGC
>5087 91 325
GGGAAGATTTTTATAGTGCTAGGCAGTTTAACTAGGCATACTTAGGGGCAGACTTGTCATTAAGCAAATCAAACAAACTTTGGACGCTGAT
>5088 102 229
TTAAAGCTTATTAAAGGAGCTAAGGAGATGCTATATAAAAATATCCTTATTAAGGCTTGCGTACGAGAGCTTAAAGAGCAAGTAGTAGAGTTAACAAGGCGT
>5089 112 281
TCCTCTACGGTAAGGACTAGTAGGGCTTCTAATTATTCTTTAATTAACTTGTATAGGTAATCTCCCTGTAGCCTACTCCTCTTCGGTAAGGAACTAGTAGGGCTTATCTCTT
>5090 102 365
CTGCGGCCACCTAAGCTGCTACCTTACTATACTCTATAGTACTATCTTGCTAGATCTGCTTACATTTGCGCGATTTTCGCTTAGTTATTACTACTAATTACT
>5091 115 363
ATCTAGAGACGCGCCGTTGCGCACTATAGTATCCTAAGAAGAATTGCTCTCTATAAACGTCTTATAATCCGAAAGTGCGTTAGTACTATAATCCCTCTAACTATAATTAGGACCG
>5098 45 31
TCTTGGCTATTCACATGCAACCTAGGCTCTTCACTTTTTTTTTTT
>5099 45 661
TCGAGGCCGCCCTGCTGCGAGTGCTGCCTGCTCCAGCTGATCTCA
>5101 45 1013
CGATGCCGCGATGCTCGGCCATGACTCCCTTGGGCATGCCAGTGG
>5102 47 195
ATCTAATTAGTGGGCAGATTCTTAAACTAGACGTTGATAAGAACCTT
>5103 46 38
TTCTCTATCTATCTTTAGCTTAATTAAAGGCTATCTTAAGCTTAGC
>5104 47 1592
GCACCAATGCAGACGAGCGTGCCGCCGCGCAAGAGGGTGCTATATAT
>5107 46 30
TGCGCAGCTTAGGTTATTCTTTAACCGCTAGTTAGGGGTATAGCCC
>5108 49 37
TTATAGAATATACTCTTCTTCTATGTCTCGCCTACTTATATACCCGATT
>5109 48 65
AAGAAATAGCTAATAAACTCTTATATAAGCGCGCTAGCAACCTTATTA
>5111 61 695
GGAAGGAAGCCTTCCTTATTAATATAGTAGACGTGTTAGCGTGCCAAGTCTCGTACGCGTT
>5112 62 118
GTAGCTCTTATAGCCGTCCAAAATAAGTAGCCTATATACCTCTACCTAACTAGCCTTTATAT
>5113 51 58
TTAAAGAGTAATTAGTAGTAATAACTAAGTAGAAATCGCGCAAATATAAGC
>5114 71 233
GGAATACGTTAACTATAATTAAATTAAAGATAGAAGAAGAGACATAAGTAAGAAGAAAGAGGGGAGGGGAG
>5115 74 179
ACTATAGCCCCTTAATATCGCCTGCTTTTCGCTATTAAAGCGCGTGTATAGCGATATAATCTTAGGCTTAGCAC
>5116 92 125
TAGTATTAATAAGTAACTAAGTTAAGGAGCTTTAGGTAGCTAACAAGACCGCCTTACGCTATAAAGCGCGCAGGAGAAAGCGTATATAGGCT
>5117 89 159
CAAGGCTATCAAGGAATGGGAACCCCCAGTGAACGTGAAGGGAGGGCGCAGCTTTCTAGGATTTGCGAACTTCTACCGGCGTTTTATCA
>5120 45 197
CCCTCCAGCTCGACCAGCTGCTGCACCATCTTGAAGAGGTAGTCC
>5121 45 9
AAGCGCTTATAGTAGTAAGGGACCTTAATAATTAATAAGGGCGTG
>5123 45 25
CCTTAGTGCGGACTAGGATTTAGAGTAGTATACCCCCTATATTAA
>5124 45 23
GCGCGAGCGTTAGTTAGAAAAGGATTACCTAATATAATAGGGTTT
>5125 45 2
TACTACGTACGAAATATAAAATTACTCTACACTCTCTATAGATCT
>5129 51 142
GACGCCTTAGTTCGCGGGGCAGGGGCTCACTTAGAGCAAGTTAGATCGGAT
>5130 49 19
CTTAGGATAGTAAATATAGATACCTACGGCCGCTGCTAATTCTACACTC
>5131 50 35
ACGCGCTAAGAGTACTTACACTTTAATAGTAAGAAGTAGACTATATTAAG
>5132 51 72
AGGCGATATTAAAGGGCTATAGTAGGTGCGAAGAGTGCGTAGGTATATAGA
>5133 50 56
GTATTGCTTAGAGTCTTCGACTGCCACGGCGTCTCTAGGAGGAGAGGTTC
>5134 53 108
AAATAGAAGCTCTAGATTAATAGAAGGCCTATATAAAGAACGCTTAGAATAAG
>5135 50 48
TTAGTGTTAATAAGTAACTAAGTTAAGAAGCTTTAGGTAGCTAATAAGGC
>5136 54 176
CTTATAAGACCTATAAACGTAGATGCGCTTACCTAATATATAGTGCTCTAGGTT
>5137 53 41
TATTATAAGGAAGAATAGATACTCTCTACTACTTATCTAAGAGATACTTAATA
>5138 52 90
TAACCTTTAACCTATCTATTGCTTCTTAGTAGTCGTTATATAGCTTAGCCTT
>5140 67 175
ACAGCTCCCTGTCTTCCGGTATTATTCTTTGGGCAGTCTCTGCGGAAGTGTCCAACTTCACCGCATC
>5141 71 92
AGGTAGGGCTTTTCTAAATAATATTTAGTAATATAGCTTAGAATCTACCTAGCTAACTAATATTTATTTAC
>5142 89 156
CCCTCGTCGTTTCTTACGACGCTGAGAAGGTTTGGATACGTCTGGGTGAGTTCGATACGTTGCGTATGCTTCTGTCATTGTCAATTCCT
>5143 87 157
AGGTAGGGCTTTTCTAAATAATATTTAGTAATATAGCTTAGAATGTGATGGGCTAGAGCCTAGTAGGTAAATCCTCGATGGTATCTC
>5147 47 26
TCGATTTTTAAGATCGCTATAAGAAAAGGAATATTATCCTTCTCTAT
>5148 45 937
GCAGAGCTGCTCTGCGACAAGCCCCGACCGGCAGCACTGTCTGGA
>5150 46 32
CCGCTTTTATTAGCTTCTAGTCTATCTTCTTAGGTAGTAATAGTGT
>5152 45 3
GTAGCCTATAAAGCTAATCTAATAGCAAGAAACGTTTAAGTATAC
>5153 48 64
GCTATAAGCTCTCTTTAGAGCACTAGTAACTCGCCTCTTAATATACTA
>5154 52 185
TAACGTGGTTCATAAGCGAGTCGCCTACCTAAGCGAGTCGCCTATACCCTAC
>5156 51 79
CTAGAGAAGATAGTAATATATATCTAGACTATTAAGCTGCTAGCCCTAATA
>5157 47 94
ATAGAAGACTTAGGGCGATTTCTTACTCTCTATTAAATAAGAGTACT
>5158 66 113
CTAGAGAAGATAGTAATATATATCTAGACTATTAAGCTGCTAGCTCTAATATAGTAACTAGAAATA
>5159 53 41
CACGCTAACACGTCTACTATATTAATAAGGAAGGCTTTCTTCCTACCTTTAAG
>5160 53 132
CACGCTAACACGTCTACTATATTAATAAGGAAGGCTTTCTTCCTGCCTTTAAG
>5161 57 166
TCGAGCACTTTACGCCTAAGCTTAGGGGGAACCTTTATTCTTACTCTATTACTACCT
>5162 79 113
CTACGCGACGTAAATTATATAAAAGAAAGTAGATATAGTAGGAGGGGACTATTATAGTTAATAAAGGCGTACGCTTAAC
>5164 89 138
TTATATGGTTCCGCAGACGCTCACCGTCCTGGATGCCATGCCAGCCAACCCGAACGGCAAGGTGGACCGCAAAGCGCTGGAGCAGCAGG
>5165 76 86
TAGAGTACTTTATAAAGCTAAAGATATTAAGCAAACGTTAAATCTACTAGGCCGCGTTATTAAGCCGATTTAACAT
>5166 86 135
GTAGTATTATACTTAAAGCGAAGAGTAACTAAATAGCTAGAAATTATAATAGGCTAGAGCCTAGTAGGTAAATCCTCGATAGAATC
>5167 88 171
GGTTCGAGAAACTTCTAGAGGTTTCTAGAGGGCCGATAAAGGTTTAAGAGTTCTACTAAATAATACGCTAACGAAGGCTATAAGCTAA
>5169 89 116
TCTAATAATTAAGAGTCTTACTACCTTTACCTACCTACTAAAATGACTACCTTAACTACACGCGACGCGACGGTTATCCTACGAGACTA
>5172 1015 39637
ACAGACGCTCGACGCTTTCTACATCTTCGCTATGACGAAACCAAATGCTACGCTTAGTGTCCATGCTCCTGTGCCGTATAGACAGGGCGACAACGTTACTGTAGTTGGTGGTAGACAAGCTGGTGCCGTTGTGCCGAGTATCTTGGTCGATGGGGTGTTGAGGCTTGATGTTGGATATGAGGTACGGGAGGGGGATGAGTTTGTGTGGGTGTTCAAGATTGCGTTTTAGTGTAAGTGATATCTGATGCGGGCTCATCTCCTGCTAGCAAATCGTCAGATCCAGTATCCCTCACTTCATACCCAACCAGACTCCAAAACCGCGGAAGTTCATGGCTGTCCAAGCTCTTGCCGGCCCACACCTCTTGTAACCAGAGCATATCCTTTTTCCAAGTCTGTTCGGGATCGGAGCGTTTACGTTCTTTTTCCAGCCACTGTTGTGCTAATTGTGAGGTATGAGATACCACTATACATGATTCTTCTGCATCGTCATGGGAATGGGTAGAGCATTCGGTTGGTGAGGTTGGCGATGACGCTTTCCGTCGTTTATTGCTTCCAGGCGTTTGACAAGGCGTAGGTGGTTCGTGATCTATGCATCCGATCGATCGTTTTCGGAGATTTGGTGCAAAAGAAGATGTGTTTGTGTCATCTGAAGGTTGGATGGGCCTACGGACATCAATCTCGTCAACACCATTGCTGTCGATCGCGCCCTCATCCGGTTTGCGTTTTTTGGGGCTTACCGACCGCATCCTATTTGACGACATGGAGAACCGTTCACATGCCGCGGCTGTAAAGTATCCACGATCGAGAATGTGGTCGTGGGAAGTGGTGTGAACAGTCAAGCGGCGGTCCTGGTTACACGAAAGGAAAGGTTCCAGTAGTGGGAACAACGTCCATGCGAAGCGCGCGAACAGCATCTCAACGCCGACGTCTGTTGGGTGCAGCTCACGGTTGTGGTATAGGTGCGCGAACTCTGCTGAAGGCTCGAGCAGGTGGAGAACTAACCGCATCCCATCAT
>5173 45 887
CAGTGTCGTGGACCTCTTCCGCGAGCAAGCCGCCGCTTGCCCATC
>5175 45 8
GTCTTCTATATTAATAAAGAAGGCTTTCTCCCCGCCTTTAAAGAT
>5176 45 9
TAAGGGATTAATCTTTATCCTATTACCTAATATTAAGATAGAAAC
>5177 45 16
TATAGAGAGTACTAAAGCTAAGTATAGTATTATAGATAAAGATAC
>5178 45 11
CCTATTAGCCTAGGGTCCTTATTAGTTTAAGGGCTGCTAGGTAGT
>5180 48 229
GCCCGAGAGTTCTTCTAGCTAGGTATAATAGGTAGTATTAGACGCTAC
>5181 46 24
GTAGATTTAATATTCGCTTAATATCTTTAGCTTTATAAAGTACTTT
>5182 46 5
ACAGCGTAATTTCGCTTATTTTAGTAGGTATTTTTATTAGTAGTAC
>5183 46 4
TGCTACCTATAGAGTAGTCTTAGGCGTTCTCTACTAGTCCTCCTTA
>5184 47 57
GCCCTAAGCCTAAGAAGTTATCTAAGATATAGAAAGCGTGTTTAGAG
>5186 46 18
TTGCGCCCTAGCTATATAAAGTAGTAGATATAGCTAATAAACTACT
>5187 49 198
CTATCGCGATCTAGCTCTCGCGCTTTAACGCCTTCTATAGCCGATTAGT
>5188 46 72
TACGTAGTAACTAGCGACTAAGTAAAGCTCTCGCGTACTAGCTTCG
>5189 48 32
AGGCATTACGCGTTATAGCGTCGACGTTGGCGCGCTAGTAGAGTGTAG
>5190 46 18
CCACCGAGCCGGCCACTTTTTCTTAGCATCGCGAACACTACGTACG
>5191 50 55
ATAGCTAGAGAGCTATAACACGTAGGAACTAGAATAGAATCTTACAAACT
>5194 55 202
TTAAGAGGGATAAGTCCTAATACCTTAAAGGCCTTACGACAGTTCTCTATTATAA
>5195 61 41
CCCGTCCCTGTCCGCGACCGAGCTCGTTGAGCTCGCGCAAGAAGAAGACTGCCGCGTTGAG
>5196 69 1628
TTGGTGCGTAGACTCTCGTTGTCTAGCACCCATCTTCTACCTCTGTATAGTAACCCTCCTTGGTTACTA
>5197 89 140
TAAGACTATAGCCTTATAGAACGCTTAGTTAAACGCGCTACTAGTCTCGCGAGACGTCTAGAGTAAATAAATATTAGTTAGCTAGGTAG
>5198 82 10444
CTGGTTAGAGACGTCGGGACAGGGAAGCGATGGATGGTGTGGACACTTCACCATGCTCTTTACGATGGCTGGTCGCTGCCTC
>5199 89 134
CCCGTCCCTGTCCGCGACCGAGCTCGTTGAGCTCGCGCAAGAAGGAGACTGCCGCGTTGAGATCAGCTGGAGCAGGCAGCACTCGCAGC
>5200 89 173
CAGTGTCGTGGACCTCTTCCGCGAGCAAGCCGCCGCTTGCCCATAGCGGGTTGCCGTCAAGGACTCCGTGACAGAGATGACCTATGCCC
>5201 134 329
GCCTTTAAGGTATTAGGACTTATCCCTCTTAATACGTAGGTAGTATTAGATTACCTTAAAGTGCAGCTACGTACTCTGCTAGAACCCCTCCTTCTAGAGACGCCGTAGTAGTTGAAGACTCTAAGTAATACCTA
>5204 45 7
ACTCGCACGTTAAAGTAGCGGTTAAAAGAATTAACGCGCTATAAG
>5205 46 18
GGGAGGAAAATATAGTATAGTAGATTAACACGTATTCGGCGTTAGG
>5207 46 68
GGAAGGTAGGCATCGCGAGACAGTTAGAGGAGTTGACGAAAGCGAG
>5208 45 33
ACCTAATTAACGCTTAACCTACTAGTTCTAGTACTCGCTCTACCT
>5210 47 131
ATAAGAGTAGTATAGACTAGTTAGAACTTAAGAAGCTATAGCTAGAA
>5212 46 39
ACCGCTAGTTAGGGGTATAGCCCTAGCGTGCGTCTACGCATGTAAC
>5213 48 22
CTTAGGAGCCTTCTCTCTATAGTTTAGTTCTTCCGTATACGTCGCAGT
>5214 53 118
AGCGTCTTGTATACTTCTTAAAGTAATCTAACTAGGTAAGCCCTAGCTAGTTA
>5216 50 196
CGAAAACACTACGTAACGCCCGCGAAGTTAAGGCTTAGAGTACTCTTATT
>5217 51 85
ACTTCTACTAGCGTTTTATTAAGAACTACTTAGAGATTGCGGCTCCGCTTA
>5219 53 108
AGTTAAAGCACTTTAATATATATATAAAGGCTAGTTAGGTAGAGGTATATAGG
>5220 53 32
ACACTATTTAAACTCCTTATACTAAAGTAGATCTTTAGCTTACTCTTTTTAAT
>5221 51 93
GCTTAGCGTTAGGGTTTCCGCGCCTAATTAGGTAATTTTAACCTCTATACC
>5223 52 36
TTATAGCAATCTTAAAAATTAATTAAGTAATAGCTCTCGTAGCTATTAATTA
>5224 58 43
TATATCTCTCTATATCTATAATAACCTTTATTAAGCTAATAATACCTATCTAGAAGCT
>5225 63 201
ATTCTTTTAGAATGGATTTCTTCTAGTTCTATCGTATACAGGAGAGAAGAGGGCTGGTCGTTT
>5227 94 239
GTGCGGACTAGGATTACAGAGCAGTATAACCCCCCGTGTTAACATGTAGCAACTATAGAGGGACTAGATATAACGCTTATACGTGTTAGAAAGA
>5230 100 299
CAGCTAATAAGGCCGCTACGCAACGTAAATTATATAAAAGAAAGTAGATATAGTAAGAGGAGACTATTATAGTTAATAAAGGCGTACGCTTAACAACTCT
>5231 46 209
GAGCGTTTTAGTGTAGTATTAGCTCGCTACCTTTTATAAGCTAAGA
>5233 46 1572
TTGCACGCCCTCCAAGTTCAGCTGTCCGAGGTCTTGTTGGGCGTGG
>5234 45 2
TTTAGAGACTAAGAGCTTCTAATTACGTAGTATATCTACCTCCTT
>5235 46 63
TAATTAAGGTGCGTAATAACGTATTGTTGTTGGCGCGCTAGTAGGG
>5236 46 4
TCCTCTACTATCTCTACGTCGCGGCAGGCTAGCGTTCGGCTCTTTA
>5237 46 11
TCCTAGTCTAACTAAAGAGTAGTTAGAGTAGTAAGAAGACCTAGTC
>5238 46 92
GCCGCATTCGCATCCGCATCCGTATCCATAGCTGCATCCGCATCCA
>5239 52 336
TCTATATGTCTCTAAATCCTCTCGCGAATTAGTTTTAATTGCGACCTAAATT
>5240 51 249
TAGGCTTACTACTACGTACACCTAGTAGTTTATTAGCTATATCTGCTACCT
>5241 48 103
TTATAACTAAATAGAAATCGCGTAAGAGAAAGCGGATTTAGTAGGGTA
>5242 46 33
AGTAAGCTTATATTAGGCGTAGCAAGTTTTAAGGCGTTGCGTTATT
>5243 48 28
TAGGCAATCCTACCTTTTATTATCTTTAAAGGCAAGAACCACCTCTCT
>5244 56 27
CTATTAATTAGAATTAAATATAAAATATAAGAGGCTACGCTTAAGAAGCTATTATA
>5245 59 191
AGCTATTACGCGCTTCTTCTAGTCCTTACGCCTAAGGTCTATTGGCGCGTTCTCTCTTA
>5246 77 357
GCCGCATTCGCATCCGCATCCGTATCCATAGCTGCATCCGCATCTATAGCCGCATCCGCATCCATAGCCGCATCCGC
>5247 88 133
CTATTAATTAGAATTAAATATAAAATATAAGAGGCTACGCTTAAAGAGCTATTATATAGGTATACTAGAGTTATATTCGATAAAGAAG
>5249 130 374
TAGGCTTATTACTAATCGTACGATATAATATAATACCCTAATGTTACGAGCCGAGCTATTACTAAGGATAGACCTCGCGATAGCTACCGAAATCAACCTATACTAATAAAAGATTAGATTACTTCTATTT
>5251 45 81
TAGATTTCTAACTTACTCTTTTTAATATTAATTCCTAACGTGTTC
>5253 45 8
CATCGCTATTAAACAAAGAGCCAGCGTATGTAGTGCTCGCATCTG
>5254 45 7
CATCGCTATTAAACAAAGAGCCAGCGTATGTAGTGCTCGCATCTA
>5256 45 11
GCTACTTAATATAGTATGCTTTTCGCTATTAAAGTAGAAGTACTC
>5259 46 22
ACGTTAACAGACTACGCCTTGCCAACTTAGATCCTCTACCTAGCTA
>5260 47 29
ACCTAATTAAGAGGCAAATTTTCAAACTAGACGTTAATAAGCACCTT
>5261 48 51
CTATACTCTACTAGCGCGCCAACGTCGACGCTATAACGCGTAATGCCT
>5263 46 33
TATAGTAGAGGGATAGCCTTAATAGTTAGAAGAGAGGCCGCTAACC
>5264 47 6
TTGCTAGAGTAATTAAGACGTTCTAGTAGTCTATCTACCCTTTTTCT
>5265 47 57
TAGAGGAGCAAACGCGAGTATTTATTAGAAAGGTAGGTATCGCGAGA
>5266 54 122
CGTAGTACTAGGTTCGAGAAACTTCTAGAGGTTCCTAGAGGGCTGATAAAGGTC
>5267 55 119
AGCTTCTAGATAGGTATTATTAGCTTAATAAAGGTTATTATAGGTATAGAGAGAC
>5268 60 188
GCTACTTAATATAGTATGCTTTTCGCTATTAAAGTAGAAGTACTTCTAACGCGTATAAGA
>5270 53 78
TAACCTACTCGCGATTACCTAGCTAAACGAGCTTAGGTTAAGTATATCTCTCT
>5271 67 128
CGCACCCAGCCTGGTTGGAGAGCGACAGTCTACCGAGTGGGCGAACACGACCACGTGCTGTCGATTG
>5272 73 368
GAGCCGTCCTTATAATTACTAGCGAGCTACCTGCGAGGACCTAGTAGCTATCTAGCGCTAGTTCAACCTAGTT
>5273 77 147
TAATATAAGCTTACTACGACTAAAGAGCAAACGATTATATAATACATTCTTAACCTTAATTCGCGAGGGTTCGCGCC
>5275 284 1772
CTCCCTCTAATAGTACTAAGAACTCTTCGCCCTAAATTAAGCCCTTCTAGGCCTTGCTAGCACAAAATTATGCTTCTATATCGCCCTCCTACATGCTGGCTTACTCTCTATAACCCTTGCCTTTACTCTCTAGTCCCTGCCTGGCGCTATTATAATGTTTGGTCTTGCCCTTAGCGTATATAACCTGCTGCCGCGCCTCCCCGCTATAGTGTACGCCCTATTGTCTAATCTTAACGCTAGTATAGTAGGTATTATCGCACTAGTAGCTATATAGCTAGTAGAGA
>5276 45 648
GCGGTCCACCTTGCCGTTCGGGTTGACTGGCATGGCATCCAGGAC
>5278 48 12
TTACAAGCCTTAATTGCGACCTAAATTTATATAGATTACTTAGTGTTT
>5280 45 166
GACTATAGCCTTATAGAACGCTTAGTTAAACGCGCTACTAGCCTC
>5281 45 55
AGCTCTAGCGCGTATAGAGCTCTAGAGTTCTCTTAATAAAGTTAT
>5283 47 8
AGTAGTCTCTTAATAAAGTCTATTAAGATCTCCTTCTATATCCTGTC
>5284 47 48
TTGGCCTTCAACCTCGCATCCTTTGACTAGAGGAGACATCTAGTGTT
>5285 49 143
AACTAGGTCGAACTAGCGCTAGATAGCCGCTAGGTCCTCGTAGATAGCT
>5286 48 15
GCTACGCATAGACGCGCACTCTAAGTAACCTTTAAGCGGGATAGTCTA
>5287 47 30
GTGTAGCGAAGGTAACCTACTATCTAGATTACTAAATACTACTAGAA
>5288 47 323
AACAGTTCTCTGAACTCGTTCGTTCTATACTCTTCTGGTATGTTCAG
>5290 48 84
CACGATAGGCCCTTAGATAATAAGTAGGCAGAAGCTATCGTAAGATAG
>5291 54 122
TAGACGACGTTCGGAGCAGTATATTAGCGATATTAGTAGGATAGTATATATAGA
>5292 66 130
GAGAGTGTAGAGTAATTTTATGTTTTGTACGTAGTGTTCGCGATACCAAGAAAAAGTAGCCGGCTC
>5293 52 73
AGTAGTCTCTTAATAAAGTCTATTAAGATCTCCTTCTATATCCTATCTAGTA
>5294 51 83
GTTTAGAAGAAACGTGCGTAATAGAAACTAAGAGTTCGCAGCTAGAGGTTA
>5295 59 68
TTAGCCTAGTTCTTGCTAATAGGCTTACTACTACGTATACTTAGTAGTTTATTAGCTAT
>5296 60 55
ACTACATCCCTCCCTTACTTAGGAAGGAAGGCCTCCTCTTCCTTCATCTCAGCCGAAGGC
>5298 89 129
GCGTTAATCCTCTTGACCGCTACTTTAACGTGCGAGTAGAGTAATCTACTATATAGGATTAGTGTTGCTTAAAGGCACGATAGGCCCTT
>5299 89 105
GCGGTCCACCTTGCCGTTCGGGTTGACTGGCATGGCATCCAGGAAGGTGAGCGTCTGCGGAACCATATAAGTGGGCAGCTGGGCTTCCA
>5300 88 152
AACTAGGTCGAACTAGCGCTAGATAGCCGCTAGGTCCTCGTAGACAGCTCGCTAGTAATTATAAGAATAGCTCTAGCGCGTATAGAGC
>5301 89 1890
AACAGTTCTCTGAACTCGTTCGTTCTATACTCTTCTGGTATGTTTAGTGGTACCGGTCCTTCCTTCGTGGTCGCGACCTGCCGTATCCA
>5307 45 44
GTTCTGTCAACTCCGAACCGTTTTGCATAATCGCGATACGAAAAT
>5308 45 27
GCTCTTTAAGCTGCTCGGATCTATAAGCTTAAAGAGTAATTAGTA
>5309 48 134
TAGTTAGCGCCTTTACTATAAGGTAAAATAGGTTAGATACGCCCTAAT
>5310 46 1780
CACTCGTTCATCTCTGCCTTGTCGATGTCGCTGCCGTCGTACATGG
>5316 48 109
AGCGACTCTAAGCTTTCTAAGTAGTTCTATAAGAATAGGTACTATATA
>5317 56 503
ATAATGTCAAGGACCTCATGGAGTGTCTTGTCAGGATTCTCCCTGCGTACTTTGGC
>5318 53 166
AAGCGAGTAGGCTACTCTACTAACTTTTATAACTTTAAAGCGACTTATCTTAA
>5319 58 248
GAAATTGCTGTCGTAAGCGCCGAAAGGTGAACTTGCTTTTCGGCGCTTACTGTTCTAG
>5320 49 132
GAGTGGAAACAGACGCAAAGGTGCTGATTGCGCAGCTTAATCGGTCGTC
>5321 55 181
TTCCCTATAAGGGTCCCCTTAGTAGCAGCTCGCGCGCAGTAGCACAAAGGGAGCG
>5322 55 150
CTAAGCCTATAGTATCTATAGATATCCCTAATGTCCTAGCATCTTAAGGTGTCGT
>5323 80 183
AGTATAAGGCTAGGCTTATAGTTAGAGGCGACTAGTAGAATAATGTTACCGCCTAAGAGACCTACGCCGCCACACTTACT
>5324 89 97
GCTGTGGGCGGGCGTGCTGGCCATCGACGCAGACAGCATCGGCCGCGACGACAGCTTCTTCCGCCTGGGCGGCGACTCGATTGCCGCGA
>5325 113 574
TTATTAGTAATGTTACAAAGGATTCCCTTATAAGCCTTAATTACAACCCAAATTCGTACAGATTACTTAGTGTTTTGGACTGCCAGGGCGTTTCTGGTAGGGCTACTAGTAGT
>5328 48 22
CTTACTAGTAATTATAAGGACGGCTCTAGCGCGTACGGAGCTCCGGAG
>5329 47 58
TTACTAGTAATTATAAGGATAGCTCTAGCGCGTATAGAGCTCTAGAG
>5330 47 148
CTATAGCCTACTCCTCTTTAGTAAGGAACTAGTAGGGCTTATCTCTT
>5332 50 55
CTAAAGACGCTTAGTTAACGCTAAGTACTTTCTAGAAAGGCTCTCTATTT
>5333 51 92
TGTAATAGAACCTATCTTAGCGACATTCGACTCTGAGCGAGACACAGTCCT
>5337 60 158
TACTTATTATCTAAGAGCCTATCGTGCCTTTAAGTAATACTAATTCTATATAGTAGGTTA
>5338 55 85
ACGCTAGGTCGAATACGTCTTAGAACTTAGCTACGATAGCTTCTACCTTCTTATA
>5339 64 101
ATATCTACTATATTAATAAGAAAGGCTTTCTTTCTACCTTTAAGGACGCGTTTTTTAACGTGTT
>5340 68 127
GAGCGGATCATGGCCACGCACTGAAGCGGAGTAGAATCCAGCCACCTCACGCATCAGCACGTCGACCG
>5341 69 104
AGGTTAAAATCTTGCGGGTATAAGAGTTAAAATTACCTAATTAGGCGCGGAAACCCTAACGCTAAGCCT
>5342 92 159
GTCGCCTACCTAAGCGAGTCGCCTACACTCTACTAGCGCGCTAACGTTGACGCTATAACGCGTAATACCTTAACAACGCATAGCTAAAACTT
>5343 75 379
GGACAAGTCCTAATGCCTTAAAGGCCTTGCGATAGTTCTCTGTTATAAACACGTTAAAAAACGCGTCTTTAAAGG
>5345 124 286
AAGGCCTTTAAGGCATTAGGACTTATCTCTCTTAACGCGTAGGTCGTATTAGATTGCATTAAAGTACGGCTGTGCACCCCGCTAGAACCTCTTCTTCTAGAAACACCGTAGTAGTTAAAGACTC
>5349 45 199
GGAAAGCGAGGTCAGTCAAAAAACTAGGATGCCACCAGGGACAGG
>5350 46 40
TGTCTAGTCTACTTATAACGCCCGCACCGCCTCTCTCCTCGCACCC
>5351 45 15
AACTTACTACGTACGTAACCTTTAACCTATCTATTACTCCTTAGT
>5352 45 7
TAATATTATAGGCGCGCTTATAAAGTCCTAAGTATATATTATAAG
>5353 46 78
ATATCGCCTATTAGGCGGGTTAAGAGGGTAGCGATCTTTATAAAGT
>5355 47 66
CGTAATTTCTACTTAGTTATTACTACTAATTACTCTTTAAGCTTATA
>5357 48 41
CGTTAAGCCCTAGCGATCGCTAGCTAGGCTAATAATTTTAAATTATAA
>5358 49 86
TATATACCTGCGCACTCTTCGCACCTACTATAGCCTCTTAATATCGCCT
>5359 54 27
GCGATTAAGAACCCTCTACGCGTTAATAGGAACTAGTCCTACTATCTTAAAGGC
>5360 53 3830
CCATGCCAGTCAACCAGAATGGCAAGGCGGACCGCAAGGCGCTGGAGCAACAG
>5361 49 913
ATGTGGTTCCTTATGACCTTCTTCTCGTAGGTCAGATCTTCGGCTTAGG
>5362 54 104
GTTAGCGTTAATCTAGGCGGAAGTTGTTTCTAAGTAGGCTTCGGGGCGTAATCC
>5364 51 1366
AGATGAGTCGGTGGCCTGGACGCGAAGAGAGAATGTCTTCCATCCGCGTTG
>5365 52 67
TTCTTAGCTTTCGCGACCTATTCTTAGGTCTCTATAGCTATAAAGTAGGTTA
>5366 55 79
CTCTTAAGCTGCCGAATACCTCTTAAAACTATCTAACCTGCTTTTGTTAACTCCT
>5368 75 148
ATTTAATATAGAGATACTATACTAGCTAAGAAAGTAAAATATAAGAGCTAACGCGCTCTTAAGAAGAGAATAGGA
>5369 55 43
CTAGCGAGCTGCTTACACAGATAAATCCTTTTTCTAGAAGGGCTGTAAGCTCCCT
>5370 64 472
GCTTAAAGGCACGATAGGCCCTTAGACAATAAGTAGGCAGAAGCTATCGCAAGATAGCTAGCCT
>5371 89 289
CTTTAAGCAATACTAATTCTATATAGTAGGTTACCCTACTCGCATGTTAAAGTAGTAGTTAAGAGGATTAACGCGCTACGAGTTAATAG
>5372 89 97
CCATGCCAGTCAACCAGAATGGCAAGGCGGACCGCAAGGCGCTGTAGCAACAGATCGGCACACAGGAAGGCCAGTCCGGGCTGAAGCGG
>5373 86 402
GAAGAGCTTGAATGGCTTTCTCTTTACGGTTTCGTTCACCGTATTGCAATTGCTTAAATTGTAAGTCCCTGTATAGCCAAACGCAA
>5376 45 5
GCTAACACGGCGTTTTACCTAGCTATATTAAGAGCTATATATAGC
>5377 45 46
GAGGCGAAAACACTACGCAACGCCCGCGAAGTCGAGGCTTAGAGT
>5378 45 22
AAGGATGTTTAGAGCGAGGAGGGGCGCTTACTAGAAGGGTTTCGC
>5379 45 48
GATACGCTTAACTATAGCCTCCTCTTCTAGCTTATTTAGGCGCTT
>5380 45 38
CTTATAGCGCGTTAATTCTCTTAACCGCTACTTTAACGTGCGAGT
>5381 45 1046
CCGAACTGAGCAACATTGAGCTCGTGGGCATCAGAGAAGCCCTGG
>5382 45 8
ATAGGAGACGAACGCTTATAAAAGCGTATTATCTAAATCCTAAAA
>5383 45 9
GAAACTAGCTCTAGTCTAATAGAGACGCTGCGCGGACATTTGAAG
>5384 46 54
TATCTAGTCTACTTATAACGCCCGCACCGCCTCTCTCCTCGCACCC
>5385 49 66
CTATCTAGCGCTAGTTCGACCTAGTTAAGTCTATAAAGGAGAGGGAGGG
>5386 47 38
CCCAAAATATACTAAGACTCTACCTAACTCTCTTCGCTTAATATGTC
>5387 55 124
CTGCCTACCCTAGCGAACCGCCTAAAACATGCTAAGACTCTACCCAACTCTCTTC
>5388 48 224
AGGTATACTAGAGTTGTATTTAATAAAGAAGAGAGCTATAGGCTATCC
>5389 51 21
ACGCCCGCACCGCCTCTCTCCTTACACCCTCTTCGACGCACTCTTACTATT
>5390 55 502
AAATTAGTATATATTATAAGTAGAAAGAGTAAGCTAAATTCTACCTTCTTAGTTA
>5391 59 100
ATAACTATTTATTATAGCATTTACTAATAAGTGTAGGGATTTACGTGCGAAAAAGACGA
>5392 61 334
CACAGGTAATCTCCCTGTGGCCTACTCCTCTTCGGTAAGGAACTAGTAGGGCTTGTCTCTT
>5393 55 661
ATGTACCCCCGCACATGAGGAAGGACCTCATTATGGAACTGCATGAGTCCCCAGA
>5394 59 244
AGGCTTTTAAACGACTAAAGCAGGTATTCCTTAAAGCCCTAGTACTAGAAATGTACGAC
>5395 68 97
CCCACGAGCTCAATGTTGCTCAGGTCGGTGGAAGGAGGCTGCGCGCCAACCCCAACCAAGATGATTCG
>5398 89 93
CCCACGAGCTCAATGTTGCTCAGGTCGGTGGAAGGAGGCTGCGCCCCAACCCCAACCAAGATGATTCGGTGGCCTGGAAGCGAAGAGAG
>5399 93 103
ATAACTATTTATTATAGCATTTACTAATAAGTGTAGGGATTTACCTGTAAAAAAGATAAAATCGACGCTATACTTAACTAGCGTAGTACTAGC
>5400 86 192
TAGGCGACTCGCTTAGGTAGGCGACTCGCTTATAAACTACGTTACGCTTTCTATATCTTAGATAACTTCTTAGGCTTAGAGCCTTC
>5401 80 73
ATAGCGTAATTTCGCTTGTTTTAGTAGGTATTTTTATTGGTAGTACTCTAATAGTAAAGGCACTAAGACTCTTAATTATT
>5402 100 246
TATACTCCTTAAAGTAATCTAACTAGGTAAGCCCTAGCTAGTTACTTGTCTAGCCGTTAGAGCTAACCTTAAGAACCTAATTAGGAGGCAAATTTTTAAA
>5406 8792 118798
AGATCCTATCGAGGATTTACCTACTGGGCTCTAGCCCATCACAAAAAAACAAACATTAATAAGCCCCGCTGGTCCTAAATAGCTATAGCTTCCATAACTAATTAGTGAGATGTGATATCACCTGACTCCCTCACCGTGACAGAAGAGACGATCGTCATCCACATGAATGAAGGCACCGACGTTGCCCAATCAGCCGCAGATGTAGTTATCATGCGTCCACGCCTTTCCTGCATTCTCGTCGCCATCATTGTTACTCACTGCTGAAGCGTTTGTACACACGCGTATTCCACCAGAGTATGCAGGGCTAGGCGGATTACTTAGTGTCTTGCCGATTATTGTAGCAGGTATTCTACTGAGATGGGCTAAGATCTAAATCGGCCATATAGGCATGGTTACTGGGTTAAACATGATCTTACTGCGTTTACGCTCTGTACGATGGCCAGTCCCTCGAATAACCACAAGCTGTAGATAATGGAATTGACTCGGTGTTCGAACCGAGGCTAGTTTTGAGTGCAATCAATACTTGATGCAGTTTGGATTTGATCATATCTTTCACTCTCGCGCTTACCTCGTGCTAAACTTACGTTGCTAGCGATAATTGGGTTAGCAGCTACCTACTTATAGCTCCAGGACTTTCTCGTGGCCACTCTCTCTACACTCTGCCCCACCTCCACCATTTCCTCGAAAACAATACAGCCGCCTGAAACAGCACTTTAGTGGAGTCAACATGAAGCTTACCATCTTTTTCGTGGCTGCGGCGTGTCTATTGACTGCAAGCGCAACTGCCATCACTGCCCCCACCACTTCACTCTCAGTCGCGCGCGAAGACACCGTCAACATTCCGGCTACAGAGGAGGGTGCAGCCATCTCCGTCAACAAAGACGAACACGAGCCGAATCACAACATCCACATGGCCATTGGAGGCTTCCCCGGCGGCTCAGTCTGTAGTGTTTATACCTGCAACTACGGCGTGGACAGTTGCGTGGACATGTGTGGTAATGGCCCTCAGTGCAAGCCTTACTGCGAGTGCAAGTTGCACAGCAATCCCAAGTCACTCTGCCGGGTTCAGGGTAAGTTGCTAATCGTGTCTGTCTTCAAATCAACAACTGCTAATAAAAGGACAGGCTGCATCAAGGCTCCCAAGAACTGCGACGAGTACGACATCAAGAAGCGTGACATCGACGACAAGGCCGTGATTGCCAGCTTGGGCAAGTAACTCACATCATTCCAAGTGGTAAAGAAGTTTAGGCTACTAACGCAAACCCAGATACCTTCATGAAGGTGGATGAAGCTATGCCTCCTGGTCCGTTCGATCCTTGCTACGCATGCCAGATGGCGTACGATGTTTGCGTGAAGAAGTGCGGTCTGGGTCCAGGCTGTCCAGCTATGTGCAAGTGCCAGGCCACTGGCCCTAATCCTCTTTGCAACCGATGCCCGACATTGCAATGCACTTCCTTTGTTCGCAAGGTCCGCCGAGGAGAAAAGATTATCGGTGACGCATAGGGCTCACATGAACTAGGTGTCTCTTGGCAATGTATGAAGCGAAAGGTAGCTGCCAAATTATAGGCGGGAGGCAACTTCGGTAGCACCGGAACGGGGGCTCATCATCTGCGAGAAGGAATATTCAGATGGGGAGATGTATACCATCACTCTCAGCTTTCAGACTCTTAGCAAGTGGCTTACCATTGCCCTAGCCCCTCTCACGATGAGGTTTAAATGAATCATGTCTGAATCGTATACTCTGCAACAATCTTTCACTACACAACATGTACAGCAAAACTTTACGGCGTATACAATAGCAGTTGCGATGCTTGCCTAGATCGCCATACTACCCACGTATATCGCATTGATTGCTTTGGCAGACTATTATCAAAGCATTGATTGCGAGCAGATTTTATCGCAATGATGACTCATTAGGGCAAGACAAAACGAAGCATCATATTCAGAGTGGTGTTCATTCTACTAATGCTACTGATCTTCAATGAGTAGTGACACACCGCCAAGAGGTAGCACAATCAATGCGATGGTGTTTGTGTATACATGTGTACTTGAGGCAGCTGCTTCACCAGGGGCAGCCATCCTACGTAGGTAGGCTTTCGGCTGATGTCCCTGGTCACCAAGTTGTTCAAGGTGCGCAGCCCATGTTCAACAGGCTGCTAGGGCATTCTCGCCCTGCCTTGCATCATACTGGCGCATTATCTTTCTGAGCTCATTCTGGGAGCCGGACAATGATGTGTCACAGACGTGAGGTGTACGATATCAACAAGACTGACTACCACCGCAGCTATCGACTTGATCGCACTGTTGACCATGTCACCATGTCACCATGTCACCGTGTCACGAATGGCTTTCGAGCGTAGACGACCGTCCCTGGGAGATAGGCATGGGCCCGGTAGCTTTTCAGCTCTTTACGCATCTGCGCCAAATGTAACTGTGCTCGTGCAATGGACCACTGGGGGCGGATTAGTGGAATTTCCAAAGGAGATATCCGTGTCACTTACCCCGCCGACTTGGGTCAGTAAGCGCAGCATGAAGCCTTCCACACCGTCCATCAACCTCAATTGATTCCATCTACCAATGTTCTTCAGTCTCTTATCAGTCGGCCAGCCGTTCATAGGCCACTTGTAGTCGACTACGGTAACGTCGACAAAACCAGATCTTCTCAATCGCTCCGCACTCTCCTCCCAGATGGTAAAAGTCTTGCCAAACCTGTCGCCCATCTCGACCACGACCTTGCCCCACGTATGATAGAAATGGTCCGGCCCCATACTTTCATCATCGGATATAGGACACACAGAGTGTTCGACAATCTCGATCCAACCTCCAGGTTTGGTGTGTTGATATGCTTGTGCAAAGAAGAAGTCCCAATCTGGAATACAACCGAAAAGCTCGCGGATATGTATAAAGTCGAAGTGGTTGGGCGGAAATGTCCAGTCCTGGGACACGTCGTCAATCTCGAAATGACAGTTAGGTGGCACCCACTCTGGTTGTATTGGGGAGAGATCAGTGCCGGTGACGGTCGCGGATGGGTACTGGTCAGCCATGTCCTGGTGTTATTAGTCTTTGCTGCCAAGGATTTAGTAGCATTCGTACAATGGCCCAGATGCCAGTCCCCGTGCCGCAGTCCAAGATTGTCTGGGGGTTCTGCAAAGGTGCAAGATGCAACTTCTGGTCGAGGGTCAAGAGGTACATGTGGTGGGCAAAGTCCAATATCTCCTTGGCCAGCTCGTCGTTGGGTCCCCAGTAGGACCCGTCTCGGTAGGCATGGTACTGCCGCCCATTCTCCATGCGGTGGTTGAGGATTGACGAGGCCAGCGAGTCGGTTTCATCGCCGAGAAGGCTCCCGCTATCAAAACCCGAGTCGGACGAAAAGCCTTGGTCCTGCCCACTCTCCAACGACGAGGGCTCGGATTTGAATGACGTATTTTGAGAGACGGGGCCTGGTTGCGAATCTGGGGATTGCGAGGCGTCGTGCAAGTGCACGGCGCTGTCCTGTTGGATGTGCATACTGATAGCGTCGGATGACTTGTATTGGGTCGACGAGGCCATGACTATGGGGTTTGAGAGCACGGCAGATTGTGGTAGAGAAGTGGTCCTCGATCGGCACGCCAGGGCTTCACATGTTGCCAATGAGCTGGAAACGGGCTGGCGCTGGCGCTGGCTTTCGTTTGTCTTTTGCCGCCGTTTTTGTAAATGGGCGAGGGGTCTGGCGGAAAGTGGAGGAGGCCCGCTGTGGCGCTGGGTTCGCGCGACAGATGCTCGAGGCGATCTTGCGGATCCGTCTGTTGCTCCGGCCGCCGTAATTCGTGCCATTGCTTATGAAGACACTCGGCCGAGCGATGGCGCAATCTGCTTCCAAAATCGAAGGGGAAAAGGAAAAAAGGGCGTCAGCGTTAGCGAGACGCCGCCTACCTAGGTACTGGTACATACATACAGTATGTACTTAGGTGGGTACTTTGTGCGAATGCAGCAGTAGTCGCATAGTGATGATTAGTCATGGCATGGTGAAAAGTGTCTGTAGGCAGTAAGCAGACGCACATGGACCGAGTTGGACATGTACTTACCGTGGCCCCGGGGGGTGAATGCATCAACAAGCCGGCGTCTATTCATTCATCTGTCATCTGTGCAACGTCGTCTAACGTCGTCCAACATCGTAAGCTGTCATGGAAAAATCAACTTCAACTGCCGGTGGCACAGCAGCCACGCCGCCGCCGCATCTGCCCGTGCTCATCATTGGCTCTGGTACGCCATGGCTTCGCGCCGCGCCTACAAACACATTTCCCACTCACTGATTCGCAGGCACCACTGGCCTCGCCCTCGCACAGGGCCTGCGCAAGGTACGTACTTGACCGAGTCGTGCCTCATGTCGTGATTGCGTTTCCGTTTCGTCTACCTACTTGTAGTCTGACCAACACAAAGGCCGGCATCGCATGTATCGTGTTCGAAAAAAACAGCGCAAAACATGGCGGCCGAGACTGGAACATGGGCCTTCACTGGGGCGTCTCCGCTCTAAAGGCTCTCATGCCTGACGGCTGGTGGGACCGCATCCAGAGCGTCCAGGTCGACCCAAACGTGCCAACAAAAGAGCTGGATACCATACGATGGTTGCAAGGAGATACTGGCGAGCTTGTCATGTCTTTTGACCTTGGCCCATTTTATCGCTTGCGGAGGAGCAAGCTGCGGGACTTGCTCTCACAGGGCCTCGACATGCAGTACGATAAGCGCCTACAGGACATTTCATATGCAAAACATGGCCAGTCCGTCACCGCCCATTTCGCCGACGGATCCGCCATTACTGGAAGCATGTTGGTGAGCGCCGACGGCGCTCGCTCCTCAACGCGCCAGATGCTGCTGGGCCGCGAGCTGGGCACCCTCAACCACCTACCATACGCCGCTACCTTTATCCAGAGCAAATTTACTGTCGAGCAGGCTTTGTATCTCAGGTCATTTCATCCGCTATACCTAGGCTGTGTACATCCAAACAACAAATTTGCCTTCTTTGGAATGCATGACGCGTCCAACGCCGAGGACCCTTCGTCTTGGACTTTTTTCTTCTACATCTCATGGCAGAGTAGCCTGGATGAGCAGGAAGCAACCAAAGACTGGTCGCCTTCCCAACGACTGAAGCAGCAAAAGGAATTTGCAAAAGCCTTCTGCGACCCCTGGAAGAGTGCGCTCGAATGGACACCAGAAGATACACCAGTATGGTATCTTGGCATGAAAGACTGGGATCCTGCCTTGCCTGGCCATCGCTGGGACAATCATAATGGTCTTGTTACCATGGTCGGAGACGCCGTTCATCCCATGACATTTCAGCGTGGCCAGGGTCTCAACCATGCCGTGACCGACGCGGAGAAGCTTTGTAGAGCAATCACTAGAATTAGGGCGGGTGAAGATAGACGAGCTATGCTAGATGCGTTTGAGGATGAGATGATCACACGTGGAGGGACAGAGGTCAGGGAGGGCACTGCGAATACGGTGAGACTACACGATTGGGAGCGCGTCAGGGAAAGTCCTCTCTTCAAAAATGGCATGAATAAGGTGGATGCTTGAACAGTTGGAGTGCCCGCCATCCCACTCGTGTGGCTCTAGATTGCGAATCCGAAATGACGCTTGTATATAAACAATGAGCTATTGGGCTTGAAAAAACGCTTTCAAATGTCTTGTTGGCCATCAACCACTCCACCTATAGATACTCATATCCTACCCTCATGTTCGTTGTGTCTAGGTCTGTGAGCATACCTACATACCTCCAGAGTGGAGATTAGCGTTATCTCCGGTGGACGACGACCCCTCAGCCATGTGCCTCGGATAACTTTGTTCGTTCACAGTCACTGACGTCGACAACCCTCGGTCCTGAGCTTTGGAGACGCGCGCCCTGCGAACTCGACAATGTCTCCCTGCCACCTTTCTTCATCTCGTCTTTGTTGCTTCCCTTCCGAATTCGACATTGCGACGCAGTCCCACCCACGTATTCATTCACAGCGCATCGATTGCATCCTGTTGCACAAGCACGCCGACACGAACCACAATGACCTCTCCAAATGAATTCCATGGTTGGTTGGGCCACGACAAGACAGCCGCACAAGGAAATATGACATGGTCCACTTTTCAACCTAAACCCTTCAATGATATCGATGTCGACATCAAGGTATCCCACTGTGGCATCTGCGGCAGTGACATTCACACGCTACGGTCGGGATGGGGCGCAACCCATTATCCTATCTGCGTCGGACACGAGATTGTCGGGAATATTGTGAGGGTCGGAGACAATGTGGAACACCTCGCACTAGGTGAGAGGGTAGGTGTCGGCGCGCAAGCCTTCAGCTGTCTCATGGAAGATTGTGACGAGTGTAGCGCTGGTCTGGAACAACATTGTCCGAAGATGGTGGGCACATATGGTTCGAAATATCCAGATGGCAGCTGGAGCATGGGCGGCTACGCAGACCATATTCGCGTGCCAGCTCACTTTGCTATCAAAATCCCATCAGGATTGAGAAGCGAAGATGCAGCCCCTATGATGTGCGGAGGCATCACCGTGTATTCGCCTCTGAAGAAAAATGGGGCTGGCCCGGGTAAGAGGGTCGGCATCGTGGGCTTGGGTGGGCTTGGCCATTTTGGTGTCTTGTTCGCAAAAGCATTGGGCTGTGACAAGATCGTAGCCATCAGCCGGCGGAGAAACAAGGCCGACGACGCCAAGGCTATGGGTGCCACGGAATATATCGCGACATCGGAAGACGAGAAGTGGGCACGTAAACATTCTCGGACCCTCGATATTATCATTAGCACCGTCTCTTCTCCAGATATGCCTCTTCAGTCCTACCTACGACTTTTGCGCACAGGTGGCGTCTTTATCCAGGTCGGTGCGCCGGAGGACAAGCTACCACAGATCGCCGCGTTCGGCCTCATTGCGAAAGGCTGTAAGATAGGAGGCAGTCAAATCGGCAGCCCGAAGGAGATTGACGAGATGCTCAAGTTTGCGGCGAAGAATGGAGTGAAGCCATGGGTCCAGAAGAAAAACATGAAAGACGCTAACAAGGCGGTCGTCGATATGGAGGATGGCCATGCGCGATATCGGTACGTGCTTGTACATACGGATATGGCCGATAGAGCGAGAATGTAAAAGCGTCTATGATCAGCCAACCATGTCTCTCCAAGAACTCTTGCCTTGGCTTCACTCCAGTCGAAGTAGCACAATATCGCGACGCATCTACGGAATAGAAAGTGTCAGGAGCATGTCAAAAATCCCGACATAAGGCATCAGTGTTAGCATGTGAAGTGTTCGCTGCTTAGCAGGATGACTGACGCTGCAAGCCAGTTTGATATCTTTTACTCACTGCTTGCACGTATCTGGCCACACTGATTTCTTCTAAAAGTACCCAATGTCGTCATTTGTCGATTTTGTTATTTGACTATTTTCACAGAGTTGCACTTCTAAGCCCGTGATTCTTGACTAGTTTACTCACACCGCCAGCGCTTTCCCGCTACCCTAGTTCTTAAACAGATTACATCGTAAACGCTCTATTTTACCGAATAGGTTACACGCGAACATGAATCTCCTATTCACTTAAAACCCCACACTCTTACTTGACGACCTGTTCTATTCTAATTATCCGAACTGCTCAGCCAGGTTTATTCTACCTCTCAACCAAGCTTTGCGCCCCGCACACTTCGAACCTCTGCGCTGCACCTTATCCGTTCCATATGTCTTGGCTTATCAAAAGGCCCCCAAAGGCATTCATCGCCGGTATGAACCTGACGCGAGAGAAGGCACAGAACCTAGTCAATATATGCCAGTGGCTCGAAGATGATCTACACCAGCAAAACGCCGAAATCAGTGTCTTCCCAAGCATAATGGGAAATGAGTCCTTCCGTGCGCTAAGCCATATGCAACAGCGCCATTCTCAGATAACTAAACGAATCGGCGATCTATATCTCTGCATCCCTACATCGGCAGAGCCATGGCTAAGGGAGTTGGACGATGCAAAGGCTACCATGGCTCGCAAAGTCAAGCTCTGTAATAAAGAGTCTCAACCTTGTGTGCTAGGATGGAAACAGGCTGCGAAGCAATACTGGCCACTTATTGCAGAGATATATGCACTGATCCTTGAGCTTCTTGGTCGTCTCAAGCAAGAGCTACGCACCTCACTGGAAGACGAAAAGACATGGACAGAAACCAAGGCAAACAAACTCGTACGACGGGCCAGTGTCAAGTCTACTCTGAGTCACAGCTCCAACTCAGAGGTGAAACGTGTTCGCTTTGAGAAGAAGGTCACAGGGCTATATTATGACATTGCGGAAGCATCGCACGAAGACGATGAAGATCATGTCGTCCATGCTGCTGCGCGTAAAAGCAACGAGTTTACCAAGAACCTGAAGACAGACAAGAAGGATACTGCGGGCAAGTACAAACGGCGAGCTTTATCTAACAGTGCGACTCGCCGAGGATTAGTGCATTCGACGACGGAGGTGGCACAAGGAGAGGTCTACGAGGATACACCCCAGGATTTCGTCGCATGAGCGCATCATCTGGATTGAGAAGTGATTGGAAGGGTTTCAGTTTTCAGTGCATGGAACATGTACAGATGATGTCGTTGTGCAAGTTTCCGAGATACCCAGCAATGCGAGCGTTCTAGGCTTACAATATTTCCTAGATTCAAACAAGTGTCTATGCAAGACATGATATACAAGTAAAGGTTCAATAAGCCTAATGAAACTCTACTATAGAATCATGACCTATGTGAATTACGGAGAGCTGTAAGTAGAAAATTAGAAAAGAATATTTACCCCTA
>5407 45 7
AACTTACTATATATATAACCTTTAACCTATCTATTACTCCTTAGT
>5409 46 1109
ATCTCAACGCGGCAGTCTGCTTCTTGCGCGAGCTCAACGAGCTCGG
>5411 47 34
ACGAGAAGGTTATACAGCTAAGTAAAGGCGCGCAATAGATAGCATAT
>5412 51 28
GAAAAGAAGTACTAAGATATAATCTAGAAGGACTAGATATATATACCTCTA
>5413 50 126
ATTCTAACAATTAATTTGGTATATCGCAATAGCTTATTGACTGTGATTAA
>5415 52 21
AATATAATAGAAACTAAAGGGACTTAAAATAAGAATAGAAAAAGGAGGAATA
>5416 58 58
AGAATATATTAGACAATTGTCTACTCTTTAGTAGTAGTAAGCTTATAGGAGTTTAAGC
>5418 56 293
TAACTAAGCGTTCTACGAGGCTGCAGTCCTAGGCTAGCTATCTTGCGATAGCTTCT
>5419 53 324
GCGGGTCGGATAGTTTTGAGAGGCATTCGGCAGCTTGAGGGGACCAAGCTGGA
>5421 58 3015
TCTGGAGCTTGCTGAGGACCTTTCGGACATGATCCTGGTGTTGCCGTAGGCTGCCATC
>5423 54 981
TCTTGCTCACTACTAATCAAATATCACTCTACTCTGTTCGTTGCAACGACCGTG
>5424 64 179
TACACGCTTAAACTCCTATAAGCTTACTGCTACCGAAGAGTAGACGATTATCTAATATATTCTT
>5425 69 243
TTCTTAATATACGCTAATAAATCTAGCCTCTCTATGCCTACTAGGTATAGTAACTACTACGTCCGCTCT
>5426 71 135
TAGCGTTAAGCGCGCGGTAGTTAATGCATAATTAGAGTCCTTCTTCTAGCTTCTTTATAAATAGAACTAGT
>5427 86 495
AAAGCGAACAACTACACTGCATTTGTTCGTAGAATCAATGGGAGGTGTCAACGTGCAGCAGAACGCGCTAATTAATATATCTAAAT
>5428 89 1046
GCGGGTCGGATAGTTTTGAGAGGCATTCGGCAGCTTGAGGGGACTAAGCTGGAGGCTGGGGAGGAAAATGTGGTGTAGTAGATTGACAC
>5429 89 136
TTAAAGGTAGGGAGAAAGCCTTCTTTATTAATATAGAAGACGCGATTACGTACTAAGTCTTATACGCGCTAAGAGTACTTACGCTTTAA
>5430 92 106
TCTACCAAAACTACTATCTACACGTAATGCCTTAATATAACTAACATGAAAAGATCTTAAACGAGGCTAATATATAGACCGCAATTTAGGCT
>5431 89 115
AACAACATCGACATTCACTCCCACGCCTGGGTCAGTACCTCGCCCCCTCCGTCACCAAAACGCTCCGCCTCCCCAGAGCCATCGCGGGA
>5432 124 383
GACTATAGCGTGCTTTTAAACCTTATTATATAATAACGGCTATCCGATCTAACTTGCTCTAAGTAAGCCTCTGCCCTGTAAACTAAGGCGTCTACGCCGACTATTAAGAGACCGCCCTAATAGT
>5433 89 165
AGAACTATCTAACTATTCTAGGCAGCCTATATAGATAAGATTAGCAGACTAGCTAACTATACTAATATTAGATATAATACGCCTATAGC
>5435 165 508
AGAAGCCTAGTAAGAGTAGGAGATATAGGCTAATAGAAGAAGAAAGCAGGCTCCTTAGTTACGAGTTGGCGATAAGGTTTAGTTAAAGCTAGGCGATTACTTTAAGACTAAGAGACTGAGCAGGAAGCTTAACTAGAAGAACTTAAAGTATATAGTACTTAAGGT
>5436 167 516
GCTAGAGGTGCTAAGGTATAGAGCCTAAGTAGAGATTGACGACTTCTAGGTGCTAGAAACTTAGGTTCAATAACATCTTAACACTCTAATAAGTAACGGGACACGTGAGAGAGATAGTTGAAACGTTATAGTAGATTACGATATTATACTAGCACTAGCGCCTATTC
>5437 45 6
CTATAAGACTATAGTCCTAGGCTAGCTATCTTATAATAGCTTCTA
>5438 47 11
TTATTTATCTAGCTATTCTTAGATACTAAGAGCTTCTAGTTATACGG
>5440 47 73
AGTAATAGCTAATAAACTCTTGCATAAGCGCGCTAGCAACCCTATTA
>5441 45 739
GGAAGGCCCAGAGCAGACAGCGAGCGTATGCTTGCCGGCCTTGGT
>5442 46 20
TCTAAAATAAGTAGCCTATATACCTCTATCTAACTAGCCTTTATAT
>5443 46 257
AATAATTAAAGCTAGTAATAAGCTCTTATACTAGCGCACGCGCTTA
>5444 46 52
TGCGTAGTAGTAAGCTAGTTAGTAAGTACTAGGCTAAGCGCTTTAT
>5445 47 713
AAATTAATTGTCAGAATCGCTACTATCACTTGCACTATCTATCTCAA
>5446 49 1980
CTGTACATTTCTTTTGCAACCACTAAAACGCCATGCAGCCCACCATGTC
>5449 49 86
CGCTACTAGCCTCGCGAGACGTCTAAAGTAAACGAATATTAGTTAGCTA
>5450 60 43
CCTATTATTTCTAAGTATCTACACGATTTTCTAGTATATTTAGTCGTTAGGTACTCTAGC
>5451 52 3624
CGGCTCTACCCAGCCGGCTGCCGGGCCTGGTCGACCACGTCGAGATCCTGCC
>5453 53 58
CGTAATATATCGCGTGCAACCTCTAGGATAAAGTTGACCTAGCACAAGATACT
>5454 60 88
CACTCCCTTCGACCTCCGCACCCAGCCTGGTTGGAGAGTGACAGGCTACCGAGTGGGCGA
>5455 58 141
TAGCGAGACTAGGCATAACCTACGCATATATAAGTAAGATATAGTAGTAGATTCTAAG
>5456 54 29
CGAACTCTTAGTTTCTATTACGCACGTTTCTTCTAAACTCTAGTCGTATAGTCG
>5457 66 166
TCTAGCTAGCGCTGCGCGTAGCTAGCAGCTTATTAGCTATATTATATATAGCTACGTAGGTAGGCG
>5458 71 180
GTTTATTAGCTATATCTACTACCTTACATAGCTAGGGCGCGAATTCTCGCGAATTAAGGTTAAGAATATAT
>5460 97 144
AGCTAGATAGCCTCGCCAATACTATTTATAAAGAAGCCTAATAGAAAGTAGCAACTATATATCGACTTTAGGAGGTTAAATAGCGTAACGATTAAGA
>5461 61 130
CTAAAATAGAGTTCTTACTATACTTTAAAGTAGCTTTTAACGCTACTATCTTAAAGAGTAA
>5462 59 749
GTATTCGATCAGCTTTCATGGCACCATCCCTTTTCAGAATGTATCTTGCGGAAGCTCCC
>5463 71 129
TCGCGCTTCGGAGGGTATTCTCGACTACGTCTCGACGTAGCTATCTTCCTTATTACTAATCTTATAGTTTT
>5464 74 224
AATAATTAAAGCTAGTAATAAGCTCTTATACTAGCGCACGCGCTCACGTATAAGGCTTAACTAAGCCTTAAGCT
>5465 76 117
CGAGCTAGGCGAGACGCTTGGCCTAGCTAGTGGCCTAAGCGTCTAGCCTAGAAAGCTCGCTAGGCTAGCTATACGC
>5466 89 140
ATAAAGGTTATTATAGGCGTAGAGAGACGTACTTAACCTACGCTAGTTTAGCTAAGCGATCGCGAGTAGGTAATAGTTATCTAGAGCGT
>5467 125 271
CTAAAATAGAGTTCTTACTATACTTTAAAGTAGCTTTTAACGCTGCTATCTTAAATAGTAATATTCTAGGAGGCCTTTAAAGCGCTAGCTTAGTCCCCCTTAACCTAGAAGCTATAATATTAAAG
>5468 46 112
CTCGTACTATACTAAGATATAGACGCGTCCTTTATAGATAATAAAG
>5469 45 34
TAGGTAGCTCGCTAGTAATTATAAGAATAGCTCTAGCGCGTATAG
>5470 45 9
CGTCGCTACTAGCCTCTACCTACTAAACCTCTATCGTCTCTCCCG
>5471 47 170
AGGGCGCGGCCGATGGGAATGCCGTTTGAATACTGATGGTCTTTAAG
>5472 45 23
GCTACTTATATAGATAAATTCTTTTTCTAGAAGAGCTATAAGCTC
>5474 46 126
CTAGCGCTAGATAGCCGCTAGGTCCTCGCAGGTAGCTCGCTAGTAA
>5475 52 283
AAATTAATTGTCAGAATCGCTACTATCACTTGCACTATCTATCTTAACTGCG
>5477 47 12
AGCCTATAGGAACCTAACTAGTCTAGCACCTTAAAGTCTTCTAGAGT
>5480 52 56
AGAGAGTTGTAGACTCTACTAATTATTTTAGTGCGTAGACTCTTATTATCTA
>5481 150 643
TTTCTACTTATAATATATACTAATTTTAAAGCCTCCGACGCGCTATAGAGGCGTATAACGTATCTTATAACGTACCTTATAGGCGAGTAGGCCACACGGGCGAGTGGGCTACTCCGCTAAGACCCTACCAAAACATACTATTACCTACAG
>5482 54 102
AACTAAACCCTACAAGAAATCCCGTCTAGTTATCTAAGGCTATTAAGACTATAG
>5483 51 42
TCTTTTTCTAAGTTATCTAACTCGCCTTTATCTATATCCTTTAGAGGAACT
>5484 50 49
TTTAGAAGTCCTTAGAAGCCTTCTCTCTATAGTTTAGTTCTTCTATATAC
>5485 53 56
AATAGGACCCTAATCGAGAGACTATCTTAGAGACTAACTCGTCTGGTTACATA
>5486 53 23
AATAGGACCCTAATCGAGAGACTATCTTAGAGACTAACTCGTCTAGTTACATA
>5487 60 76
TATCTAGTCTACTTATAACGCCTGCACCGCCTCTCTCCTCGCACTCTCTTCGACGCACTC
>5489 52 16
TAGATAGGTAGCGAAATAGCTTAGGCCTTATAAGGTCTACTAAACAATAAGA
>5490 74 225
TCCAACTTGCTCTTTTTAATATTAATTCCCAACGTGTTCGAAGTATAAAGCGCGCTGCTGAAGTCTATAACATC
>5491 62 190
AGCTAGATAGCCTCGCCGATACTATTCGTAAAGAAGCCTAATAGAAAGTAGCGACTATATAT
>5493 97 542
CAACCCTCGCGTTGTCAACGCCAAATAGCCGAAGTATTATTATTGCTGCTGCAGCAATATTATTGCCAGTGTGCGCCCCGTGTAGCTCAGGCAACCC
>5494 115 285
CTAGCGCTAGATAGCCGCTAGGTCCTCGCAGGTAGCTCGCTAGTGATTATAAGGACGGCTCTAGCGCGTATGGAGCTCTAGAGTTCTCTTAATAAAGTTATTAACCTAGTTCTTA
>5495 45 24
ACCTACGCTCGTTTAGCTAAGTAATCGCGAGTAGGTAATAGTTAT
>5496 46 123
CCCCCCCCCCCCCCACCCCCCCCCCCCCCCCCCCCCCCCCCCCCCC
>5497 47 28
TATAAGAATTATTAGCTGAATAGGCGGGTAGTAGTCGTAGTAATGGC
>5500 53 57
TTCTTAAATACGTCGCGCTAGTAGATATTAGAGATAAGATTATTATTAAAGAA
>5503 57 26
ACTATTAAAGCGCAAGTACTCTTAGCGCGTATAAGACTTAGTATGTAAGCGCGTCTT
>5504 47 74
AGGTATAAGAATTATTAGCTAAATAGGCGGGTAGTAGTTATAGTAAT
>5505 53 26
TAAGTATTGCTTAGAGTCTTTAACTACTATAGCGTTTCTAGGAGGAGAGGTTC
>5506 55 178
GTTCTTAACTAACGCGCTCGCGGAGTGCCTTTTTGCCTAGATACACGCTTAAACT
>5507 53 18
TTCTTAAATACGTCGCGCTAGTAGATATTAGAGATAAGATTATTGTTAAAGAA
>5510 89 173
TACGCAAAGCTGGATGCGATGGGGCTCGTGCGGGCCGAAGAGACCGCGTATCCACGCGACTCCAGTGTCGTGGACCTCTTCCGCGAGCA
>5511 67 58
TTACTTATTAGAGTATTAAGATGTTATTAAACCTAAGTTTCTAGTACCTAGGAGTTGTTAATCTCTA
>5512 89 299
ACGTAAGCGGATCTAGCAAGGTGGTACTATAGAGTATAGTAAGGCAGCAGCTTAGGTGGCCGTAGAGGCCTCTATAGCCGCTAAGCGGT
>5513 89 171
CGCCCTACCGACGGCCAGCTGGAGTTCTTCGGCCGCATGGATGGGCAGGTCAAGATCCGAGGAAACCGGGTGGAGCTGGGCGAGGTCGA
>5514 89 139
CGCCCTACCGACGGCCAGCTGGAGTTCTTCGGCCGCATGGATGGACAGGTCAAGATCCGAGGAAACCGGGGGGAGCTGGGCGAGGTCGA
>5515 106 289
AGGTATAAGAATTATTAGCTAAATAGGCGGGTAGTAGTTATAGTGATAGCGAGAGTGCGTTAAAGAGGGTGTGAGGAGAGAGGCGGTGCGGGCGTTATAAGCAGAC
>5516 89 115
AGTGTCTTCTTAGTCTAGCATCTTATTATCTAGAGGTAGAGCTTGGCTAGCCTCGTAGCTTATCGTGGCGGAGTTTCTATTAACTAATA
>5517 134 440
TACTAAAGGTTCTTCTCCTTATAACGTTTATAATAGAAGTCTATGTTAAGCGACTCTTACTCTACGTGAACGGCGCGAGCGCGACGCTCCGCGGTCGAATTTAGTAGATAATTACGATAGGATAATAGAACCTT
>5518 121 254
GCGCTTAGCCTAGTGCTTACCTATAGGCTTACTACTACGCATACTAAGTAGTTTATTAACTATATCTACCACCTTGCATAGCCGGGGCGCGAACCCTCGCGAATCGAGGTTAAGGATATAT
>5519 45 68
TTACGTGCGTAGACGCACGCTAGGGCCATACCCCTAACTAGCGGT
>5520 45 43
AGCGATATAGCTTAGAATCTACTTAGCTAACTAATATTTATTTAC
>5521 46 45
AGCCTATATACCCCTACCTAACTAGCCTTCGTATACGTGTTAAAGT
>5522 46 6
AGAGGCTATAGTAGGTGCGAAAAGTGCGCAGGTATATAGAGAAGAA
>5523 45 3
AAGATCGCTCGGTTTCTCTGCTGAAGGTGGGAGAGGGAGGGGGGC
>5525 45 23
AAGCCTAGGATTGCAGCCTATAAAGCCGATCCGACAGCGAGAAAC
>5526 45 9
TAGAGCGTCTTATATACTTCTTAAAGTAATCTAACTAGATAAGCC
>5527 46 52
ACATTAAGAGGCTATAGTAGGTGCGAAGAGTGCGTAGGTATATAGA
>5528 46 9
ACATTAAGAGGCTATAGTAGGTGCGAAGAGTGCGTAGGTATATAAA
>5529 47 21
TATAAGAGGCTACGCTCGGGGAGCTATTACATAGGTATACTAGAGTT
>5532 50 112
AAAATATAAGGGGCTACGCTTAGAGAGCTATTACACAGGTATACTAGAGT
>5533 51 659
TAGTACGATGCCTAGAAGAATAGGACGCCGAACTCCGCTTAGTAAAGAGCT
>5535 53 37
AACGCTACGATAAGAAAGTATATCTATAATATAGTAAAGTTAGACACTTCTAT
>5536 50 36
GAAATATTTAAGTATATCTAGCTACCGTTGCTAAGCCTAGGATTACAGCC
>5537 50 36
GCCTCGTTAGCTACCTAAAGCTTCTTAACTTAGTTACTTATTAACACTAA
>5538 55 38
ATATATAGCCTGCCTACTTATTAGTAATTAAATCTTCTACCTACTTCTTAGCCTA
>5540 55 94
AGAATAAGTAGGATAAATAAGAGATAGTCCTAGTCTAACTAAAGGGTAGTTAGAG
>5541 61 170
AGGAGACGAACGCTTACAAAAGCGTATTATCTAAATCCTAAAACCGACGTCCCGCTGCTAC
>5542 57 84
AAGCCTAGGATTATAGCCTATAAAGCTAATCTAATAGCAAGAAACGTTTAAGTATAC
>5544 65 85
AGAGGCTATAGTAGGTGCGAAAAGTGCGCAGGTATATAGAGAAGGATAATATTCCTTTCCTTATA
>5545 72 214
AAGCCTAGGATTATAGCCTATAAAGCTAATCTAATAGCAAGAAATATTTAAGTATATCTAGCTACTATTACT
>5546 88 137
TTTTCCGCGAGCGTTATTATTATTAGGGTAAGTATCGCCTAGTTGACCGTTTAGTTTACCTAGTTCTAGAGGTGCATTAGTTAGTTAA
>5548 89 713
AAGATCGCTCGGTTTCTCTGCTGAAGGTGGGAGAGGGAGGGGGGTGCTAAGGATGCCTCAATATGGGTAGGCGTAAGAATTGCTTGACA
>5549 89 171
GAAGGATCTATAGAGAGTGTAGAGTAATTTTATGTTTCGTACGTGGTATTCGCGATGCCAAGAAAAAGTAGCCGGCTCGGTAGTCTAGC
>5550 89 181
CGTCGGCGAGCTCGTTGTCACCGGCGACGGCCTGGCACGCGGATCCACTGACCCTGCGCGCAACATCGACCGCTTCGTGTCGGTTGAGA
>5551 89 132
GCTAGTAGCTCCTTATTATATATCTTATAGTTATATTTATAAGCATTATTCTTTCTTAAGAAGTACGCGTAAGGGCGTAGTACCCCTTC
>5552 46 6
ATAGAGAAGGATAATATTTCTTTCCTTATAGCGATCTTAAAAATCG
>5553 45 50
AGAGGCCTCTATAGCCGCTAAGCGGTCGAAGAAGGCTCGTAGTAG
>5554 46 61
ATAGCCTTAGAGGGATATAGGAAAAAGAAGCGGATATAACTAGGTA
>5555 45 24
TAAGAAGCCTAACTACGCCGTAATAGGCGATTAAGTAAAAGACTC
>5556 45 23
TAAGCGCTTTATACTTAAGCTTTATAGAGTAGAGCTTCGACTCTG
>5558 49 126
CTAACTTAGATCCTCTACCTAGCTAGGTATAAGACGACTACTAGCCGTT
>5559 48 3968
ATGCCGCGATGCTCGGCCATGACTCCCTTGGGCATGCCAGTGGAGCCT
>5561 49 32
CTTAAAGACTAAGAGCTTCTAATTACGTAGTATATCTACCTCCTTATAC
>5562 49 176
TTATACTAGCGCACGCGCTTATATATAAGGCTTAACTAAGCCTTAAGCT
>5563 53 69
AAGCGGAGCAGAATCCAGCCAACTCACGCATCAGCACGTCGACCGACCAGCCG
>5564 51 227
AAGACTAGGTATAACGCGCGTACGTGCAAAAAAGATATAGAAGCCTCTTCT
>5566 50 25
TTAGTATAGTATTAGCTCGCTATCTTTTATAAGCTAAGAGAAGCCAGCCT
>5567 49 19
CTTAAAGACTAAGAGCTTCTAATTACGTAGTATATCTACCTCCTCGTAC
>5568 61 182
TCTTTAAAGATAGTACTCTAGAAGAATTAGGCGACTAGAAAGACAAAGGCGAGCAAAGCGA
>5569 62 110
ATTAATAAGTACTAGCGCAAGATAGGATTACTCCTCTTTACAGCCGTGACTACTAGACTAGA
>5573 89 125
AAGCGGAGCAGAATCCAGCCAACTCACGCATCAGCACGTCGACCAACCAGCCGTCTGAGATGATGTGGTGCATGACAATCGACAGCACG
>5574 114 327
CTACTTTAACGTGCGAGTAAGGTAACCTACTATATAGGATTAGTGTTACTTAAAGGCACAATAGGCTCTCAGACAATAAGTAGGTAGAAGCTATCGCAAGATAGCTAGCCTAGG
>5576 45 87
AAGTAGGTTATAGAGGAGATTATAAGTAAGAAATAGAAACGCTAA
>5577 46 30
CCTAGTTCTTACTAATAGGCTTACTACTACGTATACTTAGTAGTTT
>5578 45 6
ATAGAAGTACTACTAGAAGCATCTAACGCAGCGGGGACTAGATCC
>5579 45 17
GAGTCTTTAACTACTATAGCGTTTCTAGGAGGAGAGGTTCTAGCG
>5580 45 12
TCTAGAAGATGCCTCTATATCTTTTTTGCAAGTTCGCGCGTTATA
>5581 46 1562
GGCGACTCCATTGCCGCCATGAAGCTGGTCGGCGAAGCGCGCAGAG
>5584 52 2317
GCTAGAAGAGGAGGCTGTAGTTAAGCGTATTCTTGAAGAGTCTGCGCGAGGA
>5585 51 88
CTGATTAGATCCTTGAGGTTAGCCCTAACGGCTGGACAAATAACCAGCTAG
>5587 50 51
AGTAGCGCTACGGGTAGTAGTATTATTAGTAGAGTTAGGTAGCTATCCTA
>5588 50 2403
CCTGGTCGACCACGTCGAGATCCTGCCCAAGAGGATGAAGGCGACAAACG
>5590 55 131
CTTAGGATAAAGATACTTAGTCCTCGCGCGACTCTTCTAGAGAGTAGGCTTATTA
>5591 68 266
TTAGGCTATCTAATAAGACGCGACGCTATCTCTATAAAGCGCTGCATTATTCTATAGAGTCTCTTATA
>5592 63 61
AGGGCTTATCTCTTACTTATTCTCTATAACAAGGCTTTTCTAAACGACTCTTAGTAGTCGTTA
>5593 89 109
CTCGACGTGGTCGACCAGGCCCGGCAGCCGGCTGGGTAGAGCCGCGAAGAAGGCTGGGTCGACCAGCAGCTCGCGCTCCACCCGCTCCA
>5594 89 94
GCTAGAAGAGGAGGCTGTAGTTAAGCGTATTCTTGAAGAGTCTGAGCGAGGATTTGCGCCTACAAAGGCTGACGTTCGAGGAATAGCTA
>5595 74 256
AGGGCTTATCTCTTACTTATTCTCTATAACAAGGCTTTTCTAAATAACTCTTAGTAGTCGTTATAAGTCGCGAC
>5596 82 161
GCGGTGCGGGCGTTATAAGTAGACTAGACACAACGCTTGTACCTGCGCAGTTAAGATTAATAGTGCTAGTAATAGTAGCGAT
>5597 89 334
CTCGACGTGGTCGACCAGGCCCGGCAGCCGGCTGGGTAGAGCCGGGAAGAAGGCTGGGTCGACCAGCAGCTCGCGCTCCACCCGCTCCA
>5598 89 194
CCTGGTCGACCACGTCGAGATCCTGCCCAAGAGGATGAAGGCGAAAAACGAGCTGAGCTGCTATCGCTATGCTGCCGTTGTCCACCTCA
>5599 124 249
TAATAGTAAACCGGACCTAACGTTACCCCTCTATAAGCAAGACCCTAGACCTATAGAAGAACTACTTATAATAGCCTACCAAAACGACTCTATAGCTATTAAAGCGTTCGTAGCTATTAACGCT
>5600 46 44
AGAGGCTATAGTAGGTGCGAAGAGTGCGTAGGTATATAGAGAAGGA
>5601 45 7
CCTAGCTTTGCAAAGTAGTAGATATAGCTAATAAGCTATTAGCTA
>5602 45 19
CTCTTTAAGCTCTCGTACGCGGGCCTTAATAAGAACGTTTTTATA
>5603 47 71
ACGACGCGATTACTAGCCTAACTTAAGAAAGCTTACCTAGAGAGAAG
>5605 46 28
TCAACGCGGTAGCGTTATAGATAGAGTTCACAATTAAGTGCGCTGT
>5606 46 115
TCGATTAAAGGCTATCTTAAGCTTATCTAAGCGCGTTATAAAACGC
>5611 47 47
AAGATATAGAAGAAGATTCTAAATCTAATATAGCTATATCGCACGAA
>5612 49 30
AGCTTTAGTCTAATAGAGACGCTGCGCGGATATTTAAAGTCGCCCGAAT
>5614 56 117
AAGAACTAGCGCAACTAGCTGTACAACGCTATAGAAACTATAGTAAGACTAGGTAT
>5616 47 22
ACGGCTAATAGCTATAGCCGCTATAGGGCCCGCTATATAGTATATTA
>5617 52 84
CGTAGTTTCTTAAAACTATATCTTATAGAGTACTACACTCTAAAGACGACTT
>5619 58 170
ACCGCAGCGGTATAGAAAGAATCTAGAGTCGTATAAGCGAAGTTATCTAGCTTAGAGC
>5620 67 97
CCTCTTCTAAGTTGTCTTCGTCTTCGCTTACTAGTGCCTAAGCTACTAAGTTAACTTTAATCTTCTT
>5621 54 106
GACCTGGCCATCCATGCGGCCGAAGAACTCCAGCTGGCCGTCGGCAGGGCGGTG
>5622 54 98
GACTACTATATACTTAGCACTCTTCTAGTTAAGCTTCTGTAACTGTCGTCCTAT
>5623 68 270
ATAACTAATTAGTCCTTAACTAGGGCACTCTAGATCGCCTATAAGAAAGAGTTACAAACTTAGGGCCC
>5624 97 285
GGGCGCGACGAATATCACTTAGATACATACAACACACACAACACATAACACACATATACACACTACTAATATAATTTCTAATACTTGCATCGAGCAC
>5625 86 113
AATTCTCTACTAACTAACGCGTAGTATAAACACCTACTATTAATCAACGCAGTAGCGTTATAGATAGAGTTTACAATTAAGTGCGC
>5626 101 200
AATTAGATAATAAGATTACTATAGTAAAACTAGACGTTAAACGCTAGCTAGTAATATAGAGTATTAAGATTAAGCCCTCTACTCTAGATATATAAGCTTAG
>5629 45 9
CTCTAAGTAATACTTATAAGTTTAGATCTTAGTTAAAGCTAGTAT
>5630 45 674
CCGGCTGGCAAACACGCCCACCAGCGTCTCGGGCGCGAGCGACCG
>5631 46 12
TCCTCTTAACTACTACTTTAACGTGCGAGTAGAGTAACCTGCTATA
>5634 45 65
AGTATAAGTTTAGCTCCCTTTATAAGCTACGAGAAGCCTAACTAC
>5636 46 14
TACTAGTTAAGAAAACTCTAGAGTTCCTCTATAGAGTAGTGTTCCT
>5638 48 15
AATTGTGCTATACACCCCTCGTGTCTATCGCATTACTCTATCCCCGAG
>5639 50 71
TGTCGTGTAAGAAGGTTGCCTCTTTTCCCTCGTAGAGTCGCCCTTAAATA
>5640 50 35
AACAATAACACGTTATTACGCACATTTATTATAGTTAATAAACTATTGCG
>5641 55 22
TAAGAACTAGATTAATAACTTTATTAAAAGGACTCTAGAGCTCTATACGCGCTAG
>5642 55 54
TAGAATAGGGTAGACCTTTCGCCTTATCCCTCGCAAGACTGCAATACACATAATA
>5644 63 359
AAGAAGAATAGCGCTACTCCTGTTAATATTACGTCCCTACTATTGATAGCTATTTGGGCTATT
>5645 69 122
CTATAGTACTACCTTACTAGATCTGCTTACGTTTGCGCAATTTCTACTTAGTTATTACTACTAATTACT
>5646 67 195
CTAACGCGCTAGAAAGCAATTTCAACGCGATTACGCGCCTAACTTAGCGAATCTACGTTAAATAGAA
>5647 76 463
TCCTTGAGTCTCTGCCTCTCCACACGCCTCTGCTCGAGCTCAACTTGACGCTGCAGCTGAGCCTCCTCACGCTGCT
>5648 76 235
AACTAGGTCGAACTAGCGCTAGATAGCCGCTGGGTCCTCGCAGACAGCTCGCTGGTAATTATAAGGACGGCTCTAG
>5650 73 61
TTAATTTTATCGCTATTAAACAAAGAGCCAGCGTATATAGTGCTTGTATCTAATTTAGAAGAGGCTTCTATAT
>5651 88 118
AACTAGGTCGAACTAGCGCTAGATAGCCGCTGGGTCCTCGCAGATAGCTCGCTAGTAATTATAAGGATAGCTCTAGCGCGTATAAAGC
>5652 86 494
GCGAGATATAGTCCTAGAATGCGACTCTTCTAGTTACGCAACAGGAGGAGTGCTATCCTAGTACGACGAAGAAGGGGTACTACGCC
>5653 100 612
AAGCGCGCTCGTGCTACGCGTATAGAGTAGGAGGGCTTAGAGATGGATTTCCGCTGTAAGCGATATAAGGAGAAGAAGCTTCGCTGCTTTATAGAGACGT
>5655 985 10142
ATGGGTGCTGGTCAAGTTGGCAAGAAAAACTAGCAGCGCGCGCCCCGAAGCTGACCCGTGGCCCATCCATCGCGCACACTGCAACTAAAACCACGCCCATTATTTACGCGGCCTCCAACTACCCGTTGGAGCATGGCGACCACGCTATCCGCATGCTACTGGTCGATCGTTCTCCACGCACGGCCCGCGCAGGTGTTGGCGGTTCCTCGGTCGTCGGACCTGAATGGCCGTTGTCCTGCGTCCTGCGCCTCTCTGGTGCTCAGAGCCCAGCTGGGAGCGGCTCATGCACCTGCACGCTCAAACGTCTCAAGCGGACCGACAGGGGCTTTGACCAGTCGACCAGACGGCCACGCTCAGTCTTGCCTGTCTGCCTGCCTGGCTGCTCACCATGGCCCGGAGCACATCGGACGTCTGCTCACAGCCTAGGCCTTGTGCAAAAAAGCACTGGGCCAAATCTCGCCGTACCCGGCCGTCACTCGTCCTGGACACGCACACGCAGACGGCTTCACCCCCAGCCATGGACATGCAAACTACCTCGACCGCGCTCCGTCCTTCCTAAACCACCCAGCACCTTGCTCCGAAAAAGAACAAGAGGTGGGAGGGGTCCAGGGCTCGACTGGACAGAAGCTTAATCCCCCACGGGAGTTACACCGGGGCTATGTCATACGAACAGAGCCAGCCGGTCCCAATCTGTGAATCAAGTCACTCCATCGACTGTAGCTCCCGCAAGCTTCTCTGCTGTCCCTGCTAGTCTGTCCCGTCTCATCGGCTGCCACCCAAGTCCCTCGTCCACCGCTCGTGGCGTCACTGCTATTTGCGTGGCCGCTACGCCCAGCTAACTGTGGTTGGCCCCGTTTCTTGACGTTTGTCGTCTTTGGGTCCCGAGCACAAGTCACCCTGCGCATTGGCACCCATACCACCCAAGTCCCCCTTCAGCCTGGCGAGCCTCTAGTTTCATAGCCTTGTCCTGATCCCGCATGGTCCC
>5657 45 859
GCGCTCCATTCTGCGCTCCTTGCCGTCGAGCGCCGCCACGAGACG
>5658 45 23
AGCTCTAGCGCGTATAGAGCTCTAAAGTCCTCTTAATAAAGTTAT
>5659 46 70
AGAGGTTATCTATACGTACGTACTTAATAGCATAGATAAAGAAGTT
>5663 53 56
TAGAACTCCTCCTATAATACTTAGATATATATTCTTTTTTACCGCAGGCGTAG
>5664 50 64
AGTAGACTATAAGATTAAGCTAGAGTTAAAGGACAGCTAATAGCTATAGC
>5666 51 1970
AGAGTTTGCCATACCAAATGGAGTAACTAACCACTCAAATAGACCAAAGCG
>5667 55 53
AATTCCGCTTTACTCTACGCGATAAAAACCTTAACTTTAACTCCCGCGTTATTAT
>5668 60 198
CATCTTTGCGCGCATGAGTGATAGTCAGAGTAGCGGCAAAGGGTTAAGCAAGAAGACCAG
>5669 62 185
CTTTAAAAATAGCTAATATTAGTCTAACGTTAGTTAGTTTAGTTAGTCTAGAGGCTTCTAAA
>5671 54 43
AGCTTCTAGATAGGTATTATTAGCTTAATAAAGGTTATTATAGACGTAGAGAGA
>5672 67 92
TAGAGAGTAAGAAATCGCCCTAAGTCTTCTATAAGTTCACTTAATAAGAAGGTTATATAGTTAAGTA
>5673 66 54
TTTAGAATAGAAGATAACCTTTCTAACCTTAACGCCGATAAGCTATCTATATACGCCTTAGCTAAG
>5674 66 78
TTCTCGGTAGGGCCGTAGCCGGTGACAAACTTGCCGGTCAGATATTGTTTTGCTGCAACCAAGTCG
>5675 65 401
ACTCCTGTTAATGTTGCGTCCCTACTATTGATAGCTATTTGGGCCATTGGGTAGAGAGGTGCCTA
>5676 91 292
AATTCCGCTTTACTCTACGCGATAAAAACCTTAACTTTAACTCCTACGTTATCGTCGATATTATATATATTAACTAGAAACTAGTCCTCTA
>5677 89 153
ATAATACTATACTTAGCTTTAGTGCTCTCTATAAGCTTAAACTAACTTTTAATAATTATAGAATCTTTATAGAGAGCTCTCTTATAGTT
>5678 89 109
TACAAGATACTCGCCCGAGAGTTCTTCTGGCCAGGCATGACAGGGAGCATCAGACGCTACGTGCGCAACTGCGACGTATGCGGAAGAAC
>5679 98 732
TGGGTGAGTACAATCTTCTTGCCATGATCGGCGTAGCCCTGTACAACCAGTCTGGATTTCTCATATGGTCTATCTGTAGTCTTGCCTTTCACTTCATT
>5680 129 302
TTTTTCTAAGAAAGATTAATTACTAGGCGGCGACTCTAGACTATTATAGCGGGGTGTTATTTAGTAGATACTATAAACTATTATAGAACGGGATAGTAGAGTAGAGATAAGAATATAGTTATAGTATAG
>5681 126 301
CTACTAGTGTGCGCGTTAGTAGTGCTAGGCGTTAAGAAGGATAGGTAGAAGAGGCTAGAGTAGTACTCGCCGATATTATCGATAGTAATTAAGATCGCTTAGTTTATAGTCGTGTAGAAGAGACTA
>5682 221 825
CTAACTCTCTTATTAACACGATATGTCTTAATAATAAAACGCGTGATTATCTAACTAGAAGAGGTAAGGGCCATGCGGTGACGATAAAATGTGCGAGTTTGTGGACATAGTAGAGTTAATAGGTTCAGGGCGCAATAATAGAGTTAACGTAGAGTTAAAAGGTAGTTTATTTAGTTGAGTTTAGTAGGCTAAAGGGCGGAGGGCGCTTAAAGGGCTAATGC
>5684 45 1007
TCTTCGGCCCGCACGAGCCCCATCGCATCCAGCTTTGCGTAGTTG
>5686 45 4
GTATTCCTTAAAGCCCTAGTACTAGAAATGTACGACCTAAGACGC
>5687 47 32
AGAATAACCTAAGCTGCGTATAGACGCGCACTCTAAGTAACCTTCGA
>5688 49 14
TTGTAGCGCGTCGATTCTCTTAACCGCTACTTTAACGTGCGAGTGGGGT
>5689 52 83
CTTTAATAGTATAGCCTATAGGTTATATAGGACTAGACTAGTACCTCTAAAC
>5690 52 61
AATATAAAAAGATCTTAAATAAGGCTAATATATAGACCGTAATTTAGGCTAT
>5691 51 247
TCTAACTTACTCTTTTTAATATTAATTTCTAACGTGTTCGAAGTGTAAAGC
>5693 57 73
ATATATTCTTAATCTTAATTCGCGAGGATTCGCGCCCTAGCTATATAAGGTAGCAGA
>5694 57 67
ATATATTCTTAATCTTAATTCGCGAGGATTCGCGCCCTAGCTATGCGAGGTAGTAGA
>5695 69 274
TTTAGCTTGCCCTTTAAGCCTATTAATCTAACTAATTTTAAAGCCACCGAGCTGCTGCTGCTGCCTTTA
>5696 67 226
TAGGGCGACGTTTAACGAAGGTTGTAGCCTAGTTCTAACTAATAGAGTCGCGGTAGCGCTTAGCTAA
>5697 91 120
CTTTAATAGTATAGCCTATAGGTTATATAGGACTAGACTAGTACTTTTAAACCCTACCTATATATTCTCTTTTATAAAAGTCTACTTAAAA
>5698 90 102
TAGGGCGACGTTTAACGAAGGTTGTAGCCTAGTTCTAACTAATAAGGTTATAGTAGCGCTTAGCTAACAAAGAATTAGCTATATCCTATA
>5699 87 91
GTCCACCTTGCCGTTCGGGTTGACTGGCATGGCATCCAGGACGGCGAGCGTCTGCGGAACCATATAAGCGGGCAGCTGGGCTTCCAG
>5700 81 465
TTAATCTAATCTAGCTATACTATATATCTATACTCTCTATATACCGCTACGCTATACTTAGGTATATGCTCGAAATACTAG
>5701 81 88
CGCTATTTATCCTCTTAGTCGAGCTATTAGTTTAGGAGTAGAAGAATATTAATAACTATCGCCTAATCTTTAGAATCTTAT
>5702 78 94
ACAAAGAAGCCAATCATGTCCTTGATCTCCCATAGATCGCGGTTGGCGTTGACCGTGCCAATGGTAGCGTCGTCCTGG
>5703 99 195
AAATTGTAGTAAGCTATTCTACTCAGAATCTACCGCTATATCTTACTTATATATGCGTAGATTATGCCTAGTCTCGCTATAGCGTCTACAGCGCCTTTG
>5704 104 140
TCCCTTACTAAGAGATTCTAATAGCTAGCCTAGTTTATATAATTCAAATTCTATGCGCTCACTAAAGGCGTATAGGATTAAGTCGACCTAGATAGAGAAGAAGC
>5708 45 723
CTTCTTTGTCAACATGCAGTGTCTCCGCATCACGGCCGGACACGG
>5709 45 13
CTAGCTAGTTATTTATCTAGCTGTTAGGGCTAACCTTAAGGATCT
>5711 46 17
CGGGCTCTATACCTTAGCACCTCTAGCTCCTCCTCGACGTCTATAT
>5712 47 109
TACTTAACTATATAACCTTCTCGTTAAGTGAACTTATAGAAGACCTA
>5713 45 28
ATAAGACCTAGCAGCGTAGACGCTCTAGATAACTATTACCTACTT
>5714 45 17
CTTCTTAGTACTACTAATTGTTCTTTAGAGCCTCTAGCTATAGCT
>5716 46 275
ATAAGACCTAGCAGCGTAGACGCTCTAGATAACTATTACCTACTCG
>5718 47 28
AGCAAGGTAGTACTATAGAGTATAGTAAGGTAGCAGCTTAGGTGGCC
>5719 50 35
AGAGCCAAATCTTCTAGGCCTTATAGTCTCTAATAACCTCTAATCCTAAG
>5721 49 46
ACCTGCGCACTCGTCGCACCTACTATAGCCCCTTAATATCGCCTACTTT
>5722 50 106
TATAGATTACTTAGTATTTTAGACTGCTAGGGCGTTTCTAGTAGGGCTAC
>5723 49 46
AGGACGCTCGGAACGAGGAGGGACGCTTACTAGAAGGCTTTCGCTAAGA
>5724 46 19
ACAGCGTAATTTCGCTTGTTTTAGTAGGTATTTTTATTAGTAGTGC
>5726 49 43
GCCTGCTCTCTAGAAGAGTCGCGCGAGGACTAAGTATCTTTATCCTAAG
>5727 58 2875
AAAACAAGAAGCTCGACGCAACTGGTTGCGGGTTGTTAGAAGCAACGTCGGCGACAAG
>5728 53 169
TATTAGCTCGCTACCTTTTATAAGCTAAGAGAAGCTAGCCTGCGTAGTAACTA
>5729 57 537
AGAAGGCTCATCCGAGCACCCGAAGTCCAGAAGGCTCATCTGAGCACCCGAAGTCCA
>5730 54 77
AATACGTAGTAAAGAACGCTACAACCGACTAGGAATTTAAGGTCTACGCAGATA
>5731 52 202
TATTAGGTAAGCGCATCCACGTTTATAGGTCTTATAAGGAGATCTAAAGACC
>5732 67 114
TACTTAACTATATAACCTTCTCGTTAAGTGAACTTATAGAAGACTTAGGGCGATTTCTTACTCTCTA
>5733 62 144
AGTAGTGTACTTCTTCTGGTCGGCTTCTTAAGAGATTTCTAGTTACAGCGGATCTACGTTAT
>5734 58 62
TAAGGTTGCCGATAACTTTACTAAGAAGCTTAATTAGACTATTTGCTATTCTTCGCGT
>5735 62 71
ACAGCGTAATTTCGCTTGTTTTAGTAGGTATTTTTATTAGTAGTACTCTAATAGTAAAGGCA
>5736 68 265
GTAAGATAGCTAGCCTAGGACTGCAGCCTTATAGAACGCTTAGTCAAACGCGCTACTAGCCTCGCGAG
>5737 92 124
TTAAATAGGAAAAGGAACACTAGAAGGCTTTTAAATAACTAAAGCAGATATTCCTTAAAGCCCTAGTACTAGAAATGTACGACCTAAGACGC
>5738 79 1543
TGTCAAGCAATTCTTACGCCTACCCATATTGAGGCATCCTTAGCGCCCCCCTCCCTCTCCCACCTTCAGCAGAGAAACC
>5739 69 161
TTATCCTAGAGGTTATACGCGACACATTACGCCTAGATCTATAGGACCTAGAATACGTAGTCTATATAG
>5740 75 344
TAGTCGAAGCTTATACGCGAGTCTTTTACTTGATCGCCTATTACGGCGCAGTTAGGCTTCTCGTAGCTTATAAAG
>5741 95 222
AGAAGCTCTTAGTATCTAAAAATAGCTAGATAAATAACGCGCTTGGTCTAAAGTAGTTAAAGCACTTTAATAAGTATATAAAGACGCGTTAGGTA
>5743 83 344
TCTTCCTAGAGTATCCTCTAGCGATCCTTTGCTCGATTAGAAGCCATCTTAAGCTCCTCCGTACGAGACACAAACCGCTTAGG
>5745 45 9
GACTAGGTCGAACTAGCGCTAGATAGCCGCTAGGTCCTCGCAGGT
>5746 46 59
ACTATTACTAAGCCTAGGATTATAGCCTATAAAGCCGATCTAATAG
>5747 45 16
AAGAATCTAGAGATAATTAGCGCGTAGTTTAAGCTAGTAGAGAAC
>5748 45 28
GGCGCGAACCCTCGCGAATTAAGGTTAAGAATATATTATATAATT
>5749 45 20
GGCGCGAACCCTCGCGAATTAAGGTTAAGAATATATTATATAATC
>5750 45 22
GCTCGAAGGTTACTTAGAGTGCGCGTCTATGCGCAGCTTAGGTTA
>5751 47 37
TAGCTAGCTAGAGGTTTCTTATCTAGGTCGCTTCGCGTAATAGTAGC
>5752 46 24
AGCAAAGTTCCTCTAAAGAATATAGATAAAGGCGAGTTAGATAACT
>5754 50 88
GCTTTGCCCTCCCCTTCTTGAACCTTCTACGATATTTCCTTGGTTTATCC
>5756 48 78
CCGCTTTCGTTTACGCGTCTTCCTCTTAGTTATTACTACTAATTGCTC
>5759 57 159
CTCTAAGCGAGACATAGTCCTAGAATGTAACTCTTCTAGCTACGTAATAGGAGGAGT
>5760 64 53
TCCTAGTCTATCTTCTTAGATAGTAATAGTGTCTAAGTACTCTTCGGAGTAGACTATTCTGCTA
>5762 53 57
AGAGGTAGTAGTTAATTGCGATAGGGCTTTACGCCTTTAGCGAGCAGCCTCTT
>5763 57 500
ACCTCAAGGACCCAATCGGGAGGCAAATTTTCAAACCAGACGTTAATAAGCACCTTG
>5765 72 204
TAGTAGAGAATAAGAAGGTAGCTAAACGTAGCTTACGTAAGCGCAAGAGCTAGATTTAGGCGTATAATCGCT
>5766 69 52
AGGTCTCTTTGCTGATATAGTGGGCGCGGTTGCGTGCCAAGCCTAAGATCATGTCACCATACGCGCGCT
>5767 89 128
GATCCGCATGTACAAGGCCACGGCGGCTGACGTTGGCCGCCTAGGGCAGCCTGTGGCGGCAAGTCTCGTCGTGATCAACTCGGTCGTGC
>5769 118 389
ATATTAATTATCTAATATTTTTAGAGTATAGGTACTATTAATAGAGAAAGTTATTAGTACCTATAATATTACTTTTAATAACGTGGTTCACAAGCGAGCGGATTACCCAAGCGAGCGG
>5774 46 1070
CGACCTGCACACTGGCGCCGTCGACAGTGGCGAAGGTCGTCCGCAG
>5775 45 13
GCCTAGTCGCGTAGGATATCCTCCTTATACTACGCTAATAGGTAG
>5776 47 65
TTTTAACGTGTTTACGTACAAGAACTATAAGAAGGCCTTTAAGGTAG
>5777 47 29
GATATTTAAAGTCGCCCGAATAATACTTACGCGCTAACGCGCTAGTA
>5778 52 611
AAATTAATTATTAGAATCGCTACTATCACTTGCGCTATCTATCTTAACTGCG
>5779 49 23
TTATACTCGCAGAGAGCATCTCGCTAGTCTATATAGGAAATAGTATCTT
>5780 54 26
TATCCTTCTTTATATACCTACGCACTCGTCGCACCTACTATAGCCCCTTAATAT
>5781 60 279
GAGGCCTCTATAGCCGCTAAGCGGTTAAAGAAAGCTTATAGTAGTAGTAATTAAGAAAGA
>5782 56 557
AAATTAATTATTAGAATCGCTACTATCACTTGCGCTATCTATCTCAACTGCGCAGG
>5783 57 61
CTAGACTAAGAAGATACTAAGTTAGAGACTAAGAAACAGACTCTAGACTTAGGCTAG
>5784 58 82
TATACGCGTAAGAGATTATAGAGTAGTTAGAGGTAGTAGTAGATAGATAGTAGTAGTT
>5785 62 85
TCGAGAGGTATATAAAGAGCTTAGTAACGCTTCTACGCGAGATATAGTAGTAGCTTTATAGT
>5786 75 155
TTTAGAGTAGACTATTCTACTAGCGTGTATCCTTATTAGGCTTAAGTTATTAGGCCTACTTAGTATAGGTAGTTA
>5787 80 497
CCTAGTAGTTCCTTATCGTGAACATCGTAGTTAAGTTCTGCTCCAGAGAACTTCCTAGAATAGTAGAACACTAGTCTCTA
>5788 89 95
CGTCTCGTGGCGGCGCTCGACGGCAAGGAGCGCAGAATGGAGCGGTGGCAGATCGAGCGGGCCTCTGATGCGCACTGCCAGCGGCATCA
>5789 89 141
GCAATACCGTGACTTTTCGCTATGGCAGAGGCAACAGGCCCAGGATGATGAGCACCAGAAACAGCTCAGCTACTGGGTCGAGCAGCTGC
>5790 112 356
ATTAAGCCTTACCTTAACAAATACATAGACAATAATAATAACGATAATAATATTAAATAAATATTTAAAGACTAACGTGGTTCACAAGCGAGCGGATTACCCAAGCGAGCGG
>5791 170 609
TATATAGGCAGCACTATACTAAGGTAATTAATCTCGATAAGTATCTATAGAAGCAGCACGCAATACTAGCTAAGCTGCGAAAAGAGATTATAGAGTAATTTAGATATCTCTCTCGAATAGATCCGTATATAGTTAAGCTTCCCGAATAGCCGGCACGGCCGATTCAAGAG
>5794 45 60
AAAGTTAAGGCTTAGAGTACTCTTATTTAATAGAGAGTAAGAAAT
>5795 45 42
GGTTTAGAGGCGCTAGTCTAGTCCTATATAACCTATAGGCTATGC
>5796 46 60
GCTAAGCTTAAGATGGCCTTCAATCGAGCTAAAGATAGGCAGAGGA
>5797 45 118
CTAGATTCTTCTATAGTATCCTCTACCTATCTTTAGCTTAATTAA
>5799 47 34
AACCTTTAACCTATCTATTGCTCCTTAGTAGTTATTATATAGCTTAG
>5800 47 15
TCTTCGCACCTACTATAGCCCCTTAATGTCGCCTGCTTTTCGCTGTT
>5801 50 178
AGCCGGGGCGCGAATCCTCGCGAATCGAGGTCAAGAATGTATTGGACAAT
>5802 50 58
TTACAGCCTTAGAGGGATACAGGAAAAAGAAGCGGATATAACTAAGTAAC
>5803 53 63
ATAAGACCTAGCAGCGTAGACGCTCTAGATAACTATTACTTACTCGCGATCGC
>5804 48 126
ACGTGCTAGGAAAGAAGAATGTTATCCCTAATACGCTATCGAGGTATC
>5805 53 127
ACGCGTCTATGCGCGTCTATACGTAGCTTAGGTTATCCTTTAACTACTAGTTA
>5806 53 76
ACGCGTCTATGCGCGTCTATACGTAGCTTAGGTTATCCTTTAACCGCTAGTTA
>5807 68 131
GCTTTCTTTTATATAATTTACGTTGCGTAGCGGCCTTATTAGCTACTTAAAGCTTAGCGACTTAATTA
>5808 74 91
GAGGAGCTTAAGATAGCTTCTAATTAAGTAAAGAATTACTAAAGGATACTCTAGAAAGACCTAGAGGTTATTAG
>5809 59 258
CCGCCTCTCTCCTTACACCCTCTTCGACGCACTCTTACTATTACCACGACTACTACCCG
>5810 72 150
GAAAATCCCTTAGCTCTTAAGCGCCTCTCTAATTAATTTCGTCTAAATAAATAAAAAGCGTCTAGCTACTAT
>5811 69 87
CTACTAAGCCGGCTACTTTTTCTTAGCATCGCGAATACTACGTATAAAATATAAAATTACTCTATACTC
>5812 89 98
TGTCTGCGAGGACCCAGCGGCTATCCAGCGCTGGTTCGACCTAGCCAAGTCTACAAAGGAGAGGTGGGGGATTGTGGACGACGATATCT
>5813 89 125
CTAGATTCTTCTATAGTATCCTCTACCTATCTTTAGCTTAATTATAGGCTATCTTAAGCTTATCTAAGCGCGTTATAAAACGCTTAGCC
>5816 45 60
AAGCTAGTAGAGGACACGAAAGCTAAGTACGGCGTATACGACTAC
>5817 45 4
ATTTCGTAGTAAGTCGTCGTAACTTATACTACCTAGGTCTAGTTG
>5819 47 92
CCGCCGATAGCGCCGCCTACGCCCTCGATGATATTGCCAAAGACTCT
>5820 46 38
CGATATAATTAGTCGCTGGCTGCATCGCTAGATAGTTAGAGACTGT
>5822 49 93
ATAAAGATAATAATAATTAGGGTTTAACGTGTGTATTATTGTGTGTGTT
>5823 58 175
TAAATTCGCTTCGCAGTCGCGTTAGAAGCGTCTTCTAGCGCGTCGATAAGATAAAGTT
>5825 60 40
TCTCTATGTTAAATCGGCTTAATAACGCGGCCTAGTAGATTTAATATTCGCTTAATATCT
>5826 53 253
TTGTTAACTTAGTTCTTGCTAACAGGGTTGCTAGCGCGCTTATGCAAGAGTTT
>5827 55 37
TTAAAGTTATACACGTTGTAGTCGTATACGCCGTACTTAGCTTTCGTGTCCTCTA
>5828 55 22
AAACTTATACCTCTTAGAGGGTACCTTTAGTATAGTCTTACGCGTAGACTTTATA
>5829 60 64
GTTAACCTAGCGCGTAGGTTAGTTTCTGCCAAGACTCTCTACTCCCTTATTAACGCGACA
>5830 68 106
TAGAGGACACGAAAGCTAAGTACGGCGTACACGACTATAACGTGTATAACTTTAATAAGACTAGCTTC
>5831 80 173
ATAGTTACTAGGTCGTACTAGCGCACCTAGCATCTGTGCGCTGCCCTCCTCTACTATAGTGCTTCAATCTAACAAAACTA
>5832 74 152
GTTAACCTAGCGCGTAGGTTAGTTTCTGCCAAGACTCTCTACTCTCTTATTAACGCGACATATCTTAATAAAAA
>5834 80 226
AAACTTATACCTCTTAGAGGGTACCTTTAGTATAGTCTTACGCGCAGACTTTATAGTAGGCTTATAGTTTACCTTAGCCG
>5835 89 473
CCATATGCTTTTAGGTGTGTGAGGTTTGGCTTTCGCAGGGAGGTAACTATCCTATTGCTGAATGCTACTCTTGTAAAGAAGACTTCGTA
>5836 82 183
GGACGGCTATAAGAGCTACCTTAACTAGGATTTTAAGAACTACTGCCTAGAGAATAAGATCCTAACCCTCTGCATGCTACCT
>5838 128 185
AGAAGACTAAGGCTTTAGTAAGTATTATTATTTCTTATAGCGAGCAACTAAGAGTCTATGCTAACTATGTTAAGGCTTAAACTTCTTCTTTACTTCTATACGGCGGCGACGCTTTCTCTAATACTTAG
>5839 141 351
GTTCTATAATAAGGTCCTTCCTTATATATAGAGGTATATATATCCGGTCCTTCTAGATTATATCTTGGTACTCCTTATTGTTTCGTAGTAAGTCGTTGTAACTTGCACTACCTAGGTCTAGTTGCTAGCTAGCGGCCTTCT
>5840 46 40
TATAGAGAGAGTTATAGAGTTTATTACTAATAGTAAGTACGTAGTA
>5841 45 834
TCCAGCAGCACGACGGCAGCGAGGCCCGGCTGGCCGGGTTTGTCA
>5843 48 205
GCTTAGAATAACCTTCTACCTATAGACTATATAGATAGTCTAAGCGTT
>5844 48 36
TATATAAGTAGGCGAGATATAAAAGAAGAGTATATTCTATAAAGGACT
>5845 46 2832
GTTTGTCGTCCTTCTCGCTGCCTTCCGCACTGCACACTTCCGTCTC
>5846 47 361
ACCGTTGCTGAGCCTAGGATTGCAGCCTATAAAGCCGATCCGACAGC
>5847 46 125
ACTATTAGGGCGGTCTCTTAATAGTCGGCGTAGACGCCTTAGTTCG
>5848 53 346
GCACCTCCCTACTAGCGCGCCAACGTCGAAACGTTATCACGCACCTTAATTAT
>5849 50 85
AGAGCGTATTAGTATTAGAGATCTATAGTATAGTTAATAGCTTTAATATA
>5850 54 32
ACTACTACCGAAGAGCAGACGATTATCTAATATATTCTTAACCTCGATTCGCGA
>5851 53 19
AACTAAAGTAGGTATTCCTTAAAGCCCTAGTACTAGAAATATACAACCTAAGA
>5852 60 32
GTTGTATCTCTCTATAGCTTAGGACGAGATAACTGTCTATATAGTACTACTATCTATAGT
>5854 65 79
GCCTATTATAATACCCCTCTTCTCCCCTCTCTTAGGGGGTCTCTCGGCGAAAGCCTTCTAGTAAG
>5855 78 150
GCACTACCACATCAAGCTTCGATAGCACAGCCTATAGGTCATGTAGGACTAGACTAGCGCCTCTAAACCCTACCTATA
>5860 46 1600
CACCCACTCGTGCAACTTGTGTTTGCCGTCCACGCCCAACAAGACC
>5861 46 423
TAAGCTTAAGATAGCCTTTAATTAAGCTAAAGATAGGTAGAGGATA
>5862 46 37
ACCTGCGAGGACCTAGCGGCTATCCAGCGCTAGTTCGACCTAGTTA
>5863 47 13
CCCTAGCTAGTTATTTGTCTAGCTATTAGGGCTAACCTTAAGGACCT
>5864 47 26
CGCCGGCGTAGCCTATAATAGGGTACCTATTCTCTAAACTATTATAC
>5865 49 66
AACTACTTAAACGATAGGTCTCTATTTACAAAGATAAGAGCCTTCTAGA
>5866 48 14
AGATAGAGGGAGCTAGTTTATTAGCGTACTTTAGGAACGCCTTTATAA
>5868 48 111
TTATAAGCCTTAATTGCGACCTAAATTTATATAGATTACTTAGTGTTT
>5869 49 67
CTTTATTATCTTCGCGGGTAAGGTTCTTATTAACGTCTAGTTTAAGAAT
>5870 47 29
CGCTATAAGTTAACAGAGTCTTATAGTAAGGCTCTACTAATTAGAAT
>5871 47 49
TTCTATTAAAGCTAGATATATAGCTACGTATACCTACTTCTCTAGTA
>5872 49 139
GCTCCCTAGGTAGCTTAAACGCCGAGCAACGCGCGTAAGCTTAAGGCTT
>5873 49 136
AGACGCTTCTAACGCGACTGCGAAGCGAATTTAAAGCGCCTTAATAAGC
>5875 50 96
ACCTTCTAGTAGTATATTAATTAGATATTAAGAGAGTACTTAGACGAGTT
>5877 52 46
AGACGCTTCTAACGCGACTGCGAAGCGAATTTAAAGCGCCTTAACAAGCTAG
>5878 49 11
AGTTTCTCTAAAGAATATAGATAAAGGCGAGTTAGATAACTTAGGAAAA
>5879 49 100
TCTTAGATAGTATACTATTTAATAAAAGAGACCTGCTCTAGTTATATGT
>5880 58 112
AGCTAGATAGCCTCGCTAATACTATTTATAAAGAAGCCTAATAGGAAGTAGCGACTAT
>5881 61 65
CTTAACGACGCTATAGCAACTATAGAGGGACTAGATATAACGCTTATACGTATTAGAAAGA
>5882 53 110
AGAAGCGCTCTAAACGGCTTCAGCGAGCGAATTCTCTACTAACTAACGCGTAG
>5883 59 239
AGCTAGATAGCCTCGCTAATACTATTTATAAAGAAGCCTAATAGAAAGTAGCGACTATA
>5884 59 36
CTAAGGCTATATTAAGTAAGCACGGAGATTCTAGAGCGTAATAATAGGAGCTTTAAATT
>5885 60 41
ACCTAATTAACGCTTAACCTACTAGTTTTAGTACTCGCTCTACCCGCTTTCGTTAGCTCC
>5886 72 105
ACCTAATTAACGCTTAACCTACTAGTTTTAGTACTCGCTCTACCTACTTTCGTTAGCTCCTAGTCTATCTTC
>5887 89 166
TCCACCGAACTGAGCAACATTGAGCTCGTGGGCATCAGAGAAGCACTGGACGAGCAGACCAAGACCAAGGCCGGCAAGCATACGCTCGC
>5888 89 117
CACCCACTCGTGCAACTTGTGTTTGCCGTCCACGCCCAACAAGAACTCGGACAGCTGAACTTGGAGGGCGTGCAAGCCGAGAGTTTGGC
>5889 105 248
GTAGAACTATAAGGCTAAGAAGCTATTAGAAGCTCTATAGAAGTGAGTAGTCTAAGAGTGCATTCTTCTTACTACTAGCCCTCTAGAGGCGGCCTAGTAAGTAAG
>5890 108 452
AGATACTATCGAGGATTTACCTACTAGGCTCTAGCCTATTACACGCGGCGCTAGCTAGGTTAGGTAAAAGTAGCTAGCTAACTTTATTAAGCGTATAGATAGTCTTTA
>5894 45 242
GAGGCCTCTATAGCCGCTAAGCGGTCGAAGAAGGCTTATAGTAGT
>5895 45 754
GATATTCCTTTCCTTGCAGCGATCTTGAAAATCGAGTGAGCAATG
>5896 45 45
GCGTAAGAGAAAGCGGATTTAGTAGGGTAGGACTATAGAGTATAG
>5900 47 46
GCTAACGGTTTTATAAAGCCCTTATCTACTAATAAGATATAATAGTT
>5903 50 211
TTAGTATAGTATTAGCTTACTACCTTTTATAAGCTAAGAGAAGCTAGCCT
>5904 50 126
GAGTCGTAGACTCTACTAATTATTTTAGTGCGTAGACTCTCGTTATCTAG
>5905 63 147
TATCCTTATTAACGAGCATAGCAAACTTAAAGAGAAAACGTCTAAATATAGAATATTAAGGAA
>5907 62 55
TATAGACTTTATTAAAGAACTACTAATAAGTAGAGGTATAAGCTACCTTATAGTTATTATAG
>5908 64 160
CGCTACGAGGTAATAGAGTCTTATAGTAAGGCTCTGCTAATTAGAATTAAATATAAAATATAAG
>5909 69 102
TCGCAGAAGGTAACAAATAGAAGACAGCTTTTAGAACACACTTTAGTCTATTTAAGTAGTTAGTTACTC
>5910 82 85
TCGCACGATAAAGAGGTTATAATCGGCGCGGGGCGTATAGATTATATAATATAGTATCCCGCCAAGATACGATATCTCGCTA
>5911 84 247
ACCTATCTAGAAGCTAGTCTTATTAAAGTTGTACACGTTATAGTCGTATACGCCGTACTTAGCTTTTATGTCCTCTACTAGCTT
>5913 110 293
TAGTAAGCTACTACTTAGCTAAGAAAGGCTCGAACTACCGTCTCCGTCTTGATATCGGGTAGTAGAATAAAGATAGCTCCCTTACTTAAGCGATCTATAACGACTATAAG
>5916 89 317
TACGTACCTCTAAGCGTCTAGCACCTTTTTAACACGAAATAGATGTTCTAGCTACTTATCGAGCTACGCGCCGTTACGCGTCTAGAAGT
>5919 46 14
TCCTTCCTACCTTTAAGGACGCGTTTTTTAACGTGTTTACGTACGA
>5920 45 25
AGCGTCTTATATGCTTCTTAAAGTAATCTAACTAGGTAAGCCCTA
>5924 45 23
GGTTTTAGGATTTAGACAATACGCTTTTATAAGCGTTCGTCTCCT
>5925 45 18
AACGCGTAGGTAGTATTAGATTACCTTAAAGTGCGGCTGCGTACC
>5926 46 2392
AGAAGACCCAGGGCGATTTCTTACTCTCTGTCGAATAAGAGTACTC
>5927 48 26
CTCGTAGGTATTACTTAGAGTCTTCGACTACTACAGCGTCTCTAGAAG
>5928 46 4
GTCTGCGAGGACCCAGCGGCTATCCAGCGCTGGTTCGACCTAGTTA
>5929 50 20
CTAACCTAGCTCTTTCTTAGCTACCTCTATCGCCTTATCTATATTATCTA
>5931 56 53
GTTAGATCTTTAGCTTAGGGCGTCTATAGCTCTATTAAGCGATCCGGCTCTATAAG
>5934 52 101
GACTTAATAACGTTAGCCTTACCTACCTTAGTGCGGACTAAGATTTAGAGTA
>5935 59 679
TCTTAAAGCTTATTAAAGGAGCTAAGGAGATACTATATAAAAATATTCTTATTAAGGCT
>5936 91 142
TTTTTTAACGTGTTTATAATAGAGAACTATTGTAAGGCCTTTAAAGTATTAGGACTTATCCCTCTTAACGCGCAGGTAGTATTAGATCGCC
>5937 59 119
CTGTAGTAAGACTAGGCATAACGCGCGTACGTATAAAAAAGATACAGAAGCCTCTTCTA
>5938 70 118
CTAGTACTAACTAGAACTAAAACGCTTTAATACTACTAGTATAGCAGCTCTAGTAGAAGCTCTAGAACTA
>5939 71 77
CTAGTACTAACTAGAACTAAAACGCTTTAATACTACTAGTATAGTAGCTTTAGTAGAAGCTCTAGAACTAA
>5940 79 205
ACTACTCTTACTTCTACCGCTCTTACTCCTCTATATTCTATAATTCTCTCTATTACTACTTCTACTCTCGCTACTTCTT
>5941 82 124
CGTCTATATAGCCTAGGTAAAGAAGCGACTCTTATATAACCTTATATCGTATTAAGTAGTTCGAAGAATAGATCCGCCTATA
>5943 96 303
CTCGTAGGTATTACTTAGAGTCTTCGACTACTACAGCGTCTCTAAGAGAAGAGGTTCTAGCAGAGTATATAGCCGCACTTTAAGGCGATCTAATAC
>5944 128 772
GTCTTCGACTGCCACGGCGTCTCTAGGAGGAGGGGTTCTAGTAGAGTACGTAGCCGTACTTTAAGGCGATCTAATACTACCTATGCGTTAAGAGGGATAAGTCCTAATGCCTTAAAGGCCTTATAATA
>5946 47 53
GGTAGTAGCTTAGATAGCTATAGAGGCCTCTATAGCCGCTAAGCGGT
>5947 46 80
TCCTAGTCTAACTAAAGGGTAGTTAGAGTAGTAAGAAGACCTAGCC
>5948 45 7
ACTATAATAGGCGATCGAGTAAAAGACTCGCGTATAAGCTTTAAC
>5949 45 12
ACTCTTTAAGCTGCTCGGATCTATAAGCTTAAAGAGTAATTAGTA
>5951 45 8
GAGGAGGTAGATATACTACGCAATTAGAAGCTCTTAGTCTCTAAG
>5952 45 9
GTAGTCGTATACGCCGTACTTAGCTTTTATGTCCTCTACTAGCTT
>5953 46 44
AGAAGACCTAGGGCGATTTCTTACTCTCTGTTAAATAAGAGTACTC
>5954 46 26
TACCTAGTCGCGTAGGATATCCTCCTTATACTACGCTAATAGGTAG
>5956 48 131
TCTTTTTTACACGTACGCGCGTTATACCTAGTCTTACTATAGTTTCTA
>5957 48 38
TCTTCTAGAGAGTAGGCTTATTAAGTTCTAAGTAGAACTTAGGTATAA
>5958 51 43
TGTTTTAAGATAGTATTGTAGTTCGTACGTAGTGTTCGCGATGCTAAGAAA
>5959 49 33
GATTATAGCCTATAAAGCCGATCTAATAGCGAGAAACGTTTAAGCACAC
>5960 49 41
CTAAAGCGGAACTACTCTCTCTAGTATAAGTAGCGAAGGAGGCATAGTT
>5961 49 443
GTTAGATCACTTTAAGGAGCATACAAGACGCCATACTATTAGGGGGTAC
>5962 51 352
TCGCCTGCTTTTCGCTATTAAAGCGCGCGTATAGTAATATAATCTTAGGCT
>5963 51 109
TCGCACGAAGAATCTATAGAGAGTATAGAGTAATTTTATGTTTCGTACGTA
>5966 56 83
ATATAGATAAGAACGCTATTATTAAGTATATATAACTATAGTAGTAGATGTTAATA
>5967 51 124
TTAGTTACTCGCTATAAGAAATAATAATACTTACTAAAGCCTTAGTCTTCT
>5968 63 200
AAGAAGTATCTAGCTAACGGCTCGTATAGTCTAATAAGCGCTATACTAAGTCTTCTTATATAT
>5969 68 143
GAGTAGGCTACTCTACTAACTTTTTATATCTACCTAACTTTAATCAATTATAGCTCTACTAAAATAAT
>5970 65 99
CTAAGCTTATTACTAACGTTACTTCTAATAACCTATAACTAGTTACGTTAAGCTTCTTATTTTAG
>5971 66 276
CGCAGCAAAGAACGCTACAACCGACTAGGAATTTAAGGTCTACGTAGATAACTAAGTAGTAATCTA
>5972 89 287
GCGTTGCGCGGTGTTTTCGCCTCCCAGGCGTCTACCTGTCGTGGCGATTGGATTGGCGTCTGCACTACCACATCAAGCTTCGATAGCAC
>5974 45 3
GCTACGCCTAATATAAGCTTACTGCGACTAAAGAGTAAATAATTA
>5975 46 42
CTTCTATATCCTATCTAGTATTAGTAATAGTTTTAGGAGTCCTTAG
>5976 45 20
ACTAGCTAGTACTACCTATTAGCCTAGTATAAGGAAGCTAAGATC
>5977 45 8
ACTATTATAGTCGCTGCGGGCTCTCCGCTCTATATTAAAGACGTC
>5978 48 24
GCTCTTAATAAGGTAAATAAGCGTAAGAGCCGTAAGCAGCGATACGTA
>5979 47 124
TCGGCTAGCCTTTATGCGCCTATCTATAGCGTTAACTTCTAAGTCGT
>5980 49 61
TAGGCAGAGGATACTATAGAAGAATCTAGAGACAATTAGCGCGTAGTTT
>5981 49 135
AGAGTCGTTAAGCGTACGCCTTTATTAACTATAATAGTCCTCTCCCGCT
>5983 47 241
ATAGGCTAGAGCCTAGTAGGTAAATCCTCGATAGGATCTCGGTTACG
>5984 48 31
ATTAATTTTTAAGATTACTATAAGAAAAGGAATATTATCCTTCTCTAT
>5985 47 44
TATAAGTAGACTAGATATAACGCTCGTACCTACGCAGTTAAGATTAA
>5987 51 55
AGCTTAAACTAGGTACTAATAACCTCTAGGTCTTCTTAGAGTATCCTCTAG
>5988 51 21
ACGCCTATACCGCCTCTCTCCTCGCACCCTCTTCGACGCACTCTTACTATT
>5990 50 60
TACTTAGACACTATTACTATCTAAGAAGATAGACTAGGAGCTAATAAAAG
>5991 53 170
GCGCGTATGGCGACATGATCTTAGGCTTGGCACGCAACCGCACCCACTATATT
>5992 47 67
CTATAAGGTAAAATAGGCTAGATACGCTCTAATAGATCTTTAGCTAG
>5993 50 41
GAAACGAGCTTAAGGAGCTATAGCTAGAGGCTCTAAAGAATAATTAGTAG
>5994 52 117
TCGCCTACACCCTACTAGCGCGCCAACAATAATACGTTATTACGCACCTTAA
>5995 53 25
ACTAAGAAGTAATAAATAGGTTAAAGGTTACGTACGTAGTAAGTCGCTATTCT
>5996 50 119
CTAGGTATACGCAGTAGTAAGCCTATAGGTAAGCACTAGGCTAAGCGCTT
>5997 56 85
CGTAGTACTAGATTTAAGAAACTTCTAGAGGTTCCTAGAGGGCCGATAAAGGTCTA
>5998 58 38
TAAGGAGATACTGCATAAAAATATTCTTATTAAGGCTCGCGTACAAGAGCTTAAAGAG
>5999 85 286
TAGCCTACTCGCTTACCTAGCCTACTCGCTTGCTATCTACGTTAGCTAGTTAATCGCCTTAATAATCGAAGCTAGTAATAAGCTT
>6000 89 115
AGCTTAAACTAGGTACTAATAACCTCTAGGTCTTCTTAGAGTATTCTTTAGTAATTCTTTACTTAATTAGAAGCTATCTTAAGCTCCTC
>6001 89 696
CAGAGGCCCACAGTTTGTCTCTCTTATGTGGGGACGAATGTGTTTATTGTTGAAGATCACAAGAAGACTATCAACGGCCTTTCACCCGG
>6002 90 147
CTTACTTACTAGGCCGCCTCTAGAGGGCTAGTAGTAAGAAGAATACACCTCTAGACTACTTACTTCTATAGAGCTTCTAATAGCTTCTTA
>6003 119 185
GCTACGCCTAATATAAGCTTACTGCGACTAAAGAGTAAATAATTGTATAATATATTCTTAACCTTAATTTATAAAGGTTCGCGCCCTAGCTGTGCGAGGTAGTAGATATAGCTAATAAA
>6007 45 1529
ACCTGCGAGAGCGGATCATGGCCACGCACTGAAGCGGAGTAGAAT
>6008 45 34
GGCGATATAGCTTAGAATCTATCTAGCTAACTAATATTTATTTAC
>6010 46 12
TATAATATCGTCTTAACGTCGACGCGTTAGTAGGGCGTAGCTAACT
>6012 47 6
TTTTACTAAAATTAGTTCTATTTACTACTTATCTACTAATTTATCTT
>6013 50 27
TAGCCGTAGAGGCCTCTATAGCCGCTAAGTAGTCGAAGAAGGCTCGTAGT
>6014 46 14
GCACTACTAATAAAAATACCTACTAAAATAAGCGAAATTACGCTAT
>6015 47 61
TTAGTTTTAGAATTTAGATAATACGCTTTTATAAGCGTTCGTCTCCT
>6017 48 14
GAAGATATAGAAGATAAACGCTTATAAAAGCGTATTATCTAAATCCTA
>6018 47 23
TTGGTGCGTAGACTCTCGTTGTCTAGCACCTATCTTCTACCTCTATA
>6021 51 78
GAAGATATAGAAGATAAACGCTTATAAAAGCGTATTATCTAAATTCTAAAA
>6022 51 29
AGGCTCGTAGTAGTAGTAATCAAGAAAGAGCCTAACTAGCTCTACGGCGCT
>6023 50 104
GTATTACTTAGAGTCTTCGACTACTACGGCGTCTCTAGGAGGAGGGGTTC
>6025 65 79
CTAACTATAAAGAAATTAATCCTTTATACTCTTATTAGAGGCCGTAAGCTAATAAGAACTTAGTA
>6027 87 153
AACCTAATATTAATTAGAACACCTACTATCTATAATAACGCCTTCTTTTATCTCTACCTATATTTCTAACCTATTAAACACTAGTAA
>6028 73 103
AGCTATTAATTATTAGTAGTTAGTACCCTCTAATAGTAGAGCGTTTTATATACTTCTTAAAGTAATCTAACTA
>6029 79 438
AAGAAGAAGCCATGGATGCCCCCACTTGCGGACAATTGGGTATTGGCGTGCTCGTCCTCGTACACCTTTATGTACCATT
>6030 101 171
GCCTTTAACCTCGCATTCTTTAACTAGAGGAGACATCTAGTATTATTAGATAATAGGGGTTCTAATAAAGATGATAATAATTAGGGTTTAACGTGTGTATT
>6031 89 283
ACCTGCGAGAGCGGATCATGGCCACGCACTGAAGCGGAGTAGAAGCCAGCCAACTCACGCATCAGCACGTCGACCGACCAGCCGTCTGA
>6038 45 19
TAGAGGATACTATAGAAGAATCTAGAGATAATTAGCGCGTGGTTT
>6039 45 3
AAGTAGACTATTCTACTAGCGTGTGTCCTTATTAGGCTTAGGTTA
>6040 45 8
TAATGCCTCCGCCTAGAAATACGCCCTAGATAGTAGTTAGATACG
>6042 45 7
CGATAATAGCCTAACTAGTCTAGCTACTATCCCCTATTACTACTT
>6043 45 34
CGATAATAGCCTAACTAGTCTAGCTACTATCCCCTATTACTACTC
>6044 45 1370
CCTGGCCTGACCTGGTATCTGATGCCGCTGGCAGTGCGCATCAGA
>6045 47 16
TTAAGCCCTCTACTCTAGATATATAAGCTTAGAATAGTAGAGCTAAG
>6048 46 27
CTTAAGCTTATTTCTTTAGACTAGGTCTTCTTACTACTCTAACTAC
>6049 45 15
ATTAATAGTAGTACTAGTAAAGCTAGTAGTTTTTCTTATACTTAC
>6051 47 96
ACGGTTAATAAACTATTATAATATACTAAATTAATTATTAGAATCGC
>6053 54 139
GCGATTAAGAACCCTCTGCGCGTTAATAGGAACTAGTCCTACTACCTTAAAGGC
>6054 47 19
TTACGATATACTAAATTAATTGTTAGAATCGCTACTATTACTTACAC
>6055 48 133
AAGAGAGCTACTACTAGATAGTAAAGTTCCTCTAAAGAATATAGATAA
>6056 47 21
CTGCGAATCTACTATCTAACTACCTTAGCCTCTTTATAACTAACCTT
>6058 48 220
GTAAAGGCGCGCAATAGATAGCACATAAAATAGTGTTACTACGTAAGA
>6059 50 79
GTCTTACGTCTTAGGTCGTACATTTCTAGTACTAGGGCTTTAAGGAATAC
>6060 50 14
AACTACATTATTACGCAACTTAAGGCCTTAGCCTAGTAGTCTATTAATAA
>6061 52 84
ATAGTTAATTAAAACCTATATTGCCTACGCCCTTTATATTATAGCAAACTTC
>6062 48 102
TATAGCAGCGCAACTACGTAAGAGAGGACGCCCTCTAGGCTTAAAGAA
>6063 47 175
CTAGATCCGCTTACGTTTGCGCGATTTCCGCTTAGTTATTACTACTA
>6064 53 21
AAAGCTAGAGGGCAAATCCTTACGCGTCTAGGTTAAGAATATATTATATAATA
>6066 52 98
[truncated: 44,240,589 more chars]
