# Supplementary material for: A first genome assembly of the barley fungal pathogen Pyrenophora teres f. teres
Source: Genome Biol. 2010 Nov 10;11(11):R109. doi: 10.1186/gb-2010-11-11-r109 (PMC3156948; doi:10.1186/gb-2010-11-11-r109)
Supplement: Additional file 2 — P. teres f. teres isolate 0-1 predicted coding region nucleotide sequences. [file gb-2010-11-11-r109-S2.fasta]

>PTTG_00027.1
ATGTCGCTGGATCCCGCAAAGGACGCGCGGAGGCGACGTAGCAGTAGTCTTGTCTACAAGGAGCCTCCCGAGTCGCTGGAGCAGCTGAGCGACCAGTCGGCCCTGCCCAACTTGAACGCAGAATGGGTCAACGCAAAGGGCGCCTGGGCTATCCACTTTGTCCTCATCTTCTTCGGCAAGATCTTATTCGATATCATCCCCGGCATGTCGCAAGAAGCATCGTGGACTCTGGTCAACCTTTCGTACGTGGCTGGATCATACCTCATGTTCCACTATGTTCGCGGCGTGCCCTTTGACTTCAACTCGGGCGCCTACGACAACCTCAACATGTGGGAGCAGATCGACAACGGAGACCAATACACACCGGCCAAGAAGTTTCTCCTCACCGTGCCCATAGTGCTGTTCCTCGTCAGCACGCATTACACCAATTACCATTTGACGTATTTTCTTATCAACGTCGTCGCAACGATAGCCGTAGTCATTCCCAAGCTACCTTCGTCGATTTTCGCCTTTGCATTTGCATCTGCCATCGCCTTAGGTGACGTCACTGATCGAAGCGCCTACCCAAGCATCCAAGCTTCGCAGAGTCTTCGCAACCTCCAAAGTTCAAGCAGACGCGCTCTCTTCATCGAACAAGGAAACATCATGGCCTGGTCACAGCTCGAGCCTACGGGCCCGCATGTAACCTATGTGTTTCTGTCCTTCTTCCTGATCTTGTACGCGCTCTTCTCGCTTATGATACGGAACCGGCTACATCTTTCGGAACCACCGCTGGCCACATTGTTTGGCATTATCATTGGCCCACGCGCACTAAACATTCTCAGACCTTATGACTGGGGCTTCTCGGATGACATAATACAGGAATTCACGCGTCTCATTGTCGGAATTCAGTGTTTCGCTGTCGGCCTTGAACTTCCCGCGGGCTACTTGCAAAAGAGATGGCGCGCTCTGCTTGTTCTGCTCGGTCCCGTGATGACATTTGGCTGGCTCATTTGTGCCATGTTCATCATGTTCTTGTTTCAGACCGACTTCCAGACTGCCATGACCATAGCTGCATGCCTTTCGCCTACAGATCCCGTGCTCGCAGCTTCGGTACTTTCTAACAGTCAATTCAGCACCAGGGTACCGAAGCGGATCAGGGACCTTTTGAGCGCAGAGAGCGGTTGTAATGACGGTATATCATTCCCATTTCTGTACATTGGTCTGAGTCTTCTCCTGAAAAGTACCGCTATTGGTGTGCTGAAGAAGTGGTTTTTCATCACTGTGCTGTACCAATGCGTCGTGGGTGTTCTTCTCGGCATTGCCCTGGGTCACATCTTCAACGCATTATACAGGTTCTCACACGGACGCGAGTGGATGGGCCGCGCCTCTTACCTGGCCTTCTACCTCCTTCTGGCTGTCTTCTCTGTTGGCCTGGCATCAGTACTTGGCGTCGACGATTTCTTGGTGGCTTTTTTCGCGGGTCGTGGCTTCTCCCACAACCAACCCTCGCCGATGGCTGAGACATCTCTACCAGTTGTCATTGACTTATTGATCAACTCGACTTTCTTCGTCTTCTTTGGTGCCATGATCCCTTGGCAGAGTTTCGGTGGCCTGGATAACATTACGATACCCCGACTCTTCGCCTTGCTGGCACTCATCCTGGTCTTCCGCCGCATCCCAATTGTATTTTCGCTTTACAAGATGAAGATGCTGCCGCTGGTGAAGACAACTACTGAGGCACTCTTCATCGGCCATTTCGGTCCAATAGGTGTCGGTGCAATCTTCCTCGCCATCGAAGCTCGCGCACAGCTCGAGACGGGTACGTCTTTACCTCTGCCAAGTCCGCCTGAAGACTTGCCAATGGATAGACAAAGGACAGTAACCATGATTTGGCCTATTGTCTGCTTCATCGTGCTCGGAAGTACAATGATACATGGTTTCAGTACACTTGCTGTCAGCATTGGGAGTCATTTTGCGCGTAAGGAGGGCGAGAGAGCTCCATTGATCGGAGGAGAAAGAGAAGGATTGCACGGTATGGTTCATGACGGCAGCGATGATGAAGAGAATGAGGAGTAG
>PTTG_00028.1
ATGGCCTCGGAAGTGCCGCCCCCAATGGACACGCCCGCGCACGAGGCTGCACCCATTGCGCATCAGGATGCCGTTGGTGATGCGGCACAGAAGCCCGTCAAGCGGTCGTGGAGACGCAAGTACCGCAAGATGCGCATCAAGTTCGACGAGGCCATGACAGACAGCGACAACCTCATCAAGCAGGAGTGGAAGGCCATGGGCACCGCACGCCGCCTGCAGGAGAACAACGACCAGCTGCTCGACATTTTGCTTGAGCTCAACGAGCAGTCACGCGTCAACCCCCGTCTGCGTTATGACCTGCGCCAGTTGTCTGCTGCCGACACAGCTGTGCCGTCTCTGGAGCCAGTGCCGGACCCGGACCTGATCAAGCAGCAGCTGCAGGCGCTGAGGGATGACGTCGCGGCCGGAAACATGACAGCCGACGAGTACACGATACGGGCAGACCAACTTCACAGCTCGCAGGCCATACAGCAGACGCTCAAGTCCCTTGCCAGCCTCGAAGCAAAGGTGCCGCACACGACGCGCGCAGACCTACCCGACCGCCCCATTCCAGGCCTGGACCTGAGCGAGCATGCGCCGGGTTACATGTCGCCCACGCACGAGGAAGAGTATCTCCTAGCCATGGACCAGATGCTCGACCAGCCAGGCTTTGACCAGTCCCTCCAACAAGGCCGCCCTGTCCGCCTCGCATCCGCTCAACCGCCTCTCAGCGAAAAGGACCTCACTGTGCGCAACCCCGACAGCGTCTACAACTGGCTGCGTAAGCACCAGCCACAAGTCTTCCTGCAGGACAAGGACACGGCACATCACGAAAACATCTCCGAAAAGTCGGCCGCACCCAAGACGAGCAAGGCGAATGCGAACAAGGCCAAGCGCGAGTCTGCCGTTGGAGGCGGCACGCCCGCCCCACGCGACCACGACGAAGACGACTCGGCTGCTCCCGAGACAGGCAAAGGACGACGGAAGACGGGTGGTGGCGACGACGACACAGCCTACCGACCCAAGGGCGGAAGTTCTCGGCCCACAAAGCGCAAGCGCGAAGAGGGCGACACGCCCACGGCAAAGGGCAGCAGGAAGAAGAATCGACCAAGCACCGTGCAGGCTAGTTGA
>PTTG_00029.1
ATGGCGTCAATAACACGAAGACTGCTCTTGCAGTCACGGCAATGCCCACCGAGGATACGAGCTCGCGCATCACCAAGACACAATACACGCGCACAATGGCAGCAGCGCCCACTCTCGACAACAACCAGACGATGCGCGAATGAACCTACGAAAGAGGGCTCTGCAACCGCAGCAGATGCCCAGGCACCGACTCAAACGCTCGACAAGCTAGCACCGGAATTATCCTACTCCAATACCACAGAGGAGATTCCTTTCAACAAGATGACGGAAGAGGAGCGTCGTGAAGCCATGCTTACAAACCTGCGTGCCTCGCTGGCCGAAATCGACCCCTCAGTTGTCGCCGACGCCCAGCGCAAAGGAAAAGCCGGACTCCCACAGACGCAAGACTTTGGCCTCGAAGCCGACGAGGACTTTGACATTGAGGAAGATGACAGGAGGAAGATCCAAAGTGGTTTCTGGGCTGAAGGCGAGGAGGAAATGGGACCAGACGAAGACTACTACGGCGACGACTTGACGAGTCACGGTCACGGTGAATTGGAGCAACACAGGGAATTGAGGGAGTATGCGAGGCTGATTGCATGGGAGTTGCCGCTTTTGAGCCACCTCGCGCGTCCGTTTGAACCCCCAACAGCAGCAACACCCTACCGGTTCCGCTACACCTCTTACCTGGGCGAATCGCACCCAGCCACCAACAAAGTCGTCGTCGAATTCTCGCCCCAAGACCTCGCGCAATCCGACCAGCTAACACCCCTCCAAATCAACAAAATGATCAAGCTCGCCGGCCCCCGCTACAACCCCACGGCCCGCATCATCAAGATGTCGTGTGAGAAATTCGATACCCAAGCCCGCAACAAACGCTTCCTCGCCGACACAATCGCCAGCCTGATTGAAGCCGCAAAAGACGCCACCGACACGTTTGAAGACGTGCCGTTTGACTTTCGCCATCATACGCCCAAGAAGAGGACCGAGTTCCCCAAGGAGTGGGTCTTGACCAAGGAAAGGAAAACATATCTCGAGGAGAAGCGCAAGCAGACGGAGTATCTAGAGGATCAGCGACAGGGCAATGGCATGTTGGTCGATGGCAAGAGGGTGCTAGACACGAGCTTGCCGTTTATGAATGAGAGTCAGCAGCCGCAGACGGTCATGACAGGGGGTGCGAGGGGCAAACCGATGAGGTAG
>PTTG_00030.1
ATGGCGGAATCGTGGAAATGGACGTCTGACTCGAAGCTCTGCTTTGTTACTACGGGAGCTACAGCACCATTTACCGCCCTTATTGAATCAGTCCTAACCCCATCGTGTCTGGGTGCACTACAAGAAGGGGGCTTCACACATCTTCTAGTCCAATATGGATCCGCCAAGGATGTCTACGATAAGTGTGTGAGCACTGCTCGCTCATATGTACACAATGACGACGATAAGCGGCATCTGATCATAGATGGTATCGACTTCAACCCAGATGGTCTACAAGCACAGTTTCAACTTGTCCAAAGGTCAAAGGGGCTGGTAATCTCACATGCTGGGTCTGGTTCTATCCTCGAGGCTCTCCGCTACCAGATAACACTCATAGTGGTGCCCAACACTGCACTACTCGACAACCACCAAGAAGAGCTTGCTGTAGCAATGGAACGAAACAACTACCTGGTCCGCGGTCATGTTACCGATCTCGGGCCAGCAATCAAGAAATCAGACGACTTCCGCAAAAAGATGTCTCAATTTCCGCCCATCACAAGTGGAAAGCATCCACGAGACGGTCTGGGCACTACATCAGAACCGCATGTCAAAGATATCTTGGGGGTGACGAGCCAGCAGCCCCACGAATTCAGAAGTGATTATGAAACAGCACTTTGGGACAAGATTACGACCTACGGCGATATAGCCCAAGCTCCACGCAGCATCAGCATTCCAACATGGAAAGAGCGAAAACGGTCTTAG
>PTTG_00031.1
ATGCGATACTCCATCATTGCGGTTTTTGCTGCCGCGGCTTCCCTTGTGCATGCCGCGCCTGCTTGCCGTGCCAATTTACAGAGCACCAAGTCTGTCAAGCAACAAAGCGTTGAACCCGTCAGTCATGGAAGCGGCACCAATACCAACCAAGGAAACGCTGGCCCTGCCAAGAAAGGAAACACTAGCCCTGTCAAGCAAGGAACCGATGCCTCCGTCAAGACGCAAAGTGTCACCTTTGACTGGGGCGTCGACAAGGTCCGTGGTGTAAACATTGGTGGCTGGTTGGTCCTTGAACCGTACATTACACCTTCGATCTTCGAGAAATACAGCTCAGACGACAAGCCTGTCCACGATGAGTGGACGCTTTGCGAGAAGGTGGGACAGAGCAAATGTGCTGAAGCGCTGAAGGCTCATTGGGAAGACTTCGTCTCGCTCAACGACTTTAAGAAGATCAAAAGCGCAGGATTCAATATTGTGCGAATTCCTGTTGGGTACTGGATCTTTGTAGAGCCATGGGGTCCTTACACACAGGGAGCCGCTCCCTACCTTGACCGTGCAATCGAATGGGCGAGACAAACCGGCCTCAAGGTCGTCATCGATCTCCATGGGGCACCCAAGTCCCAAAATGGCTTCGACCACAGCGGCCACAAACAAGCTGCGCCAGGTTGGGGCGACCACGACAGTGTCAGCTATACGCTTGCTGCGCTTGAGGTGCTCGAAAAGAAATACGCCACGCCTAAGATGCAAGACGTCGTTGTTGCTATCGAATTCCTCAATGAGCCTTATCTGAAGAAGCTTGATATGGCGACTGTCAAACAGTTCTACCGCGATGCGTTTAACAATCTGAGAATGATCAGCAACATGACTGCCATGATGCACGATGGCTTTTACGACCCACAATGGCTGAACGGGTTCTTGACCCCACAAGACGGCAACTCTCAGGGTGCCGTTGTCGATCATCACGAGTACCATATCTTCGATAGTGGTTTACTCAGCATGTCGATTGACCAACACGTTGCTCTTGTTTGTAAATCTGTCAGCAATTATGATGGTTCCGATAAGCCGACTGTCATCGGCGAATGGTCCGGCGCCCTGACAGATTGTGCTCCTCATCTCAACGGCTTCAAGGCCGGCTCTCGCATGGAAGGCACATTCGCCAGCTCTCCCTACGTTGGTTCCTGCACCGGAAAAAGTGGACCCATTTCCTCATGGTCACAGGAATGGAAGAACGATGTACGCCGTTACATTGAAGCACAACTCGATGCGTTCAATACAAAGACGCGCGGCTATTTCTTCTGGAACTTCAAGACCGAGGGACATGCGGGCGAGTGGGATCTGTTTGAGTTGCTCGACAATGACGTGTTCCCGCAGCCACTGGATAATAGGCGGTTCGGAAAGGCTTGCTCGAACTTTTAA
>PTTG_00032.1
ATGACGACTACCATCGGCCTCCCATACGATGACCTCCGGCCTCATGTCGTGAGGCCCAAGAGGTCTTTCCTCCAAAGGCTCAACGAAACCCACGAACAGCTCATCTCCCACATGCGATCGTTGAAAGTCGAGGAAACAACTTTGTCAACCAAACACCATGGACCTTCCACGGAACGTATGCGCACACTATCGACCGTATCGCTCACATCGACTGCTGGCTCAGAACGCGAATACTTCCAAAACACCGACTCGGAGAGTGAAAGCCCTCTGTCCAGCGGCTTCCTGTCCCCGCCACTTTCACCAGCCGACGGTAGCTCCTTCCCCATCCACCAGTTTCTCTCGCCAAAGGACCGGAAAAGCAGCCAGGAGTATATCAAAGGCATGCAAAGCTACGTGAACCGGAAACAAGCCACCTACGAGTCCATGGTCCAGCGAAGTCTCCCCATCTCCCCGCCACAGACGCCTCCCCTGGACTCTGCGAGCTCGCTGAAGAGCGCAAAGAGCGAAATGTCCGACGAGCAGATTGACGACTGGCTCGACCGGCCCATGGACGCAGAGTTGCACCGATTTCAGAAGCTTTCAGCGTCGGGATCAGAATACTCGACCGATTCGGAAGAGGATGAAAACAAGATCCACGTCATTGTGGAGCAGCCAGATGAGGAAGACAATGCCGCGCACGAAGAACGACTAGCGAATTCCGCTCGCTGGCGTGAGACGTGGTGCATGCAGAAAGCACCTGAATCCGGAAGTACCGCAAGCCTACCTTACAAAGTTAATGACGCCGTGTCAGGCGATGTTTGGGCTAAGGAAGTAGAGGCGGAGACTGAGGCGGAGGCGGAGGCGGAAACCGAGAGTACCGAGTCAAAGTTGGTGTTGCTGCCGACCGGTATCCTCCAAAACGTAGCGTCTCATCTACAAAAGGAAGATGTGCGCTCGGTCCGACTTAGCTGCACAAAGCTCAACAGCCTGCTTGCAGCGCCACTGTCTACATGA
>PTTG_00046.1
ATGGAGTACAAGAGGTATACCGACAGGCCCACCAAAAACAGAAGCTCCTACTCAAGGATCTTCAAGCTCAACACACATACAACCATCAAAGACATGGATACTTCAACTCCTACCTTAAGAGATTCAACAAGAGAGACTGCAATCTATGTATATGCTACAAACCACAAACACCACAGCATCTACTTCTAG
>PTTG_00113.1
ATGTCGACCTCGGAAGCTGACCTGAACCGAGGTACCGACCGCAGCAAGGAAGACAGACAAACAAGGTCACAAACCCCATCAGAAGAAGCAGTTATCGAAGCAAAGGAGAAAAACGATAGCGATGATGCATTATCAATCTCGTCGTTACCGCACTCGGCCTCTGAACATTCCGCGGAGACACATCAACCGAGGCCGTCCGACACCAAGCAGCGGCCTGTTAGTCTGGCAAGAACAACCTCAGTAAACCCAAAGGCTGTTATTGTACCTCGCTCCCAACGACGCGGATTGCTTGCCCGCTTTGCTCTCATCCCTGAAGTCGAGAACCCAGTGCATTACGCCAGGAAAACGAAATGGTTCATAACTTTCATAGTCGCCTTCTGCGCCATGGCAGGGCCAATGGGCTCTGCAATCGTTATGCCAGTACTTCATGACATCAGCACAGTATTCCATGCAAACGGGACCGTGACCAATCTTTCTGTTGCGGTGTACATGTTGATACCAGCATCAGCATGCTGA
>PTTG_00122.1
ATGGCTCTCGCAGCCGTTTTCCAGCACGAGAAGGTGCAGACGGCTTTTTTTTCGCCTGCACTACTTAAGCACTACCTTTCTAGTATACCCACAGTCTTTCGGGACCTAGAGGCCGTGTACGTTACTGGCGATCGTTTTCACAGTCGTGACGCGATTGAAGTGAGGGCGCTTGTGCCAGGCAGCGTATACAACTTATATGGTCCCAGTGAGAACGCACTAGGCAGCACCATCCATGAACTTGCAGTACAGGAGACATTCGCGAATGGGGTACCTATTGGAAGATCTATTAGTAACTCAGGAGCATTTGTCATGGATTCACAGCAGCGGCTAGTATCTCTTGGGGTAATAGGCGAACTCGTCGTCACAGGCGACGGGCTGGCTCGAGGGTACACCAATCCGGCTCTAGACCAGGACCGGTTCATACATATAATTGTCAACGAGAAGTTAGTCAAGGCCTATCGGACGGGTGACCGCGTCAGATACCGGCCGATCGATGGCCAACTGGAGTTCATCGGGCGTATAGACTACCAAGCCAAGATACGCGGCCACCGTATCGAGCCTGGCGAGGTGGAGCTAACTCTGCTTAAGAACGACTCCGTCCGAGATGCCGAAGTCTTAGTCAGAAAGGTCGATGGGCAAGAGGCGGAGTTGGTCAGCTTCGTAACCCTCCGAAGCGATGAGCTTACTCCTATGAAGTGTGATGAGGAAGGTGGTAAGAGCTTGACAGAAAATGATGTATGGCAGCAAGAGTGTCAGAGGATGGAAGCTTTATTAATCTCGGCCTTAAAGCGCATCCTACCCTCGTACATGATCCCAGCGCGCATCTGTGTGTTGGAGAACATGCCTCTCAACGCCAACGGAAAAGTTGATCGACAAGCTTTACCAAAAGTCGTGCTACAGCCGGTTACAAGGAAAACAGCCCGTATCATCGTCTCACCGCGAAATGCTATAGAGCAGGCGGTGTGTGAAGAGTTCACACACGTGCTAGGACATGAGATTGGTATCAGGGACGACTTCTTCGAACTCGGAGGGCACTCGCTCTTAGCCACACGCTTAGTGTCGTCCATCAATCGACGCTTACATCTACATTGTACAGTAGGGGATATTTTCGCGTGCCCGGTTGTGGCTGACTTGGCTGGAAAAATCGGCTGTTTCCTTGGGACCGTTGAACACACGCCGATTCCACGGTTAGAAACAGACGGTCCGGTTGAGCAGTCGTTCGCACAATCCCTTCTCTGGAACGTCCACCAATCCCATCCCACGTCGACAATTTTCCTATTAAGGTTAGCTATTCGGCTACGAGGACCGTTACGCCTAGATGCTCTCGGCAGCGCCTTGCTGACATTGGAAGAACGGCATGACTCATTACGCACTACATTCGAACAGCGCGATCAGGTTGATCTGCAAATAGTGCATCCATTTGTCAGAAAACCACTTCGGATCGCCAATATTGCTGCAGGAGACCCTGGTGAGTTTATGCGATCTCTACTCCAGGAACAGGAGACACCCTTTGACCTGGAGACTGAGCCGGGATGGCGGACAAAAGTCTTTCACTTAGGCGAAGAGGACCACGTACTTTCTATTGTGGTACACCACATGATCTATGACGGGTGGTCAATAAGCATTATCCAGCGTGAGCTGGCCACATTTTACACCGCCGCAGTCAGGAACCAGGATCCACTTGCACAGGTGCGCCCCTTGACGATCCAGTACCGGGACTTTGCAGTGTGGCAAAAGCAGGAAACACAGACAGCTGAGCATCAGCGTCAGCTGAAATACTGGAAGAAACAGCTGGGCGGCAGCCGACCCGCGGAGTTGCCCTACGATAAGTCGCGGCCGACAGTGAGGTCTGGGACAGTCGATGTACTCCCAATCGACATCCCCAATCAGTTATATCGCGAGCTCAAGCAGTTTTGCAAGACGTATCAGGCAACTTCATATAATGTGCTTCTTGCTGCGTTCCGGGTGACGCATTACCGCCTCACTGGTGTAAACGATGCTATAATAGGCATGCTGGTAGCGAACCGTAACCGTCAAGAGCTGGAAGATATTGTTGGATTTTACACGAACGCACTTGGCATTCGCATTCATATCAAGGATGTTTCCTTCGAATGCCTAGTGCAACAGGTTCAACAGACAACTGCTGCAGCAGCTGAGAACCAAGACGTGCCAATTCAAACAGTTTTGGGCGAGCTTTTACCCGAAGCACGTGATATCGCCGCCCACAATCCATTCCTACGGACTATCTTCGCCCTTACCCCGTTGAAAAACCTTGGCCAATTGCAACTCGATGGAATAGATACTGAATCATTGAAGTTGCCCTTGTCACAGGCTATGCCT
>PTTG_00125.1
ATGGATCTGTATGTAGCGCAGCTCCCAGCACTCTCTGTAGCTGCGCACATTTCAAGAGAGCGTGCAAGAAGCAACGACGATATGCTCGACAACAAGAGCTGGCGCAAAATAGGCCAGAGCAAACCGCCGAAGAAACACTCAAAATCGCTTACTCCACTGAAAATCGACAAAGAAAGCCCTATATTCCCCGAGGACTCGGCCGACCGACTGCGGCAATCCAGCTGGCGAAAGTTACAGGGCAGCAGACCACAAACGCCAGTGAGCGCTGTACCCATAACCCCCGTATTCGAAGACACCGACGAAGCCCGAAGTGAGCGATCAGAAACGCCTGCGCCACGTCGAGATTCCAAGCCAAAACTCGCGCGATACACGTCGCTCTTCGCCAACTTCAAAGACAATTCTAGAGCCTCGGACTTTTCAGAGCCTTGGAGTGAAGATGCACCGCCCGTCTTTCCACCCTACGTAGATCCGCTGGATGCATTGCAGGCTGTTCGTTTACACATGGTGAACTCTTGTCAGCCGATACCACTAGAGCACTACAGTGGCCTTTTCCGCATTTTCGAAGACTACCGAAAAGCCCGAGAACAGAAGGAGCGTCTTGGTGACTTGATGGAGGTTACACTGCAGGATTGGGAAAAGGCAGAGGAGCAGTGGAGACTTGCAGAAGACCGCTATGTGGCAGAGATACGTCGGCTTGAGCTTCTCATAGTCCGCGGCACTGGTGGCATGACTGGGTTCGTGACTATCTATAAGCGTGGAAGTATCTGGCTGACCGAGACAGACTCATGCAAGCTCGACAAGGAAGCTCTTCCTCCAACGTACAAGTTCTTGTCCAACGCGCAGCTTGATGCGGAAATAAAGCAGAGGAGCCAGAAAGCGCTCCTCCATCGGCCAGCGTCACCATCGGGCAAGATGATTATACTGTCGAAACATCTAGCAAATAGCAAGGAATTGCCAGTCGGCGCTCCCCCCGAGCTGAACAAGATGACAACGTTGTCGCGCAAGGTGCAGAGCGAACTCAACCTGGCTAGTATACGTAAGAGCAGACCCTCGATTACCAGTTCTATCGCTTCTTGTTTCTCCGGAGGTTCTGGAGACCCGTTACCTGATGAGGCAGGAGCTCCTGGTCAAACGCATATGGATCCGTCTATTGAATGCGACGCCCTCGTAGCTCTCCGTGAGCTTGGGACGCTCATCGCACGACGACGAGGCTTGGATGCTACTACCTTCCTCTATGGTCTTGCAATGCTGCTTTCACATGCTAGAGCGGAAGAAGCTATAGTGGAACCTGATTACGAAAAGGAAACATGTCTGGCACAAAAGGAGAATGTAGTTCCTACAAAAGCACAGGGAGAGCAAGTCATGACGACGGCAACGCATTCGGTACGGAAATACCAGTCGCAGCCGCAACTCAGCTCGCAGCAATCACACCGCCGGCAGTTCTCCTTTGAACCTGGAGCAGATCAGCTTCACGCACTGGCTGAGGAGGCGAGGATGTGTGATTTTGATAGGCATGGTAGTGATTCTGACGACTCAGCCGCCCCACTTCTAGTAAGGGCTGCCCGTCCCGCGCTTGATTCGCAGTCGATCATGTCAAACTTGAGCGCAGAGTTTAGTAAGCCATCGAAGATTCCCAGTCCTGTGCAGACGGTGGGCCGTATGCGACGCGAAGGCTCCGGGTCAAGCCTACAGTCAATCTACAGCAGGCCACAGGAAAGTCGTCGCGGGTCCCGGTCCAGCGTACTGACGGCCTTTCGTGAAAACTCGAGCGGAAATCTACGACCAGCACTACAGGTTAGGACGTCGTCCCTTCAGAACTCCAGCGTAGTAAACGGACCAGTGAAATGGCAGGATCAGACGGGTAGTACACAAGTCGGTAACGGCACCATTGCGCTGGCGGCGGCTAGGGCAGCGGGTAGCAGAAGCCAGACATGGTCGTTGGAGAATAGTCCAAGGCCTTCCATGTCACGGCCAGATGACTCGGAGATGCCGGTGAAGTCGTCAGAGGCAGGTGACGCCGCGGGAGGATCGATGGGGCAGTAA
>PTTG_00126.1
ATGTTGTCATCCGTCTCCGTATCCGACAGCACTAAACCTACTCGTCATGTCCACTTCACAGAAGACGCTCCATCTCCATCTCCCCGATGCCCTATCCCAAAACTTAACATTCAGTCAAACAAGACGTACAAAAACACCCTAGCCGTCCACATTCTCTTCCATATCCTCGCCGTCGTCACCGCTATCGCAGCACTCAAGATCCTACAACTAGCCGCGAGGAAGAACAGCAAGGTCGAAAAGCCCGGGAGAGCTTCGTCAAAGGGATCAGGGATGAACAACACCCCAGCCTGA
>PTTG_00144.1
ATGGTAGACGAATACCAAAAGCGCATCGCCTCCCAGCTTGCAAAAGCACTACCAAAAGGATCTCTAGACGAGTTCAAGCTTCGTCAGGGCCTTTTTGCAGAAGAAGAAGCGGAGCCCGAGCTCACTGAGAAACGCCATGATTCGATCTTCAAGCAAGCAAATAAGGTCGCAATCACCAAGCGCATTAAGGTGAGCTACTCGAACTTTCACACATGGGAGCATCTCCGGAACTTTGCAAATGGCAATGCTGCCAGCGAAGCAGCTTCGCCAGAGATGTTGCAGCATTTCCAGAACTGTTTCTACATGGCCTACGACTGTGCTGAAGACCTTCGGGCTCGCTTACGCAGCCATGAAGATCTGGCTGAATACGAGTCACACGTCATGCTTGCAACTGACTGTTGGGAGCAGCAAGCAACCAGCGCGCGTCAGTACCATTGCATTGTGGTGCTGCCGCTGCCCGAAGCCTGCATCATCATCGACCCTGTGGCGCACTCTTGGGCGATCAAAGTGCCCCTGAGTACAACATGGGAAAATGGCTTTTCCGCATTTCGCTACTGCTATGCTGGACTCAACAATTTACACTTTCTCGTCAATGCTAGCGACGATCCTCAAACCAACCTCAGCTTCCCCGCAACTGGAAACACACCTACTCACAATTATCCATACCGAACCCTGCGAAATGGCTTCGAGGGGGGTATTAGGAACCTCGTCTACCCGGCTGACAACTACCGGGGTAGAACACCGAGCAATCGGTCCATGTTCATCTACGATGTATGGGACAAGCAACCAAGCTCCAATCTTGACTCTGTTAAAGTTCGGCTCGGCTCTGGACGGACAGTCAAGTTTGTTGTCGAGACCTGTCGCCTGTCCTTCAGCTTCGAGGAGCAGTGGATTTGGGTGTCGAATATACCTCGAGAGTGGCTGGAGGATTTTGATAACGCATACTTCCTGAAGCGTCTTGAACCCCGCAACTACTTTTACACTGAGGATGAGCTCTGGAGGGGATTCCAAGTAGACCTCAACACGCGCGTGGATATCCAACAAGGCTACTTGAAGCGAACACTAGAGAATATCGAATTCATGCAAGAGCTAGTGGAGGCACTAGGCATGCGGAAAGGTGAGCTGATGCGTATGGCGAATGTCATGTTGGAGTATTGGCAGGAGGAGGACCGGACCAAGCCGAAGAAGGACCTCAAGCGTAAGCGCTAG
>PTTG_00145.1
ATGTCTTTCGCGAGGGGTGTATCTTCGAGATTCGTCTGCAATGCTTGTCGTAAAGCTGCTGTTCGACTATCCACGCCAATACCAAGAGCCAATACTGGGGCACTTAGGGCTTCTCCTACAACACCATCGCGATGCGCATTCGGTACGAGTGCGTCTAGAAGAGTAGAGAAGGACAGCGTCACAGCAGAAGATCCCGAACTCGCTTTTCTCGATGACAGCACCAAGTCTGCGGCTATCGACTTCGAGTCAGAAACCCCCGTCACAGCTTCTCTCCAAGACTCGCAAGACGCCGCATCACAAGTTGCGACCGAAGCAACACCACCCCTAGAGAATGTGTCGCAAACACAGAAAGCTTCTATCCCGTGGTATCTCAGACAACAATCGTCCGTTCCATCGCCTGTGCAGCCCGCCATAGTCCCTGACCTACCACCGAATCCGCCACCGCTCCTCGAAACGCTCCTCGAGTATGTCTCGGTTACAGCTGGTCTTGATGACCTAGAATTACTTGATTTGCGAAATCTCGATCCGCCACCCGCGCTCGGTCCCAAGCTAATCATGATCATTGCGACGGCACGATCCGAGAAGCACTTGCATGTGGCGGCCGATAGGTTTTGTCGCTGGTTACGGAGGGAACACAGCTTGAAGGCGAATGCAGCTGGTCTGCTAGGTCGCAATGAGTTGAAGATAAAACTGAGACGGAAGGCGAAGCGCATGAGGATGTTGGCCAATGTTGGCGGGGCACCACCCGAAGGCAACATCGATGACGGCATACGCACGGGCTGGATCTGCTGTACACTAGGGAAACTTGAGGCGCATCCAGAAGACACGCATATGCCTGGGGATAACGTGCAAGAATTCGTTGGATTCAGAGATATCAAGCCTGGTGTCAACGTTGTAGTGCAAATGTTTACTGAAGAGAAGAGGGCTGAAACAGATCTGGAGACATTGTGGGGTGGAGTGCTGAGAACACATCATAGGAACAACAAGAGTGCCGACGAAGCACTGAAGGAGCTAGAGCAGGATATTGAGGATCTCGAGGACGACGTCGGGGAGAGCGAGTACGAAACACAACGTGCATCGCAGCGAGTCACCGAGCCGCCCACCCGGCCCAGCAAACCTGCTACCCCTCCCACACCTGTACAACAACTGCATCGACCGCGACCGAATCCAGGTGACTTCTTTCCGCCTACTTCGACCCCAGATACTAGGAAACAGATGCGCAGATTACATACAATCGGTTTCTAG
>PTTG_00146.1
ATGAAGTTTACATTTAGGCATTTTAAAGACGATAAAGATGCACAGAGCCCGGGACAAAGGCGGAGAGAACAAGTTCGTCGAGCGCAAAAAACACACCGTGATCGCAAAGAAGCCTACTCCGCCTCCCTGGAAAGCGAAGTAACCGAGCTCCGCGCCCTCAAAGCCCGCCTATCCCAAGATGTCGCCATACTCACCGGAATACTCGCGGATAACAGAATCCCGATCCCAAGAGGCGTACTTAGCCAAGAGAGCGAAAGAGGCGTAGAGAAGGTAAAAATGGTGACGCTGGTTGTTGCACAAGAAGAGAATAAGAAGAAGAGCCGGCGACGACAAATCTGCGTACAAGGCATGCCGGGGGATATGTCATTCAACCCATCACAGCTAATCACGCCCCCAGGGTCAGGCCCCTCTTCGCCCCAGCATACCAACTACATGGGTAACATCGATCCGGAAGTCGTTGGCATGGATTTCGTCTTGACTCTCGAGTCCCCATGTCTCCAACACATCGATGTGGCACCATCTGAAGACCCAAACATCACATCTTGCGCTTCTACAGGCCACTCCCTCACCCTCTCAGCATGCGTCTTCCACAACCACCCTTCACAGCCTGGGCAGCGCCAGAACTCGTCTACGCCGTGGGAGATTCCACAAGCGAGTATATCCACGCTTCTTGCACTTTCGGCATCGATCCCCTTGGCTGAGAGTGAGGTTACGCCGGTGCAGGCGTGGGATTATGTGAGGAGACAGGACCAGTTTGCAGGGTTGGAGGTGGCGAGGTGGGAAACCTTGAAGGAGAAGTTGTTGGGGTTTGTGAGATGTTATGGGTTTGGAGGTGTGATTCCCCGAGATGTCTTTGAAAATGCTGTTTTTGAGGCTTTTGTCGTAGGGAGGGTGTTTTAG
>PTTG_00147.1
ATGGTGTCGACAACAACCCTCGTCCTCGCTTTGCTATCAGGGATAGCGCAAGCTGTACCACACCGCGCCGGCGCGAATGAGAAACAACAACAAGCCGGCGACATGGGCTGCGCCCAACAAGCTGCAAAGGCTACGGTTGGCAAGGCCATCTACTTCATGACAAACGACGCCGAAAACGCCGTGGTCGCTGTGCCGATCGGAGCTGATGGCATGTTGTCCAAGGGTACGGTCATGAAGACTGGTGGTGCAGGATCTATTGCTGTAGATGCCAAGGGAAAGCCCGCCACACCTGATGCTTTGGTTGGACAGTCGGCTTTGACTGTTGTGGGAAATAACCTCTTCGCAGTCAATGCCGGCTCCAACACACTCACCATGATGGCCATATCGGCCAATGATCCAACAGCTCTTACCCCCGTTGGAAAGCCTGTGGCTATACCAGGCGAGTTCCCCAACACGGTCGCTGCGTCAGCGAAGAACAAGCTCGCTTGTGTCGGTACAACCGGTGCTGTAGCTGGCATCTCTTGCGCTTCATTTTCCGCCAAAGGTCTTGGTGAAATGGATGGTCTCCGCGCCTTCGATCTCGGCCAGACAACACCACCTGCAGGCCCTCTGAACACAGTGTCCCAGACCTTCTTCTCCTCAGACGAGACGGCTCTGTACACCACCGTCAAGGGCGACCCTGCCGTCAACAACACTGGTTTCCTTTCCATGTTCCCAGTCCAAGCATCCAACGGCGCTGCCACCCTCTCCAACAAAGACGTACGCAGCTCCCCGAACGGAACAGCCGTGCTCTTCGGTTCAGCAATCATGCCCAACGACCCATCCTCACTCTTCGTCACCGACGCCTCCTTCGGCGCCGCCGTCCTGAAAGTCGACTCCAAGGGCCAAGCCTCAGTAGTAGGTTCGCAAGCCATCAAATACCAAGCCGCAACCTGCTGGGCCACAATCTCCGACGCCACAAACACCGCTTTCGTAACAGACGTTGGCAAGAACCGCGTTGTGGAGATGAGCCTCAAAGACGCCAGCATCGTCAAGCAACTCGACCTCACCAATGGCGACCCAGGTCTCATTGACCTTCGTGCTGCGGGTAACTTTGTTTATGCGCTGAGTCCGGGCAATGGTACTACGAATGCTGCGGTTACTGTTCTGGATGTTTCTGGAGGCCAGGGGTCGATGAAGCAGGTTCAGCATTTCGACTTGGGCTGCTTGGGGGCGGGGAAGACGGCGCAGGGTATGGCC
>PTTG_00152.1
ATGTCTCCCCCGAACGCAACTCCGCAACACCATGCAGCCGACGACGTCACTCGGGAAAAGCAGCTAGACCATGTAGCCGAGAAGAAGCATGTAGACACCACAGCAGAGAAGGAGCCGGAAGCGGCGCCAGATCTGGAACCCAAAGCAGACGCAGATGGTGCGAATACCACGGCAGAGGAGGGGCGGCCCCTCGAGGCCCAAGCTGGGGTACTTGATGCCGAACACGAGGTAAATGAGGAGAGGGCAGTGCCCCACGATACGAAGCCCGCGACCGAGAAGGCGCACGACTCGGCCCAGCAGCTAGACGCGACTGCAACCACTACGGAACGTGAAGAAGTCGCGAAGCTGCCGTCTGCGGAGCTTGTAGAGCAGCTTACCACGGCAACAGAGAAGCTCGCCCTGGGTCAATCAACACCCCCGCCTGAGCCCAGCGAGAAAGCGGCAGGCAAGGCGCCCATGCAATCACCATCGCCCCCACCGCCGCCGCCCAAAGACGACAAGTACCTCACAGCCAGCAATGTGCCGAGTCGTGCTACATCCCCCATGTCACAGGGGCGATTGAGTGGGAGGAACTCAGAAGACGGCGTGGCCGAGGAATATAGTGCCAACAACGACGGCACCGGGGATGCTGTAGACAACTCGCAGTCGGAGATACAGAACATCATGGACCAGTTTCAGGATAATGAGGGGCCAGGCGAAGAGGAGATCATGTCTCCCCGATTAGAACTCGCGAGCCCCATGCTCGATTCCCCAATAACGCCCTATCCCCCGCGACGATCGAGTCTCGTACCCGTCGATAAACCTCTTCCCACACCGACCGACGATACAGCTCCCAAAAGCCCACTGCAATCCCCACCACCTCGTACCTCGTCACTACGCCGCGTCGGCACCAACACCTCCTTCACAGAGCCGACGTCGCCCAGCGCCCATGCCTCCAAATACAACCCCGCCCAGCCAGTCCCGGGGCCTGAGCCCGATCTACCCTTTGACTTTCATCGATTTCTCGAGCAGCTACGTCATCGAACCGCAGATCCGGTCGCCAAGTTTTTGCGGTCGTTCCTGCTTGAATTTGGAAAGAAGCAATGGATGGTCCACGAGCAGGTTAAGATTATTGGCGACTTTCTCGAGTTTATCAGCAAAAAAATGGCCCAATGTGAAGTGTGGCGGACTGTATCAGATGCAGAATTTGATAACGCGCGAGAAGGTATGGAGAAGCTTGTCATGAACCGACTGTACAACCAGACCTTTTCGCCTGCCATTCCACCACCAGAGCCAATGTCGCCACGCAAGGGCCGGCGGAGACAAGAGCCAGCGGGGCCAGGTCGAAGAGGTCAGCACCAAGAAGATGTGGAGCGAGATGAGGTCCTAGCGCAAAAGGTTCGTATATACAAATGGGTGAGTGAAGAGCATCTAGATATCAAGCCAGTGGGCGAGAAGGGAAAGAAGTTCCTGCATCTGGCGCAACAAGAGCTATTGAAGATCAAGAGCTATCGTGCCCCAAGAGACAAAATCATCTGCATCCTAAACTGCTGTAAAGTCATCTTCGGCTTCCTCCGAACATCAAGTTCTGATCAGTCCGCTGATGCCTTTGTCCCTTTACTCATCTACACCGTCCTCCAAGCAAATCCCGACCACCTCGTCTCTAACCTTCAATACATACTGCGATTCCGGAACCAAGACAAGCTCGGTGGCGAAGCCGGCTACTACATCTCCTCACTGATGGGCGCCGTGCAATTTATCGAAGGCTTGGACAAAACCTCCTTAACCGTCACCGACGAAGAATTCGAAAAGAACGTCGAAGCAGCCGTATCCGCCATTGCAGAACGCCACGCAGCAGAGGAAGCAGAATCCTCAAACTCCACCACCTTACTCCACCCCACAAACCCAACCCACAAGCGCGTCCCCTCACCCCATTACCACCATCTGTCTGAGAAAACTACCCCGCTACGTCCCGAACTTACACAAAGAAACTCCATGGAAGCTGAAACTGCTGGCCCCCGCCGCTCCACCAGTCTCAAGGAAAAGAACAGGTCAGACGACGAACAACAGCAACAGCACCAACAGCCCGAAGAAGAAAACGCCGCTGTAGCAGGCCTCCTACGAACCATCCAACGCCCCCTCAGCACAATCGGCCGTATCTTCTCCGACACCGACACTCACCCCGCATCCGCACCCACCACCTCCACGCCTAAACCCACTTCAGCATCAGCCTCAGGATCGTCACCATCATCAGACATGTTCCCCGGCCAATTCAACGAAAAAGAAATGAGCAGACGCAGCCACGAGGACGCTTCAGACGCAGCCGCCCGCCAAGCCTCGGTCGAAGCAGAGGAAGCAAGACGGATTCAGCGCAAGGAACATAGGGTTGTGGTGGAGACGCTTACGGGCATGTTTCCGCAATTGGATAGGGATGTTATCGATGATGTCGTTAGGGAGAAGGAGGGGAGAGTTGGATTGGCAGTCGATGCGTGTTTGGCGCTTGCGAATCCTTGA
>PTTG_00153.1
ATGTGCGGCATCTTCTTCGCCCTGAGTCGGGCAGCACATGTGACCCCCGACACTAACACGCGGGCATTGCTCCAGAACAGAGGACCAGACAGCACAGGCCAGCATCAAATTCTCATCGAGTCCAAAGGGGCTTCTGTCTATGCGACCTTCTTGTCGACTGTGCTTGCTTTACGCGGCAGTCGAGTCATTGAGCAGCCTCTGAAAGACGAAGCTACCGGGTCTGTTCTTTGCTGGAACGGAGAAGCATGGTCCATAGCCGGCAACGCGGTCCAAGGCAATGACTCCCAGCTCGTGTTTAGTAAGCTCCAAGAAGCATGCGTCGATGCAAGCGCGTCATCTGTACGCAATGTTGTCGAGCTACTGTCCTCGATCCGGGGTCCTTATGCTGTAGTCTTTTACGACGCGCCTAACAAACGCGTCTACTATGGCCGCGACTGCCTAGGGAGGCGATCGCTGCTTCGCAAGGCCGCTACAGATGGCACAATCGTCTTGTCCAGTGTCTGCGACAATGCGTCTGGCGAAGCATGGAATGAGGTTGAAGCTGATGGCATATATGTCATGGACCTCAACAATGTAGACACGGCATTACCGTCATTTCCTCACACGCACATACCACACCGTCGTTTGGATCAGGACGAAGGACCCGACCTTTCTTTCACTCTACCTTTCCCTGCCATGAATCGTAGCATCCCTACTCAAGCGCCGTTGGACGTCTCTATAGTAGAACGATTGTGGGCTTCTCTAGAAAAGTCATTGCAACTTCGTACACAGCACGTGCGAGAGGCGGTACCCAGCAGCGAGGCCCGAGTGGCAATTCTTTTCTCAGGAGGTCTTGACTGTACGATTCTTGCACGCATGTGCAACGACTTGCTGCCACCAAATGAACCCATAGATCTTCTCAACGTCGCCTTTGAGAACCCTCGAATTCACTCCAATCTTCAGTCTGACATGAGCCCGTACGAACTCTGCCCGGATCGCATTACTGGACGTTCATCGCATGCGGAATTGATTCAAGTATGTCCTGGCCGTGATTGGCGATTTGTGGAGGTCAACGTGCCCTATGTCGAAACTCAAGCACAACGAAAGACCGTGCTCGCATTAATGCACCCCCACAACACTGAGATGGATCTTTCTATATCGTACGCTCTATATTTTGCTTCACGTGGGGTCGGTCTCGCACGCACGTCGCGTGACAATACGGTGCAACCATACACCACCACCGCACATGTGCTATTGTCCGGGCTTGGTGCTGATGAGCTATTCGGGGGATATCAGCGACATGCTTTGGCTTTTGCTCGACGAGAATATCCTGGACTGATCGAAGAGCTGGAGCTTGACTTTAGCCGGCTAGGAAAGCGAAACCTCGGCCGGGATGATCGGGTCATCAGCGACAGTGGCAGAGAAGTACGTTTTCCGTATCTTGACGAAGACTTTATCGCACTGGTACTCTGCCTTCCAGTAACGGCCAAGTGTGACTTTGGCCTGGCGCAAGTCACCAACAGCCAAGACCCGATTGAGCTTCTTGAGCCTGGAAAGCGAGCCTTGCGATTACTGGCGTGGCAACTAGGAATGAAGCGTGTCGCCGCAGAAAAGAAACGCGCGATACAATTTGGTGCTCGTACCGCCAAGATGGAGACGGGCAAAACAAAAGGCACGCATGTGTTAAGTTAA
>PTTG_00154.1
ATGCCCTCTTCAGTTGCGGCCCAAGCAATCCAGGATGTAGGCCGTGCGGCGAATGAGGCGTTGGCACAGGCGGGTGTTACTGGTGGACAGCAGGGACAGCAGCAGGGAGAGAAAAGTGAGGCAGAGAAGGAGGCGGAGAGGAGGTACGAAGAGGCTATCGAGGAGGAGTATGCTAAAAGGGAGGGGGGTGCTTAG
>PTTG_00155.1
ATGAGCACACCCTACACCAAAGCCCTCGCCGCCATCGACGCAGCCCACGCTCTCGACCCCAATAAAGTCACGATAGACGGCACAGAAGTCCCCTACGAACTTCACTACGCCCAGAAATGTACCTCGTACCTCACTAAACGCTCCCCAACTGCCTTGGAGCCCCTCCGCCTCGCAATCCGCGCCCAACACTTCCGGCGCTGGGAAGTACCCCGATCTTCCTATCCCATGACGCGGCCCGGCTACCACGCCTGGCGCTCGTTTTTAAAAACACGACAAGCCTCCCTCGTCGAAGCCATATGTCTGGAGAGTGGCTTTAGCGCAGAAGACGCGGCGACGGTGGGGGCGTTGATACGCAAGGAGGGGCTCAAGGTGAATGAGGAGACGATGGTATTGGAGGATGTGGCGTGTTTGGTGTTCTTGGACGATCAGTTTGAGGCGTTTGAGAAGGAGCATGATGAGGAGAAGATTGTGGGGATATTGCGGAAGACGTGGGGGAAGATGAGTCAGGAGGGGAAGAGGTTGGCGGGGGAGGTAAGGATGGATGAGCGGGGGAGGGAGTTGATGGCGAAGGCGCTTGAGGGGTTGTGA
>PTTG_00156.1
ATGGAGTCTGATTGGACATTCGACCAATTCAACGAAACCGACAATTTTGATGTCTTCAACTTGGACTCTGCTGACTTTGGCACGACTGGATCTATCGGTATCGACGACACCAATTTCTTTGAGATGCTAGGTATTCCAGACGATGAATCAGCATCTCACACTCCTTGGTGGCCATCGACACTTATGGAACAGACTTCGGCCAATGTCGCCAATATTACGCAGGCCAACGAGCCCCAGTACATCAGCGACGAGGCTCACGTTGATTCTCTAATGCTTTTGGCTAAGGGTAACGAGCAACAGAGTGGTATCCAACCATTTTCTCCTGACTGCCAGCCGGATCTACCTGATATGTCTGGTTCTGGTTCACATGACTACCAGCGAGAAAACCAGATGATATCTATGGGTTTGGTTAACGTTCCGTTGAGTGTCACCGAAGCCACGGAACCGCTTAGGCATCTGCCTCCATTGGAAACGATGCCTGATGTGGCACAACTCGGGGTCAAGCGAAGACGTACATCAAACAGCCCATCCAAAACTGGGAAAAAGAAACGTCAGACACGCATCTTCATTAGCCCATTTGCACAAAGCGTTCTAAAGCAGCATTTTCAGAGCAATCCATATCCTGACGAAGCAGATCTGGCACTGTTAGCGGGGAAAACACACTTCTCCATACGGTCTGTCAAGACTTGGTTCTCCAACTACAGGGCGCGGGCTGATTATGCTTGCTCATATCCACTGGAAGATATGGGTGAGGTTGAGCATCCGCCAGGAGACGCGGGGGGGTATCCAACAGGTGCGTTGGCAATGCCTCGTGTGACAGCTGCTAGCCTCCAAGTGCTAGAGTCACAATCTCCGCCTTCCGGCAAGGACTCCATCGAAAGATTTATTACAACTCCCCCGAGCGAAGACCCTGTCAGCCCTGCCTCAATCAAGGCGACACTCGAACTGTGTGATTCATTGACATCGCAATACGATCCCCTGGCGGGTGATCAATCCGAAGGCTCAGTTCTTGCTCCAGGCCACATATCACCTTCAACCTTAGAAGGTATAACGATGAAACAGGCACCACGCACACCTAGTGTTGCGAGTTCAACCAATTCATCTAGGATCGCGTCGTGGACGCAGAAGCTGGACACCTTCTACAGCGCAACGTCAACTTCAAGAAGCCTTTAA
>PTTG_00157.1
ATGGCCCTGAATGGCACCAACCGCTATGCGCTGTTCACCAGCAAAGACGAAAATGCACAACCGCCCATTGTACCAGTTGCCGACCCTTCCAAGAACCCATTCTTGAACCAGGTTGCCGATGACTCGATCCCGTGGCAAGAAGTCAAAAAACGCGGACTCGTAGTGCAGCCGCCGCCAGTACAAGCAACATATCATCCGCCGCGCACAACAAAGGAGCGCTCCAAAACTATCGTGGCAGGCCCATTTAGCAAGCAAGACCGGATTCGCGGCATCTCCTTCTCCACAAACGAGAGCACAGAGAAAGTATACGACCCCCACGAAAACTGGTGCGGCGTCTGCTGCATCAAGTTTCCTAGCAAAAGCTCCATCATCACGCACGTCAAGCAAACACCGGAGCATCAGCACTACTGCAACCTCTGCAAGCGCGTGTTCAAGGACCGCAATGGGCTTAAGAACCATGTTGACAACTCGTATGATCACGATGTGCACTGTAACCTGTGTCTTTCGGCGTTCAAGGACGAGTGGGGACTCAAGAACCATTTCGAGAACAACTACACCGTCAACCATGAGTTTGTGTGTTTGATTTGTTTGCTAGGGTTCCGGACGGGGGCAGAGATGGATCGCCATTTGCAGACGGCGGAGACGCATACATGGTGTGCGACTTGTCAGCGGCGCTTTCGCAGTCAAGATGAGCGCGATGCGCATTGGCGGACGACGAACAGGCACAAGCACTGTCTACAACCAGGCTGTGTCTTCGATGCCCAAGACCAAGCTACCCTAACCCACCACTTAAAGCGCGACCACTTCCAATGCGAAGGCTGCAAGCGCGTACTACCCAGTCAAAACAAGCTGAACCAGCATTACGAGAGCTGTTCCTTCGCTGTCTCGTGCCCTCAATGCGGCGAGCACTGCGCTGGAAAAGCTCAGCTAGCGTTCCATCTTGAGCACTGCTACTACTGTGAAGAATGCGGCTTCCACACCCACCACGAGGGTAATTTTCACATCCACATGACCAAGCACAGCTCCGCCAACATCGCCTGCTGGGGCTGCACCACACCCATGCGCACCTACTCCAGTCTGATCAACCACCTAGAGTCCGGACGCTGCCTCAAATTAAGCGAGCCAGCTCTCCTCATGCGCTGCCTGGGTAAATGGTGGTACTCCCCCCTCTACATGGATCTGGATATGCATGCACAAATCCGCACTGGTCGTGTCGATATCATCGAGGTGCAGCAGTGGATGAACCAGGGTGTGTTGCATCCATTTGTTTGTCGTTATCCGGGTTGTGGCAAGGTTTTTGGGCATTTGAGCTCGTTGGTGCTGCATTGTGAGAGTAAGGCATGCGGGTGGAATGTTGATCGCTTGAATATGCCGGGCCTGGAGAAGGAGTTTAGGCAGTTGTGCCTGAGGAGGGATAGTGCGACGTCGTGA
>PTTG_00158.1
ATGCCACCACACCATGGCAAGAAGCAATCGAAAAACATCTCTAAGGCTGTCAGAATGGGGAAAGTTGAGAAGCCTCTCAAGCAAAAACCAAGCCCAAATCGGGAACTCAGTCAAAGGGAGCTCAAACGCGCCCTAGTTCATGCCAACGTTCTCCGCAACTACCAACATCCGGACGAGGAACTCATTGCATGGATGCGCAAGAAGGCTAGCTTGGAACCCTTGAAGCCGTCATCGCTGGTCTCGTCTTTTCAACCAGCTGCTCGAGAAGCTGTGCCATCTGAGAGTAGAACTCAGGTAGCAGTCGTGCCCACGACTATGCCCCCGGTGTCTCTTGGAAACACCGTTCCTGGGGCCTCAAATGTTCCAAAGACGTACGATTGGGAAGAAAAGGCCCAGGGGATCATCGTACGAGATAGACTTACCCTTGACAAAGATTGGTCCAAGACCACTTGGAAGCAAAAGTCTAGCAACATTGCTCGACTTAAGTTGCTGAAAGATGACGGCTATGACATTACCCCTCTTGAGGGAAAGGTGTCTGCAAGTCAGATCATCGACGCTCTCCTGACTCACATTAAAGCCCGGAAGCAACGTACGGCACCAATCCTGAGATCGGGAGCTGTGGCGTCTATCGATGAGTCAGAAAACGAATCCGAGCAACCCGAAAAGTATGGATTTCCCACTGGTGTTGCTGACGACGGTCATGGCGGTTTCATGGTTGTTCCTTTGAGTAGGGTCGTCAATAACGGTAACCTTAGTGGCAAGAACAGCCCCTCGCGAAACTTCCGTCAACAAAACCAAACTCTCGTAATGTCTCGCTTTCGCTCGAAGGAAGAGTCTTACGAAAACCAAGAGATTATCTGGGAAAAGCGCAAGCACACCCATGAGGACGACAACCAGCCTGACTGGCATGAGAAGAGGCCCCAGCTGCACTTGCATGAGATCTACGCTCAGCAAATTACATATTCTGCCCCTAAACACAATGCATCATCATGCACATGCGGTTTCTCACCGAGCAAGTTGGTACGGATCGCCACTTCTGAGCAGGTAGAGAAGGCTTTCAAAGTGCAAGCCTTTGAACTCGTCAAGTGGCGAGCTTCTCGCGGCATCTTCGCGGCATCACGAGAAGCGCGTAGAGTCTTTCGGTCCTGCGTAATCCCCTCTGATGAGCGATCGCCTTCTGCACCAAAACTCTTCGTCGATCCTAGAAAGCCGGCCAAGCCCTGCCGAATTGTGTTCACCGAACACTACGCACCTGCCTTTCAACCCTCTGGATCGCATGTCTACATGGGCTCGATAGGACTCGATTACATCAGGGAGGAAATCAAATACCTCTCGTATAATCGTGGAAAAGACGGGAGTTATCAGATCCGCGACCATGAGCAGCGTGAGGATCAGGAAGGCGACACCGTCATGGGACATGTTGATTGGCGCGAGGAGCCATTTAGACATGACATTCACCTATCATCCAACGGTGAACATGTTGCAATTATCGACGGGGAGCCACGCGCGCTTGTGGGTCTACTGAACCACCTCAGTAAGAACGAGCTGATGCACCTTGGGCGCTGGAATTATGGTGACATCAAGAAAGATGTTGAACACGGTCGGGATCCTGAGATGAAGGTACTTCACAACGATTCTCTGCCTTTGAATCTTAGCAAAGCTACAGATTCTGCTTTGAAGCAGATTGGGGGGATGTTGAAGGCGATCCAGGATACGGGTGGACTGGAGGTCCGGGTTGGTGTGGTACACCAGTGGAAGAGATAA
>PTTG_00174.1
ATGCGGTTAGTTCTCCACCTGCTCGAGCCTTCAGCAGAGTTCGCGCACCTATACCACAACCGTGAGCTGCACCCAACAGACGTCGGCGTTGAGATGCTGTTCGCGCGCTTCGCATGGACGTTGTTCCCACTACTGGAACCTTTCCTTTCGTGTAACCAGGACCGCCGCTTGACTGTTCACACCACTTCCCACGACCACATTCTCGATCGTGGATACTTTACAGCCGCGGCATGTGAACGGTTCTCCATGTCGTCAAATAGGATGCGGTCGGTAAGCCCCAAAAAACGCAAACCGGATGAGGGCGCGATCGACAGCAATGGTGTTGACGAGATTGATGTCCGTAGGCCCATCCAACCTTCAGATGACACAAACACATCTTCTTTTGCACCAAATCTCCGAAAACGATCGATCGGATGCATAGATCACGAACCACCTACGCCTTGTCAAACGCCTGGAAGCAATAAACGACGGAAAGCGTCATCGCCAACCTCACCAACCGAATGCTCTACCCATTCCCATGACGATGCAGAAGAATCATGTATAGTGGTATCTCATACCTCACAATTAGCACAACAGTGGCTGGAAAAAGAACGTAAACGCTCCGATCCCGAACAGACTTGGAAAAAGGATATGCTCTGGTTACAAGAGGTGTGGGCCGGCAAGAGCTTGGACAGCCATGAACTTCCGCGGTTTTGGAGTCTGGTTGGGTATGAAGTGAGGGATACTGGATCTGACGATTTGCTAGCAGGAGATGAGCCCGCATCAGATATCACTTACACTAAAACGCAATCTTGA
>PTTG_00180.1
ATGAAGCTTACCATCTTTTTCGTGGCTGCGGCGTGTCTATTGACTGCAAGCGCAACTGCCATCACTGCCCCCACCACTTCACTCTCAGTCGCGCGCGAAGACACCGTCAACATTCCGGCTACAGAGGAGGGTGCAGCCATCTCCGTCAACAAAGACGAACACGAGCCGAATCACAACATCCACATGGCCATTGGAGGCTTCCCCGGCGGCTCAGTCTGTAGTGTTTATACCTGCAACTACGGCGTGGACAGTTGCGTGGACATGTGTGGTAATGGCCCTCAGTGCAAGCCTTACTGCGAGTGCAAGTTGCACAGCAATCCCAAGTCACTCTGCCGGGTTCAGGGCTGCATCAAGGCTCCCAAGAACTGCGACGAGTACGACATCAAGAAGCGTGACATCGACGACAAGGCCGTGATTGCCAGCTTGGGCAAATACCTTCATGAAGGTGGATGA
>PTTG_00181.1
ATGGCACGAATTACGGCGGCCGGAGCAACAGACGGATCCGCAAGATCGCCTCGAGCATCTGTCGCGCGAACCCAGCGCCACAGCGGGCCTCCTCCACTTTCCGCCAGACCCCTCGCCCATTTACAAAAACGGCGGCAAAAGACAAACGAAAGCCAGCGCCAGCGCCAGCCCGTTTCCAGCTCATTGGCAACATGTGAAGCCCTGGCGTGCCGATCGAGGACCACTTCTCTACCACAATCTGCCGTGCTCTCAAACCCCATAGTCATGGCCTCGTCGACCCAATACAAGTCATCCGACGCTATCAGTATGCACATCCAACAGGACAGCGCCGTGCACTTGCACGACGCCTCGCAATCCCCAGATTCGCAACCAGGCCCCGTCTCTCAAAATACGTCATTCAAATCCGAGCCCTCGTCGTTGGAGAGTGGGCAGGACCAAGGCTTTTCGTCCGACTCGGGTTTTGATAGCGGGAGCCTTCTCGGCGATGAAACCGACTCGCTGGCCTCGTCAATCCTCAACCACCGCATGGAGAATGGGCGGCAGTACCATGCCTACCGAGACGGGTCCTACTGGGGACCCAACGACGAGCTGGCCAAGGAGATATTGGACTTTGCCCACCACATGTACCTCTTGACCCTCGACCAGAAGTTGCATCTTGCACCTTTGCAGAACCCCCAGACAATCTTGGACTGCGGCACGGGGACTGGCATCTGGGCCATTGACATGGCTGACCAGTACCCATCCGCGACCGTCACCGGCACTGATCTCTCCCCAATACAACCAGAGTGGGTGCCACCTAACTGTCATTTCGAGATTGACGACGTGTCCCAGGACTGGACATTTCCGCCCAACCACTTCGACTTTATACATATCCGCGAGCTTTTCGGTTGTATTCCAGATTGGGACTTCTTCTTTGCACAAGCATATCAACACACCAAACCTGGAGGTTGGATCGAGATTGTCGAACACTCTGTGTGTCCTATATCCGATGATGAAAGTATGGGGCCGGACCATTTCTATCATACGTGGGGCAAGGTCGTGGTCGAGATGGGCGACAGGTTTGGCAAGACTTTTACCATCTGGGAGGAGAGTGCGGAGCGATTGAGAAGATCTGGTTTTGTCGACGTTACCGTAGTCGACTACAAGTGGCCTATGAACGGCTGGCCGACTGATAAGAGACTGAAGAACATTGGTAGATGGAATCAATTGAGGTTGATGGACGGTGTGGAAGGCTTCATGCTGCGCTTACTGACCCAAGTCGGCGGGTGGTCCATTGCACGAGCACAGTTACATTTGGCGCAGATGCGTAAAGAGCTGAAAAGCTACCGGGCCCATGCCTATCTCCCAGGGACGGTCGTCTACGCTCGAAAGCCATTCGTGACACGGTGA
>PTTG_00182.1
ATGGAAAAATCAACTTCAACTGCCGGTGGCACAGCAGCCACGCCGCCGCCGCATCTGCCCGTGCTCATCATTGGCTCTGGCACCACTGGCCTCGCCCTCGCACAGGGCCTGCGCAAGGCCGGCATCGCATGTATCGTGTTCGAAAAAAACAGCGCAAAACATGGCGGCCGAGACTGGAACATGGGCCTTCACTGGGGCGTCTCCGCTCTAAAGGCTCTCATGCCTGACGGCTGGTGGGACCGCATCCAGAGCGTCCAGGTCGACCCAAACGTGCCAACAAAAGAGCTGGATACCATACGATGGTTGCAAGGAGATACTGGCGAGCTTGTCATGTCTTTTGACCTTGGCCCATTTTATCGCTTGCGGAGGAGCAAGCTGCGGGACTTGCTCTCACAGGGCCTCGACATGCAGTACGATAAGCGCCTACAGGACATTTCATATGCAAAACATGGCCAGTCCGTCACCGCCCATTTCGCCGACGGATCCGCCATTACTGGAAGCATGTTGGTGAGCGCCGACGGCGCTCGCTCCTCAACGCGCCAGATGCTGCTGGGCCGCGAGCTGGGCACCCTCAACCACCTACCATACGCCGCTACCTTTATCCAGAGCAAATTTACTGTCGAGCAGGCTTTGTATCTCAGGTCATTTCATCCGCTATACCTAGGCTGTGTACATCCAAACAACAAATTTGCCTTCTTTGGAATGCATGACGCGTCCAACGCCGAGGACCCTTCGTCTTGGACTTTTTTCTTCTACATCTCATGGCAGAGTAGCCTGGATGAGCAGGAAGCAACCAAAGACTGGTCGCCTTCCCAACGACTGAAGCAGCAAAAGGAATTTGCAAAAGCCTTCTGCGACCCCTGGAAGAGTGCGCTCGAATGGACACCAGAAGATACACCAGTATGGTATCTTGGCATGAAAGACTGGGATCCTGCCTTGCCTGGCCATCGCTGGGACAATCATAATGGTCTTGTTACCATGGTCGGAGACGCCGTTCATCCCATGACATTTCAGCGTGGCCAGGGTCTCAACCATGCCGTGACCGACGCGGAGAAGCTTTGTAGAGCAATCACTAGAATTAGGGCGGGTGAAGATAGACGAGCTATGCTAGATGCGTTTGAGGATGAGATGATCACACGTGGAGGGACAGAGGTCAGGGAGGGCACTGCGAATACGGTGAGACTACACGATTGGGAGCGCGTCAGGGAAAGTCCTCTCTTCAAAAATGGCATGAATAAGGTGGATGCTTGA
>PTTG_00183.1
ATGACCTCTCCAAATGAATTCCATGGTTGGTTGGGCCACGACAAGACAGCCGCACAAGGAAATATGACATGGTCCACTTTTCAACCTAAACCCTTCAATGATATCGATGTCGACATCAAGGTATCCCACTGTGGCATCTGCGGCAGTGACATTCACACGCTACGGTCGGGATGGGGCGCAACCCATTATCCTATCTGCGTCGGACACGAGATTGTCGGGAATATTGTGAGGGTCGGAGACAATGTGGAACACCTCGCACTAGGTGAGAGGGTAGGTGTCGGCGCGCAAGCCTTCAGCTGTCTCATGGAAGATTGTGACGAGTGTAGCGCTGGTCTGGAACAACATTGTCCGAAGATGGTGGGCACATATGGTTCGAAATATCCAGATGGCAGCTGGAGCATGGGCGGCTACGCAGACCATATTCGCGTGCCAGCTCACTTTGCTATCAAAATCCCATCAGGATTGAGAAGCGAAGATGCAGCCCCTATGATGTGCGGAGGCATCACCGTGTATTCGCCTCTGAAGAAAAATGGGGCTGGCCCGGGTAAGAGGGTCGGCATCGTGGGCTTGGGTGGGCTTGGCCATTTTGGTGTCTTGTTCGCAAAAGCATTGGGCTGTGACAAGATCGTAGCCATCAGCCGGCGGAGAAACAAGGCCGACGACGCCAAGGCTATGGGTGCCACGGAATATATCGCGACATCGGAAGACGAGAAGTGGGCACGTAAACATTCTCGGACCCTCGATATTATCATTAGCACCGTCTCTTCTCCAGATATGCCTCTTCAGTCCTACCTACGACTTTTGCGCACAGGTGGCGTCTTTATCCAGGTCGGTGCGCCGGAGGACAAGCTACCACAGATCGCCGCGTTCGGCCTCATTGCGAAAGGCTGTAAGATAGGAGGCAGTCAAATCGGCAGCCCGAAGGAGATTGACGAGATGCTCAAGTTTGCGGCGAAGAATGGAGTGAAGCCATGGGTCCAGAAGAAAAACATGAAAGACGCTAACAAGGCGGTCGTCGATATGGAGGATGGCCATGCGCGATATCGGTACGTGCTTGTACATACGGATATGGCCGATAGAGCGAGAATGTAA
>PTTG_00184.1
ATGTCTTGGCTTATCAAAAGGCCCCCAAAGGCATTCATCGCCGGTATGAACCTGACGCGAGAGAAGGCACAGAACCTAGTCAATATATGCCAGTGGCTCGAAGATGATCTACACCAGCAAAACGCCGAAATCAGTGTCTTCCCAAGCATAATGGGAAATGAGTCCTTCCGTGCGCTAAGCCATATGCAACAGCGCCATTCTCAGATAACTAAACGAATCGGCGATCTATATCTCTGCATCCCTACATCGGCAGAGCCATGGCTAAGGGAGTTGGACGATGCAAAGGCTACCATGGCTCGCAAAGTCAAGCTCTGTAATAAAGAGTCTCAACCTTGTGTGCTAGGATGGAAACAGGCTGCGAAGCAATACTGGCCACTTATTGCAGAGATATATGCACTGATCCTTGAGCTTCTTGGTCGTCTCAAGCAAGAGCTACGCACCTCACTGGAAGACGAAAAGACATGGACAGAAACCAAGGCAAACAAACTCGTACGACGGGCCAGTGTCAAGTCTACTCTGAGTCACAGCTCCAACTCAGAGGTGAAACGTGTTCGCTTTGAGAAGAAGGTCACAGGGCTATATTATGACATTGCGGAAGCATCGCACGAAGACGATGAAGATCATGTCGTCCATGCTGCTGCGCGTAAAAGCAACGAGTTTACCAAGAACCTGAAGACAGACAAGAAGGATACTGCGGGCAAGTACAAACGGCGAGCTTTATCTAACAGTGCGACTCGCCGAGGATTAGTGCATTCGACGACGGAGGTGGCACAAGGAGAGGTCTACGAGGATACACCCCAGGATTTCGTCGCATGA
>PTTG_00197.1
ATGCTACTGGTCGATCGTTCTCCACGCACGGCCCGCGCAGGTGTTGGCGGTTCCTCGGTCGTCGGACCTGAATGGCCGTTGTCCTGCGTCCTGCGCCTCTCTGGTGCTCAGAGCCCAGCTGGGAGCGGCTCATGCACCTGCACGCTCAAACGTCTCAAGCGGACCGACAGGGGCTTTGACCAGTCGACCAGACGGCCACGCTCAGTCTTGCCTGCCTTGTGCAAAAAAGCACTGGGCCAAATCTCGCCGTACCCGGCCGTCACTCGTCCTGGACACGCACACGCAGACGGCTTCACCCCCAGCCATGGACATGCAAACTACCTCGACCGCGCTCCGTCCTTCCTAAACCACCCAGCACCTTGCTCCGAAAAAGAACAAGAGGTGGGAGGGGTCCAGGGCTCGACTGGACAGAAGCTTAATCCCCCACGGGAGTTACACCGGGGCTATGTCATACGAACAGAGCCAGCCGGTCCCAATCTGTGA
>PTTG_00233.1
ATGCTTGCCTCACTTCACACCCAGCTTACTGCAACAAGCCAGACCAGCGGTGTGAAAAGAAGACTTGCTGCGGCGCGAGCCCCGTCTCCGTTCCTCCCACCCATCCCCTCCCCTACCTCCTCTAACCCCAAGCGCTCAAACCCCCATCTAGCGTACCGTACGCACATGTTGCCCAACACCCATCCACCCACCCCCCTCCAGCTTACGAACAAATCAGGTCTAGCGCCCAACGGAGGCGTTATCCATGTCCGTGGGTAG
>PTTG_00260.1
ATGTCTGGCCCTTTCCGCTTCAACCAGGAAGAAGCCCGGTCGCCGCTCGACCGGAGCGCCTCTCCTTTCACCTCCGGCCAACCCGTGTCCTTCAAGACCAATGTTAATCGCTCCAAGACGAAGAAATGGGTGCAAGCAAAGAAGAACGCCTACGATGGCGATGATTGGGGTGAATATGACGAGTATGATGAATATGGCGTCAATCGGGAGCCAGAGCAGCAGGCCCAGACACCAGCACAGCGATACTACGCACAGCGCACCGAGCAGCCGTCGCGGAGCTTTACCGATCCCTCTCAGCAGGCGCCCCTCCCCAGGGGCCGACGAAATTCCTTTGAACATGGAGAGGAACAGCGTGCCTTTTCTTCGACTATACCGTCTGCGCATCCGGGACATGCGCCGCTTCATGTAGACACCCAGGGACATGCAAGCAGCAGCAGTAACAACCAAGGTCGCGATGATAATGACACCAGGAGTGACTTCAGCCCGTCTGCCTTGCCACCGCCGCTTCAGACGCGTATCTCACAGGTCCCTGCTGACTTTAATACGACCGCCAATACCCAATTCCCTCCACGGAAGAGCAGCATAGGCGCAGGAGCGTCCCCAATTGCTACTTCCCCACAATCACGCAAAGGCAGCCAGACTGACAAGCCGCTGCCTTTTATTAGACCAGCGGAAATATACAAGCGCCACCAGGAAGAGCAGACACGCGCATCGTTGGACTCAGGGCGGCCAAGTATTGATTCTCTCACTTCCCCGCTACCCCACGATGCAGCATCACCACACGACGACGGCAAGTCGTTGCAGCCCATGGAAACAGTCGCGGAGCGCAAGAGTGAGTACTTGCCCGATTTTGATGCTGCATCTCTGCCAGCAGATAAGCAAGCAGATAAACCACCATCCCAACAGCCGGATGACGAGGGTTTGCGCTCTGTTGTTGACCAAGCATTCACTCGCACTGATGAATCACGCTCGGTTCCGCCAACGCCCATATCAAACGATTCGGGCTCGGACTTGTTGCGAAGCAATACTGGTAGTACCTCTGGAATTAGTCCAATCATGAGTCGCGTACCCAGCTCTGCAACGTCAGCACTGAAAGCCCGCAACCAGGCCGAAGGTAGTACACCCGCAATTGCAGAAGAGCCTAGCGAGGCGACGACACCTGTTACCCAGCCAACGTCCGCGATCGCCATTGAACCTATGCACCGCGTTCTGCGAAAACCCTCACCTGGCCACTCTCGCAACTTTTCAAGCTCATCAACCCCCCGCAGTGGTCTAGCTACCCCGACACGTGGCGACAGTCCGGCCCGGTCACCAGTCCTGACGCCCAGCGAAGACGTACCGGAACCAGTATCCGCCCTGGTTACAACGGAAAGCAACGATTCGTCTGAAGCAATGGAGGGTGGTCTCAAAGGCCCATCTGCTGCGTATGCTGCCCGTGAGGCAGATATTGCCACTGCCGCAAGAAAGGGCTCCGATGCTGGAGCTTCCGAGTTGGGCGCAGCAGAGCGTCAGTCACAGAACACCTTTCTGGATTCGCACAATGCGCAATCTCCCATCGAAGACGTTCTACCACGCGATCGCTCAGAGTCGCCAAGCAAAGGTCGTGTACAGGCATTAGCTGGCAAATTCGGAGAGGTCGCCTCTTCGAGACGTGGGTCCACACAGTCAATCCGTTCAAGAAACAGCGTTCAATCGTGGGAACGAAGTCGTGACAACTCTCGTTCAGCGTCACCAACGAAAGCTAGCCATAGCAAGCCCAGTAGTCCTGTTAAAGAGTTTCGCCCCCATCTTCCTGGACAGTGGGAATCATACGCTACCACGGCCATGACACCATCAGAACACGGAGAGCAGGAGCGAGAGTTGAACCGCTCGAGCAACGATCTGACATCTCTCGATAAGCCTGACCTCACATCCACAACGCCCAAGCCGTCAGTTGCTGGAATCACTAACACAGAGACGGACACATCTGACCCGATCTCTGCGCTCAAAGACGTCGGGGCTGCGACTGTGGGTGCAGATGAAAGCACATTAGACAGTCAACAGGAGAAGAAACGCAGTCTATATCTACCCAGGCCCCTCAGCTACCGCACATTGAACTCTTCTCCAAGCGCCCCGCCAAGTCCTCACGCCAAGGATACGCCAGAGTCTGAATTTCTACCACCTGCGCCATTGGAAGACAAGCCCTCGCAAACTCTCAACAACCAACCGCAACGGCCAACTCTTGATCCTCAATTAAGCACTGAGCCGTCAGCCGAGGACGAAGAAAGTGACCGTCTACGGAAAGAGATTGTCGCGAGTCTCAGCCCGTTCGGGACCTCAGAATCCCTGGCAAATGAAGCCAACCGTAGCTCACTCCAAGCAGGCAGTCCTGGGCCCAACCGCGCTAGTTCTATACTGCCCAGTGAGTACGAAACGTACTGGGCATCGGAAGATCGCGCTTCTCGGCAGTCATTTCAGGACGCCGAGGGCAACGCCCAGGGTGAATTACCAGCAGCAACTGTCACCTTTCTTCCACAATCGGATGAACCAACGAAACCCGTCATAAACAGTCGCTTTAGTTGGGAAGTAAGCAACCCGCAGCTGCCAGCGCCAAATGAGCAAGCTCAAAATGCAACCAAAACACCCTCCCCCGCGATGGAACGGGGTCCAGAACTGGAACATGAGTCACACCCTGAAGGGATTCCCGACTCATACTTTGGGCCAGGTCATGCGCTCGCAGTCATCAAGCCTGAGCCTGTCGCCGAACCTAATAGACCGGCGCCTTCTCCGCCTGTAGACCCTATACCCGTGGCGCCCAGCCCCACTAGAGAGCAGACACATTCGCCTGGTCTTCACGTTGTCAATACCGAATTCAATCAAGAAGCCGTGGATATACCTCCACGTCTTAGCGCGGATGACCGTCAACCCAAGGAGTCCAGCCTTGGTGAAAAACAACAATCTTCAGAACAGCCTGCGGACGTATCCCCTCTCGAAGCACCCAAGACTCCAACCGTGACACAGGAGGTTTCGGCAAAGTCGCCAACCTCGGACAAGCCTCTAGGCGCTCGTGAGATTGCAACATTGAATTCAGCGTCGGAGCGAATTGAAACCTACAACAAGACACGCGACTATTGGGCGACAGCTGATCATGGGCTTGGCAGTTGGTTGGCTTCTACTCTCGAGGCACACCCCGAGCTAGCCACTCAGACGTACCCAGTGCAGCGAGTGCCTACGTCGTCGATACGGCATAGACACACTGGCTCTCTTCTGTTTGGGAAACTTGCCGGTTCTAGCAGCAACGATGTGGGGGCTGAACAGCATGCGAGTGTCAGCGCACCTGTCCCAACTTCTCCTGCCGCTGCGGCGCCGTCTAGCTCAGGATTCGGCGGGCGAATTGCCAACCAGCAAATGCAACTCAAGGGCAAGGATCTGCTCCATACCGCTAATGTACTGAGCGGAAAGGGCATGACCAGCGCCAAGGGCTTCTTTGCTAAAGGCAAGAGCCGGTTTGGCCGCGAAAAGGTAGACAAATGA
>PTTG_00267.1
ATGAATCAGCTAGAGAGATGGCATCGTGGTGGGCATCGTGATGATGAGTGGCCACCCCTTCCTCCAAAGGCATTTGTTCGAGGAAATGAGTCATCTATCGAGACTGATCCAAAATGCATCGAAGACGTTAAGATCGGAGATTTCGATACCGCATATCCTCCGCAAGAGACTATATCGCTGCAGGATCACGCGGTCCCGATGCAGGTGCCCCAAGACTGGGGGGACGAATTGCTCCGATGGATCTATATGACAACAACTTCTGGAGCTCCCTTTCCAATCGGCACATTCGGTATGAGCAACAGTGAGCACAAAGGAAACTGTACCGCAATCTTTAGTCTAAGCAAAGAAGACTTGTCCTCACTACCTGCAACGAAGGTTTTTGTACCAATGTGCGAGCTCGATTACGAATATCAGGGCGAGCAATTCATCGCTGGACCAGCTTCAACAACATTTTGGCGGGTACGGAAAGCCATAAATCAAGCTTCTTTGAAACATACCATTGAAAAGGCAAAGGAACAGGTTCGGAAAACGAGCTGCCAGTATGTACACGATCAGGAGGTACTAACGATATTGCCTGCGAGAACGGAAAGCAACTTAGGGATCTGGTCGCCCCTGCTATCCACTCATGGCACTCTGGACATTAGCGAACACACAGCGCCAGATATCATTACCCATCTCGGCGACAATGGTCCGTACTATCTGTTTAGTTAA
>PTTG_00268.1
ATGAATTGCTCCACAACCGTACCTAACCTACTCAGTGGAGGAACACGCGGATGGGTCGGTCAGTCTGATGATCGCGGCACGCTAGACATTGTGGTTTCCAGTTCCATCACGATTTTTCTCTGCATATGGACCACGGTTTGCGTCAATGTTCCCTCTCCTGAGCATGGTGTATGGGCTATATTCCGCGATCGATGGCACATGTTCTGTCTTGGTCTTCTAGGGCCCGAGTTCACCGTGTTGCTTGCCATTGGGCAGTATTGCAGTGCAAGGGCATCAGTAAGGCAGTTCAAGGCGAAATACAACAACTGGACGGTCAAGCACGGCTTCTTCGCCGACATGGGAGGCGTTCATTTGCAGGTGGAGAACCTCAAGAGTTTTCCCATAACGTCCAAGCAACTCTACTTCCTTGCCGAACACGACTTCATCTCGTACCCACACATCACGACGACAATGATAAACGACAAAAACAAGAGCGATGGGCTCGCAAGGCTTATCGCGAGTCTCCAAATATTATGGTTTACGCTGAGCACAATCAGCCGTCCCATCAAGGGATATGCGACAACAACGCTTGAGATAACAACACTTGCATACATCTTCTGTGCTTGGGCAAGCATGTTCTTCTGGAGGTGTAAACCGATGGACGTCCAGGATCCTATCATGGTGCAATGCAAAGTTCCGCTCGCAGCAATCGTGGATCGCCACGGGCGTAGTGCGGCTGAACATTTCCATCTTACTCCGCTCGATTTCATCGATCGGCAAGAGTGGATAGGCAGCAAGCTTTGGACTTACTATGTCAGTCTACTCCGCAAGATGAAGATCATCTACGTCTATGAGAAAGAGCTTCCTGCTCGGCACTTCTCATCGTTCAATTTCATGGCCCCCGATAAGCCATTCGTTATCCTTATACTCATGATCGCCTGTACATACTCGGCTATATTCCTAGCGGCTTGGAATCTCCATTTCCCTACAGACCTTGAGAGGCTCCTATGGCGGGTATGCACTGCCGGGACCATGGGCATTGTAGTATTCGGTGGTGTCTTCGAAGTCATAGGCATACTAATCGAACTTCACCGACGTCGTCCATTCCTCCCGGATACTGAATCAAACTCAGAACATCAACTACATGAAATACCGGTGCCAGTTCGAAGCCATCCTCTTGTGGTGGAGCCAAAAACAAAATGGCAATTGCTCCTACAAAATGCACGGAACAAGACAGAGGACAAAGACCCCTACTTCGACATTCACCTTCGGTCCCTTCTGGTGACAACTCCGCTTTGTGCATTGTATTGCTTGTTTAGAGCATACATTATAGTTGCGGATATAATCACATTAAGAGAACTTCCTGCTAGCGCGTTTATGGCTATCCAATGGTCTACATATATACCACATATCTAG
>PTTG_00269.1
ATGCCGCCTAATGCGAAGCCTGACGAGCGCCGCACTTTCCGTCGTCGATATGTGGGTGCATTGTTTGTCTTGCTGGCTTCCATTCTGATTGGTTTGATCGCGAGCACCGACGGCTCTGAACCATCCGTCGAAGCTTACTATGGCTCACTCGAATCGCGTCTCGGATACTGGCTCGTCCTCGGTAATGCAAGGCATTGCGGATTGTATGCGAAAGGACAGCTGTCACCCTTTCCCATATCCAAAGCTCAGCGAGCCATGGAAGATAAACTATACACGAGGCTGGGCCTCAAGCCAGGTGACCGAGTCCTCGATGCTGGTGCCGGCTCAGGATACGTCGCCATGACCATGGCGAGACACGGCCTCAATGTGCAGGCTATCGACATCACGCCGCACCACGTCGCTGATGCAAAGAAGAATGTTGTGAAATACGGCCTACAGGACAGGATCAAAGTCGACTATGCCAACTACCATGACCTGAGTCAGTTTCCTGATGAATCATTTGACGGCATTTACACCATGGAGACCTTTGTTCACGCCGACGACCCAATCAAGGTTCTCAACAACTTTAAGCGACTCCTCAAGCCAGGCGGTGTCGTGGTTCTACACGAAGCTGATTTCAGTCGTAATTCGGAAAAACTGCAAGATGTGCTGCGACTTTCTCACTGTCAAAACACACTTCCAAAGGGTGGCTACGAAGAGCTCATGAAAGTGGCCGGATTCAAAGACTTTTCCCTCGAAGACCTGACTGATGAGGTGCTGCCTATGTGGAGACTCTTTGGTGTCTTAGGCTACGTGCCTTACCAGATCTTCAAACTGGTTGGGATACAAGACCGTTTCATCAACGTCATGGCTGGTGTGGAAGCGTGGTTGAATTGGGGGGACGGACGTTACATCTCAGTTAGAGCCGTGAAACCTTGA
>PTTG_00270.1
ATGCCTATGGAGAAGCGCTTATTAGAGTACCCCGAGGTGCCCAAGGTCACCAAAGACAAGATTCCCGTAGAAGGAGACACTTTTAGCGAAACATCGCAGGCTCAACTCACTCTACCCTTCACCGCCATCTTCTCTCCCACCGATCGGAGCTGTCTGGACAACATTTCTGATCCTTTTGTTACACTCAGCAAGCGCAGTGCGTGGATTGTGGCCAGCGCACACGTCAATGACAGCAGAGGCCAGATCACCGTAAAGACTACAGTCACGAGAGGTATATCAAAGTCGCAAGCAGAAGAGATAACAAACTCAGCTGGCGTGGAAGTCTCAGCCTCGTATGGTATCGGAGGTTTCAGTATGGGCGTCAGTCTCAACTACCAATTTACATCGACAAAATCCTCGTCGTACACCGAATACCAGGAGAGCACTCGAGAGCAAACGTACACAATCCCGGAGTATCATGCGACTGTGTTCTTCATCAGACACATGTGGCTCAAGGCGCACCGCAGTAATGGGACTAGTGAACTATGTGAGATTGGCTTCAATGCTAATGAGGACATCCACCTCGTTGGAGTCGACCTTGATAGGCCGTCGTAA
>PTTG_00278.1
ATGTCTACAGACTACTTTTCGGATCAGGAGTATACTAGCAACCAACCGCTTCCCACTCCTGCTGGCACTCCATACAGTTCTCTATCGCGGCGGAATTCAAGATACGACGGTCCGGGCAGTGATGTCGCAAGTTCACCCCCTCCCCTTCCCCCGGACCCATGCTTCACCAGCTCAGACGATTTCGCCAATGACGAGAACATTTCTATTCTCGACCCGCGAAGATTCACCCCTACCTTGCACGCGAACCTAGTCTCTGAGATCCTGAACCTTCGTCGGGAGCTTGACTCGAAACATCGATTCATTGACGACCTGGAGTCCAACTTACAAGCTACACGGACCGATAACGATGCCCTCACAAAACAGCTATCGGCGGCTGCCAAAGAGAATAAGCAAGTGAAACGCCAACTGCAGCACTTTGAGAATGAAACACTTGCTGCCCTGGAAGAAATTGCGGAAGAGAGGGATAAGAGCAAGGCAGTCAATGCTGACCTGCGGGAGAAGCTTGCGGCAGCAGAAAAGAGGACGCGCACCCAGGACGATGACTCTACAAAGGTGCACGACATGTGGGCTCGCGAAAAAGATCAGTGGGCTGGAGAGAAGCGGGTATTGGAGCGTCGCGTCCATGTGTCTGAGACGCGCCTGAAGATGCTACTAGAAGAGATTGCCGCGCACGAAGCTGCCAACGAAGAGGCAGGCCTCATAAGTGACGCAGACGGCCAGGCCGCTGACAATGTACCTGAAAGCGATGCAGGCAGTATCCGTTCTTCCCCGCAGCGGTCACCACAACGAAGATCGTCCACTCGTCTAACCCGTCATTCGAGAAACCAAAGCAACAGCAGCTACAAAAGTATTGGACGCAACTACCGCATGTCTTTGTTGAGCTTCGACGGACACAACCGGGGCAACGGCATAAGCCTTGCCGACGAGTTGATATTCGATGAGGTTGATGAGGAAGAGGAGGAGCTCTTGGATCTGGAGCTCGATTCTGATGACTTCCCCGAGAACGAAATGCGTGCGCGAAGACAACTCGAATCTCGCCAGTCAACAATGCTGCCAGACGAAAAGGCCAAACGCATCCTGGGATTGAGCAGCGAGCCACAGCAGTTCAGCCCCACGATAATGGAAGAAAACGAACCTCGCAAGCAGTCTCACGAGACTGGCAAGTCATCGGTTACTCTGACGCAGCGGGAAATCAACCTCATATGGCCGCCAACACGACCAATCTACATCGACACTGGTGTGCAACCGTCGCCTCCAGCGTCGCCTACGAAGCCAACTTTTGTGGAAGCTGCATGCCAAACAGTCGAGCCTCCCGCCCAGGCCAAATCCAACGATGTGCCATCTACTGCTGCGGAGATTGAAGCAAACCAGAGCCGAAAGCGTGTCTCAGTTCCCTTGAACGCCAGTCCTCTATCTCAGGCCAATGCTGGAACCAGCATGATGACTTCAAGCTCTGTGCAGACAGTTGACCGGCCTCTGAGTCCACCACCGACACCCAAGATCCCTGTTCCATCAGAAACCAGCGAGTTCCCTCAAACTGAGTTGGTGTCAATAGCCACGCAGACAGACGCCCCGCCTGAGCCGAAGCCTGAGCTACCCAAACGAGCTTCACCGCCAGCCCCGATTACGATTCCGTCAATTGCCATCCATGCTCCCACGTCTGCCCCTTCGTCTCCTCGAGCACCCATTCTTCCACCATGCACCAAGACTGTGTCGACACAAACGAGCGGGGATTTGATTGTGACGATGCGCTCAGCTTCCATGCAAACCGAGCCCATCCGGATCGACCAGAGACCTGTCAAGCTTCCTGCACATCTCCTTCCTTCTGCCATCTCCTCGAACCCTGGAACGCCTGAAACCAAGGGGAAGAAAGACTTGGACAACTCTCCTGTAAGCGACACAGAAAAGTCTACTTTGGCCACGTCGGCTCGTCAAGACCTGATGAGTCGTCTTGTTGAGAAGGCTGGTGGCACGAAGATTGAGAATCGATACCCTGGAAACAATGACAACGGTCCTTTGTCACGCAAACTCCACGCAGACATACTCAGCCGCCCATTCCGAACAAGCAGTCTTTTTGCTGGCTTCGATGGCCCATCTTCTGATGAGGAAGAAGACGATGGCGAAATGAGCGACGGTGATTACAGGGGCTCGCAATTCTCGACTCCCATGCTTTCCTCGCGCAACGCAAAGAGCGGACGACCTGTGAACCCTCCAACGCCTGTACCAGAAGACAAGGAGCCCATGCCCAGGCCCTCGATGGACTCTGTCAACTCGATGGCGTCTAAGCGTAGCTCCATGGAAAAGCCAGCCAGAGTTGGCAAACCGCACCGCAACTCAATCGGTCGCCAGCCTAGCATCCGACGATCTGCCATGATTCAGAGCAGCACGGCAGCCCATATCCGCTCTCGCAGTCCAAGTATTGGCAGCCTGGGTTCTGGCAACTACATTCCCAGGCCGCCCTTCCCCGTGCCCACTCGATCAAGCTCGCGCAACAAGCCAGTAAGCAAGAGTGAGGGATCGCAAAGCCCCACGCCTCGCAACAGCGGCTCCTACCCTGGCCGCCGTCCATATGGCGTAAAGCACCAGCGCAAGGATAGCATACGCAAGGTGCGATCTGCTGCTCCCGTTACCAGGGCTTCTCGTCCCCGCAGCAGGTCCCCCACACTTCCTGCCACCCCGAGCAACGCCGATACATACTCGATCCCGCCGCTACCCAGCGATATCATCAGCGCGAGCGGCTACCGTCATCGCCATCAAATGTCCACTGCTACAGCAGCTACTGGCCAGTCTGGTACTAGCACCTCGATCAGTCAGACCAGTGTTGTCGATGCAATTGCGGCAGCCATGATTGGCGAGTTCATGTGGAAGTACGTCCGCAAGAGGAAGGCCTTTGGTGGCCCCGAGTCGCCAGCAGATGCTCGTGCGGCGGAGGAAGCTTCTCTCGCCAACCATGGTGTCCGACACAGGCGCTGGGTATGGATTTCGCCATATGAGCGAGCAATTCTCTGGAGCAGCAAGCAACCAACAACCGGCTCTGCATTGATGGGCAAGAGTGGTCGCAAACTCATCATTCAATCTGTCCTCGATGTTGCCGACACCTGTCCTCCACCGAAGAACGAGACACTCTTCAACCGCTCCATCCTCATCCTTACCCCTGCGCGCGCTCTCAAATTCACCACTACATCACGCGACCGTCATTACCTGTGGTTGACTGCACTTTCCTTCCTCGCCCACTCAAGCTCGCCTATGCCGGATCTCGCAGCCCTGCCACCTATACCACCACCTGTCGAGGAGCTCGAGCAACGCCAGCAAGGTGCAACTCTCCGCCGCAGCCGCGTTCAAGACTCTGTACGTCTCGCCAAGGGCAAGGTCAACCCCGTCATGGCCCGCTACGCAGCACAAGAGGAGCCCGTGCCTAGTCTACCATCCCTTGCAGGCTTCGACGTGGCAGTTGTCGACTCGGCCAGTCCACCTACCATCCGGCGCGGTCCCAATCACGGCAGGAAGAGAAGTTCGACCGGCCCGAGCGCGCCGCCCCCGAGCATCCCGTTCCGCAGTTTCTCGCACCAACACGTGCCATCTGTATACTCGAACGTCTCCGACATGTACAGCGCTGGCATGCCACCATCCGCTCCGAGCTCCGTATACAACCCAAACAGCGGCATCGTGAGCTCAAGGACGTCCGAGGCCAGCACATCGACCAACCGCCACTTCTTCGAGGCCATGGGCACCGTTCGTATGGAGGCCTTTATCGACAACGCTCTCGGTGACCAAAAGGTGGGCTACGGCGTGCGCGCACCACACATGCATCACCGTCGTCGCCGCGGGAGCAGCCAATGGAGTGCCAGCACCCGCGACGCGTCCAACCGAAATGGCGGCGTCTTTGACTTTGATACGTGCGATCCATTCCGCGGCTTCTGA
>PTTG_00283.1
ATGGCCGATGAAAGCACGCCGCTGATCCAGCGCGTCGACGTCAGACCTCATCGCGACCGTTATCCGCATCATCGCCTACGGTTCTTGTGCACCACGCTCTTGAGCGTAACGATAATTGCCGGGGGACTTGCTGCCGTCTACATCTTTAGTTTCGCGCCACCAAGCCAGGAAGAAGCATCTCCCGCCTCGCGGTTCTCCTTATCGTCGTCCTTGTCTACATCACAGATACCAGAAGGATGGGCGCGTAAGACAACCTTGGATTTCGACCTTCTACAAAGTACTCTTCTTGAGATACCCAACGCAGAAAAGGCGCAAGAATGGAGCAGGTACTATACGAGTGGACCACATCTAGCCGGAAAGAATCTCAGCCAGGCGCTATGGACTAGGGAACGATGGCAAGAGTGGGGCGTCGCAAGCGCCATTGTCGATTATGATGTGTACATCAACTACCCCAAAGGACACCGACTAGCTTTGATGGAGTCATCTGGAACTAGCGATGGGCAGGAGAAGGGCGACGTTGAATGGGCGATCAAGTATGAAGCGCGATTGGAGGAAGATGTGCTGGACGAAGATAAGTCCAGCCAACTTGCAGACCGCATACCTACTTTCCACGGATACAGCGCTTCAGGCAATGTCACGGCATCGTACGTCTTCGTCAACTATGGAACATACAAGGACTTTGAAGAACTTCAGGCTGCCAACGTCACCCTGGAGGGCAAGATAGCATTGGCCAAGTATGGTGGTGTATTCCGTGGTCTGAAGGTCAAGCGCGCTCAAGAGCTGGGCATGGTGGGTGTAGTAATGTACTCGGATCCTGGTGATGATGGCGAGATCACTGAGAAGAATGGCGTTGCGACATATCCCAATGGACCAGCCAGAGAGCCTAGCAGTGTCCAGCGAGGCAGCGTCCAGTTTTTGAGCTTCGCGCCAGGCGACCCAACAACACCAGGATATCCTTCAAAACCCGGCTGCCCTCGTCAACCCGTTGATCACGCCATGCCTCACATTCCTTCTTTGCCCATATCCTACCTGGACGCGCTTCCTCTCCTCCGAGCACTCAATGGCCACGGCCCGAAAGCATCTTCTTTCGAAAAACACTGGCATGGTGGTGGGTTGGATTATAAGGGTGTGGATTACAATATCGGACCGTCACCAGACGACCTTGTTTTGAATCTAGTCAATGAACAAGAGTACGTCACAACGCCATTATGGAACGTGATAGGAATCATCAATGGTACTCTCCCGGATGAGGTAGTTGTTTTGGGCAACCACAGAGACGCATGGATCGCTGGTGGTGCCGGAGATCCCAACAGCGGCTCTGCTGCGCTTAATGAGGTCATTCGAAGTTTCAGTGTCGCCATGCAGGCGGGTTGGAAGCCCATGAGAACGGTTGTCTTTGCAAGCTGGGATGGCGAAGAGTATGGCCTGGTTGGAAGCACCGAGTGGGTCGAGGAATACTTACCATGGCTGTCTGCATCCACTGTTGCATACTTGAATGTCGACGTTGGCTCGGTGGGCGTGGATTTCAAGCTCTCGGCCGCACCGCTACTGAATAGGGTAATCGAGGACACCGTCAAGATGGTCCCGTCCCCGAACCAGACCGTACCCGGCCAATCAGTGTACGATACGTGGGACAAGCAAATTGAAACCATGGGCTCTGGCAGCGACTTCACTGCCTTCCAAGACTTCGCTGGTATTCCATCCATCGACATGGGCTTCGGTGGTGACTCAAAGTCCGCCGTGTACCACTACCACAGCAACTATGATTCCTTTGACTGGATGAAGAACTACGGCGATCCGAGTTTCGAATACCACGCCACCATAGCCAAAGTCTGGGCTCTTCTAGCCGCGAAGCTCATCGAGACACCTGTTCTGCAGCTCAACTCCACAGACTATGCGCTTGGCCTACAAAAATACGTACAAGTCGTCAAGCAGAGCGCTCGCAGCAGTCCCGTAAACAAAGACCTCGCAATCTGGCAACCCCTCGACGCAGCAGTTTCCCACTTCCTCTCCGCGTCCGCCGTACACGAAGACAACGCAGCCTCTCTTACGGAGCAATTCGCCAACATTGGCGACATACCATGGTGGCAGCCTTGGAAGAGAGTCCAACTCTACCTCGCCATCCGCGCCATTAACACAAAATACAAGTACCTCGAGCGCAAGTTCTTGTTCCCTGAGGGTCTGGATGGTAGGGCATGGTTCAAGCACGTCGTCTTCGCTCCTGGAAAGTGGACTGGATATGCCGGCGCCACTTTCCCGGGCATTGTCGAGGCCTTCGAGGAGGGCGATGAAGTAGCGGCTAAGAGATGGGTGTCGATAGTCAGCAGGGCCATTGATGGGGCAGCAGACTGGTTGGAAGAGTAA
>PTTG_00284.1
ATGTCGGGCACTCCTCCCCGCTTCCACCCCGCCCGCGAGCTGGCGTCCGATCGCATAGCAATGGAAATGCATCGAGCAAACTGGGAGATTGTGTCGACGTCACTAGCGATTCGCCGCCATTATCAAGCGGGAACCGCCGACTTCCAGGCCGGTGAGATCGCGCGGCTGAGGCGCGAAATAGCCACCTGGCAGGCGAGGCACGCCCGCCTCTCGACTCAGTACCAGAACGTGGTCGAGCGTGAGGTTGAATCCGGGAGATAG
>PTTG_00296.1
ATGACTTTACGCTTTGACAAGTACTGGGGGGAAGCTATTGCAGAGAGTTATATAACTTTAGACGCCTACTTCGACGTAAGAAAGGAGGTGTGCTTAGTACTAAGGTCCTACGTCGCAAAGACGTTGGCGCTCGATCTTAAGCTACGAAAGACGTAG
>PTTG_00352.1
ATGGCACAACAAATCACGTCGTCCTTGAAGGACTTTTGGCACACAATGACCTCGTACGACCGACACGCCTCGCACGACTCCCCGTACCGGACTGGCCGTCACATCCCCATCCCCCAGAGCCGCCACGCCGCCCTCACCTCCATCACGGCCAGCGGCGCCGAATCCCGCACCGACCTGCACTCGCCCTACCAGCACGACGAGCTTGCGACCAGCAATGGCTTCATCGGCTCTCCCCGGGGCCCCATGTCTCCCAGCTCGCCCTACTCGCCCGGTATGCGCGGCTCGCTGAGCCGCCAGACGACGCTCGACTCTGATGCATTCGACAAGGGCCCCAATGGCCAGATCCAGATGCAGGACTTCAACGAGGGCCTGCCCCCGCCCCCACCCGTCTCGCACTCGTGGCGGCGCATTGACCGCTGGGTCGAGGACCACTACCAGGAGCTGTTTGACAACCTGTGCGAGGGCTGCACCTCCAACGATGTCAATGAGCTGGAGCACGAGCTCGATGCCACGCTGCCCATGGACATTCGCGAGTCATTGCAGGTCCACGATGGTCAGGAGCGTGGCGGTCTGCCCACCGGCCTCATTTTCGGCCTCATGCTGCTCGACTGCGAGGAAATTGTCATGGAGTGGCGAAACTGGCGGAAGGTCGCCGAGGAGTACCTCACCACAAAGGTCGACTACAGCTCCCCCCAAATCCCCGTCAAGGCCTTCGCCGGCTCCTCCACCGCACCGCCTGTCGCCCAAGTTCAGTCCACGGGCAACCCGCTTTGGCGCCAAGATCTGCTTGCCCGCCAGGACTCACAGCCGCCAAACGCCGTGCAAAAGGCCTACGCCCACCCTGCGTGGATCCCTTTGGCCCGCGACTGGGGAGGCAACTACCTCGCTACCGATCTCGCCCCCGGCCCTAATGGCACGTGGGGTCAAATCATCATCTTCGGCCGCGACTACGACTGCAAATATGTCGTCGCTCGCTCCTGGGGCGCCCTGCTCGCCATGGTCGCCGATGATTTTGCTTCCAAGGACGTACACATGGATGAGGAAACCGGCGAGCTGAAACTCCTCGCCTTTAGGCGCCAGAACGTAGAACCGCCCTACCTTGAAGTTCTCCGCTGGCGATGTGATCAGAAGCACGGTCGGCGGCCACAGAACAAGAAGCGGCCGAACAGTGGCCTCCGAGTCAACCCCAACGCCCCAGGCATGGTCGTTCCCAGCAGCACTGCGAGCAGCCCCTACCACAGCCCTGTCATGGTACCCGAAGACCGCGGTCGCACTCCCCATCGCTTGTCAAAACCACCAAAAGGCGTCAGCCCACGGGGCAAGCTCTCAAGCCCGCTAGCGCGCGTCGCTGAGGAAAACCCGCAGCCTGCCCGCGTACAGCCCAACCTTGACTCCAAGGCTGCGACACCCGCCGAGAACCTCATCTCTGTCGACAACACCCCAAGACCAAGCGACGAGCTGCCTACTCCCCGCATGAGCATAGGCAGCGACAAGGAAAACAAGGATACCAAGGACATCAAAGACACAAAGGACACCACCACCAAGTCAGAACGAGCGTCGCTCAAGAGTCCCGTTACTGCCAAGGAGGCAGAAGAACTCAAGACTGTCGAGATATAG
>PTTG_00358.1
ATGGATGCTTCTATACCGGCCTCTTCCGCTGCGAATCTCCTTGTAGCACCTGTCGCTTCGGCATTTTTTGCTACTGATTCTGAAGCTGGTGAGGCTGCTTTGTGGGATATCTGGAACCAAGTGGTCGAATACGCATCTCAAACGCCAGCCCATGAGCTCGATAGGGTAATCGAGGTCCTTGCAGCCGTAGCTGACCTGGAAGAGCCGGCCACGTTCGAAGTCTGGGGCAAGCAAGCTGCTTGGAAGCAACTTCCATTGTTGGGGCCCGTTATTAGAGAGAGTTGGGACGATGAACGACATGCAGAACCGTTCAACATCAACGCATTCGCCGCTCGTCTTACAGCTGCTGGTGTAATCGACCTTTCTGTCTACGCGATCTGGACGCTGCGTTCCGTATTAGAGGACTCGGTGCCTAGTCAAATATACAGTAAAAGTGGAGACAAAGGGTGCAAAGCTGCTGCGGCATGGTTTATCTATGCGGGTAAGGTTTTGTATACCTTTTGTAAGGAGGGAAAAACATACGATAGTTGCGTTGCTAAGCAAGGTAGCGACGTTGTTGGCGAAGACTGGAATGGTTATAACGATAGGAGGTGGAGGCTATGGATCGAACGATGGGAGGAGGTACAGAAGAATGTAGTAGACGAAGATACAAAGAAAGTATTACAAAAGGCGATGGAAGCCATTCTAGACGTTAGTAGTGACTAG
>PTTG_00361.1
CCACCTGTCAACGAACTCCCAGTGGCTACCTCTACCTCTGCAACCGACGATCAAATCGACGCCCAGTTCCAAGAACCCATAGCCGCTCCTGCACAGACATCCACCTCTTCTTCTTCTTCTTCTACTACTGCTACTGCTACCTTGACGTCAACACCGGCACCCTCTTCCAACGACGAGGGCTCGTCTTTGCACAAGACTACGACTGAGAAACTCAAAGATGCGGTGAAGAAGCCGTTTAGTGGTGGTGGTGGTGGTGGTGGGGCAGAGGGGGGATCGCACATGTTGGGTAAGAAGGAGATTACGTCGCCCGAGATGGCGGCTGCGAATGAGGTGCTCATGGCCAAGGATTTGAAGTCGCCGTGA
>PTTG_00362.1
ATGCGCGACTTCATATTGGCCTCTGCCCTCACGGCCTCTGCATTGTTTGCCGGACATGCTGAAGCTGTTGCTGCCAACCCTCTTCCTGCACCAACAAAGATTGTCTGGGGCAACTCTGGCTGCTTCTCCTTTGCCCCTTCAGGCTCATTCGACCTTCCACAGTCAAAGCTCCTCAGCGATGCTGCGGACCGTACTATGAAGAGCATCACCACGCTCAAGTGGGTTCCTCAAGCCGTTGAAGCCCCGGTCAGGGAGTTTGAGCCGTTCCCAGGCGCCACAACAAAAGCATCCAGGCGCAAGAACAGGAGGCAATATAACGCGGCACCGGCTGGAAACTGCACGGGCTCCGTCAAAAACGTCCGGATCACCGTGGCTAACCTCAATGCCGACCTTCAACACGGCGTCGGTGAATCCTACACGCTCAATCTCAAAGATGGCTCGGATACCCTCTTCATCACGTCCCAGACCGTCTACGGTGCCCTCCATGCTCTCACCACGCTCCAGCAAATCGTCATCAGCGACGGCACTGGCAAGCTCATCATCGAGCAGCCCGTCAGCATTGTTGACGCGCCCCTCTATCCCGTCCGTGGCATCATGATTGACACTGGCCGCAACTTCATCTCAAAGGCCAAGATTGAAGAGCAACTCAACGCCATGGCCCTTTCCAAGCTCAACGTCCTCCACTGGCATCTCGTCGACTCCCAGTCCTGGCCCGTTGAAGTCAAGCAGTACCCTAAAATGACAGAAGATGCCTACTCTGCCAACGAGATGTTCACCCAAGACACGCTCAAGGAGATTGTCAGTTACGCTGCTGCACGTGGTATCCGCGTCATCCCCGAGATTGACATGCCGGGCCACGCTAGCTCCGGCTGGACGCAAATCGACGAGAGCATTGTAACCTGCGAGGACAGCTGGTGGTCCAACGACGAATGGCCCAAGCACACTGCTGTTCAGCCCAACCCAGGTCAACTCGACATCTTGAACAACAAGACGTACGAAGTCACGGGCCAAGTCTACAAGGAAATGACATCCATCTTCCCTGACAACTGGTTCCACATTGGCGGCGACGAGCTCTTCGCAAACTGCAACAACTTCTCCGCCGCTGCCCTCGCCTTCTTCAACAGCGGAAAGTCAATGGGCGACCTCTACCAAGTCTGGGTCGACCGCGCAATCCCAAACTTCCGCGGCATAGCAAACAAGACTTTTGTCATGTGGGAAGACGTCAAGATCTCCGCCGACGTGGCCGCCACGGGCAACGTACCAAAGGACATTATCCTGCAAGCCTGGAACAACGGTCTTGACCACATTAGCAATCTCACCGCTCAGGGCTACCGCGTCATCGTCTCTAGCTCAGACTTCATGTACCTCGACTGCGGCTACGGCGGCTGGGTTGGCAACGACCCCCGCTACAACGTCATGGTTAACCCAAACGCAAACGACACTACCATCTTCAACTTCAACTGGGGTGGCGGAGGTGGCTCTTGGTGCGCTCCCTACAAGACCTGGCAACGCATCTACGACTACGACTTCACCTTCAACATGACGGATGCCCAGAAGGCGCTCATCCAAGGCGCCATTGCGCCCCTCTGGAGCGAGCAAGTCGACGACGCAGTCGTTAGCCAGAAGATGTGGCCCCGTGCTGCTGCCCTCGCTGAACTCGTGTGGTCTGGCAACCGCGACGCAAACGGCAAGAAGAGGACTACGGAGCTCACACAGAGGATCCTCAACTTCAGGGAGTACCTCGTCGCCAGCGGTGTGAGTGCCAGCCCGCTCATGCCAAAGTACTGCCTCCAGCACCCGCACGAGTGCGATTTGTACCTCAACCAGACGGCGCTGTGGACCTAG
>PTTG_00363.1
ATGCGTCGGCGGCGATCAGACGAGTTGCCACGTTATGCAGAAGAGAGTGAATGGACAAGGTTCCGCTTGCGCCGCCGTTACGCATACTACGCTGTTGCTTTCATCGTCATCTGCTGGCTCCTATACCCATCGCGCCAGGCGAAACCTGTGGCTGACCATGTCCGAGTCAACTGGGCATCGTATGCATACAGCGTGTACGCAACCGACACTGCGAGCCTTTGCCATGCCGTCATGATTCTGGACGCGCTCGCTCGATTCGGTAGCAAGGCAGACCGCGTCCTCTTCTACCCTGAGCACTGGGATACCAAAGTGCATAGCTCCAAGGATCGAGACAGCCAATTGCTTATCCTGGCGCGCGATACGTACAAAGCGAAGCTCTATCCCGTCAAGCCGCTTCAGGTGGCAGGTCGTACAAAGGGAGATTGGGTATGGGACGAGACGGTAACCAAGCTCATGGCCTTCTCCCTCGAGTACTACGATCGCGTAATCGCCCTGGAATCGGATTTGACGCTTCTTGACTCCCTTGACGAGCTCTTCCTCCTCCCTTCGACGCCGATGGCGATGCCGCGCGCATACGGGACGGATAGCAAGCCGTGGCCCTTGTCTTCAATGCTCATGGTCATTAAACCGAGTCTGCGAGAACTGAAGGAGTTCAAAAGACGTCTGGAAGGGGGAGGGGACAGTGCATTGGTACAGATGCACAGGTTCGACATGGAGATCCTCAACGAACGGTACGAGGAGAGCGCACTGGTACTCCCACACCGACCTTACGCTCTACGCACGGCCGAGTTTAGACTTCACGATCACACCGACTATCTTGGCGATCCGAACGAGACATGGGACGCGGAAAAGGTGTACAAAGAAGCAAAGTTGGTACAGTTTAGTGACCGCCCGCTGCCACCGCCGTGGTTCATGTGGCCCCAGAAGGCAGTCGAAGAGATGCAACCGGATTGCGGCGGCAGCCATGAAGGCACTTGTGCAGAGAGACGGATTTGGAAGAACTTGTACGATGACTTCAGACATCGGCGGCGGGATGTTTGCAAACTGCTGAGTGCGCCTGCACCTGACTGGGATCAGATCAAAGCGACGCAGCAACACGAGAACGCTACAGAACGTGGGGTTGTATCGCCTCTCGCGTCTGCAACTTCTACTGGCTCTCTTGCGAGCAACTAG
>PTTG_00364.1
ATGGATGCGAGCGCCCAAGCGAAGCTTGCCCAAGTCAAGGAACAGATGGGCATGCTAGAGAAAAGCTTGGAAGAAGATGTCGCCCTCGAAAGAAAATCTAGTATCAGAACTACCTCTGAATTTTCGAGACTGAGTGTTCTGCCTGGCCAAGAGCAGCTGAGCGATCAAGAGGATGAAGAAGATACCCGAGACCTCCGCCCAACCAACCTTGTTAGTGAAGATGCCGCCTACTGTGAGCCTGAAGAAGATTTCAATGACGACATGGTCGACCTGGGCTTTCGCATAGGAAGACTACGCATTACTGACCGAATTGGAGGTCTTGTGCGTCCGAGATTCTCCGACGAAATTGCCCAATCTCTCAATCTACTTCCTCCACGGGCATCTCCTAGCCCATCTTCCATCGACGAAGACCCCATAAGCTGGTTAGCGCCGACTGCCGACTACGTTGCCCCGTCTTCAAACTTCATGTTGGCCTCTGGCGTCGACAGAGCATTGATTGAAGCTCACCTTCCGGCACGAGCCGTAGTTGATAGATTGATTGCCAATTATTGGCTACACGTTCATCCTATTGCACGTACTGTGCATCGCCCTTCGTTTGAGCGTCAGTATCAAAACTTCTGGATTAGAATGAATATGGGCATGGAGCCTCGCTCTTCCTTCCAAGCCGTGCTCTTTGCGGCCATGTTAAGCTCTGTCGTTTCCATGGACGCGAATACAGTGCGCATTGAATATGGTGCGGAAAAGAGGACCTTGGTAGACAATTTCCGTGAGGGAGCTGAGGCAGCTCTTGTCAAGGCCAATTTCCTACGTACCGCCAAACTAGAGACACTGCAGGCTTTTGTCATATACCTGATTCCCTTGTGTCGCAATGAAGTGTCTCGCGCTCATTCCGCACTCGTTGGGTCGCTCATACGTCTAGCAGAGTGCATGGGACTACATCGCGACCCCACTGTATACAGCAGTTCGCCAATTGAGATTCAGGTCAGACGCGTTCTCTGGTTTCAGATCTGCTTCCTGGATCTCCGTACCTGCGATGCTGTGGGACCTCGCCCGCAGATCCGTCTGGACGACTACGATACGCGCTTTCCGCTAAACATTGATGATGTTGTACTCGACCGCGCTGAACGTGGCGAAGGCGGAATAGATGTTAGCAGAGATAGTGACCATTTCACAGACATGACCATCAGCCGTATGCGATTCGAAAACTATGAGATGCACCGCTTTGTCTGGAGTGAACGTGCTAAATTAGATCGAAAGCTGCCTGGTGGAAAGAGCGAGGTTACAATCACATCGCTTCTCTCACGTGTGCAGTCCTTCCGGGCTGCCATGGAGAAGAAATACGTCCCCATGCTGAGAAAGTCGGAACCGCTTCACGTTCTAGCATCAGAGCTCCAAGGAATCATGTCAAATCGTCTGTTCATGTCGGTACTACAGAACTACATAACGACTGCCCGCAATTATATGCCCGAACGGTTGCGACAGATCACTCTGAGCGCGGCAACCATGGTCTTGGAACACGGCATGGCAGTCGAACAAGACCCGGTCTTATCTGCCTGGTCATGGATTGTCGGTGCCCTCCATCAACACCACTGTGCGCTTCTTCTCGTCAACGAAGTTTACATCATCAACGCAGAGCCGGCAATGGAACAGCGTATCTGGACATGTCTAGACTACTCATTTGACATACCTAGCGGCCTCTCCAACATTGAAAAGATCAGACTCGTCTTGGAAGAATTGATTGGGAAATCGAAAAAGTATGCTGAAATAACAGGAGTACGCGCTCCAACCAACATGCCACAACTATCAACAAAGCCCAGGCAGAGAGTGCAAAGAGAGGAAAACATGAGCAGAGCAGTTCCACGATCGGATTCAAACACTAGCACTGATCTAGTCCTGCAAAATTCAACTAGCAATCTGGGCCCACCACGATTCGCACCATCGCACAAACTCAAAGAGCAGTTGCAGCACGCGTCTGCACTAGCTCCCGGTATCAACGCTTTCCCAGGTGCCATACCTTCTGTGGACTGGGGCAGTTTCCACATGCCAGACTCAGTTCCGTCATCAATGCTAATGTCTCAACAACTTGCATTTGGGGACTTTGCCCAGATAACTAACTCGGCTGACGGTTCCATGTCCAATACATTACAGCAAACTGCCAATGACAATAGTAGCCCGAAATCGGCAACTTATACTGGCATGATGGCGGGGTCCATAGGTAGTGACACTATGGATGCTATCAACGATATCGATTGGAAAGATGTGGAGCGAATGTTTGGGAGTGCGGAGATGGCTCCCAAGATCGATCCCTCCGAGGTGAAGGTTATTCACCTCCGTGCGACTGGTGGTGAAGTCGGTGCTTCATCCGCGCTCGCCCCCAAGATCGGTCCTCTCGGTCTGTCGCCAAAGAAGGTCGGTGAAGATATCGCCAAGGCCACTGGTGACTGGAAGGGTCTCCGTGTCACTGTCAAGTTGACCATCCAAAACCGTCAAGCCGCCGTCTCCGTCGTTCCCTCGGCCTCTTCGCTGGTCATCAAGGCCCTCAAGGAGCCTCCCCGCGACCGCAAGAAGGAGAAGAACATCAAGCACACCAAGAGCATTCCTCTCGATGAGATCATCAGCATTGCCCGCACCATGAGGTTCAAGTCGATGGCCAAGGACCTCAAGGGTACCGTCCTTGAGATTCTCGGAACTGCTTTCAGCACTGGCTGCAAGGTCGATGGCCGCAGCCCCAAGGACATCTCGGACGACATCAAGGCCGGCGAGATTGAGATTCCTGAGGAGTAA
>PTTG_00365.1
ATGTCTGTCGTGTCGCTTCTCGGTGTTGAGGTCAAGAACAACCCCGCGCGCTTCGATGAGCCGTATGAGTTTGAGATTACGTTTGAATGCCTTGAGCAACTACAGAAGGATCTCGAATGGAAATTGACCTACGTTGGCTCTGCGACGTCAAACGAGTATGACCAGGAACTCGACTCGGTCTTTGTTGGCCCGCTGCCAGTTGGCGTCAACAAGTTCCAGTTCCGCGCCGACCCCCCGAACCTATCGCGTATCCCCAACAGCGAGATCATCGGCGTCACAGTCATTCTGCTGAGCTGCAGCTACGAAGAGCGCGAGTTTGTCCGCGTCGGCTACTATGTGAACAACGAGTACACAGACGAGGCGCTGGCACTAGACCCGCCCACCAAGCCCGTGATTGAAAAGGTACAGAGGCAAATTCTTGCAGAGAAGCCGCGAGTCACACGCTTTGCCATCAAGTGGGACTCGGAGGAGTCTGCACCGCCAGAGTTCCCCCCTGAACAGCCAGAGGCTGACCTTACCGCCGATGGAGACCAGTACGGCATCGAAGAAGAGGAGGACGAGGACGAGGGCGTCGAGGGCGAAGGCGTCGCTGCTGAGGGTGAGGACGCGGCCATGGCAGGTGCCGAGGATACTGCCGGCCCTGCCAATGACGAGGATGCCGAGTCTGAGGCTGGCAGCGAGGAGATTGACATTGAAGACTCGGAAGACGACGAGGAGGAGGAGGGCGAGGGCGACGAGGGTGGCGATGATGACATGGAGATGGACGAGGCTGAGCCAAGTGGTGCTGGAGGTGACAAGCCCCAACAGCAGCCTGGAGCACCACAACAGCAACAGCACGGCGCGGACGTCATGGTGCACTAG
>PTTG_00366.1
ATGAGCTATCACCAAGGCCAGCCCCAGCTCGGGGCTACATTTGTGCCAGGCGGCTTCGATGACTACTACATGCCCGCGCCGTCGCCCGAAGTCATCTCGCCTGCGCCTCAGCGGATAATGCCCGAAGTGCCCGAGAACATGCAAGAAAACATAGCTCATTTGGAGTTGGAAGCCAACGGCCCCCGTAGCACGACCATGTCACCAACCCAGGCCACGTACAATCAGTCACAGCACCAACAATACTCACCACACCAGGCCGGCTATCACGAGCTGCCCGTCCACAACGACCAATGGCCGTCGCGGCAAGGAACCATCTCGTCGGCCTTCCGCCACCCGCCAAACGTGCAGCCTCAAGCCGTGCAACACCAGCAGCCATCGCACGACTACAACCAGTTCGCACAGCATCACGACTCGCCCAACTTCTCGCCCTTTCCCAAGCTTCCGAACAAGCCTCCGAATGTACCTCCCTCTGATGATGAGAAGGAGGCCGTGCTGGAGAATGCCCGCTTGCCGGTGCTCAACTCAAACGACCCCGAGATGCAGCTGGCCTGGGCACAAGACGCACTGCAGTATGTAGACGCCGCCCAGCTGCATGAGCAGCGTATTTCCGAGATACAGGGCGCAAGACCCGCAACCCCACAGGTCGAGCATCAGCTGCGTCTGGATGCAATGAATGTCGTCACTTTTCTTGCAGACCAAGGACATCCCAAGGCCACCTTTATGCGCGGCATGTGGCTGGAGTTTGGCAAGTTTGGTATGCGTGCGGACAAGAAGGAGGCCTTTCGGTGCTACTCCCGTGCCGCAGCAAAAGGCTATGCCAGGGCCGAATACCGAATGGGCATGCAGTTTGAGCAATCAAACGATCCCATCAAAGCACTGCAGAACTACAAGGCTGGCGCAGAGCAGGGTGATTCGGCCTCCAACTACCGCCTTGGCATGATGACGCTCCTCGGTCAGCACGGCCAGCCGCAAGACTTTGCCAGGGGCATCCAGCTCATCAGGCAGGCTGCGGCCACTGCTGACGAGAACGCTCCGCAGGGTGCTTATGTCTTGGGCATGCTCCAGGCACGTGAACTGCCTCAGATCAACGTTCCCGAAGTCTTTTTGCCATACGACGAGAAAGGTGCAAGGCAAAACATTGAAAAGGCCGCTTACCTTGGGTTTGCAAAGGCTCAACTCAAAATGGGAGCTGCTTATGAGCTTTGCAGTCTGGGCTGTGAATTCAACCCCACCTTGTCGCTGCACTACAACGCGCTCGCATCTAGGCAGGGCGAGCCCGAGGCAGACATGGCTATCAGCAAATGGTTTCTCTGCGGACATGAAGGAGAATTTGCCAAGAATGAAGAGCTTGCCTACCAATATGCACAACGGGCCGCAGTAGCAGGACTCGCCACGGCAGAGTTTGCCATGGGTTACTTCAACGAAATCGGAATGAACACTCCGGTCAGCCTTGAAAAGGCCCTGGAGTGGTACGAAAAGGCTGAAAAGAATGGCAACAGAGACGCTACTGCACGCATAGAGAGCATATCCAAACTGTCGCGGACATTGTCGAAAAAGGACCATGAGAACGTTGCAATTAACATGATAAAGTCCAAACATGGCTCGATGCGTGGACAGCGGCCACTAAGGCTGCAAAAAGGCCAGCCCGCTATGCCGTCCATCAATGACGTGAGCCCTTCTGACTATGGTTCTCCAAACCGAGGCGACAGCACAACGCCGTATCCAATCTCGGACCAGCCTCCAATGGTCGGGAATTCGCCCATGTCTGCGCCTTATGATCGTCCATCTACAGCAGCACCGTACCCCATGGACAATGGCCCTCCCCGGTTGGGTCCGCAGCGGCCAAATATGGCCGGTGGGTTTGCACCAGAAATCAGGGCTTCTAGCGCACGCCCTGCATCTTCGGCATCCTCAGCATTCACCATCAACCCCAATCTGTACCCTTCCAACGATCCCTACGGGCGTGGCAGTCCACGACCAGGCCCCGGCCCTGGCCCTGGCCCCGGTCCGGATATGGGACCGCTACCACTGCGGCCTCACACCAGTGTAGATAACATGGGTCCTGGAAGAGGTGGACGTGTTCCGAACGCTGGCCGCGGCGGATTGCCACAAGGGGGGCCGGGAAGCTATAGGCAACCGGGAGGGCCCAGTGCCCAGCGCCCGGAGCCACAGCACCGCCCATCAACCACACAACCTCCGGATATCGGATACAGTGCACCAGACTCACGAAACAAGCTACAGAAACAGCCTGGACCACCACCACTCAAGAAAGCACCCACGCTACCAGACATTGGTTACGTTGCACCTCTCGATCCGCGCCAGCACACCCGACCATCTACCGTTCAGCCCGGCCAGGAAAGTAGGACTTCTTCACGGATAGACTCGCGACCCTCATCACGGCCTGGATCAGCCGGTCGACCCAATGGGTATGACAACATGCCCAAGCCCAATAGGGTACAGACTTTACAGCAACAGCAACCACCTCCCAAGCCAGCACCAGTACAGGCAAGCAAGCCAGTCACACCGACGCCACCTACCAAGCCAGCATCATCAGCCGCTTCGACACCAGGTAAAGGGCCGAAGACCTTTGACGAGATGGGCATTGGGAGCGCACCAAAGGAAGGAGATTGTGTCGTCATGTAA
>PTTG_00367.1
ATGTCTGCGAAGCGCCCTCGCGCCCTCACCAATGGGGTCGACGTGAGTGGTGTGAGCCGTAATGATCGTAACAAGCGACGACGACAATCCGAGCCAGAAAGCAGCGACGAATCCTCGGGCGACGAGCGATCGGACGTGGCAAGTGGTAGCGATAGCTCGGACCAGGAATCCGAGGAACACCTCCTAGCCCAAGAGCGGTGGGCAACCCAGCGAGTGGAAAAGATATACACGGAACCCGCAGCCAGACATAATGTTGCTTCGGACTGTGGAATTATCGAAGAGATTCAGTGCATCAATTTCATGTGCCACGAGCATCTGACGGTGACTTTGGGACCCCTCATCAACTTCATCATCGGACACAACGGCAGCGGCAAGAGTGCCGTACTCACAGCCCTCACTATATGCCTGGGTGGAAAGGCCACTGCAACCAACCGTGCCCAAAACCTCAAGAGTCTGATCAAGGAGGGCAAGGAGCACGCTTCAGTGACTGTCAAAATCAAGAACCAGGGCCCCCTCGCCTACAAGCCCGCACAGTATGGCGCCTCCATCATCGTCGAACGCCACTTTAGCAAGTCTGGTACCTCTGGATTCAAGCTCAAGGACTGCAACAACAAGCTGGTCACCCACAAAAAATCAGAGCTTGAGGATATCCTCGACGCTTTCTCTATGCAAATCGATAATCCAATGAATGTATTGACGCAGGACATGGCCAGGCAGTTCCTTAACCACTCTACTCCAAAGGACAAGTACAAGTTTTTCCTCCAAGGCACGCAACTCGAAAACTTGAATAGGGACTACCAGCAGATTGAACAGTCCCTAGAAGCTATGAATACAAGAGTAGAGGTCAAGGAAGCTGACCTGAAGCCTTTGCGACAAAAAATGCAAGAGCTGCTGCTGAGAGCCCAACGAGCCAAGGACCTGGACAAGAGGCGAGCCATGGAGAAGCAAAGAGCCAACCAAGCAGCTTGGGCCAGAGTGGAGGAGCAAGAGAGATTAGTGGCCGATGCAGAATCTGCCATCGCAGAAGCTGATAACTTGATCACAAAGAGGCAGGAGATAGTGACCAGAGCGGCAAATGAGTACGAGCTAGCTGATCAGGCTCACGGGGCAGCCGAAGAAGTTGTCACCAGAATCACGGCAGATTTGGAGCCTGCGAGAGAACAAAGGGATGTTGCCAAAGAAACGTTCCAACAAGGCAGAGCAAAACTCGCACAGGCACTGTCGGAACAGCGCTTAGCTAGAAGTGCGGTGGATGCAGCGAAAAACAAGGTTGAAAGAAAAGAACATAACATCAGACAGCTTCAGCGACGACTAGACGAAGTCGAAAATGGTCTCTATGCAGAAAAGGTTCGTGAGCGTGATGAAGCCAAGATCGAGCACGAAAATGCAAAAGAAAGATACACATCGCACGACTCGGCGCTTCCGCAGCTGAACAAAGAGCTCAATGCAGCAGCTATGGAATTGGACAAAGCCAAGAAAAAGGCACAGGAAGCACGCAACGCCGTGGCGGTTATTCGGAGCACCATTGCTCGGTTGCAAAAGGGTGATAGCAACGGCATGGAAGGATTTCCGCAGCCCAACAAGCTGAAGGACCTGTTGGATGCGATCAAGAGAGAGCGCGGGTTTCGAGATACACCTGTGGGGCCGATCGGTCGGCATGTAAAGCTAACAGCGTCTAAATGGGGCCGCATTTTGGAAAAGCAGTTTGGTCAGACTCTGAACGGTTTTGTCGTTACCAGCAAACATGACCAGACTAAACTGTCAGGGCTCATGAACAAGACGGGATGGTCTGCTCCAATATATATTGGTAACAGGACCCCTATCGACACCCGGCCCCACGAACCTGCGAGTGAGCTTTTGACGTGGATGCGAGCACTCACGATCGACAGCGACCTCGTTCGAAATCAACTCATCATCAACCAGGGAATCGAGCAAACTGTGCTTATTGAGAACATACGCGAAGGTCTTGATTTTATCACTGAGCAAGGGCCACTTACGAAAAATGTCCGAATGTGCTTCACGTTCGCGGATGGTGATACGCGGAGAGGTCGAGTGATCAACCGCACGGCCGGGGGTGGTGTCAACAACAGCCCAATTGCCGAATTTGCTGGAGCCATGCGGATGCAGGTTGATCGAGATGCTCAGATTAGAGAGGAACAGAGCCGTCTCGCCGTAAGGGAACGGGAATTGCAGACTCTCGAGAATGAAGTGCAGCAAGCACAAAACCACGTGAGAGATTGTGAGCGCAGAGAGGCAGAGCATAAAAAGCAGAAGAAAACCCTCCAAGTCGAACAGCAAAAGGCGTCCGCAAATCTGGATCGACTGGAGGGCGAGTTGAGTGAGGCCGCTCCAGACGCATCAGCCGTCAAGGAGGCTGAACGAGATCTTGGTGAGGCCAAGCTCCAGATTTCCAACCAAGAAGGATTTCTCGAGGACGCTGAGAAAGCGATTGTGACGTGCAATACCGAGAATCGAATGCACAAGCGTGAGGTGGAGGAAGCAGCCCAGCGTGTCACAGATCTTGAATTCGAGCTCAGTAAAGCCAAACAGACGGTCCAAAGCTTTCAGATCAAACGAGAGGAGGCACTCAAGGCCAAGAACACGGCAATTAGATCGGTCGAGACAGCAGAGGCCAACAAAAGCCAATGGACAGAGTACCTGAAAGAGCAGCAAACAGAGCTGGCACAAGTGACAGGACAGGCAATGCAGATTAGTGGAGAGCGTGTTTTTGTACCTCCTGGCAAAACGGCTGAGCGGCTTCTGGAAGAGCTGAGGAGGCTTGAGCAAGATCGAAAAAAAGCGGAAACCGAACTTGGTGGATCGGAGGATGAGCTCCTAGGGGCAGCAAACGAAGCCAAACAGGCGCACAAAAGTGCAGTGCAAGAGCTGGACGAAATCAAGAGTCTGCGCAATCATCTCATCACTACGCTGACGAACAGACGGACTCGATGGAGGCAGTTCCGGTCAGGCATTTCGATCCGAGCACGAGTTACATTCGGCTATCTCTTGAGCGAGCGCAAGTTCAGAGGCAACTTGATGATGGACCACAAGAAGGCACTCCTGGACATCAATGTCCAACCAGATAGCTCGGAAACGAATGCAGATGGCCGGCAGACCAAGACGCTGTCGGGCGGCGAGAAATCCTACTCGACCGTGTGTCTGCTGCTCTCGCTGTGGGAGGCCATGGGATCACCGATCCGCTGCCTGGATGAGTTTGACGTGTTCATGGACAGCGTCAATCGCGAGATCAGTATGAAGATGATTATCGAAGCTGCTCGACGGTCAGTCGGCCGACAATTCATCTTCATTACGCCGCAGGGAATGGACAATGTGAGCCAGGCGGCGGATGTCAAGATGATCAAGATGAGCGACCCGGAGCGCGGGCAGACGGCGCTGAATGTCCAACGCGGCTGA
>PTTG_00368.1
ATGGCTGACTCCCCACTCTCGTCGCCCGGCACCCCCAGGACTGCCTCGCCCACGCCTTTTGACCAAGACGCTGCCCGCTCGCTTTCACCCGCCCACGACGACGCGCATACGTCGGCCATGCAGGGACTGGACGATGGAATCTGGCAGAGTGCCCCAGCCCCCGCCCCCGTGAATGCGACACCGTCGACCGAGCAGGTGACGCCTGCACCCAAGGGAAAAGAGAGGGCTGCAAAGGGCCCGCTGAATCTACTGGACCTGCCCATGGACATTCTCAAAGAAATCATCCACCAGCTTCCACACACAAACGACCTCACTTCGCTGTGTCTCTGCCACTCAGCCCTGCACCGGCTGACGATACCGTGCATCTACTCGCGCTTCGATATTGTATGGCCCGACGAAAGCACCCATAACGAGCCGCGCGCCGGCGTGGATGCCCTCACGTACGGCCTGGCCACGCTGGTCATGGGCGACGACTGCTTCCCCCACCAGAACCGACTAAGGCTGCAAGGACAGACGCCCACTGCGCTGCTGAGGTCCGCCGCCAACCCGTATCCCGTCCCCCAGCGTCGCTTCGGCAACTACTACGGCCAGTTCACCAAGAAGTTCTCGCTGGGCAACGGGCCGCAGGCATGGGTCCAGGAGTACATGATTACGAAAGAAGGTGGGAAGATGCTGGGAACGCTGGTGGCGCTTGCCGTTGCACGCATGATCAATCTCGAGACGTTTGTGTGGGATATGCCGACGGGCGTGCTCCGTGATGTGTGGCTCGCCCTGTCGAGCCTCGCGCACCGGAGCGATGGCGAGGAATGCCGTCTCGACCGTCTCTGGATTCGATGGCACGACAACACCATCGATGCCCCT
>PTTG_00371.1
ATGTCGTACAAGAAGGAATACACGCTGGACGACTTCAGGGACAATGCCCAAGACAAATTTCCCGACCAGTTCCCTCTCATCGCAAACATTGCCGCCTACAAATTCGAAAAAATATCGTACACAAACGGAGATGGAGTAGGCCAACAAGCGGACATGCTGTCCATTGGTCACTACTATAAGAAAAGCTGTGGTCCAACGGTCTGGGCTCATACGCAAGGCCTCTGTATCCAATACTATTATGGGAAGTCTTCTGATGTTTGTGCTCCAGTTCCCGATGCTCATAGGACACGCATCTACTACCACGAGCCATTCAAGTTAATGGGCTCAACGCAAGGATGCGCAGAATCCAAGCGGAACTTGACTGTCGGAAGAAAGTATGAGCAAGCGGTGTTTGATACAGTCGTCTACTTTGTCCTTCTTTTGACTGGGCACCTCATGCTTGTTTCCACTGACGCAGGGACCGATATGTTGGACAATCTTCGGTTTGCTTGTATGAACCTGGCGCACAAATTGAACACGCCCGAGCAGACTCGCAGACATACCTCAGGTCCATGTCCTACAACCATTACATCACTCATGGAAGCTTCCAACACCGTTGCTCCGCGCAGCAAGCACTCCAGGTCTAGCAGTCCCACAGGCATGAGTACCCACAAACGTACTCGTCTGGGCAGTCATAGCCCATCACTGGAGTCTTCCTCGCCGCAGATCTCCAGGAGATCGGCTATCCTTGACCAAGCCAGCAACTATAATACCGTCCTTGATACCCCGCTTACAGACAAAGTAAAAGACCAAGAAGAAGAACTCCAGGTTCTCCGAGCCAGACTCGACGCTAAAGGGATGGCTTACAACATGATGAAGAGCAAATACAAACAAGAGAAGGCGAGGCGACAGGCAGCTGAAGCAGAGAACGAAACGTGGAAGCACAAGAGCTCTGAGATGGAAGAATGGTTGCAACAGTCGCAGGATAGACGAAAACTGGAGGCGAGCAGAGGCACACTCAGAGGCCAAGTGAGGGCTATCAAGGCCCGGATACGCAACGAAATCATCAACGCAGCTTCACCACGAGAGGCTTCACAAAAGCAAGATGCACCCAACAGCATTAAGCCAGAGTCCGATAGCGACGAGGAAGAGACATACATTGCGAGCTTACAGGCTGTTGTCTTTTTCTGGAAGACACTCCGATCAGACATTGATCACGAGTACGAAAGACGAATATTGCAGGCAAAAGAAGGCCGACAGATGAAACTTACTAAACCTCAAAGGGATGAAATTTACTTGGCTATCATCGAAGACATTGAAACCACAACTCAGATTCAGATTAGACCACGGGAGTGA
>PTTG_00372.1
ATGACAGGCTTTCCCTCCCTCCAGCCCGCGTTTACAGTCCGTGTCCACATTGATGCGCCGATGCAAGTTGGAGGTCAATCAGGCCCTGGGCTGGTCATCGTGCCCATGGTTAGTGGAACTATAAAGAGTGAAGGAGGTTTTGAACCAAAGCTGGATGGGGAACTACATGGCGTAGGTTATGACTACATCCACAACGATACGAATGGAGGCAACATGCGATTAGACGTCCGCTCGCAAGTCAAAACCGCCGACGGCACTATCCTCGCCATGTACTACAAAGGCACCGTTGCTCTCACACCTGGTGTCGTCGCTATGTTGTCTGGTAGCCCGGACGCAAAGACTACCGACTACGGTGACTCGTTTGTGACGTTTTCATTTGAGACAGGGAGTGATAAGTATAAAGATTTGCAAAATGGGACATATGTTGCTGCGGGCCACTTTGTTAAAGAGGGCGGTGGGGTGATCGTTGAGTACAAGGTTAGTAAGGCTATTGTCTGA
>PTTG_00373.1
ATGGCTGATAAACCTCTCGAAGATGGGAACTCGGGCCGTCCCGGTATAGCGAGCTACGATGTGGACAATAGGGAATGGGTTTTTCCCAGGTACTTTCCGGCCCTGCAGTTGAAGCAAATTCGGCCCATTGCCGACAAACATACTGCCACCACACTTGCGACAACACCAGCTCGATTCCCACTTCCAACAACCCATGTGAAACGCACAAAGACCAAACAGCGCACAGGCGTACGGAAGCGCATCAAAGGTCTAGTTAAAACAGACCCTGTTCTTTGTGCAGCCCTTGACCTTCTTCCCGACTTGGACCTGTCATCCGCTGCTGTCTCCTCAACCCGCGACCCTCTCGTTGGCAATCTATTATCCTTTGGCTCCATCACGCTTGGGAACAGGTACGAGACACCCCGAAGAGTCGCTGCGCTCGCCACAGGAGAAACAGGGAACATTTTACAGTTGGCCATCGTCAATAAAGAGATATACGACTGGGGCCAGGTGAAGAAGACGTGGGTCGACGGGCCAACGCTGAAAGAGGCACCCGTCGGATATTGGAACGAGGAAGCTGCACCTATACAACAGATATGCTTTGCGCAGTCGGAGGACAGGAGCTGTTTACTTGCTGTGCGGCTCCCTACACGCACTGTCCTGTTACGCCCTATGTACCACCGCCAGGCGCGCATGATTCCCTCCTCATCCTTCTACGATCTCCCTAAATCTGTGGTTGAGCCGCACCCGGTACTCTCAATACACCACAAGGATACTGGTGGGTCTCCACATGTCGACTTCGCTTTCAACCCGGACAATCAGCTACAATTTGCTCTCGCTCATCAGGACCAGACATGGAGCGTATGGAATATGCATCATCCGCGCAAAGGTGACAAATACTCTCCTTCTCGTTTGGCCCGAGGGCGAATCAACAAGCCCAAAGATAATCATGTCCCTCGTCAAGATGGATGGGCAAGGATACTCTGGGTGGCCAATCCACACACCCTGCTGGTTTGTAACCGGCGTCATCTGGGCATCATTAGTATTAAAAAAAGGCCACACATCCATTACCCTTACTCGGATATCTTCAGTGAGAAGCAATCCGAAGACTGGATTCTTGACGTCAAGAGGCATCCCAAAGATACATGTCAATTCTTCGTTTTGACGTCATCACTGCTCATTCTGATGACGGTCACGACGTCAAGCGGTGCTGATACGGGTGCTGATGAAGTAGTGGTAACAACGCTGCAATCTTGGAAGCATTACAGGGATGCAAAAGACTTATCTCTTCAAATGGAAGTGCAACTGGTATCAGAGACAGAGTCATTTGTGATTGTTTACTCCACGCTGAACACATGCATCCAAGTATACAGCTACAGAAAAAGTTCATCGAGCTCTCCGGCCCCTGTTGCGTGTTCTGATCCCAGCCTACTCAGCCTGGGCCTTGATGAATCTACAAGGATCAGCAGAATCCACATAGAATCTATGAAGCAAGAGGGCATGCAAAACGACATCAATTTCTTCCGCTTGTTTGTAACGCTTTCTGATGGAGATATGCAAGAGTTGGTCATGTATTCCTCTTCCTTGGAGTCAACTGGGAGCTACCAACCACTCATGGACTTTAAGAAAAGTACTGTAAAACATCCCAGAGCTGGCTTTTCGAAGAAGGACATAGTTCACGCGGAGGATGATTTCGTTGTCCCCAATCGCCTGGCTTTCGCAGGTGCACCCCACGCTAGGATCACCTCACAACTGCCAAAATTACTTCCCCCCTTGGAAACTGTCGTTCGACGACATTTCCGGCGTCATGAAACAACGAAAAGAATTGGTCGGTCTTTGGCCATGGCCCACAGGGTATCCGATGGGGTTGATGTTGTTCAAATTGCCAATGAGGTGCGGCAGATGCTTACCCAGGGCCTTGATGCCATAGCTAGACCTTTCCGTACCTTGATGGAGCATGCCAATATGAACGTTATTGTCTTCGATCTCGACGCGGCATCATCAGGAATAGAAGACCTCTTTTCTTTGCAGAATCGCCACGCAACTGTGCAAATCCGACACATCGCATCTGGGAGCCGACTTGAGCTATCAAAAGACGGTAACACCACTTTAGCAGATGTCTACAACGATATACTTGAGAAATGGGTCACGCCTCTACTACCAAAAGCTGCAGTCTACATTCGACTCGCGCATGAACGTCTCGCTCAACAGGTCGCAACAGAATTGGTGCTTTCAAGTACTCGCGTGCGAGAACGTGGGTTGGATGACCAGAACATTGATCCTCAATCACAAGACTCTGGTTTCCATCCTTCCTCACATTTCTTTTCCTCTCAGCCGCTACCCACCCCCCCTCTGTCCTCTTTCCCGGGGTCGTCACCGCCCGTGCCACCTTCCACAACATCAATTCTGTCGGGCACTCTTACGCGCCTGGGGATGCATCTGCCGCTTCGAGAATCGTCTCAAAACCCAGCGAGCATCGCCAGCAGCAAACCCCGAGTTCTTGCGCGTTGGCAAACCGGAAATGACGTACGTACCTTCATCTGGGCCGAATCTGATGTTCAGCTCGAGGCGATCCAGCAACAGCGCATGAAGATGGAGCGAAGAGAGAAGCGCCAGCAGCGTAAGGCCGAGCGAGTGCGACTCAAGGATATGAGCCAATTTGTCAGCTTCCCGCAAAGTTCTCCCGGACCCATGCTGGGTAGCATGGGTAGCGGTAGTCAGATGCCAAGTCAGAGTCAGAGTCAGAGTCAAAGCCAGTTGCCAAGCCAAACTGGCGGCTTCATAATACCGCAGAGTCAAACTGAGCGGGGGAAATTTGGCGGAAGACTGGAGAAGAAGAAAAAGAAGAAGACGAGGATGAGTGGTTTCTAG
>PTTG_00374.1
ATGACGACTTTTGAACCCTCGCTTAGCACCACGATGCGCGCGTCTGCGCACGATGCGCCATCAATGGCCGACCAACTCCCCAGCATCAACTTCGGGTTCGACGACTTGCGCAGTCGTATGAACCAGTTCACAACTCGCTTCGACGCATTCATTGAAAATGGGCGCAGACGGGTACTTGAAGAGCGAAATCAGTTCCGCATCAACGTCGCAGAGCTACACGAGGACCAACGCATGAAGAAGCGCGACATTGAAATCCTCCAACTCAAGACCGCCCAGCACAGCCAGACTCTCTCCAAAGAAGCCCAAGAGACGTCGGAGATGCAGGAAGCCATCTCCGCCCTTAGCCTCCAGCGCGACGAACGCCTGGCGCACCGCGATAACTTGCGCGCCCAGATTGCCGAAGTGCAAAAGATAATCTCAGCACGCCGCGAGGCACAGCTCAAGCACCGCCGATACCTCGATGGCCAGAGTAGGTACAACGAGCCCGAGCTCGACTTTTGGGAGAGCTACCTGGGCCTGAGGATTGAAGGGCTCGGCAAGGACGATAGACTCAAATTTGTCTACACAAATGTCGATGAGCGCGAATGGGACCGCGAGGCCTGGTTTGAGCTCGACACGAGTGAGCGTGATTACAAAGTCTTCGAGATGCGACCCAAGGTGGAGCGTGACGAAGTAGAAAGCGTCGTCGAGCGGCTAAACGAGACACGAGATCTGGCCGGCTTCCTAAAGGGTATGCGCGAGCTATTTGTAGAAGCTTGCAAGTCATGA
>PTTG_00375.1
ATGGCGGAAGAGGAGGATGTAGATTCAGCGCTCATACCAAGCCTCTACAAACCCCCTGCCTTGTTACCTATAGCACAGCTCAAGGATCAACTGCTCTACACCATCGAAACGTACCCAGTGACAGTCGTCGTAGGCGAAACGGGAAGCGGTAAAACAACCCAGATACCAAAATTCCTGCTCGAAGCAGGCTGGTGCAATACAGGCCAACAGATAGCAATCACCCAACCGCGGCGCATAGCATGTACCAGCGTAGCAACCAGAGTAGCAGAAGAGCTAGGTACTCCACTAGGTCAGAAGGTGGGGTATAGCATTAGATTCGAAGATGTCACATCTGCAGCAACGCAGGTCAAGTTTGTGACTGATGGCCTACTACTACGCGAAATGCTCGTTGATCCCCTGCTATCTCGGTACTCTGTCATCATGATCGATGAAGCACATGAGCGAAGTCTATCATCCGACATTCTGCTCAGCTTGCTCAAGAAGGTGTTGCGGAGGAGAGAGCATCTACGGGTCGTCGTAAGCAGCGCTACATTAGAAGCAGAGCGCTTTCTCGACTTTTTCAATCCCGACGAAGGCGAAAAGGTTCACGGCAAGAGCAAGAACGAATTTGGCTACATCTTAGGCATTGAAGGTCGCACATACCCCGTTGATATCCAATACCTCGAGAAACCCACAAGCAACTATGTCGAAGCAGCCATCGACTCAGTCCTCAAGATACATGAGCACGAAGCCGCAGGCGACATACTCGTCTTCCTAACCGGCCGCGAAGAAATTGACGACGCCATCGATCAACTCAGCGATCACATGGCCGACATGCCACCCTCGCAACAACGCCTCATGCCCCTCCCCCTCTACGCCGGCCTCCCCACCGAAGACCAAAATCTCATCTTCGCAAAGCCACCTCCCAACACTCGTCGCGTAATTCTCAGCACCAACATAGCCGAAGCATCTTTAACCATCGATGGCATAGTCTACGTCATCGACACAGGCTACGTCAAACTGCGCGCCTACAACGCCGCCCTTGGCATCGAGAATCTTGCTGTAGTCCCCGTCTCCAAAGCAAGCGCCATCCAACGCGCGGGCCGTGCAGGACGAACACGCCCAGGAAAGTGCTTCCGGCTGTACCCCGAGGCCGTGTTCAATAGCTTAGAGGAATCTACGTTCCCTGAACTCGCACGCTCGAACCTTGCACCTGTTATCCTACAGCTTTTGAACTTGGGCATCACAAATGTAATCCGCTTCGATTACCTTTCTGCCCCTCCCTCGGCGCTCATAACCAGAGCACTGGATACCTTGTATTCACTCGGTGCACTAGATGAACATGCTCGTCTCACAAAGCCTCTCGGTACACGCATGGCTTCGCTCCCGCTCGACCCCATGCTCGCACGCTGCCTGCTCAAAGCGGCTGAAGCAGAGTTCTCTTGCCTGTCCGAAATGCTCACTATAGCTGCTATGATGACTTTGCAAGGCAACGCATTCGTGTCACACGACGGTGGCAAGAAAGCTCTAGACGCTGCACGCCGCAGATTCGCAGTCACGGAGGGAGATCACCTGACGCTGTATAATGTGTATGAAGCGTTTGTGAAGGCAGGGCTTGGGAATACAAGTTGGTGTCATACACATAACCTCAACCACAAGAGCATGGTGAAGGCCGTGAGTGTGAGGAAACAACTCGTCGCACATATAAATCGCTTCGGGATCCAAGAGTCCTCCTTAGCCTCGTCGGATGTGCTAAGGGTGGGTGGTATGCCGCTTGCCGAGCGGGTCCAAAAGTGCCTGGCCAGCGGCTTCTTTGCACACGCAGCGCGAATGAAGGCGGATGGCAGTTTTAGTACTGTCGACGGAAAGACGACGTTGTGGGCACATCCTAGTAGTGTATTCTTCACGAGAAAGGTAGATTGGGTGATTTACACGGAGATTGTGGAAACGAGGGATAAGATATATATTCGAGATTTGACCAAGGTAGAGATGGATTGGCTGATGGAATGTGCACCGGAGTATTACAAGATTCGGCAAGGGCGGTGA
>PTTG_00376.1
ATGGCATTTCGCAAGCGCAACGTAGCCCTGTCACGAGCACCGGCAGGAGACGACGTGTCGAATGCACCGTCATCTCCGCCAATAGCGCCTCCAGCGCTGACACCCACAGGCGTCCGCCCTTCACCCATTGATGGCCGACCTACTACCTCAACTGGCACACCCTCGCTAGACGGTGTGCTAGCAGGACACGCTGGCTTGGCTCTTGGACATTCGATATTGATAGCCGAGAGTGGTACGACCGACTATGCAGGCGCATTACTACGGTTTTATGCCGCCGAAGGCGTGGTCCAGGGCCATAGAGTGCACGTAGTAGGCATGGGCGAGGTTTGGGGAAGAGAATTGCCAGGCATATCAGAGGAAAAGTACGATAAGAGGAGAGAAGGGAAGGAGAGAGCGGAGAAGATGAAGATTGCCTGGAGATATGAAGGGCTAGGGCAGTTTGAGAGTGCTAGAGGCTCTCAAATCGTGCAAAGAACAGCAAGCCAAGGGGATGGGACGACAGAAGAAGAGACGGTGTTTTGCCACAGATTCGATCTCGCAAAGCGCCTTACACTCCCGGTAGGAACCGCGATCAACTATATCGCTATACCCACAGGAGCTTCCACGTCACCCTTCCCTCTGATATTGCAGAGCGTCTGGCAGCAGCTAGAGTCGACACCATCACATATTATACATCGCGTCGTAATACCTTCTCTCCTCTCCCCGGCGCTATATCCTCCCCCATCGGCGCATCCAACAGCCGTGCTCCAATTCCTCCACGCTCTACGCGCGCTACTCCGACAGTATTCGACGAGATTGACTGCAATTATGACGCTCCCCCTGACGCTATATCCACGCTCCACCGGTCTTGTGCGATGGATGGAGATTCTGTCTGACGGTGTATTCGAGCTGTCCCCATTCCCATATTCGCGTATACAAGCGCTCGCCCAATCGGCAGGTGCGACAAAGGACGAGGAAAGACCACAGGGTATGCTTGCAGTGCACAAGCTACCGGTATTCAATGAGAAGGGTGGCGGTGGCGGTGCCGAGGATCTGGGCGAGGACATGGCATTTACGCTGAGCCGGCGCAAATTCGTGATTGCAAAGTTCAGCCTACCACCAATGGAAGGCGATACCGAGGCGCAGGAGGAGGCAGTGAGGGAGGCAGCCGGTGGTAGTGCAATGCCGAAGAAGCAGGATTTAGACTTCTAG
>PTTG_00377.1
ATGTCTCCGATATTGCGGTTGCCATTTAGCGCACTCTTGCTATTATCATGCGCACTCAATGCCGTTGCACACGGTAGTCATGAGCACGCGCAAGTTGAAGTGCCGCCCGATGCAGACTGGGCGACGCGACACATGGCTGAGGAGCATCACATCTCAGGCTTCGACGCCACCACATTCTTCAACCTCCACGACTACGAGGGCACCGGGCTGTGGACCGATGCAGACATCCGCCGAACATACGGTCTCGAAGACGTTTCTAGCGCCTCTATTCCCGAGTCTAGGAAACAATCCGTTGTCCATACCATCATGGAAATGTTCGACATTGACAAGGACGGCGCCATCACCCGCGCCGAATTTCTTCGTAGAGATTCCGAGGGCGTCAAATTACCAGACTTTGGCTTGGGCCCAGGACACCACGGGGATGATGAGTATGAGTATGAAATTCACCATTGGGAAAAGTACCATAGCGGGGACGACGTCAAGGAGGAGGATTTGAATCACCCAGAGGATATCGCGCATTTCAAGATGCATGAGGAGAAGGAGGCCAGGCAGGAGGAGTGGGAAAAGTTGGAGCTCAGGGGGGTGGTGGAGAAGAATATCCCCGTCAAGTATAGAAAGAATTGA
>PTTG_00378.1
ATGTCAGTTCCTATATACGCTGTAATCGCGCTCATACTGCCTGTCGCCTGGCTCCTGCATCAGCAATTGAGCCAATGGCGGTTCAAACGTTTCGCGCATATACCCACCAAGTTAAAGTCCAATTTCCTCTTTGGGCATCTTGGGTATATTACGGCAGAGATGAGGAAGCTTGGAAGTACCGTGCACCCGGATTACGCGTTAGAAAACATATGGAAAGCCCAGGGCTACCCCGAATTCATCTTCTTCGATACAAGGCCTCTTCAGTTTCCGCTGCTGTTGGTCACCTCGCATGAAATTGCGGAGCAAATCTCCCGAGCAAGTAAAACGCAGCCATACAGCGTCGACAAATCTCCTACCGTTCAGGCTGGGGTTGGCGGCTTGATCGGGAAATTCTCCTTGCTCACCGGAAACGGCGAGATTTGGAGGGGGCTCCGCAAAACATTCAACCCTGGATTTGCGCCCCAGCATCTGCTCTCGCTGCTTCCTGTCATCATCGACAAGACATACAGATTCGTGGACAAACTCGACGACCTGGCCAAGTCTGGCCTTGCAATCGAGATGGAGCCTTGCTGCACCAACGTGACTTTCGACATAATTAGCCAAGTAATTACAAACATCGACTGCAAAGCACAAGCTGCAAATGACGAAGCCCACGCCATCGTCCGCCATTTTCGCTCGCTTAAGGCTTTGTACAATCAAGAGAGTGGCCTCACGGCCTCTTGGCTGAACCTGCCAAAGACCTTCATGAAGTACATTTACACTAAACGACTAGATGATGCCCTCAAAAAGTGTATTCTGGACAAGTATGCAGAGACAAAAGTCAACGACAAATTAAAACCCAAGGAAACAAAGGATGTCTCTGTTCTTGCGCTAGCACTCCAAGATATCGAAGAAATGACGCCACACATCTTGCAGTCGACAGCAGATCAGGTCAAGACCTTCTTGTTTGCTGGACACGATACGACTTCCATTCTACTACAGAGGTTGTTTTATGCCCTCTCGATACATCCACGTTGTCTGGCAAAGATACGTGCAGAACATGACGCCATCTTCGGCGACGCCGATCCACGCCAAGTGTTCCTTGATCAAGCTGACGAGACCATGCAAGCGCTCAAGTACACGTCTGCGTGTATCAAGGAAGGACTGCGTCTTTGGCCTCCAGCAGGATCAGCCCGGATGTCACACAACGGCTTCAAGATTCGTACATCAGAAGGAGACGATGTGTGCGTAGATGGAACCATCATCTACAACTGCCATTGGATTATTCATCGTGACCCAAATGTGTATGGAGAAACAGCAGAAGACTTTGTTCCAGAGCGATGGTTTGGTGACGTCGATACAAGCAGCGCCACGGCAAACGATGACGGCTCGTCAGCTGGAGACAGCAAGTTACCAAGCGGCGCATGGAGACCATTTGAACGAGGCCCACGTAACTGCATCGGCCAGGAGCTTGTTAACATTGAAGTAAGGATAATTCTTGCATGCGTCATGAGACGTTATGACTTTGTCAAAGTTGGGCTGGGCGAGGTTGAGACGGACAGTGAGGGAAAGCCTATTGTAGATGAAAAGGGAAAGTACAAGACGAAATCGGACTTGCCTAACACGATATCCGTTACTGCTAGGCCTATGGACAAGACTATAATGCGTGTCAAGATCCGGGACATGGTTTGA
>PTTG_00379.1
ATGATGGTGTTTGATCATGTACCCCGACCATCGCAAGCGCGTCTCGACGCCTCGCTGACGGACGCGCCGTTGGATGCGAAGAGACTCGCATCGCAGCCACTGGTCCCTACCGACGACAAGGCAAAGACAGTGCTGTACCTGGCGTACGGCTCCAACTTGTGTGACGAGACGTTTCGGAGCGTGCGTGGGATACGTCCGCTATCACAAGTCAACGTCTTGGTCCCTTCGCTGAAGTTGACGTTTGATCTCCCCGGCATTCCCTACCAAGAGCCTTGCTTCGCCAATACAGCATTGCGGGTGCCGGACGCGCAGGACTACCACAAGGACCGCTGGCACAAGGGCCTGGTGGGCGTCGTGTACGAGGTCACGCTTGCCGACTATGCGCACATCATAGCCACAGAAGGAGGAGGAAGCGCCTACAACGATATCCTCGTCGATTGCTATGTGTTGCCACCCGCGGCCACAGTCCCTACTTGGCCCGATTCAAAGCCCTTCAAGGCGCATACCCTCTTCGCACCAATTGTAGACAACGACCACCAGCCACAAACAACCGATCGTGTGACGCGACGCGACCCTAGCTATGCGCAACCTTCGGCGCGCTACCTCAAGCTCATAACCGATGGCGCTGCCGAACGGAATCTGCCTGCCGAATACCAGGACTATCTGCACGAAATTCGTACATATACCATTACAACTAAGAAGCAGAAAATTGGGAAAATAATATTCCTGGCAATTTGGATGCCATTCGTCATGTTTGTATTAACACTGGCGAGAAAGATGCAGGATAAACGTGGGCGGTCCCCATCATGGCTTGCGAAACTCAGCGCTCTGTTGTTTGCCGGCATGTGGACAAGTTACGACAGCGTGTTCAAAGGTACATTTGGCGATGGAGAGAGAACAATTGGCGACGAAGCAATGCAAACCATGGACAATGTAATAAAGAGGAGAAGATCACCAAGCGGGTACGATGCTGAAAAAGAAGCCTTGCTAGAAGAGTACGCAGAGACAATATAG
>PTTG_00380.1
ATGTGCAAAACACGTCTACATGACTTCCTAGCGGATCTCCCAAAATGCGAACATCATCTTCACCTGGAAGGCTGTCTCAGTCCAAGCCTCTTGTTCACCCTGGCTGCAAAGAACAAAATCTCTTTGCCAACAGCAGACGAAGATGCAACGTACGCGTCTCCAGAAACTCTGAGCGAGCGCTACTCACACTTCACCAACTTGGACGACTTCCTTCAGTATTACTACCGCGGCATACACGTCCTTGTCCACCAAGAGGACTTTGAGATGCTAGCGTGGGAGTACTTCACAACTGCGAAAAGAGATGGTGTTCACCATGCAGAGGTCTTCTTTGACCCACAAAGCCATACGGAGAGAGGAGTTTCGTTTGACCTGGTGGTTGAGGGATTCAATGCTGCGAGAAGACGTGCAGAGAAAGAGCTGGGGATTACGAGTCGGTTGATCATGTGTTTCCTCCGGCATATGCCTGTTCAGTCTGCGGCAGATACCATGGCCTCGGCTGTAGCAGGTGGCCACTTTGATGTCAAGGAAGGCGGCAAAGAGAGGGCTATCGCTGGGCTTGGCCTGGATTCCTCAGAGGTCGGCTTCCGCCCGGAATTGTTTGTTGATCAGTTTCGAGAGGGCAAGGAATGGGGATTGCACAGGACAGCGCATGCGGGAGAAGAGGGCGACCCGTCATACATCAGTGGCGCACTCGACACATTGCACGCTGAGCGCATCGACCATGGCATCCGGCTCATTGAAGACTCAGAGCTGCTTGGCCGAGTAGTGGAGAACAAGGTGCTACTGACCGTCTGTCCGTTGAGTAATGTTTGCCTACAAGCTGTGAAGCATATCAGCGAGGTACCCATAAAGACGTTTCTGGACGCCGGTGTCATGTTCAGCATCAACAGCGACGATCCTGCGTACTTTGGCGGCTACATACTGAGCAACTATTGTGCTGTACAGGAAGCTTTTGACCTAAGCATGGATGAGTGGAAGACGGTGGCTAAGAATTCAATTCACGGTAGCTGGCTTGGAGAGGGGCGGAAGACTGAATTGCTTGCTACTCTTGACGCTTGCATGAGCAGGTATGCTGGCAATTCGTCTGTGTCTACGTAG
>PTTG_00381.1
ATGCACGTCCCCGACTCTTTTGACTTGGCCGCGGTTTTCTGCGGGGAGCTCAACCTCACCACCGCGATACACGACACACGACACAAGCATGGCTACGTCCGCCCGAGGCCCGCCAGATTATACGTGCGCAACCTGCCCGACAAGCTGCAAAAGGAACATCTCAAGCGCAATCTATACATGCTCTTCGCTACCTATGGCGTCATTCTCGACATTGTCGCGCTCAAGACTATGAAGATGCGCGGCCAGGCGCATGTCGTATTCCGCGATGTCGACTCGTCAACGCAGGCAATGCGTGCTCTGCAGGCCTTCACCTTTTTCGGCAAAGACATGCAAATTTCCTATGCAAAGACAAAGTCCGACACCATCGCGAAGCTGGACGGGACGTACAAGATGCCTGAACCCGAGCGTGAAGATGAGCCTGAACAAGCCTCTGCACAGGCTGTCGGATTCGGCGCTGCACCCGAAAAGGCTGTGCCCGTCAATGCTCAAGATGCTGCCAAAGGGCAGAAGAGAGCGCGTGAGGATGAAGACGAAGACGGAGACGAGAACTCAGACTCTGAGATGGAGATGGACGTGAGCGACTCGGACTCGGACTAA
>PTTG_00382.1
ATGGCATCACCCGTTGTTCTAAGCCCGCGGCCCAACCCACCCGGCGCAAAAGTCCCCCCTGCGAGGACGCTCGCGCTCCCCAGTCACGGATCCAAGCCTAGCAAGTCGCCGGCGGCAGCAGCAACAGCAGCAGCCATGCCGACTTCAGGCCCTGGCGGAATGGATCTCGCAGAGCAGATGAACGATCAAGTTCGCAGCCAATTCGTCATGGGCGCAAAGTTGGGAGAAGGTACCTACGCCATTGTCTGGCAGGCGCACTACCGCGACAACCCAAAACACGTCGTCGCAATCAAGAAGATCAAAGTCAACGCAGAATACCCCAATGGCATCGCGCCCGACGCCATCCGCGAAATGCAGTTCCTCTTTGAGCTGTCCCATCCCAACGTTATCAAGTTACACGCCGTCTTCTCCTCCAGGGACCAGAACCTATCACTGGTACTTGAACATCTTCCGCGCGGCGACTTGGAACAGCTCTGGAAGAACAAGGAAATCACGTATACAAAAGCGGACATCAAGGCATGGATGAACATGATGTGTCAGGGCATCTGGTTCTGTCACGAGAACTATGTCCTACATCGCGATATCAAGGGCAGCAACGCCCTCATCGCCGCTGACGGCACCGTCAAGATTGCCGATTTCGGTCTTGCGCGAAGCTTCGCCGACCCCGGTACCAAGATGACTACCATGGTAATCACACGCATGTACCGTCCGCTTGAGCTCCTCTACGGCTGCTCGCACTACGGCGGAACTGCCGATATGTGGAGTATCGGCGTTCTCATGGCAGAACTGTGTAAACGCGATTGGTTTCTCTACTCTGACACGGACATCCGCCAAGTGAGCGTCATCTGCGAGAAATTCGGAACACCGACAGAGGATACCTGGCCTGGCGTCTCCACCCTCCCTTACTACGTCGCACCTGATAAACAAACTGGCCCACAGGGCACAACAGCCTTCCGCCAAACCCGCCCCCGCAGCTGGTGGAAACAAGAATTTCCCACCCTCGGAGACGATGGCTGTGACTTCATCAAAGGCTTGTTGACTTTGGACCCACAGAAGCGATACACGGCCCGGAAAGCACTCGAGGACAAGTGGTGGACTAATGCACCGCGCCCAACAAAAAAGGAGAACCTACCAAAAGAGGGCGGTGGTCCCAAGACCATGGGGGAAGACTTCAAGCGAAGGGGAGGAGAAACACCCACAAATGGCCGGGCCGACAAGGTTGCTCGAAAGCTCGACTTCGGTTCCATGGATAATGCCATCACTCGAGATAAATTCTTCACCACAAAGTTCAACAGTCGTAGGAAGCCCTTGTGA
>PTTG_00383.1
ATGACGACACTTGCAATTGACCAGAACGCCTCGTCGGCCATTGACGAGAATGACTTTGACGAGGACCATGGCGAGCACCACCCCCACAGGAACTCAGTCCACCACAAGCTGCGAGCGAGCAGCTCTATTATGCAGCTGAAGAAGCTCCTGGTGGCCAACCGAGGAGAAATCCCCATTCGTATCTTCCGTACAGCCCACGAGCTGTCCTTGCACACAGTGGCAGTCTACAGTCATGAGGACCGTCTCAGCATGCACCGACAGAAGGCTGATGAGGCGTACGAGATTGGCGCGCGCGGCCAGTACACGCCCGTCGGTGCTTATCTTGCGGGTGACGAAATCATCAAGATCGCCGTCGAGCACAATGTGAACATGATTCACCCGGGCTACGGCTTCTTGTCCGAGAATGCAGACTTCGCCCGAAATGTGGAAAAGGCCGGCCTCATTTTTGTAGGCCCTTCCCCTGACACCATCGATGCCCTTGGCGACAAAGTCTCTGCCCGAAAGCTTGCCGTCAAGTGCAATGTCCCGGTAGTGCCTGGTACTCCTGGCCCTGTCGAGAAGTTTGAGGATGTCAAGGCATTCACAGACGAATTTGGCTTTCCCATCATCATCAAGGCCGCTTTCGGTGGTGGTGGCCGTGGCATGCGTGTAGTCCGCGAACAATCCACCCTCAAAGACTCGTTCGAGCGCGCAACATCAGAGGCGAAGTCGGCTTTCGGTAACGGAACCGTCTTCGTCGAGCGCTTCCTCGACAAGCCCAAGCACATTGAAGTCCAGCTTCTCGGTGACAACCAGGGCAACGTTGTCCATCTGTACGAGCGTGACTGCAGTGTCCAGCGTCGCCACCAGAAGGTCGTCGAAATCGCCCCGGCCAAGGATCTCCCAGTCGAGACCCGCGATGCCATTCTTGCTGACGCTGTCCGGCTGGCCCAGAGTGTCAAGTACAGGAATGCCGGAACCGCCGAGTTCCTGGTTGATCAACAGAACCGATACTACTTCATCGAGATCAACCCCCGTATCCAGGTCGAGCACACCATCACCGAGGAAGTCACAGGAATCGACATTGTCGCCGCACAGATCCAGATTGCTGCAGGCGCTTCCCTTGAGCAGCTCGGTCTGACTCAAGATCATATCTCTACCCGAGGCTTCGCCTTCCAGTGCCGTATCACCACAGAAGATCCGGCCCAGAGCTTTGCACCCGACACCGGAAAGATTGAGGTGTACCGTTCAGCTGGTGGTAACGGTGTTCGTCTTGATGGTGGTAACGGATTTGCGGGAGCCATCATCACTCCTCACTACGACTCCCTACTTGTCAAGGCCACCTGCCGTGGCTCTACATACGAGATCGTCAGAAGGAAAATGCTGCGTGCTCTAGTGGAGTTCCGCATTCGTGGTGTCAAGACCAACATTCCCTTCCTGATCAAGCTCCTTACACATCCTACGTTTGTCGACGGACAGTGCTGGACAACGTTCATCGACGACACACCGGCGCTCTTCGACTTGATCGGCTCCCAGAACCGTGCCCAAAAGCTCCTCGCGTACCTCGGCGACCTCGCCGTCAATGGCAGCCAGATCAAGGGCCAAATCGGCGAGCCCAAGTTCAAGGGTGTCATTCCCATCCCAGCCATTCACAACCAAAGTGGCAAGAAGGTTGACACCTCCGTACCCTGCACTGAGGGTTGGAGAAACATCATACTCAAGGAAGGCCCGGAAGGATTCGCAAAGGCCGTCCGCGCCAACAAGGGATGTCTGATTATGGACACAACCTGGCGTGATGCCCATCAGTCTCTTCTCGCAACTCGTGTTCGAACCGTCGATCTGCTCAACATTGCCAAAGAGACTAGCCACGCTCTATCCAATGCCTGGGCTCTTGAGTGCTGGGGTGGCGCCACCTTCGATGTCGCCATGCGATTCTTGTATGAGGATCCCTGGGATCGTCTGAGGAAGATGAGGAAGCTTGTACCAAACATTCCATTCCAGATGCTTCTTCGTGGAGCCAACGGCGTTGCATACTCGTCCCTGCCTGACAACGCCATCTTCCACTTCTGCGAGCAGGCAAAGAAGAACGGTGTTGATATCTTCCGTGTTTTCGATGCTCTGAACGACGTCGAACAGCTCGAGGTTGGTGTCAAGGCCGTTCTTAAGGCGGGTGGTGTTGCCGAAGGCACTGTGTGCTACTCTGGCGATATGTTGAACCCCAAGAAGAAGTATAACCTAGACTACTACCTCAACGTTGTTGACAAGATTGTTAAGATGGGTGCGCACGTGCTTGGCATTAAAGACATGGCTGGTGTGCTTAAGCCGCGAGCTGCTCGTCTTTTGATTGGGGCTATTCGCAAGAAGTACCCCGACCTACCGATTCATGTTCACACCCACGACTCTGCCGGTACCGGTGTAGCCACCATGGTCGCCTGCGCCGAATCAGGCGCTGACGCTGTTGACGCCGCAATTGACAGCATGTCTGGAATGACCTCACAGCCCAGCATGGGTGCCATTCTTTCATCGCTGGAGGGCACTGACTTCGATGCTGGCCTGGATGTCCACATGATCCGCAATCTTGACGCCTACTGGGCACAGCTTCGTCTGTTGTACTCGCCCTTTGAGGCTGGTCTTACTGGCCCTGACCCCGAAGTGTACGAGCACGAGATTCCCGGAGGTCAACTCACCAACCTTATCTTCCAGGCTTCACAGCAAGGTCTCGGCGAGCAATGGGCACAAACCAAGAAGGCGTACGAACAGGCAAACGACTTGCTTGGCGACATTGTCAAGGTCACTCCCACCTCCAAGGTTGTTGGTGACCTGGCCCAGTTTATGGTATCCAACAAGCTCTCGTACGACGATGTGCTAGCCAAGGCTGAACAGCTTGACTTCCCATCGTCAGTATTGGAGTTCTTCGAGGGCCTCATGGGTCAGCCATACGGCGGGTTCCCAGAGCCTCTTCGTTCCCAAGCTCTCCGTGAGCGAAGGAAGATGGACAAACGTCCTGGTCTCTATCTTGAGCCTGTGGACATTGTCAAGGTCAAGGCGGATCTTAAAGCCAAGTGGGGGGATGCTACAGAGTGCGATGTGGCATCATACATCATGTACCCCAAAGTGTTTGAAGACTACAAGAAGTGGACGACCAAGTACGGCGACCTCTCTGTGCTACCAACTCGGTACTTCTTGTCGCGACCTGAGATTGGTGAGGAGTTCCACGTGGAGCTAGAGAAGGGTAAGGTTCTTATTCTCAAGCTCCTCGCCGTTGGACCTCTCTCCGAGCAGACGGGTCTACGTGAGGTTTTCTACGAGATGAACGGTGAGACCCGTACCGTCACAGTGGAGGATCAACACGCAGCTATCGAGAATGTCTCTCGACCCAAGGCCGACCCTACCGACAGCAGCCAGGTTGGATCGCCCATGTCCGGTGTGTTGGTCGAGGTGCGTGTCCACGATGGAAGTGAGGTCAAGAAGGGTGACCCTGTTGCCATTCTTAGCGCCATGAAGATGGAGATGGTTATTTCGGCGCCACACTCTGGCAAGGTCAGCGGCCTATCAGTGCGTGAGGGAGACTCAGTCGACTCTGGTGACCTTGTCTGCAAGCTTGTTAAGTGA
>PTTG_00384.1
ATGGCCCAGCGACAAGTTCCATTGCACGTCACGCAGCCGACGCTGCTCACGAACCTCAATATTCTCCCAGCATCGATATCATGGCAAAACTGTACGCTCGAGTCGGACAAGTACGTTTGTGTGCGCCAGGTCAACAACGAAGCCAACGCGCCCGCCGAGACCGTGATCATCGACCTCAAGAATACCAACAATGTAATTCGGAGACCGATCCGTGCTGACAGTGCCATTATGCACTTGACCGAGCCCATCATCGCTCTCAAGGCACAAGGCCGAACGCTGCAATTGTTCAACCTCGAGACCAAGGAGCGCCTACAGACATATAGCCACCAAGAGGACATCCAATTCTGGAGGTGGATCAGCCAGACGACACTTGCACTCGTTAGCACCAAGGCCGTATACCATTGGGATGTACTCGACTCCAAGAACGCTGTTGCGCCGCGCAAGATCTTTGACCGCCAAGAACAGCTCGAGAACAACCAGATCATCAACTACGTTACCAACGACGACGAAAGCTGGTCTTGCCTGGTTGGAATTACGTCGAACCCTGCCGGTGGTATTCGGGGCAACATGCAGCTCTTTTCCAAGGCGAGGAACGTCAGCCAGCCCCTCGAGGGTCATGCAGCCACATTCGGTACCCTTCGTCTAGACGGCGCATCGACCGATACCAAAATCTTTGCGTTTGCTGTCAAGTCATCTACGGGTGAGGCCAAGATCAACATTGTCGAAGTCGACCACAACACCGCGAACCCAGCTTTCCCGAAGCGCCTTATCCCGATCCATTGGCCCGCTGAGGGTACTGGCGACTTTCCGCTCGGCATCCACATTGCTCACAAGTACGGCATTTTAATTGTAATCACAAAGTTCGGTTTCATTCACCTCCACGATCTCGAGACTGGTACCGCCTTGTTCTTGAACAGAATATCCGAGGAGACAGTCTTCACAACAGCGCGCGATGACGAAGGCACTGGTGTCGTCGTCATCAATAAGCGTGGACAAGTACTCCACACAACCATCCGCGAAGACACTCTGATCCCGTACATTATGGAGAATCCGGCATGCGCAGAGATCGCGTACAAGCTCGCTTCAAAGGGTGGACTGCCCGGCGCTGACCAACTTTACTCGCAGCGATTCGAGACGCTCATGACACAGGGAAACTTTTCGGAAGCAGCAAAGGTTGCCGCCAACTCTCCTCGAGGCTTTTTGCGCACCATGAACACGATCAACCGACTACGACAAGTTCCTAACCAGCCCGGCCAAATAACTGTACTTTTGCAATATTTCGGTCAGCTGCTGGACAAGGGTGGATTGAACAAGGAAGAGACATTGGAGCTGGCTCGACCCGTCTTTGCGCAGGGCCGTAAGCACCTCATTGAGAAGTGGCAGAAGGAGGGCAAGCTTCACTGCTCTGAGGAGCTTGGTGATTTGGCTAAGCCCCACGACCTGAACCTTGCTCTAGCCATTTACAAGGAGGCAAACGTATCTCAGAAGGTTGTTGCAGCACTCGCAGAACTTGGCCACTATGACCTCATCCTCCAGTACTGCAACGGCGTCGGCTACACCCCCGATTACAATGTCCTGCTCCAGCATGTCGTGAGGATTTCACCCGATAAGGGTACCGAGTTTGCTTCTCAACTGGCGAAGAACGAAGGCGGACCGCTTATCAGCATCGACCGCGTTGTCGACATCTTCCAATCTCAAGGCATGATCCAACAGGCGACGGCTTTTCTCCTGGACGTTCTCTCCAACGACCTACCCGAGGAGGGCCCTATGCAGACCAAGTTGCTCGAAATGAACTTGCTGAACGCTCCCCAAGTCGCGGATGCTATCCTAGGCAACGAAATGTTCCACCACTACGATAAGATGCGCATCGCTCAACTTTGCGAGAACGCTGGTCTGCTCACACGCGCCCTGGAACACAACGACGACCCGGCTGCCATCAAGCGCATCATTGTCCAAACCGACAAGCTCCCAGAAGAGTGGCTGATCAATTACTTTGGTCAGCTTACTGTAGAGCTTTCGCTCGAATCGTTGGATGCCATGCTTACGACCAACATCCGACAGAATCTGCAGGCTGTAATCCGCATTGCGCAAAAGTATTCAGACTTGCTAGGCGCTACCCGAATCATCGATCTACTGGAGAAGCACCGAACTGCTGAGGGACTGTACTTCTTCCTGGGTTCCATCGTCAATGTAAGCGAGGATCCCGACGTACACTTCAAGTACATCGAGGCTGCGACTACCATGGGCCAACTCAACGAGGTTGAGCGCATCTGTCGTGAGAGCAACTATCTCAATGGCGAAAAGGTCAAGAACTTCTTGAAAGAGGCCAACCTAACAGAACAGCTACCCCTCATCATCATCTGCGATCGGTTCAACTTTGTGCATGATCTAGTGCTCCACCTTTACAAGAAGCAGCAGTTCAAGTCTATTGAAGTCTACGTCCAACGTGTCAACCCTGCCAGGACTCCTGCTGTTATCGGCGGCCTCCTCGACGTTGACTGTGATGAAAGCATCATCAAGGGCCTCCTGGATTCTGTAACGCCATCCTCCATCCCCATCGATGAGCTGGTCGCAGAGGTCGAATCGCGAAACCGCCTCAAAATGCTTCTGCCGTTCCTTGAGCAGACGTTGGCGAGCGGCAATCAGCAACAAGCCGTATTCAACGCCTTGGCCAAAATTTACATCGATAGCAACAACAACCCGGAGAAGTTCCTGAAGGAGAATGACCAATACGACACTCTGGTCGTAGGAAAATACTGTGAGAAGCGAGACCCCAATCTCGCGGCTTTATGCTACTCCAAAGGAATGAACGATCTTGAGCTGGTCAACATCACAAACGAGAATGCGATGTTCAAGATTCAGGCTCGCTATCTGCTGGAGCGTGCTGATTCTGAGATTTGGGATTACGTGTTGAGTCCAAACAACATCCACCGGCGATCTTTAGTCGATCAGGTTACTTCGTCAGCAGTTCCTTCGTCCACTGACCCGGACAAGGTTTCTGTGGCTGTCAAGGCATTCATTACTGGTGACATGCCTGCAGAACTGATCGACTTGCTGGAGAAGATTATACTGGAGCCGTCCACTTTCAGCGACAACCCATCACTTCAAAACTTGCTAATGCTTACTGCATGCAAGTCTGATCGTGGCAGGGTCATGGGTTACATCCAGCAGCTTGACCAATACACCCCCGAGGATATTGCCCAGCAATGTATTGAAGTTGGAATGTACGACGAGGCTTTTGAGATCTTCAAGAAGCACGAGAATCATGTGGAGGCTGTCAACGTCCTGATCGATCATATTGTTTCCATTGACAGGGCACAAGAATTTGCAGACAGGGTCGACAGACCAGAAGTATGGAGCAGAGTTGCAAAGGCACAGTTGGACGGCCTGCGTGTCACCGATTCTATTGAGTCTTATATTCGCGCTGGAGATGCCTCTAACTTCCTGGAAGTTATCGAAATTGCGACCCACGCTGGCAAAGACGAGGACCTCATCAAGTTCTTAAGGATGGCGCGAAAGACACTCCGGGAGGTCCCCATCGATACAGCATTGGCGTTCTGCTTCGCTCGTACGAACCAGTTGTCCGAGCTCGAGGACTTTTTGCGTGCTACTAATGTTGCCGATGTTGAGGCTTCGGGTGACAAGGCTTACGAAGAGGGCTACCACGAGGCGGCCAAGATTTTCTACACCAGCATTTCCAACTGGGCTAAGCTTGCTACAACCCTTGTCCACCTTGATGACTACCAGGCTGCTGTTGAATGTGCGAGGAAGGCCTCGAGCGTCAAGGTCTGGCGTCAAGTCAACGAAGCCTGTGTTGCGAAGAAGGAGTTCCGCCTTGCCCAGATTTGCGGTCTCAATCTCATTGTTCATGCGGAAGAACTTGCCGATCTCGTCAAGCAGTATGAGCGCAATGGCTACTTCGATGAGCTCATCAGTGTGCTTGAGGCAGGTCTTGGGTTGGAACGAGCGCATATGGGGATGTTTACTGAACTGGGCATCGCGCTGGCCAAGTACCACCCGGAACGTGTTATGGAGCACCTTCGATTGTTTTGGAGCAGAATCAACATCCCCAAGATGATTCGCTCCTGTGAGGAAGCCCATCTTTGGCCAGAGCTGATCTTTCTCTATGTACACTACGACGAATGGGACAACGCCGCTTTGGGGATGATGGAACGTGCTGCAGATGCTTGGGAACATCAGGCTTTCAAGGACACCATCACAAAGGCCACCAACGTTGAGATCTACTACCGAGCCTTGGGATTCTACCTGGAGGAGCAGCCGACTCTCTTGACTGATCTCCTGCAAGCGCTCACTCCCCGGATCGACGTCAACCGCGTGGTTCGCATGTTCGTCAAATCTGACAACATCCCTCTCATCAAGCCCTTCCTTCTGAACGTGCAATCCCAGAACAAGCGCGAGGTGAACAACGCTCTCAACGACCTTTTGATTGAAGAGGAGGACTACAAGACGCTCCGCGACTCCGTCAACAACTATGACAACTACGACCCAGTCGAGCTTGCTCAGCGCCTGGAGAAGCACGACCTTGTATTCTTCCGTCAGATTGCTGCCGACATCTATCGTAAGAATAAGCGCTGGGAGAAGTCCATCGCGCTTTCAAAACAGGACAAGCTTTTCAAGGATGCCATCGAGACGTCAGCCATATCAGGCAAGCCCGACATTGTTGAGGATCTGCTCCGCTACTTCGTCGACATTGGCAGCCGGGAATGCTACGTCGGTATGCTCTATGCCTGCTACGATCTCCTTCGACCAGATGTCATTCTCGAGATGTCATGGCGCAATGGTCTTCACGATTTCACTATGCCATACATGATCAACCTCATCTCCCAGCAGACGGCCGCGATTGAAGGGCTCAAAAAGGACAATGAGGAGCGCAAACTTCGCGAAGCTTCGCAGCAGAAGAAGGAGGAAGACACTCCGATCTTGGGCTCGCGCCTCATGCTCACGCAGGGTCCGATCGCTTCGGCTCCTTCCCCAGGTCCCTACGGACAGGCTAACGGCATTGCCCCACAGCCCACTGGAAGCTTCAGGGCATTCTAA
>PTTG_00385.1
ATGCCAATGAAGACAACGGAAGAGGCGGGTCCACAGCTATTCCCTGCCGACACCAAGATGCACTGTCCTGACCCATCGGCGCATCAGCCAAAGAGCAGCGCATTGCAAAACCAGGCATCCGCAGCAGCGCTGTACTCGCACAATCCCCCCAGCCCCATCAAGACAAACGCGTCGCGGAGCAGCACAAACTTGCTCGGGGCCGACGGCAAGCTTTCCTCTGCAAGCGCTGCCACCAGTCTCAAGTACGCAAAAGCACAGGATCTTCCCAGCTATCCTGTTGTTGGCATCGAGACCAAGTCGTCTGCCGGCGCCGCCGCCTTACTAGCTGATCAAAACAAGAAGAGTCCAGAGTGGTGGAAACCCGAACAGTCGTCGGCGGCAGGTAAGGCAGCCTTGATCGCAAACAGCTACAAGATGGCCCCAGCATGGCAGCCAGAGGCTAGTACGGCTGGCTCAAAGGCCGCTCTACTTGCTCATAGAGATGCTGTTAGGACAAACGCATGGCAGCCCGAGGCTAGCGCCGACGGTCATTCCGCTGCGACTATTGCCATGCGCAAGAAAGCAACTGGTCCCAATATCGACCATGGTTACACAGACCAGGGCAGGAAGAACGCTTTCACTGCAGCCACAGATGCTCACTCTGCTTCGCGACGGCTGCGCGCTCAGTCTAATCCAACACCCCCGCCGCTATATCCAGATGCTCATAACTCGGCAAAGAATGCATTAGGCGCAGCGACACTTGCACACAGCGCATCCACGCGAGCCAAACCACAGGTCAGTGCAGTTGGATCCAATCGCCATGGTCACGGTGCGATGGAGGCAGCTCGTATACAACATGCGAAGAGCATATCGCGGGACATGTACACCAGTACCCCTCCTGTATCGCTGGAGACGAGAGAAAAGGAGCACAACGACGCTCTTCGTGCGTCTGCCATCTCCATGGCCAAGAAGATCTACGATGTACAACAGCAAAGTATCAATGGTGCACCTGGGAGATCTGCCGCCCGTACTGGTGCAGCTGCTGCTCATAGTCAGCAGCCAGCAACTGGCGAGGCTGACATCAAGCAACAAGCGATGCGCTATATCGGCATCCAGGAAGCTGCTCAAAAGCTCGCTCAGGAAAGACTGGCCAAAATTGGATTTGATGAGAATGCCGCGTACCGAAGTTATTATGGCTATGAACAGCCAACCCGCTCAAAGCTCAGTATGCGCCGGGGCCGCAATCGCGCACACAGTGCGTCAGAGACTGCAACTGCAGAAACATCAGATTCGGACGAAGATGATTTCCGCTCGAGGCGCATCCGTTCACAAATGGAACAGTTCAACAAGCAGTTGGCTGATGTGGACGCAAAGAAGCGTGAGAATGATCGCAAATCTTTGCTTGCTGCGGCCCAGCGCAGAGTTCAGGCTCAGATGCAGGGCATGGACAAGAAAATTTATGACGAAACAGGCAAAATGTCGTCCACCATGATCGACGAATGGGATGAAAAGGCTCGTAAACGTGCCGTTGCCAACTCGGAGAATCGTATGGAGAATCATGGCAGAGTGCATATTGGCAATGGCAAATGGATGGACCAGGCGGACATTGATGCTATCGCTCAAGCTAGAATCCAACCAACTCTAGATGAGATCACCGAGAAGACTGAAAAGCGTTTGGCCGAGGAAGAAAAGCGGCGGGCTGAAGAAGAGGAGCGTCGACTTGATATGGAACACGAGAAACGCCGCATCAAGACTGAGAAAGAGCGTGCTGCCGAAATGAAAGCCGAAGAAAAGCAGGGGAGGGAGGAAGAGAAGAGGGCCGCCAAAGCACGAGCTGTTGAGGAGAAGACTGCGGCAAAACAAGAGAAGGAAGCTGAGAAGACAAGGAGACTAGAAGAGGATAAATTGGCTAGAGAACAACACAAGTCGAAAGATGCTCTAGTCGCTGATTCCACAGCTGAAGGCGTCACCGTGCGCGAAAATGATGACTTGTATAACGAGCCGACGCCTTCCACCGATGCCCGAAATACATCTGGACATGAAGCTGCCGACATGGCTTCACCTGAATCCTCCAAAGGATTCAAATCGCTCCTCAGCAAGTTAAAGCGGCGATCGAAGCACTCCCCCGCAGCTGGGCCCGAGGATAATACCAAAGAAAAAGTGACGGCTTTTGTCGGTGGTGCAGCACTTCGGAATCCTCCATCGAAGGATCCATCGCAGTCACAATCATCTACAAGCGCTGTTCTGCCAAACCACAGGTCCATAGAAAGCCATGTGTCTGCCGAGGCAGATCCATCAGCAGAAGCGAGTCTCACCGAACCCGCATATGTCCCTCATGTTGACAATACCGATGGAGACTGTTACTCGGATGTTTCTTCCTTGTCAAGCGACGGAGATGAGTTTGACATGGTTAGGGGTCGCTTAACAAAACGCGTTGTTAGCGGAGGCACAGAGACGTCTGAAGCAGAAACTTTTGAGGAAGCCAGAGATCACTTTGATGAAACCCTCGCACCACCGCCAGCATTTGGCTCCGAGGTTGTGACTGCACGAAAAGGAAGTCCCAGTCGCGAGTCAAAGTTCCAAGAAGTCGGACTGTAA
>PTTG_00386.1
ATGGAGTCCGAGTCCGACCACGAGCACCGCGATGAGGAGAGCATGTCCGAACAGGAGGAGATTGAGGAGACGAAGCCAAAGTCTGCACTCAAGAAGGGCCGGGAACCGGCGGTGCCTGTAGAACGTCCAGAGCTCCCTGAGCAACCAGATCCAAGCACTCTCGACCTTACCACGCTGAACCCATTGTCGCCTGAGATCATCTCCCGTCAAGCTACAATCAACATTGGAACAATTGGCCACGTGGCCCACGGAAAGAGTACCGTAGTAAAAGCCATTTCCGGCGTACAGACTGTCCGCTTCAAGAACGAACTCGAAAGGAATATTACCATCAAGCTTGGTTACGCAAACGCGAAAATCTACCAATGCGACAACGTAGAGTGCCCGCGTCCTACATGCTATCGGTCATACAAGAGCGACAAGGAGGTCGATCCGGCTTGTGAGCGTGAGGGATGCGGAGGACGATACCGACTCAAGCGCCACGTCTCCTTTGTCGACTGTCCTGGTCACGACATTCTCATGAGCACCATGTTATCAGGTGCTGCCGTCATGGACGCTGCGTTGTTGCTCATTGCCGGAAATGAAACTTGCCCGCAGCCGCAGACAAGTGAACATCTTGCTGCTATCGAGATCATGAAGCTGAACCACATCATTATTCTCCAGAACAAGGTCGACTTGATGCGGGAAGACAGCGCTGCGGCGCACTACGAGTCTATCCTTAAATTCATTCGAGGAACCGTGGCTGATGGCTCGCCCATCATTCCAATCTCGGCGCAGTTGAAGTTCAACATCGACGCCATCAACGAGCATCTCATCAGCAAAATTCCTGTCCCAGTACGAGATTTCTCTGCAAAGCCACACATGATTGTCATTCGATCATTCGACGTCAACAAGCCCGGTGCTGAGATTGACGAGCTGAAGGGTGGTGTTGCTGGTGGCAGTATTTTGACTGGTGTACTGAAGCTGGGAGACGAGATTGAAATCAGGCCCGGCATTGTATCGAAAGACAGCGCTGGAAAGATTCAGTGCAAGCCCATCTTCTCAAGAGTAGTATCTCTGTTTGCTGAGCACAATGACCTGAAGTTTGCGGTTCCGGGAGGATTGATTGGTGTCGGTACACGCGTCGATCCTACACTGTGCCGTGCGGATCGTCTTGTCGGCTTCGTCCTGGGTCTCCGTGGCCATCTGCCAAATATCTACACTGAGCTTGAGGTCAACTACTTCCTCCTCCGCAGACTGCTCGGCGTGAAGACGGCCGACGGCAAGCAGGCTAAGGTGGCCAAGCTCGCAAAGAACGAAGTCCTCATGGTCAACATCGGTTCAACCGCTACTGGTGCCAAGGTTATCGCTGTCAAGGCTGATGCCGCACGTCTATCCCTGACCTCACCCGCATGCACAGAGATCGGTGAGAAGGTAGCCCTGTCCCGACGTATCGAGAAGCACTGGCGCCTTATCGGCTGGGCCAACATTGTAGCTGGTAACATCCTCCAACCTATCGTCGATTGA
>PTTG_00387.1
ATGGCAGAAGACGCTCCCTCCAAGGCGAATGCGGCACAAGCTCCGCTGCACATTCACCGCCCCATCCCGCGCCGCCACTTCGACTCGTACAAGGACGCTGCGCATTCACCCACACACGACTTTTCCCAACCCACGCCGCCCAGCGCAAACGAGAACCGCCGATCAGCCGACTTCCTCGCTCAGCTCAACGCACGTCTGCTGAGAACGTGCAACTCGCGCAATGACGAATCGGAAGAGCCGGAGCGCGAAAGGAGCCTGCCGCCGCGGAACAAGAGCGTGTTGAACATGAGCAGTACCTTGTCTGGCATCTACGACGGGACGGGCGAGAGTACAGCCGGGGACCAGAGCATGGCGGAAACGCCCTGGGGGGCCGGCGCAGAGACGCCCGCGCACATGGCCATGGGCTTTCACGCCTACGAGCCAGGCATGGGCAGTCCTGATGGCGGTCGGACTCTAAAGAATCAGGCCAGGAGAGTAGCAAGTACGCGCCCGACCAAGGGAAAGGCACAAGATCACGCTGCCAGAAAACCGCGACGGGGCGTCTGGAAGTATGCCGTCATTCTAGGCAAGCTCGCAGCCCTCTATGCCTTTGGTGTCATCTATGGCATCATTGTCTCGCACCTGCACGAAACTCGGCAATTGGCGCCAGTGCACGTTGATGGCGTCGGTCGCGAGAGCCGGGCCTACCTTGCAAGCTGGGGGTTGTTTGGTGTCGCGCTGGGCAGTCTGCTACCATACGTTGATCTCGTATGGGACGCGCAGAAGCGGACTAGCCAGACCGACGAGAAGGAGGCGGAAACGCACGACTCGCCCATCAGCGAGCAAATCAACGATATTGTGAGGAGTGTGGCAGCTTTTCTAGGCATCGCATTTGCAATCCGACGACTTCCCTGGCAGTCTACCCTCCAACTTACTCTCACCCTCGCCCTCGTCAACCCGGCCCTCTGGTATATTCTCGACCGTTCAAAACCTGGGCTTTCCGTCTCGCTCACTGTAACCTCCATCCTCACGTCCTTCATCTTCCTCTCGAACCCGAATGTACTTCCTTCCCCCTCCTTACCACCTACCACGAATGCCACACAAGTCCCGTCTATAAGTGATAGTACACAGACGCAAGGCAAGCCTAGCACAGCAGCGCCAGTGGGGCAAGAGTTTTTTGCTGGCATGATCAGCTACGAGAGCCTGGCTGTGGTGACGTGGGTAGGTAGTGTCTTGTTTTGTAGCTGCGTCTGCTTTGGGAGCATAGGGCGGAGGTTGGCTGTGCTAGAGCAGTCCGAGTGGAAAAGGGCGTAA
>PTTG_00390.1
ATGAAAAGTCTTTACACTCTCCTAGTTGCTCTAGCAGCCGGTGCGACAGCCGTTACTACTCCCATCGACCTCAAGCTATCCTCCGTCGGCGGCTCTCAAGTCAAGGTTACTATAACCAACACTAACCAGGACACTGGATATAATATCCTTAAAGTCAATACCGTCCTAGAAGACTTCCATACCAAAAGATTAACTATCACGAACGGTGGCACTGAGGTCGACTTTACCGGCATCACAGGCGCAACATACATTGCGGATGAACTTGATGAGGAGAGCTTCTTCCCTCTCCTCCCAGGACAGACGAGAGAGGTCGTTATAGATGTGGCCGAGGGTTATTGGGTCCACAAAACAGATACTTCACGCCATGATATCATCGCAACTGGCTGGTTTCACTACGCAGCACTCAATTCGACACAGATTGTCAAGAATGACGGCTTTCCTTACACCAGCAACACCCTCTCTATCGACATCGACCAAGCCGAAGCAAAAATCGTCTTCGACAAGTACACGGCGCAGAAGCTCGCGAAGCGAGTTGACATTAGTTCAACATGCGAGGGGAGTGAAATCACCAAACTCAAGCAGGCACTAATGGATTGCAAAGAAATCGCACACAATGCCGCCGAAGATGTCAGGGAAGGCACATCCTCATATTACTCAAAGTACTTCTTCAGACTGGACTGGCAAGAGGTCAAGGGGCGGCTCGAAGCCATCTCGTCTCATTGCGGTAGTCTCGGGGTATTCGATGCCGTTATTTACTGCCGAGATCCCTATACCGTCAGTAGATGTACTACGAGAGGAGTGGCAGCGTACTCCCGGGACAAGGATGACACCATTGTGCTCTGCCCGGCCTACTTTCAGCTCCCAGGTATTCGGCGCGCTTGCAACGGATACACGTCTGGTTCTATGGCCGGCGCCATGATACATGAATTGACTCATATGAGTCGTGTATACACGCCGATTTGCTCGGACTATGCCTATGGCAGTGCAAGGTCTGCAAGACTTTGTCGAGATTACGCTACGGGAAACGCTGATAGCTATGCATTGTATGCAATGGATCTATTTCTCGGTTGCCTAGCGTTATAG
>PTTG_00408.1
ATGAGCAGGAACAGCTCGGTATCAAGCCCAAGTGAAGCCACGCGCCTACGCTCCAGCCCGACGCAGAGCGCGCGTCAAGCCCGGCAACCGAATACAAGGACTTCTCTGGTGACCCACACGATCCTCAGCCTGCTTGTACTTCTGCTAGCGCTTGGAACTGCTTTCTTCGCACCCCACCTTCCCAACGCCGTCGTGCGCCTCGTTGCCAAACATCACGCTGCCTCCTTCACGCTCCGAAACCCAATCGTCCTACAAGAACCCTCCGTTTGCCCCAAACCTGAGCAGCAGGTCGAGTTTGTCGGTACCTTTAATCGACAGCATAAGCGCAGCATGGCACTCGCCGACCAAGCCAAGCGGGTGGCCGCCGAGTTTGACTTTAGCGATGATGCCCTTAACAAGGCTGTCAAGGAGTTTATACGGGAAATGGACGAGGGTCTTGGGAAGGAGGGTACTGAGATGAGCCAGATCCCTACCTATGTCACTGCGGTCCCCAACGGGACTGAAAAGGGCCTCTACATGGCTGTCGACCTAGGTGGCACAAACTTCCGTGTTTGCTCCATCGAGCTCCATGGCAACACCACTTTTTCCCTCACGCAGAGCAAAGTCGCGATACCGCGCGAGCTCATGGTAGCAAAGACATCAAAGGAGCTCTTCTCCTTCCTCGCCAAGCAGATTGAAGCATTCCTCAAACTACACCACGAAGAACACTATGCCGGCACGCTTAGGCGCAGAGAAGGAAAGGGCGGCGAGCCGGAGGATGAGGAGATCTTCAACCTAGGCTTTACTTTTTCGTTTCCGGTGCATCAGATTGGCATCAACAAGGGCATGCTCATGCGCTGGACAAAGGGCTTCGATATCCAAGACGCAGTCGGAAAAGACGTCTGTGCGCTGCTCCAGCAGGAGATTGATGAGCTACACCTGCCTGTCAAGGTCGCCGCTCTCGTGAATGATACCGTCGGAACACTCATGGCCCGGTCATACACATCACCCGGAAAGACCGGCACATTGCTCGGGGCAATTTTCGGAACGGGTACCAATGGAGCCTACGTAGAGAAGCTAGGCAAGGTCAGCAAGCTCACCCAGAGCGAGAATGCCGGCGTTTATGACAAGTCCACTGGAGAGATGATTGTCAACACCGAGTGGGGTTCGTTTGACAACTCGCTCCGCACGTTGCCCAACAGCCCGTATGATATCGAGCTGGATAAGAACTCTGTAAACCCAGGTATCCAGATGTTTGAGAAGCGTGTATCGGGCATGTTTCTGGGAGAGCTTCTTCGTCTCGCTCTGATCAAGCTTATCAAAGACCCAAGTGTTCCCCTTTTCACCGACGACAACTCATCCTCGAACGATGTTCACAGCACGACACAAATACATGATGGCAGCCCGATATGGAAACAATGGGGTATCGACACAAGCTTCCTCAGTGTATGCGCTGGCGACCACAGCCCCGGTCTGCGCATGCTGAGACAGACGTTGGACAAGGACTATGACATTTCTGCAGTCAGCGCAGAGGATGCCGAAGCTGTTCGAGAGATTGCAGCCGCCATTGGACGTCGCGCAGCTCGCCTCGCCGCTGTCGCGATTGCTGGTGTCATCATCAACACTGGTCGTCTTGACAAGTCGTCAGACTCTGTTAACACTGAGGGCGATGAGATTGACGTTGGTGTAGACGGCTCGCTAGTCGAGTTCTACCCCAACTTTGAAGAGTACATCCGCGAAGCACTGCGTGCAGTACCCGAGATTGGCACAAAGGGTGAGAAGAGGGTCAGGATTGGCATTGCAAAGGATGGTTCCGGTGTCGGTGCTGCATTGATTGCGCTTGTTGCTGGAAAGGTCAACGCGCCGCAGTAA
>PTTG_00409.1
ATGAGCACTACTCGGGGACGAAAAATCCCCTGGCACTTTCTCAGGCATCAGACTTTCTGGGTCTACAGTATCGCAACTTTGCTTCAGAGCGCCGGTTACGGTATCCCACAAACATACATCAGCGAGTATGCACGCAATGTGTCCAATATGTCTCATACCTTTTCCACGCTCCTCATCACTCTGATCAATATACCTGGTATTTGCTCCTCCGCCTTTTTCGGCTTTTTGAGCGACAATAAACACTTCCAACTTTCTGCTCCGGTTATTACTGCAACCTCTGCCGTCACTTCCGCTCTATCTGCGTTTTTGCTCTGGGGCTTAGCCGCGCAAGGAGGTGTGCCTTTGCTAGTATTGTTTGCCATTACTTTTGGCTTTTTCGCTAGCGGTTATAGTGCGACCTGGGGAGGGATTATGAATGCCATAGAAAACGATGCAGCGCAGAAGAACGAAGCCGTCGACAGTGGAGTGCTATATGGCCTGCTTAATGGTGCCAGGGGTATCGGGTATGTAGCGGGTGGTCTTGTCAGTGTGCCTCTTATCCAGGCTGGAAGCACGACGTCGGTAGGGCACTTTGGATACGGGACGACGTACGGTCCTCTTGTCATATTCACCGGGCTTTCATTATCTTTTGGTGGTTTAGGACTGGCCTTTCGCCGAAAGTAG
>PTTG_00410.1
ATGGCCCTGTTGGTAGATAAACATCGACCGCGCAATCTAGAAGCGCTCAGCTACCATCCAGAGCTTTCAGATCGCCTACGAGCTCTTGCTCAAAGCGGTGACTTTCCACATCTTCTCGTATATGGACCTTCCGGTGCAGGCAAGAAGACGCGCATTGTGGCGACCCTCAAAGAACTCTACGGTCCCGGTGTCGAAAAGATCAAGATCGACGCGCGTGTCTTCCAGACAACCACGAACCGTAAACTCGAATTCAACATTGTCGCCTCCGTCTACCACCTCGAAATTACACCCTCAGATGTCGGAAACTATGACAGAGTAGTTGTGCAGGATCTGCTGAAGGAGGTTGCACAAACACAACAGGTTGATCTGGGCGCAAAGCAACGATTCAAGGTTGTAGTTATCAATGAGGCGGATCACTTGACGAGAGATGCGCAAGCTGCGTTGAGGCGGACAATGGAAAAGTACAGCCCAAATTTGCGACTGATCTTGCTGGCAAACTCAACAAGCAACATCATTGCGCCCATCAGGAGTAGAACGCTGCTCGTGAGGGTTGCAGCGCCTACAGAAAGCGAGATTTGCAGTGTGCTGAGTAAAGTTGGAAAGAAGGAGGGATGGAAGGACGTTGAAAGTCTGAACCAGAGGATAGCGAAAGACAGTGGTCGGAACTTGCGAAAGGCACTGCTCATGTTCGAGGCAGTTCACGCACAAAACGAGAAAATTACCGATCAAACTCACATCCCACCCCCTGATTGGGAAGCTCTCATTGAGCAAATTGCTCGCCAAATCGTCGAAGAGCGCTCACCACAACGTCTCCTACAAGTCCGTGCCTCGCTATACGATCTCCTATCGCATTGTATCGACTCTACAACCATCATCAAAACGCTGACATGGAAACTCATACCAAAAACCGACGATGCGCTGAAGCCCGAGGTCATCAAGTGGGCGGCATTTTACGAACACAGATGTAAGATGGGCAGCAAACAGATATTCCATCTGGAAGCATTCGTGGCAAAGTACATGAGGCTGTACGAGAGCTTTGCTATGGGCATAGATTTCGACGACTCATCATAA
>PTTG_00411.1
ATGTCAGACAAACTCATGGATACTGAGCCTGGCGGCGAGCGACAAAACCAGTACGAAGGTGTCCACACATTTGTCGAGCCGCACTCCAAGCAAGCCGGTCAATTGGGTGACCCCTCAACAGGCACATCTACCAACACCAAGAGCCGCGATCCAGGCGCCCCAAACACACACGGCATCACTCCCGCAGACAAGATCCGCTACGGGCAGAGTATCCAGGAAGGCGGTATGGGAGGCAAGACGACAAGTTCGACAGGCGAGGCGAACAATGATTCAGGGTTTGGAGGAACTGAGGCTCTGGGCGATGATGATGAGAGTGCTGCAAAACAGAGGAAAGAGCAGGGTTATGGTGGAAACAAGGATATGGATAGGACTATTGGCGCCTAG
>PTTG_00412.1
ATGCGACGACTCGGTCAATTGCAGGCACCTCCTCCCCCACCGGATGAGACGTCGCCAGGCCCAACGGGGTTTGGTAGTAGCCTAGGTCGCATCATGCGACCTACGAATGAGCTCAAAATGCGTTGTACAGAACTGGACGAGCATGGCAATGTTACGCTCGTTAGTGGGGAGTTCAAGAAGAGCGAGTTGATTGCCAAGTACGGGCTTCTTCCTCGTGATCTCCGAAAGATTGACTCCTCGCTCCTTCCCCACATACTCGTCCGACCCTCCGCTATCCTTATAAACCTTCTCAATCTGCGCGTGCTGTTGAAGCACAACCGCGTCCTCGTATTCGATGCATACGGCACGACCGATTCGAAGTCGCAGTCAGTGTTCATGTACGATCTTGATCTCAAGCTGCGCCAAAAAGAATCGACTTTGAACGGTACCCTCGCATACGAATTCCGAGCCCTCGAAGCTGTCCTGATAAGCGTGACACTGAGTTTAGAGAAGGAGTTTGAAGGTGTCAGTGAGCCAGTCGTACGTGTTTTGAGGGAACTAGAAGAAGACATTGACAGGGACAAGCTGCGGTATCTGTTGATCTACAGCAAGAAGCTGGGCAGTTTCGAACAAAAGGCACGACTGGTCAGGAACGCATTGGAGGAATTGCTGGAAGCAGACGATGATTTGAGCGCCATGTACTTGACGGAGAAGGCAGAAGGCAAGACCCGCGAAGACGACGACCACACCGAAGTCGAGATGCTCCTGGAATCATACCACAAAGTCGCCGATGAAATCGTACAAGCGGCCGAGAACTTGGTGTCGAGCATTAGGAACACCGAGGAAATCGTCAAAGCCATCCTCGACGCCAACCGCAACTCTCTCATGCTGCTCGACCTGAAGTTTTCCATTCTTACCCTTGCAATCACAGCTGGAACCTTTGTCGCAGCTCTCTACGGTATGAACCTGAAGAACTTTATCGAAGAGTCTGATTTCGGCTTCTACGGCATAAGCGCCTGGTGCTCGATTTTCGGCGCCATCGTTGCAGTCTATGGTTTACACAAGCTCCGCAAAGTACAACGCGTCAGTATGTACGGCCATGGGCCGCATGCCCTTGGCACCAGGGAACCCATTCGGCCAGCAATCACCGGTGGAGGTGGGTGGGGAGTGGGAGCTTGGGGCGGTGGTAGTAGGAATGGTGTTAGTAGGGGCGATATGGGTAGCACGATGCTGACTGGACACGGAGATCTGGGGGGTATAAGCAAGAGGGGAGATACACTGTCAAGTATCATGGAGAGGGAGAGGACGTTGGCGAGGAAGTTGGGCAAAGTCGAACGCAGCATTGACGATGCTACGAAGCCCTGA
>PTTG_00413.1
ATGACGGGTAAGACTGAAGTCATTCATCATGAGAAGCGTCGTCGATCAGGCCATCTAGGCGACTTTCGTACACGCATGCTCGGGCCTTCGCGGCTGCCGCGAACATGCTGCCATCCAGCTCTCCTTACAACAGTAGCTCGCAGCGCACCAGTCACACCTCGAAATGGCTCCATCGTCACACCCCGAAACGGTTCTATTGCTGCTACGATAGGTGGTACGACCGCCGCGCAAACCGCTACCAACACTGCTGCAAACACGGGCCCTACGACACCTGTTCTGCTCTCTCGAGTGAACAGTAAACTCGACAACGATGCCGACTCCCAGCCCGCACTTTTCAACGAAGAGATTCAGCGTAACGAGAAGGGCGAATTCATGATTGGGAGGATCGCTGGTGGGAAACATCTTACTGATGATGTTGAAGACATTGATCCGGCTTGTGGTGAGATCAAGAGGGTGGACTGCGATATGCCTCTCACGTTGACTGAGTTGGTCAACCACGAAGGCAAGGAATACATCGTCCTGACCTTTGCTACCGGCGACAAGGAGAATCCTTTCAACTGGAACCCTTGGTACAAGCGCAGTGTCACCACACTTCTGAACCTGATGACATTGTTCATCGGTCTCGCCACAACGGCATACAGCTCAGGCATCGGCAGCATGTGCGAAGAGTTTGGTGTCGACAATATCTATGGTCAACTTGGATTGTTTACGTTCAACATTTCTTGTGCCATCGCACCCATGGTACTGGCTCCTTTTTGCGAACTTGTTGGTCGTAAGATCGTGTATGCCAGTGCCTTTTTGTGCTTCTCGCTCCTCTTCATCGGTCTTGCCCTGGCAAAAGACATCGCCACTATCATCGGTCTCCGTCTACTACTCGGTCTTTTTGGATGCGTAGGCACTATCCTCGTCGGCGGTACCTTTGACGACATGTACGAGCCCCACAAGCGCGGCCGACCCATGGCCATGTTCAGTTTCGTCGCAATCTTCGGTACAGTCGCCGCGCCCATCTACGCTGGTTTCATCGACCAGTCGCTCGGCTGGCGCTGGATCGAGGGAATTCAAGGTCTAGCCAACATTCCCTTGTTGATCCTCATCTTCTTCTACTTCCCGGAGACTCGTGGTGGTGCTAGGCTTCACAAGCGCGCCAAGCAGCTTCAAAAGGTAACAGGGGATGACCGCTACGTTGCTGAGGACGACATCTACACACCCGACGTCAAATCCATGCTTAAAGCCTCTTCCGTAAAGGCAATCCGTATGCTCGTTACCGAACCCGTCGTCTTTGCCTTTGGTCTCTGGATCGCCTTCTGCTGGGCTGTTGTTTTCCTCTTCCTCTCTGTCATTTCCATCACCTTCACCGAGAAGCGTGGTTGGAATGAAGGCGTCAGCGGTCTGCCCTACATCTCCCTGGCTGTTGGCACCTTCTTGGGCTGGCTTGCTCACCATTTACAAATGAATAAGTTCAACAAGCTACAGGCAGACCCCAATGTCCGCGTAGTCCCCGAACACCGTCTCTACGGCGCCATGTTTGGCGCCGTCTGGCTTCCTGTCGGACTCTTCATCTACTCCTTCACGCAATACGGATACTTGTCCTGGGTCGGACCAGTTATTGGCCTTGCACCCATCGCATTCGGCATCTTCTTTGTCTTTGAAAGTACATACTCATACACTGCCGACTGCTATGGCGAGACGTCTTCATCGGCGATTGCAGGTCAAGGTTTGATGAGGAACACGCTGGGCGCCGTGACGCCGCTTTTTGCGAATGCATTCTTCCACAATGTTGGGAGTCAGTATGCGGGATTGATCCTGGCAATGTTTGGTACGGTGTTGAGTTTGATTCCTTTTGTCATGTTCAAGTATGGCCATTTGCTGCGTGCGAGGTCTAAATTGGCGAAGGAGTATTAA
>PTTG_00414.1
ATGACGAAGCGCACAAAGAAGGTCGGCATCACCGGAAAGTATGGTACCCGTTACGGTGCCAGTCTCAGGAAGCAGGTGAAGAAGATGGAGATCACACAACATGCCCGCTACACATGCAGCTTCTGTGGCAAGAACACTGTCAAGCGCCGAGCTGTCGGTATTTGGGACTGCAAGTCGTGTGGAAAGGTGACCGCTGGAGGTGCTTACACCGTCTCAACTCCCGCTGCCGCCGCCACAAGGTCAACGATCCGTCGTCTCCGCGAGATTGCCGAGGTTTAA
>PTTG_00415.1
ATGGCTTCTCGACACCTCCAGCAAGTGACCTTTTTTCTAGCCATAGCAGCATTTGCAGCTGGTCAGAAAGCTAGTATTATGCCTGCGGATCTCCAGGTGGGGTTCAGTTCAGACAAAGTACAAGTCAGCTTCACCGATGAAGCAATCAATGGCTTCCAAGACGGAACAGTTTTTACAGAGCAAGAAGTGGCTAAAGAGCCTACGTTCGCTCTTGGCGACAGTAACGGAATCTCTCCAGAAACGTTGTACACCATCATCATGGTAGACACGACATGCGAAGACGCCCGCACCCTCCACTTCGCCCAGGCAAACTTCAAGAACAATTTCGACGTTACCAACATTGCATCTGAGACCGAGGCCGCCCTACCTTACATCGCTCCCGGCTCTCTCGGCGAAACAGGCGACGGTCGTCAATACAGTTTCATGATGTATGAACATCGGGGCAGGAAAGAGATTACAGAGTTGCAGCTGCCCGCGGAAGGGGAGGCTTTCGATGTAAAGGTGTTTCAGGCTGAAAATGGACTGCCTGATGCGATGGCAGGCGTTGCTATGGTTGTGGATCTTGAGGGTGAGGTAAATTGTGGAGCGAGCCCGGTGGCATTGAATGCCACGGCCGAAGCTGGAGCAGTTAACTCGACTCTCGCTGCCAATAGCACTGAAGTGGCAAATTCGACTGTCGTTCCATCCGTTATAGAATCCGTAGCGGAAGCGGAAACCGCAAAGGCATCCGTTGCCGATTTGGCAGACATTCTGTTGTCTAGTGGAGGACTGCGCGCAATCAGTCTCTTATCACAGACCCGTGTACCCATCGAAAAGAAGGATACTGGCCATGACCATGACCATGATCATGACCATGACCACAAAACGCGACAATCTATGTAA
>PTTG_00416.1
ATGGCCGCAAAATTTCTAGAGGAGAGTATGACGCTCCTCCGCCCGCTCCTCCTCTTATGCATAGCAGCATACCACTTGGCGATGACAATTTTTGAAGTTGTCTTTGTGGAATGGAGTCCCTTCACCCTTTTCAATATCACGAAGTTGCGCTTTAAATCCTTTGCCCGTCTCTGGAAGCATAATGGCGAAGCAATGTCTACCGAGATGCCTGGCCCCACATTCCAACTCCTGTCGCAGTGTAAAGGCGTCATCTTGGATATTGGTCCAGGGTCTGGAGAAATGCTTGCACACTTCAATCCTGAGTTGATCACCGCTGTATATGGTGCTGAACCTGCCGAGGATCTCCACCCAGGGTTACTGCGAAATGCAAAGAAGAGGGGATTGGGAAGCAAGTTCCATGCCCTGCTTTGTGGTGCGCAACCTGAGAGTCTAATCCCGGCACTGCATAAGAGTGGGATCTTGGACGTTAGTGGGAAAGGTAGACTGGCTTCCGATGGAATTTTCGACGAGATTTGCTGTACCCGTGTGCTTTGCGGTGTTCCGCATCCCGAGCAAACTATCAAAAGTCTTTACAGCCTTTTGAAGCCTGGCGGTCGTATGGTGATTTGCGAGCACATTGTCAACCCCTGGAGGACTGAAGGCAGTGTAGCGGCTCGGTTTATGCAGCTTGTATATACGATCTTGGGCTGGCCATTCTTCATGGGCGGGTGCGAATTGCAAAGACACACACCAGACTACCTGCGGGATGCGGGAGAGTGGGACAAGTACGACTTGAAGTACTACGGGGCGAGGGATGCCATTCCCTTCATCGTTGGTGAGCTGATAAAGAAAGATGGTGGGATGGAGAAGAGTTATGCGGAGGCTGTAAAGGAGTAG
>PTTG_00417.1
ATGGTTGAAGGGAAAAGGGCGCAATATGCGCTAATTACAGGATGTACGCCTGGCGGCATTGGACATTTCCTATCACTGGAATTTGCTGAAAGAGGCTTCCAGGTCTTGGGTACAGTCCGCGATCCCGCCAAGTACACCTCACCTCACAAGAACATTACCTACCTTCCCCTCGAGGTCACCAGCAATGAATCGATACAAGAACTACTTAAACGCGTTACCGAGATTACTGGAGGCAAACTTGACATACTATACAACAACGCTGGGCGCAACTATGTCGTGCCAGCGCTTGATTACGACGAAGACGAATTGATGGACCTTTTCCAGACGAACCTATTCTCCGTGATGAAGATGTGCAGCACCTTCATACCACTTTTGATTGAAGCAAAGGGTACAATTGCCCAAACTGGATCCGTTGCTGGAATCATGCCTTACGTTTGGGGAGCACCGTACAACGCGTCCAAAGCCGCATTACACGCCTACTCCGATACGCTACGCGTCGAGCTTGCACCCCTCGGCGTCCGTGTCATCACTGTCGTGACAGGCGGAGTCATATCCAACATTGCGCGCAATGATCGAAAGCTTCCACCCGGCTCGTTGATGGAACCGCTTGCAGCCGAATATGACCGGAGATTGAAGCATAGCCAGGAGTTGGGCATGAACACGAGACAGTATGCAAGCAGTTGTGTGAAGCAGGTTCTTGCTGGTGATGGGCTGTTCAGCAAGAAGAGGTGGATATGGGAGGGAAAGATGAGCTGGCTGGTATGGTTCGCATGGACATTTCTGCCGGTTTCAGTGCTTGATTATTACTTCACGTCGCAGTTCAACCTAAACAAGCTCAGAGGAACTGTGGGACCAGATAAGAAGGATAGATGA
>PTTG_00418.1
ATGTGCACAACTTTTGTACCTTCGCCGAGCCAGTCAAAGGGTGCCACCTCTCCCGCATCTCCGAGCCCCAACACTCCAAGCTCGATGGGACAGCAACGCTCTCTTTCCACTTTCGTCCTAGCGAATACATCGCAAATATCCAACAGGCCAGCTCCTGCGACACCCTACCCTACGTCGGTATCGAAACCATACCCTGCAGCTTCAGGACCTTTCCACCTACCAAATCAGCCAATGTTGCAGCAATCCACACCAGCGGTGGAAGACTCTAGAAAGCCAACCTTTACAGTCGACTTCAACAGTCCAGTCTTTAGGGCGCTGGCGCTGGCGCCTAAGTTTGGCGTCAATCCAGCATCACTACCAAAGAACGACTCTGCCCATTCGACATTAATGTCACAGCAGCTTGCTCCAGCGGGTGATGATTTGAACAATCCAGTCTTTCCTTTCAGCTTCACGTGTTCTAGCTTTACGCCAACGGCACCGAAAGCCGACACCCCTCCGGCATCACAGCCACAGAGCACACTCGTTCATTCAAAGCCAGTGTTGCAGCAGCCACCTCCAGCGAGTGGAAATCCGCACAAGCCTATCATGTTTAGCTTCTCGAAGCCTGAACCTAGGACAACCAAGGGCGCATTGTTCACGCTGAAGGCGTATGATGAGAGTGAAGAGTCTCCACCCGATGGTTTCGGAACGGGCACGCCTTTCTTCTCCAAGGCTCCAGATGAGAGTGCAAAGGATGTAGACACGGGTGAACAAGCTCCACCCACTACTACCAAAGAATATACATCATTCTCGTTCACGGCTCCGGAAGAGGGTGAACAGGCTTCGCTGAGTCTTCCAAGCACCCGTCCCAGCACGCCACCGAGCCCAACGTCCAGCGAACCTACAAAAAGTGTCTTCGGTGCTTCCCCATGTCCGCTAGATGTCTTCCAGAATTGGCCAAGCGCCCCTCTTCCCGCTTCTCCAGGCTCTCAGAGCCCCCCAACGGGATGCAATCCCGAGGTTGCTCCTGAACTTCATACTGGTTTTGAACCTCAGGCTGAATCTAAGGTTGAACTCAAGGCTGAAGCTGATGTTGAACTCGATGTTACATCGAATACTGAACCCAAGGTTGAAACTGAGGTTGAGCGGCCCATCAAATCCGGGCCTCCTCTTTCAGCTGTCTTCGACGATAGCTCAAACGAAGACTCCGATGAAGAGCCGGATGCCGGAAGGCCTATCGAATCAGAGTCTCCTCAGTTAGCCGTCGTGAGCAGTATAGTACGCTCTTCAAGGCAGCTATCCAATAAAGGAGTCTCTTTTATCATCGCCCAGTATGGCATTAGTTTGGGCGAGAACTCTGACCACAGACCGAGCCAGGACATTGAAGAAGATGACTCTTTGGAGTTGGACTCTAATAGTGCAGTGGAGGATGACATTAAATGCAGCGGGGATTGCGACGTGCATCTCAACACGCTACATACCGATGGACCCACCATAGAGAATGATCGTATCTCTCCTGGAGATGATGTCGGTGCCCCTGATAGTGATATTACATCGGAAAGTAGTCACCTTACCACCCCTACGCTCACGTCGGCATTTGATTGCAATGAGGCGATCGACAACGTGAAGGTCGACCAGGACGTATTGGCCATCAGTGAGTTTCTATATCTTCTGGGTACAATCCATGTTAGTTTCATTAGCCCGGTAGTCAAGATTACTTCAAACCCTGAGCTTCGCCTTGAGCTGGATAAAGATATTTTCGACAATCATTGGGCAGATAACCTCATTCAGGAAGTTTTCTCGCATTCTGAGAGTACAGCGAAAGAGATTGCGGATGAAGTCCCAAGAATCGCGCTTCAACTCAATCAGACGCCCTTCTCAGAAACTTTCGGCATCGAGGCCATGTTCACAGCTATTGAGTTGGAGGAGCTTCCACAGGCATACAGCCCGGTATCCAGTAAACGACCAGAGCATACCTTAGAGTTGGATGTAGTGTCTATCTTGGCCAACTGTATTCAAGAGATCATGAAGATTCGGTCAGGAATCGTGTCGCTCAGCCCTGATGCCGACATTAACTAG
>PTTG_00419.1
ATGAAACTATCTACTGCCGCTCGCTGTGCAGCTGCCAATGAGATCCTTCGCCGAAGACATCACGCGGCCTGCGATAATACCACCACACGCCCTGGCCTGAAGCATCACGTCGAGCTCATGAGCGTAAGCTTCGAAGAAGCGCAATCCCAAGAACCGTATATCGAAAAGGAACGACATCAAGCCATATCTTCAGCATCGTTTCTTTGTCTGAGAACATTTGGACAAGGCCGTGGCACAAAGACGACTAGTGTCCCCGCAGCTTTGAACAACAGTACCCCGACAACAGCAACCATAGTGCATCGTCCGAAGTCCGGCATGTGGAAACCGACTCTCAATCACGATCGTATGAGCAGTCCGGTGTTGGTAGCCTTACAGCATAACCCCGAACCAAGTAACCAAAGCCTGGCATACAAAGCACATACAATACGCACGAGTAAGATTATCGCAGATGACGCTTGCGATGATCTCAATACAGGCGTGGTGAAAATACAGGATACCGAATATCGACATGAAGACGACCTAGGCAGCTTTCACTTCTCGGAGGCTGATGAGCAGGCTACACCGGGTGCTCTCAACCAGAACTCCTACAGCGAGAACTCCAATATGAGTGCATCGCCAGAATCAGATACTACACTGGTAGAGGAGCCTGCCAGGGTTCCTAATGACTCGCTAGAAGATGGCGTGAGCATCCAAAGCCACACCGCAGATGTTTTCCCCTTCCATGAGGGCGCCTCAACCCCCACAGAAAAACGCAGTGTCCGAAACGGGCGGCACTCATCTTTTAATTCAGCATTCGAGAATGTCCGACCGGCTTTACTTCCGCCTCGATCAAGGTCCAAGACGAACGATGGCCTGCTATCATTCAAGGCAAGCTCGTCCAAGGATTCCACGCATAGAACTATCAAGGGCCGCCATCGCCGTAAGATATCCCTAAATCTCCCCGTCAACTCTCAGGTAGTACAGCCCAAAGCGTCTCCACAATCCAAACAGCCTCATCTGGGTTCCTTGGTCGAGCCATCATATCGCCTGCAAGCAGCTCCAAACACGACTATGGCAATTCCATTGTCACCAGAAGAGCGAGATCTCGAGTACAAACACCGCCGTACCTTCATCGGAACGGGGTCGCTTGACGATTTTCTCGAGCTTCTAGAAATGTCGGACGCATATCTGACAACACAAAATGCGGTTGTGAGAGCATTTGTACAGCTTTCCTCGACTGAGCAGATGTATGCCCGACGGTTGTCCAAGGAACCAGATGGATGGGAACTCGTCCCACGAATCAAACCCGACGTCATAGATGTTACTAGCATCGATTACGTTGTGCAGTTGCAGATCAAACTTGGTTCTATCACACTTCGGAAATTTCTTGACATGATTCCATTTGACGAGAATAACCAGGCAGCAGCAATGCAAGTTGTCGACGCTTTTTCCGCTGCAAGTCACATGGACGCCAAGAACGCCATGGGTACACGGACCAAAGCGAGAGTTTTCAGGAGTTGGATAGTCAAACGAAAGGCCGTCATGGAGTCCTGA
>PTTG_00420.1
ATGGGGATCAAGCGCTCACACCGCGACTCCGTGTCAGAAGACGAACGCAGCACCCCCTACTCACGTGAGACGTCGGTCGATATCAAGATTATACACTTGGACGCCGACTCTGCCGTGTCGGACGATTCTGCCGTTATGAAGTGCTCATTGCCCCCACACGAGCCGCTTACCTTTGCGTCTTTTGAAGAACACGATGTGCACTACCAGCAGGTGCACATGAACCGCTGCAGCGAGTGCCAAAAGAATTTCCCAGACCAACATTACCTGCATCTGCATATTGCAGAGTACCATGATCCCATCAACGCTGCCAAGCGAGACCAAGGCGACAAGACATATGCATGTCTCTTGCCGGATTGCGACCGCCTTTGCAGCACGCCCCAGAAGCGTCGTCTGCACTGCATTGACAAGCACCAATACCCCCGCGACTATGACTTCATCGTCATAAAAGATGGCATCGACCGCCGAAGCAGCATGCTGATACCGCCTCATCGACGGAGAAGCTCAAACTTCAGCACATCCAGTGCTGCCACTGGAGCGAGCGGGAGACGAAGAGGTGAGTCGTCTGCGAGCACTGCAGGTGATAGCATCGAAATTGTCCGGGACCAAGACGAAGGCCAGCAGGAAGACCAAGGCGATGGAGAAGCCCGACGCTACCCCACTCAGCTTCGTGGACGTGGAGGATTTGGACATGCTCAAGGTGCTGGCCGTGGGCTAGGACGACGAGATGCCGCAGTGAAGACTGCCCCCAAACAAGTAGCAGCTGCACCAGCCGTGGATCCTATGGATAGTCTGGCTTCCAGCATGTCTGCACTGAAGTTCATCCCACACAGTGTACGAATGGCGCGTGGGAGAGGTAAAGGTAGTGTCTGA
>PTTG_00421.1
ATGGCTGCAAATACCGAACAACTAGACAGGCGGGCAAAGGCGATTGAGAAGGAGCTGTACAAGCGCGCCGATGGCGGCTCAGCCTGCGCCGAGTTGGCTGCCGTGCTGCAAGAGTACCGCGCCGCCTGCGAAGCCCTCATCTTCTCAAACTTCGAGTACGCCTCGGCCCACGAACTTCAGACAACGCTATGGAATGCGCATCTGAAGGTCAATGCCATATTCCGCCAGGAGCATAAACTCCTCAAGCGCTCAAAGGACCATGTTGTCGAGATCAGAAAGTTTCAAAAGACCTACCTCCAGTTCATCAAGGCCAGCCAGCGTTTCTACCGCCAGTATATACTGAACCTTGACACACAGTTCGACGGCATCCCCGAGCTGCGCAAGATTGCCCAGAAATGGAAGGATGACACCTCAAGGTCCTCTTCACGTCAGCGCATCCCCGCCACCCTGAAGACCCAGGTCCTCCTCTCCTGCCACCAGACGCTCATCCAGCTCGGCGACCTCTCCCGCTACCGCGAAACCGAACTCGTCGAAAAGAACAAGGAGCGCAACTGGGGCCCCGCCAAGGGATACTATCATCTCGCTGCCGAAATATACCCAGACTCCGGACATGCGCCGAACCAGCTCGCTGTAATCGCGCGCGAAGATGGCGACCACTTCCGCTGCGTCTACCACCTCTACCGTTCGCTAGCAAGCAAAGAGCCATATCCACAGGCCAAGGCCAACCTGGCCACCGAATTCAAGCGTGTCATTGCCGCCTGGGACAGCGGCCAGCTCATCAACAACCACAAGTCGGCCGAAGGCAACACTGGTCGTGCCCTCATTGCCTGGTTCATCAGACTGCACAGCAAGCTATACAAGGGCGAGGAATTTGCTGCACACGATGAATTGGAGGGCGAGGTGCTCAGCCATCTGGCCATCGAGCTCAAAGAGCGCCCGCTCGACTCCGTCTTGACTAAGATCATACTCATCAACATGTCGGCCGAATACTTCGCCACCGTGCAGTTACAGAGCGCAAACCCGCCCCCAAACATCATGCGCACCTACTTCTACTACCTCCGTCTGAACGTCAAGACCTTCTTTATCCTCCTCCAGATCCTGCAGCCAGAGCTGGACCGCTTGTTCGAAGGCAACGACGTGAAGCTTCAAAATGGCGACCGTTCCACTCAGCTTTCTGACAAGATCACCGCCGTAGCCCGCCGCATCCTCCCAGGACTCCGTCTATACAGCACATGGTTCACACGTTTCTGGAAAGTCCTCAACGCCAACATTGCTGACACTCTGAACACAGTCGATGTGCAAGAGTTGTGGAAGGCATATGCGGCTACCCTGTCACTTTTGGCATCGAGCTTCCCTGTCGATCAGCTTCCGAGAGAAAACTACATGCTTGAGGAAGACACCGACACGATTGGATTCGAGCCGTTGATCCACCCTGACACCATGAAGGTGTGGTACGAAGGGGACAACATGAAGCAGAAATGGACCGACTTGGAGCGCAACCATCCCAACGTTGAGATGCTCATGCGAGTCAAAGATTTGCTCATTGATGGTCTCCTCCTTACGCAGAACGAAGAAGCCCCCTTGGATCTCGACCTGGCTGGTTCGCGTTTCATCTATCGGGAAGAAGGCCTGCCGTCTGAACTCCTAGCAAGTCCCACCAACCAAACCGCCGGGTCACCAGTTCTATCTGTGCAGGCAACAGACATGCCTCTATTTCAAAATATAGAGGCACCCATTGCAGAAGATCAGAAGTCATACAGCATCGCCGCGGGCTCGGAATCCGCATCTACCACCATTGCCAAGGACAACGCAATGCGTGATATGGTAGATGATCTTGTAGGAGGAGAAGCTGGGCTGGATCCGTTGGTTGAAGAAGATGAGAACATCCCACCAACTCCACCCGAGCAGACATTTGATGACACTGCCGTCGTCAACGATAACATGTTTGCGCCGGCAGCCCTCTCCATCAATGACTTGGTCAACTCGGTTAAGAACTACAAGCCCTTGTCTCCGGCTCCCCCCTCGACGCTGCTCTCTACGCCCATGGGCAGGTCGGGTTCTACTTCATCTATCCGCCAGCCACCAAACCTACCTTCCGTGCCCGACGGTCAGTGGAACTCGAACTCCATTTGGAACCGCACACCTGGTCCAGCATCTCCGTCCATGTTGAACAGCAATGGGTTCGCAAATGATATTCGCAGGTCGCCCATGATTGGTTCAAAGAGTGATTTGTCCGGCCATGTGCGGGGTGATTCAGCAAACTCGCTCCTCAGCGTCGACAACGTCACTCCTAGTACCATCAGAGCACAAAGGCCTCTCAGTGGTAGTTTCAGTGGTGGTATTGGCAGTGGCGCTGCCTGGGGAACTCAAGGTAGTCCTTCCAACTGGGGATCCCCCTATACCAACAACTTCACCAACAACCAGCAATATGGATATGCGAACGGCGCCAACATGGCTAGTCCGGTGCTCTTTAGCTCTTACCGAGACAATGCTGAAAGTCAGTGGGGGCGTACTCCACCCAACGGACAAGGCGGTTGA
>PTTG_00422.1
ATGGCTGCTCGCCTACCAGATGAAAAGGCTGCCGCCATGGCGCCCACATCCCATGCAGATCCAACATCATGCACAATCTCCATATCACTGGACAATGATATTGCAATTGGCTTAGTCGGTGAACATGGACGCGAAATCGATCCAAAAATAGCAGCCCGAGTTCTTCGAATGATAGACTGGTTCCTAATCCCAGCCATGATAGTTGGTTACGGACTCGTATACTACGATAAAGCCATTCTCGGCTCTGCCGTCCTCTTCGGCATGACAAAGGACCTCTCTCTCAGCACAGTCAACACATCTACCAACCCCCCAACAACAAATACATGGCGTCTCTCATGGGCAACATCCCTCTTTTACTTTGGCATGCTAGCCGGTCTCTACCCCATGACTTTCACCCTCCAGCGCTTCAACTTGGGCCGCATCCTCGGTGGAGTGGTGATTCTCTGGGCCCTCATCTGCATGCTCACCGCGACCGTGACCACGCACCAAGGCCTCTACGTACAGCAATTCTTCCTGGGCTTCGTGGAAAGTATCATACCAACGGGGTTCATGACGATTATTTCGAGCTACTACACCCAGCGCGAACAAGCCATACGACAGAGTTGGTGGTTCAGCTCCACGGGCTTGTTTACCATTATCGGCGGTGCGTTGAACTACGGTTTCGCACAGATTACATCCAGCGCACTGAAGCGCTGGCAGTACATCTATCTCCTCGCGGGGTGCCTGACGCTGGTATTTGGTATCTGGTGTTTCTTTATCCCAAACTCGTGTGCGGAAGCGTGGTTTCTCACACCCACCGAACGAATCGTTGCTGTTGAGCGACTGCGCAAGGGAGCAACAGGTGTCCGGTGCCAGAAAATCAAGGCCTCGCAAATCAAAGAAGCAGCAAAAGACGTCAAGTTTTACCTCGTCTTCTTCCTCATGGCCTCGGCATATACCGTCAACGGCGCAGTATCAGGCTTTGGCCCACTCATCGTTAGCACATTCGGATGGTCCACGCTCGAATCTATACTATGGCAGTTTCCACTGGGCGGCCTGTGTCTCTTTTCCATCCTCTTGTGCGGCTACCTCAGCTCGCGGATCCCTAATATCAGGCTCATACTGCTTGTGGCAAATTGTCTCCCGGTCATCGCAGGCTGCGCCATGATCTGGAAGAGTAAATGGAGCTACCATGCCGCGGCGCCTGTGGCGGGATACTCCATCATTGGCACTTTTGGCGCGGTGGTCAGCCAGACGATTGTCGTTGGTATGTCGAATGTCGCTGGTGCAACGAAGAAGAGCGCCATGGCCGCTGCGATTTTTGTCGCCTATTGCGTTGGCAATATTGTGGGGCCGCAGTTGATCAAGAGTCAGGATAAAGCCCTCCATTATCCGCAGTTGTGGACGGGGCTTATTATATGTTATTGTATTACTATTGCTGCCGCTGCAGCCCTGTATGTTGTGCTTGCGCGTGAGAACGAGAAGCGAGACGCTCTTCCTACTGATGAAGCTGAAAGGGACAAATTTGCTTTCATGGATCTGACAGACAAAGAGAACCCTTATTTCAGGTATGTACTATAG
>PTTG_00423.1
ATGGACTTTTCCCATATGCAAACCCCACCCCCAACCAGGGATACTTCGTCTAGGAGGGGTCCCCCACAGGCTGCAGCCAACGGCGTGGGCACACCCGCTACTGTAATACACAGGACGCCCGTCCAGGCGCCATCGTCAGAAGCCTTCTTCGACCAGACCCCATTTGGGTTTGGCAACTTGCAATACACTTCCGACATGATGCAGTTTCCCGGTCTTGATCCAATGTCGGCCCCTCTCATGCCTCAGTCACGTCTGTTTTGGGATCAGTCCAACGATGGTGTGCAGATGGATCTAGATGTGCCGTTGGGTGTAGATCCGTTCGCCTCTACGCCGCATCGGATGGGGCAAAACATGAACTGGCAAGCCTTCAACCACCAGGGAACCAATCCGATGCAAACGCCAGCGTTCCAAAGTTTTCAAGCGTCACCAGGGCATACGTTGTTCTCAAACCCTCACGCGGAACAGGCACACAATATGAGGCACAACTCGTTCGTAGCCACATCTACTAGCGTAGATCCCAGCATGCTGCTCAGCACTTACGACCCCGATATGACCACCTCGCCTGAGACATTGCAGCCGCAGTCATCTATCAGTATCGGCTCAAGGCAACCTTATGAGACTCAGTTGCGCGACGCTCAAGCTGAAAGGGAACAGGTCAGAAGAGCGAGGAGCCAACACTCGCGCAGTAACACAAATTCCTCGTCTGGCTCAACAGAAAACTTGAAACCTGGATTGCAACGAAGCAACACTGATGCTATGGTGAAGAGTTGGCCACTGACAACAGAAAACCGAATAGCCATTCCAGCCAACTTCTCTACAATTCCCCGACGTTCATCTCCACTAAAACGCCAAAGTGGTGGTTCAATGAAAGCAATACCTGAGATGAGGAAGCCACGAACCCGCCTCATCATTGACGAGACTGGTCGAGCTCGCACAGAGACTGTTTCTGCCGAAGATGACGACGAAACCCCAAGAGCCATAAGACGAGCATCACAGCAAGATCCTCGCCGACAGTATCCTGACCTGTACGAGCAAGAGGACAGTGGGGCTGAAGAAGATGAGCCACCTCCAGTCCTCAGTCGCAATGCCTCCTTCACGGTCCCACAGCCAGAACGGCGGGCACCGAAACATGCCCGTACGGATAGCGGTGGCTTTGAGGGGAGCGCATCTTTCAAGGTTGCAAGGCCCGCGCCCAGACCATCTAGTGCCTTTGATGTAGCATCCTTCCAGTCTGCTCGACCGATACGAGCATCTGCTGCAGAGTATGCATCCCAAAGATCCGCCTCGGCCGATCACTCTCGAGATTGCGAGGTCCAATCTCCTGGGGATGCGCTAGGAGCGCTAAAGAAGTTGGTAGGGGAACGGCAGCAACGGATTGAACGTGCATCTCAAAACACACTCAGAGCTCACAATCAACGATGGGCACAGGCCTCGGCTGAAATCTCAAACACTACCCCACCCCATGCCAACGGATTCATCCTTGGACAGTACGATCCCTTTACCAACACATTCAATGGCTCACCGACTACCACGCCCTCGACCGACCGAAGTAGTCTCTCGAGCGAAAGTCGATGTATATGCAACGGTGGTGTTGATGACGACAACGCACCCATGGTGCAGTGCGAGTCTTGCAACAAGTGGCTTCATATGGGCTGTGTCGGTCTTAGCAAAGGAGCTCTACCGCGAGTTTATGTGTGCGTCTTTTGTACCGGGCAAACGCCAATCGCGAGGGGTGGACGGCTAAGAGGGCCAGTACCTTTTGACTCGCCGCTCAACCACAAAACCATGTTCCGAAGATGA
>PTTG_00451.1
ATGGCGCACTCGCCGCTCCTCTTCATCGTTGCGGGAGCCGCTCTGTCCTATATTCTATATACACGCATCACACTGTACATTGCGCGCCGGCGCTTCATCAAGGAGAATGGCTGCCAGCCATGCACAGCACAGTTCCACAAGGACCCAATCCTGGGACTGGACGTTATGAAGGCCATGGCTTACAACAGCAAGCACCATATCACACTCCAAGAGAACAGGAAACGGTTCCAAAAACTCGGCAACACTTTCCACAATAGGATCGTTACGATGCCTTTCATTGTCACATGCGAGCCGGAGAATGTCAAAACCATCCTGAGTCTGAAATTCAAGGACTATAGCATCGGCAACAGACAGCAAAACTTCACTCCGCTACTGGGCCACGGCATTTTCAACGCAGACGGAGAACCATGGGCTAACAGCCGTCATCTCCTTCGCCCCAATTTTGCCAGAGACCAGGTTGCTGATCTCGAGGCATTTGAGCGTCACTTCCAGCTCATGCTCAGGCATGTACCACGAGACGGGTCTACGGTTGATCTGCAAGAGCTTTTCTTCTGCTTGACCATGGACACGGCGACGGAATTCCTATTCAACCACTCTACAGAAACACTCCGCACACTGGGCCAGGATGAGACCAACAACGAAGACGCCAATTTCAGCAAAGCATTCAACTATGCACAAGACGACATTGCAACTCGCTTCCGGTACGGCATCTTTGATCGGTTAAGGAAGAACGTCGAGGGAAAGGCTGCGATTAAGACTTGCCATGCGTACGTTGAAAAGTTTGTTGACCACGCCCTCCAGTTTAGACAAGAATTGGAATCGGAGAAGAAGCCTGGAGCTAGCAAGGATGGAAATTACTACTTCATCCAGGAAGTGGCAAAGCAGACTACAGACAAGACAAGGATCAGGGAGGAGCTCATCAACATCCTGCTTGCCGGACGTGATACAACAGCCAGTCTGCTCAGCAACATGTTTTTCCAAATCGCAAAGAGGCCAGGCATCTATGCAAAACTTCGGGAAGAAGTCGCGACGTTGGAGGGGCGCACACCAACTTATTCAGAGTTGCGGGACCTGAAATACGTCAAGTGGTGTCTCAACGAATCACTGCGCACTCACCCTGTTGTTCCTGGAAACTCTCGTTATGCCACGCGCGACACTGTCCTCCCCCGAGGTGGTGGACCAGATGGTCAAGCGCCACTCTTTGTGCCCAAGGGAACTACCGTCGGCTACTCACCATACACGATGCACCGACGCCATGACCTGTTTGGACCAGACGCAGACGAGTATAAGCCTGAGCGGTGGGAGACTCTCCGCCCAGGGTGGGAGTATCTACCTTTCAACGGCGGCCCACGCATCTGCCTCGGCCAGCAGTATGCGCTCACCGAAGCAAGCTACGTTACCGTTCGATTGGTACAAGAGTTCAAAGAAATGGAGAGCAGGGACGCGGATCAATGGCGGGAGAATTTGACGCTGACTCTTTGTTCGTTGAACGGTACCAAGGTTGGGCTTACGCCAGCCTAG
>PTTG_00452.1
ATGTCGCGCACAAGTCGCCTTTCCACTACGCCTATGGACTTTGAGTGGACCAATCAAACAGGCCCTATTGACGCACAATCGCCTTTTGTTATAGCAAGTCAGCAACAGCAGCAGCAGCAGCAGCAGCAACAGAAGAAGCGTAAGATACCGGACCAGCGGCCCTTTCTTTTTGTAGCAGAAATACGAGACGCAGCATATCAACTAACTTCAGGCCTCTTAGGCCCGCACTCAGTGCTAGAATCTCCGTCCAAGAGCGGATTTGCGACGCCGACCCGGTTGCGCGATCCCGATAACCGCATGACATATTTCAACCGCGACCCCAGCAAGCCATTACCCTCAACACCTGCATCTGCGGTGCCAGCGCGTATACAACAAAACCCTTGGTCGATGCGAACGCCCTCACACGAATCCGATTTTAGTTCAGGCGGAGAGACTCCGGGCACCCCGCACATAGACAGCGACATTGGCACCCCAGACACACAATTAGCGACCAAGATGGGACGATTGGGCAGCGGTGAGGCGGATAAGAAGGCTGTCCGTAGGGAAAGCTGGTTCAAGCGCGCATTTGCGAGCACCCCCAGTCCCACAAAGGACCGGGACAAGGAGTCACCGCAAAAGTACTACTCCAGGAAGGCTGAGAGCCGCATAGTCAAGCGCCGGTCCGAGCGATCACAATCCAAGAAGCGCGTCAACATTTGCGAAGATGGCGATGATTCGGATAATGACCTCGCCCTTTCATCCGTGCCGACGAAAGAGGCTGGACCCGTCCAACCGACCTTCACTATGAACCTGGCTGGCTTCCTCTCGTGGGTGGAAGCCCATCCAAACCTCCCCATGGTGATTACATATTACCTCCAGTTGACAGTCAACATGTTCCTTGGGGGCCTCTTTGTCTACATTGTCTACTCCGCATGGGCTGGCGTCATGACGGATGTCGATATTGAATCCTCAAAACATGCGTCCGAAGTCATGGTAGAAATCGCCGCATGCGCCTTGGAATACAATCGCAACCGCTGTCGGCCCGAGGAAGTTGTGCCAGCCATGGAGAAGGCATGCGGTGTCTGGGAGACTTGCATGAACCGCGATCCCAAGAAGGTTGCGCGCGCGACCGTCACGGCCAAGACATTTGCCATGATTTTCAACAGCTTTGTCGAAGAGTTCAGCTACAAGTCCATGGTATGTTTTGCACCTATCCTTTGTATCTCCATTGGCTCGTACTTTTTGTACAGAGAGATCAAGAAGCTGTTTGGAGGGGGTAATCCTGCTCGTACAGATGATGTGTATCAGCAGCATACACCCTCTCAAACTATTGCGCAGCGCAAATCCTTTTTTCCCTTCTATTTCCGATACCCATCCTATTTCCCTCTCCGTTCTCAGCCTAAGCCCTGCAAGGCCCTTGCCATTCGCCCCTTCGAAGCCGAAGAAGTAGACTAA
>PTTG_00461.1
ATGGCACTGGAGGAGTTTATCATCGACTTGTGCGAGGAGTCGGTCAACGGGGCGCTGCTGACATTTTGGCTATTCCAGACGTACCTGCACGACCTCGCCAGTGCGCCCAATTCGGTGGCGTTCAAGACATGTCGCCGCATATACAACCGCGTGCAGCGCATTGTCTTTGGCTCGGCTGAGCCGCAACGGCGCGAGAAAATAAAAGAGAACGTTCTGCCCGTCACCGTCCTGTCGAGCCTGGTGCTTGCTAGCATAGCCGCCCCGTTCCTGCCAGCCCATGCCGGTCCATTGGCAATTGCGCAGGCGCGGAAGCCACGACCAGTCGAAGACATCATCTCGGACAATGTGCAGACGGCCAAGGTGGGGCGGAGCAAGACGGTCACGGGAGCATCGTCAAGAGCAAAGTCGAAGAAGGAGACGCTGCAACATTCAGATCCCGAGGACAGCCGTTCCGTTAGGCCTGTATCGCCCAGGCCCCGCGACCCCAAGGACTTGAGGAAACAGATGGTGCGTCCGTCGGTCAACCAGCGAACAGCGTCCACGCAAAGCAGCAGACCGTCGCTCTTGTCAATTGCAACTCAGGCCCGTCTCAGCTCGTCCTCGTTACCCGACTTCCGAGACCAGGATTCATCTACTCCGCTTCCCACGCCCCCCGCAACTGCTGGATTAGGTCCGGGCCCGCTTCACCATGGCTCACGCAAGCATCCGTCGCTACCCCCGAGACCCCTGACGCCAACTGCCTTGTCCCGCGCGCAAAAGATACGTCTATTGCGTTCAAACTACTTCCGGAACGAGACACAGTTTCTCAGCGCTCTCGAGGACATCTCCAACCGCCTGGTTGTCGTGCCCAAACCCGCGCGACTGAGCGCCTTGAGGGCCGAGCTAGCGCTAATAGCCCAGGACTTGCCCGCTGAAGTCGACATACCCCTGCTATCACCCCCAACATTAAAGGACGGCATTCCTTCGCAGAGCCAGCATCATCGGATTGTACGGATAAACCCTGCGGAAGCAACGAGTCTCAACAGCGCGGAGCGTGTACCTTACCTACTCATGGTCGAGGTCCTGGAAGAAGATTTCGACTTTGATCCTGATACAGAGCAGAACCAGCAATTGCTCGAGAAGCTGATGCTAGAAAAGGGCACCTCACGACGGCGTCTATTTGACATAACCCATGCTGAATACCTTGCCTTTGACCGGACCCCGCCCAACGGATCAGACAGCGTCTTTGAGCCTGCTACTGGAGATCTCGGTAGCCCCGAGCTCATCAAAGATGCAGACGACGACATAGTCTCTGGTTTGGCACGAGTAACATTGCCCAGCATGGCCGCCACCGGAAAGAACTCAGTGCCCAGGTCTTCGAGTGGAGCCAACACCTTCTCATCCTTGGCCAGTTTGTCGACACCACGAACGTCCGATTCACAAATCAGCAGATCAAACAGCCCTGTGCCTAGTAGAAGAATGACCGTGCCAGCAAACATGGCCAAAACTAATAATGCGCCTGACCAGCCAGACTTTTCAGCACTGGCAACTCACATGCGCACAGCCGCCCAAATGCTCGCCCAGCTCGAGGCAAGCGGCGCAAAACGACCCAAGACCGAAGTAGCTGCAATCAAAGCCAAGATCATTGCAAGCATGCAGACGTTGGAAGAGCAAAACTTTATGAGCGAAGACCAGGGCCCTACCTTTGACACGATAATGGCCGAAGCTGATCCAGTGGCGATGCCGGGAGAGTCGGAAGAACTCGAGGACGGTTTGGTGGTTGCAACCAACGCCAGTGCAGGCGCCGCTCGCATGGAAAACGACCTCAAGACGGGTGGTATGCGGAGAAAGGGTGATCGAGACGACCCTAGTGCGGCGACGTTTGGTGAAGAATGGAGCGCGAAACGAGAGCGTATACGGCGGTCTTCACCATACGGTCACATGAAGAACTGGGAGCTGATTAGTGTCATTGTCAAGACGGGAGCAGACTTGCGTCAAGAGGCCTTTGCTTGTCAGCTTATCCAGGTTTGCTCCAAGATATGGGAAGAAGCCAACATTCCGGTATGGACGAAGCGTATGCGTATCCTTGTCACTGGCGAATCCTGCGGACTCATCGAAACCATCACCAACGGCGTCTCGCTCCACTCGCTAAAACGAAGCTTGACCCTCGCCAGCATAGCAGCAGGTACCAATCCTCGCAAGCGGATCGCGACTTTGAAGGACCACTGGCTCAAGACTTTTGGAGAACCAGACTCGGAAGCCTATATTGCGGGTGTAGCTGCCTTTGGTCGTTCCCTGGCCGCCTACAGCATGATATGTTATGTACTCCAGCTCAAAGACCGCCACAACGGAAACCTGCTTATTGACAACATGGGCCATATCATCCACATTGATTTCGGCTTCATGCTTTCCAACTCCCCGGGCTCCATGGGCTTCGAAGCTGCACCGTTCAAGCTCACACAAGATTACGTCGACGTCCTCGGTGGTGTAACATCACCCGCGTTTGAAGAGTTCAAGTCCCTGTGCAAGAAGGCGTTCCAAGCACTGCGGAAGGATGCCGAACGGTTGATCATGCTGGTTGATCTGATGAGCAAGCAGAGTAGTATGCCGTGTTTCGCTGCCGGTGCGGCTAGCGTGACGAATTCTCTCAGAGCAAGACTCATGTTGCATTTGTCTAGAGAGGAGGCAGAGGGGTTTGTAGAGGAACTTGTTGCTAAGAGTGTGGGGAGTTATTATACCCGACTTTACGATACTTTTCAGTACCGCACTCAAGGCATATACTAG
>PTTG_00477.1
ATGCAGCACCTCCCCGACGAGCTCATTCTTCACATAATCTCATATCTCGAGCCCGCTGAACTCGTCAACCTCCAACACGTATCGCACCGTCTTCTAGAGATATCTCGCGACAACAACCTCTGGAAGTCCCTATGCTTTTCTCATTCGGCTGCCGAGCGCCGTCGTCGCCGTCTCGAATTGTCGACCGATATCGACCCGCGACTCGCTGAGTTGATACGCGCCGCCGATACCCTCTCGAATACGTTTGATACCTCAGTTCACAATGCGGACGCGCCGAGTGCAGAGGCACAGCAGGAACACAACCAGGAGAAGAGGATGCAGGCTCTGATTGCGAACTGGGACCCGAGCTATCCTGACGAAAAGGTCAACTGGTACCAGGACTTTATACAGCGGCATGCGGAACAACAGATTGGTTGGTTCCAAGAGGTAGGAAGCGATGAGAAAGATGAGCGTAATGTTAGACGCGAGGCCACTGGTGTGGGTATACTCTTCGATAGCAACGGTCTGGCAGACAAGCTCGTTGCGCCACTCGATGACGGAAGTATCAGCATCTGGGACGCTGCAGCAAGTAGCGAGCAACAAGGAAGGCTGGTGGCCACGAGTAACGTGGGACTTTTGCCAGGGAAAGGCTCGGATCTGGATTACAATACACGGCTCACGCAGAGCCAGGCCATCATGACAGAAACGGGCGCAGTGGAGTGTGTGAGCATCGACAGCAAGTTGAACAAGGGCTTCTTCGCTGTGCAAAATGTACTGAACGAGGTGGACCTGAATATGCTTCAAGTTGTCTCAAGGATACCATATCCATTCCCCATCACCGCCCTCTCCGAAGCACATCATAGAACGCCATTGACAGTCGGCACCAACTGGACTCTCCACTTGCACGACACGCGCAAGCCTCCCCAGCCTCCCGCCTCTGTAC
>PTTG_00480.1
ATGGATCAAGAAGAGAAAGGCGCACCCCGTATCCGCTTCGGAGAGCTTCGTCTTCCTGAGGAAGAAGAGGGATATGTGAACCATGAGCGGCGCCATGAAAGATCATTGTCAAGACGAAATAGTGTTGGCAGTCTCTCCATTCGCAGCGTTGGCGGTGCTCGCACTGTCCAGCCAGAGACCGCTCTACCGATCACCTACCGTACTTTGTCAATTGAGATTGAGGAGGGTCAATACAAGAAGCAAAATGAGGTGAAGAAGGCAAAGGAAAAGGCAGCCGTCGATCTTGCTGACCTGGAATGGCACACGCTCGCTATACATGAGCTATGTCGCCGGCTTTCTGTCGATCTTGACCAAGGTCTCTCTGACGACCAGTCTAAGCGTCGCCTCAATGAACACGGCCAGAATAAAATGACTCCACCACCCTCTGGTCTACTAGGCGACATCATAGGCTACTTCTTCGGTGGCTTTGGCAGCATTCTCGTTGTTGCCGGCATACTGGTTTTCATCGCTTGGAAACCACTCGGAAAACCCCCAGCCGTCGCCAACTTGGCGCTTGCGTGTGTACTGATCGCGGTTTGGCTCATCCAAGCTGCATTCAACGCATGGCAAGATTGGTCAACAAGCCGAGTCATGGCATCTATCGGTACTATGTTGCCTGATCAGTGTATCGTCGTGCGTAACGGAACGCAAACCAACATCTCGGCTCTCGATTTGGTTCCTGGAGATGTTATCGTCATCAAGCAAGGCAACAAGCTTCCCGCAGACATGCGCTTTGTAGAAGTCTCTAGCGATGCCATGTTCGACCGCTCCATCCTTACTGGTGAATCTGAACCCGTCGTAGCCACTCTCGATGCGACCGAAAACAACTACCTCGAAACTAATAACATCGGACTACAAGGCACACACTGCATCTCTGGCAGTGTCCTCGGCATATGCGTGGCCACCGCTGATAACACAATCTTTGGACGCATCGCGAAGCTGACCTCAGATCCTAAAACTGGAATGACACCACTTCAAAAGGAAATTCTACGCTTCGTGTTGATCATTTCCGTCTTCATCACTTGCGTTGTGGTTCTTATCATCATCCTTTGGGCGGCATGGTTGCGGAAGGATCATCCGGATTGGATCAACGTACCACTTCTAATCGTCAGTTGTGTTTCTGCAGCTGTCGCTTTCATCCCCGAAGGTCTTCCGATTGCACTGACTACGAGCTTGACAATTGTCGCGAACATCATGCGTAAAAACAAGATTCTTTGCAAATCGCTCAAGACCGTGGAGACGCTCGGAGCCGTCTCCGTTATTTGTTCCGACAAGACTGGTACATTGACCAAGAACAAGATGGTGGTTACCGATATATACGCCGGAGGAGAAGAGTACACTGCCGACGAGGCGCGTGATAAGATAGCAGTCTTCCGGTCGGAGAAAGACTCGACTGCGCTGTCTGTACCAAACATCATCGACCATGTCCGCATCCTCGGTGGTCTCTGTAACTCCGGCGAATTCGATGCTGCGACCATGGACCTGCCCATTGCCGACCGCAAGATCAATGGAGATGCCACGGACCAGGCTATCCTTCGACTCTCTGAGGCCTTGGGGTCAGTCTCCCAGCTGCGTCGGGACTGGAAGAAGGTCTTCGAAATTGCATTCAACAGCAAGAACAAGTTCATGATTCGAATCATGACTCCCGCAAATCAGGGTGCGACGAGCAACAACGCTACACTCATGATTAAGGGCGCCCCTGACATACTCCTTCCCCGTTGTGACCTTATCCTGAACGCGCTGGGAGAAGAGGTGGAACTCACAGAAGCACAGAGACTCCGCATTGAGCAAATCAAGGATAGCTGGTCTTCCCAGGGCAAACGTGTCATTCTCATGGCTCGCAAGCCAACCATCATGCCCTTCTCAAGCAACCAAGAGAAAGAGGTCCTTGTATCCGCTCGTGAAGGTCTCACCTTCGTTGGTATCGTTGGTATAGTCGACCCTCCTCGTGATGAAATCCCAGAAGTCGTGCGTATCCTCCGCGGCGCATCGATTCGCATCTTCATGGTCACCGGTGATTTCAAGCTCACAGCGCAAGCTATCGCTGAGGAGTGCGGCATCATTTCGAACTCGGCTTTGGTTGAGGATATCGATGCTCTCAGTCGAGACTTCAAGGGCGAATCTAGGAAGCAATCGATTGTCTTGAGCGGTCCGGAACTCATCACGCTGAATGACGCGCAGTGGGATCAGCTCTGCCAATACCAGGAGATTGTATTCGCGAGAACAACACCAGAACAGAAGCTTCGCATCGTCAAGGAGTTCCAGGCCCGCGAGAACATTGTGGGTATGACTGGTGACGGTGTTAATGACGCGCCTTCGCTTAAGGCTGCTGACATTGGTATCGCCATGGGCAGTGGTTCCGACATCGCCATCGAAGCCGCTGACATGGTTCTTCTCGACTCATTCGCCGCCATCGTACAAGCTGTCATGTACGGTCGCCTCGTCTACGACAATCTCAAGAAGACTATCGTGTACTTGCTGCCAGCCGGTAGTTTCAGTGAGCTTTGGCCTGTTGTCACTAACGTCGCTTTTGGTATCCCTCAGATTCTGTCTTCTTTCCTCATGATCATTATCTGCTGTCTTACCGACTGTGCCGCCGCTATCACGCTTGCCTATGAGAAGCCCGAAGCAGATCTCATGCTCCGACCTCCCCGTAACCCCAAGAAGGACAGGCTTGTCGATGCCAAGCTCATCTTCCACGCGTACTTTGTCGTCGGTATGCTCGAGTGCTTCCTAGCCTTCACCATGAGCTTTTGGTGGATGGAGCGTCAAGGTATTCCATTCACAGCGATGTGGCTGAAGTACGGCAATTACGACAAGCAATACGACCCAAATTACATCAATGAGGTCGTGAACCAGGCCTCAAGTATCTACTTCGTCACTCTGGTCATTATGCAACTCTTCAACCTTCTCGCTACACGCACACGTACACTCAGCATCTTCCAACAGCCACCTATCCTAAACAAAGCAACTCAAAACTTGTCGCTCTTCGCTGCCATGATTTTCGCCATCGTAGTCGCCTTCATTTTCAACTACATCCCGTCTCTCCAACGCACTGTTGGCACAAGATCAGTTCCTGTCGAACATTGGTTTTTGCCAGCTGCTTTCGGCATGGGCATACTTTTGCTTGATGAGGGAAGGAAATATTGTGTGCGCAGATGGCCCAAAGGCCTTCTCGCCAGGATTGCTTGGTGA
>PTTG_00481.1
ATGCTCTGGACTAGCCTCCTCGCTGCTACTGCAGCACTTACTGGACATGTTTCTGCACAAAACATGTTGCGGTTCGCATGCTCACAGCTCGTTGTTGAACGAACGGATCCACTTGTCAACCCTGGGATGAAGTACACTCCCCATCTCCATCAGATTGTTGGAGGCAACGCATTCAACGTCACCATGGATCCTTCCAATGACATTGCTCAGATGTCCACATGCACATCCTGCAGCTTCACACAAGACAAGTCAAATTACTGGACTGCAGTTATGTTCTTCAAGGCCAAAAACGGTAGTTACATACGCGTACCCCAGATCGGAAACGGCGGACCCCAAGGCAAACTCATCAACGACGGCGGCCTCGACGTATACTACATCCCCAGCGGCAAGGTCACCGCTTTCAAGAAAGGCTTCCGCATGCTCGCCGGCTCAGCCACCAACACCGACCCCAGCAAAGTCAAAGGCTCAAACATCTGCCACCGCTGCTGGACCTCCAATTCCGAAAGCACTTTCGTCGGCGGCGCACCCTGCACTGGCTCCGACACCGTCGCTATACCAAAGGACCCCAAGTGCAAGCTCATCCGACAAACCATCATCTTCCCAGCCTGCTGGGACGGAAAGAACCTCGACTCACCAGACCACCAAAGCCACGTTGCATATGGCCAAGGGTCCGGCGCTAATGGTGGTGGCGCATGTCCGTCGACACATCCGGTTAAGCTGCCGCAGGTCATGTACGAGTTGATGTGGGATGTGAGTAAATTCGCCGACAAGAGTTTGTGGCCAACGGATGGATCGGATCCATTTGTTTATTCGATGAATATCGGTGGACCTGCCGCTCATGGTGACTACATCTTTGGCTGGGAAGCGGATACGCTCCAGAAGGCAATGGATAACAACTGCAACCTTAACACTGCGTGTCCTAAGGCCGGGCTTACAGTGCAGCAACCGGCGCAGTATAATGCTTGTAAGAAGAAGCAGCAAGCGCCTGAGAATGTTGATGGATGGCTCAAGTCGCTGCCTCTTGGCGATATGGCAGTCAAGGCCTAG
>PTTG_00482.1
ATGAAGAACTTCTTCACCATTGCCATTGCGGCGCTCGTCTTCGACAGCGCAGTCGCATCTCCTGTCAATGTAGAGACACGCCAGTCAGGAAGTGGCAACGGCCCCTTCGGCCCCGGCACCTTTAAGACAGACAGTTCCCTGACGGGCCACACAATCTACTACCCCACCAAGAGCACCGGCTCCACCAAGATACCGGTACTCGTCTGGGGCAACGGCGCCTGCAGCACTGATGGAAAGTCCAACAGTGCGCTCCTCCAGCAGATCGCCAGTCATGGATTCCTTGCCATTGCCGAGGGTGGTCCCAATGGTGGAGGTACCTCCAACGCTGCTACTATGAAGGCAGCGATCGACTGGGTCACAAAGGTCGCTGGTACAGGTGCTTATGCCAACGTCGACGCCAGCAAGATTATGGCAGCAGGATTCTCGTGCGGTGGTGTCGAGGCCATGGACAACATCAACGATCCTCGCGTCGACACCATCGGCGTGGTCAGTTCGGGACTGCTCTCAAACACGGACGCAGCAAAGAGCTGGAAGAAGCCCGTTCTATTCGTTATGGGTGGTTCAGGAGATATTGCCTACAACAACGCCGAACGTGATTTCAAGAACCTCCCTGCTGGCACTCCCTCGTGGAAGGGCAACATTCCTGTCGGTCATGGTGGTACTCTGGGCGATGCCAACGGTGGACGTTTTGGAAAGGCCATTCTTAACTGGATGCTGTGGACGATGAAGGGTGACCAAAATGCGGCCAAGTACTTCACAAGCGGATACCAAGCCGATGGATGGCAAGTGCAGACGCACGACTTGAACCTGCTCAAGCCATTTTGA
>PTTG_00483.1
ATGCCACCTCTAGAAGAAGGAACAGTAGCCATCTTGTCCATCGGCCAAATGGGCCTCGGCATCGCCAAACTTCTCATAACGCACAAATACCACGTCATCACAAACGTCCGTGACCGCAGCGCAGCAACAAAAGCCCGCGCCTTATCCGCCGGTATCCAACTCTATGATACCGACGAAGACATCGTTAGAGACGCAGACTACGTCCTAAGTATCGTACCACCACGCGATGCAGTTGCGACCGCCAAGCGCGTCTGTGCTGCCTGGACTGGTGCGGAAAGGATACAAGGACGACCATTATATTATCTGGATTTAAACGCGATTAGTCCTGAGACAGCGAAAAGCATAGCAGGGGTCTTTGAGCCACCAGAGTACAATGTGCAATTTATCGATGGAGGGATTATTGGTGGACCGCCTATTCCTCCTTCAGAGCAACATGGTGGCCGCTGGACGAAACCTGGTATACCGCTTTCGGGTCCTGTCTCACTGGAAAACGCTGGTGTACTAGGTGCACATCTGGCTGAAGCGCTGAATACAAAGCACATTGGCCCAGAAATCGGTACAGCATCTGGGCTAAAATGTTGTTTCGCCGCTATAAGTAAAGGGTTTACTGCACTAGCGTTGCAGTCCTTCAGTACAGCATCTAGTCTCGGGGTGCTGGAGCCGCTGAAAGAATACATGGATCTGTATAATCCTAATGCGCGGCAGAAAGCTGAGAAGAATATCGTTGGGTGTACAGGAAAGGCGTATCGTTGGGTCGAAGAGATGAATCAGATAGGCGAGTGTTTTAGCACGGCGGGCTCGTGGCAGGATCAAGCGTGTGTGTTTCGAGAGATTGCGGGTGTATTTCAGGGACTTGCTGATGTTGTTGAGGAGAAGGGGGGAGAAGGTATGAAGGATGATGAGGGTGTTGTTGAGGCGTTGGGTAAGAAGTTACGTTCGAAATCGTAA
>PTTG_00484.1
ATGCCTCTCTCATCCGAAGCCCGTGAATCCATAATCCAAACCCTCGACAAGGCCGTCCCAAATGGCGTCCCAGGTCTCGTCTTCCACGCAATCGACAAGTCTGGCGCAACACTAATCTCACATGCCGCTGGTAACCTCGGCGTGGATACGCCTATTCCCATGAACACCTCCGAAACACTCTTCTGGATGGCCTCGTGCACTAAACTCGTCACTGCAATCGCTGTCTTGCAACTTGTTGAACAGGGCAAAATTCCTCTACACGATGAAGAGTGGTTGGCTAAGATAGCACCGGAAATAAAGGCAAAGAAAGTGTATAGAGCGGGGTCATGGGGGGATGGGGAAGAGCAGGAGAGGGGAGTTACAATGAGTATGCTCCTAAGTCACAAAGCGGGCTTCGGGTACGGCTTCGTTGATGGGAGATGTGACAATGGAGAAGAAGGATGGGTAGAAGGAGCAAGTGGCAACATACACGACATCTTAGACGCGCGAATGGTCAATCAACCAGGAAGTGCCTGGGAATACGGTGTAAGTCCTCCTGATCCCCAACCACCAAGAACCGTCCCATACTAA
>PTTG_00485.1
ATGGCGACTCCAACAGGGTCTGACGCGTCGCTACCGGCCGAGGCGAAAGAGCCGTCGCCTTCTTCTTCTTCTTTGTCTTCTTCCACCCCATCCATTGTCTCCAAAACTCCAAAGCAGCCGCCGCCAGAGTCAAAGCAGAGCCTATTACTGCGACGCCTGTCCATTGCCTCGTTTTGGGCTGTAGTCGTCTTCCTAGGTCTACCAATATGGCTCAAAACCACGGCCATTTACAGAGCGGAGCTGCCGCTGCAGGAAATGACGGATTGGGCTGAGGGCAAGGTCTGTAAGCCAGTCTTCCCACTCCGAATAGCTGTAGAAGCCCCAATTCCCGCCTCGGACGCGCACCATCTTCTTCTCACAACGCAACATGCGCTCGATGACATCAATGACTTCTCCGCACACCATCTCCGCTTAATGCTCGCCGATCCCCCGCAATCGAATACGTCGCAACAAGTCATCCCAGACGGATCGAGTATCCAAAGCAATGACCGCGATATCGCTTTGGTGGTACGATTGATACCCGTCGAAACTGGTGCAACACCGCGATCGCACCTTCAGCCGTATTCACCCACGCTCGACGTATACTACTCGCCAAATCAGATCCCATCGCAGTCCTCTACTGGCTCGAGCCTCGCTACGTTTCTCGCCGAGGAGCTGCGCAGCATGTTCGCAGAAGAGCAGGCTCAATTGGCGCATGTACTGTCTACTAGCTCCGGCGCACATCTTGCCAAGGTGAAAGCACTTTCCCCAGAGACGTCCGCAGAGCTCCAGCGCCAGTCGACCCGCGCCCTCAAGTATGCACCTACATACCATCTGACCTTCTCCCTGTTCACCCCTTCGTTTATTCCCTCACAATGGCAAATCGAGGAAGCACTTGACAAGTACATGAGTCCCCTTCTCAACGCCTTTTCGGCCATTAGCAATTTCACCGTCGACACCCAAGTACAGCTCTACGCCGCCTTTGCTCCTTCCGTTCGCCAACCCGAATATGACGAAGAGAAAAAAGCGTGGATGCTGCGCAAGGAGGATTTGAGTGGCTTCGTCAATGCTGCTGAGTGGCCTCTTAGCCCAAGCATTGGTGAAGGACCTACAGTCAACTTCATCCTGTACGTACCGGACCACGCGCAGTCTCCGCTTCTGATCAAAGAAAATGGTGGGAACAGCTGGTTGATTCCACAGTGGGGAGGTGTACACATCTTGAACTTTGAAGAGAAGACACCAGACGGCCTCATAATAGAGACGCCATATGGCCTAACAACAGACATGCTTGCACCGGCAATGCACACGTTTTCGAACCAGCTTATTTCCTTGTTCGGACTGCCGCAAAGTCCGGCTTCCTTACCCTTGCGCATTGCGACCCTCGAGCGCGTTCGAGCCGCATCACTCATTTTCTCGGCATCTTCTACATTGGGGGCATTGGCTCAGGTCTACCAAAAACTCCCGTCCATTCCGGTTCCTGACAATGTTGCTCAGTCTACACACCAAACCATTGCACATCTACAGCAAGCGTGCGATTATCTGAGGGATGGACGCTTTCCCAGCGCTCTTGAATATGCCCGGGCTGCAGAAGTTGAAGCTGAGAAGGCTTTCTTCGAACGTTCCATGGTTGGCCAAGTTTACTTTCCAGATGAGCACAAGGTTGCCGTGTATCTACCCTTGCTAGGGCCTGTCGCCGTCCCCCTCGTCATGGCTGCTCTCAAGGAATTGAAGTCAGCACTAAAGCGCAGCTGA
>PTTG_00486.1
ATGAGTGCAATCGCTGATAACAGCGCTGATGGCCCTGTTGAGCAGGTCAAGGTGCTGTTCGCCCTGTTCCCAGGATACAACACGCTCGACGTGGCAGGTCCGCTTGAGGTCCTGAGCCGCTCCCTTCAGGACCCCAAGGACAAGGGCAAGTCGCCCAGCAAGGCATTTAATTGCCAGTTCGTAGGCACCGCTGCTGCCATGACTTCGGTCCAGGGTCTCACCATCAAGGCTGACATGGACTACGACGATGCCAACGACGAGCTCGAGGACTTTGACGTCGTCATCGTTCCCGGTGGTGAAGGAGTCTTTGATGTGCTCAAGAACAAGTCTGAGCCTCTAAACCTCCTCACCAAGTACGTCGAGCTTCAAGAGAAGAACCCCGCCAAAGAGCGCACCATCCTCGCCATCGACGTCGGTGCCCTGCTCCTTGCTCAGCAAGGCATGCTCGAGGGCCTCGCTGCTACAACCCATCCAGACTACTATGTCCGCTTGGAGACCATCTGCCAGGATGCCGCTAGGCGCGACATGTCCATGCGTACAGACGTCATGGAGGAGCGATACGTTGTCAACAATGCTCGCTTCGACTTGGGCGAAAACCCCGACGACAACCCATACATCATCAAGAAGTCGCGCGATATCCCCACGGCCCCAGAGGGTACCAACACTGGTCATGCCCGTAGGAAGTCGATTGCTCGCAAGGGCAGCAATGCTCTACGCGACTCTCGCCGTCGCGAGTCCATCGCTAGACGTGCCTCCATGCCTCTGGGCGGTATGCGTGTCATCACCACCGGTGGTGTGACTGCTGGTCTCGATGCCAGTCTATACTTGGTGGGTTCTTTGGCGTCGCACGAGTCGGCCCTGGAGGTCGCTCGTGTTATGCAGTACACTTGGGTCAAGGGCGTTACGGTTGATGCCATCGATGTTTGA
>PTTG_00487.1
ATGACACAGAAAGTGGTTGTCGTAGGAGCTGGGCCAGTCGGGTCCCTGGCGGCCCTGTATGCTGCTGTGCGTGGATTTGATGTAGAAGTCTATGAACTAAGAGCAGATCTCCGGGACCCTACCACTGTTCCACTAAACTTCTCCAAATCTATCAATCTTGCACTTTCTGAGCGGGGTATAAACTCTTTGCGTAAGACAGGATTACCTGATCTTACAGATGCGGTACTAAAGAACACCTTCCCCATGCATGGTCGCATGATCCACGTAAGAAAGAATGGAGAATATCTTCGCCAGCCACAGATGTACGACGCGAGAGGAAGAAGTCTGCTGGCAATGGACCGGACGGGCCTCAACAAGACCTTAATCGACCATCTGGAGGCTATGCCTAACGTCAAGCTGATCTTCAACCACAAGCTTGTTGGTGTGGATTTCAGGAAAAAGGTTGCATGGTTCGAGCATCGGACCAAGTCGGCAGAAGAGCAGGGTGACGAGTTCGAGATTCGCTTCGACCTCATGATCGGCGCCGACGGAGCCCACTCCGCTGTGCGATATCATTTGATGAAGTTTGTGCCCATGTCATTCCAGCAAGAGTACATCGACAAGCTCTGGTGCCAGTTTCATGTCCCACCTACACCAGATGGTGAGTTCCGGATACCACCCAATTACCTGCACATCTGGCCTCAAGATGAATCAATGTTCATCGCACTTCCAAACCTCGACAAAACTTTCACATCTACTCTCTTCCTGACCAGAGACGGTTTCGAGCAGCTGGATGCATCCGGAAAAGTTGTTGAGTACTTCGACAAGAAGTTCCCCGGCGTAGTGCCGGACCTCATCACAGAAGATGAGCTCCGTAGGCAGTACACTTCCAACCAGCATCTTCCGTTGATTTCGATCAAATGCACACCATATCACTACGGAGACTCGGGCGTTATTGTGGGAGACTCTGCTCATGCCATGGTGCCCTTCTACGGCCAGGGTATGAATGCTGGACTGGAAGACGTCCGTGTGTTGTTCGAGATCCTCGACGAGTACCCCGAGGATTGGACAAAGGCCTTGGACGAATATTCCAAACAGCGCACCCCCGATGCGCAAACCATCAATGACCTCGCCCTGGGAAACTATTACGAAATGGCTAGCGATGTCAAGAAGCCATTGTATCTCCTGAGGAAGTGGATTGAGGAACAGCTGTACATTTACGTGCCGAGTCTGGGCTGGGCTACTCAGTATTCGCGGGTGACCTTTAGCAATATGCGATATTCCGAAGTTCAGCAAGCCGCACAGAGACAAGCAAAGATATTGAATGGCGTCGTCGGTCTCGCTTTTACCTCGATCATCGGCTGTGCTTTCTGGTTTGCAAGATCTAGGGGTGGACACCAGGCAAAAAAGGGCATTATGAGAACCATCTGCATAGCAGCGCAAAAGCTGCAAAAGCTCACTAAAGGGTGA
>PTTG_00488.1
ATGGCTGCAGACGCCCCGCGCAAGTGCTCGGGCAAGGATTGCGACAACGACGCGGGCACGTTGCAGTGTCCAAACTGCCAGAAACTTGGCAAGGAAAGCTTCTTCTGCTCACAGGACTGCTTTAAGCGAAACTGGGGTGAACACAAGAAGGAGCACAAGTCACAAAGTAGTATTCTCCAAAACATCTTTACGCCCAAAGTAGTTTCTTACCCGGATCCAGCTACCGGTCATTACAACCCCTTCCCCACGTATCCGTACACTGGAGCCTTAAGACCCGTATACCCGCTGTCGCCTCGACGCGAAGTACCCAAGCACATCAGGCTGCCCGACTACGCAAAAGATGGCATACCGCGTTCAGAGCAGGTGTTTGTGAACAGGAACAAGATTGCAATTCTAAACAAGGAGGAGCAGGATGCAATGCGCAAAGTGTGCCGGTATGGACGGGAGATTCTCGATATTGCAGGGCGAGCTGCAAAGCCTGGCGTCACGACTGACTACATCGATGAAGTCGTCCACAATGCCACCATCGAGCGGGACTCGTATCCATCGCCGCTCAACTACTGCAACTTTCCCAAATCAGTCTGCACGTCACTTAATGAGGTCATCTGCCACGGAATCCCCGATCAGCGAGTACTCAAAGACGGCGACATTCTAAACATCGATATCTCGGTATATCACGGTGGTTTCCACGCGGATCTGAACGAGACATATTACATTGGTGACAAGGCGTTGGCGAATCCCGACGCGGTACGAGTGACTGAAGCAGCGCGGGAATGCTTAGACAAGGCCATCGAAATCGTCAAGCCCGGCACGCTGTTCCGCGAGTACGGAAACGTCATCGAGAAGCACGCAAAGACCAAGAACTGCAGCGTAATCAGGACGTATTGCGGACACGGTGTGAACCAATTGTTCCACTGCGCGCCCAATGTACCGCATTACGCAAAGAACAAGGCGATTGGCCAGGCGAAACCAGGCATGTGCTTCACAATCGAGCCCATGATCAGTCTCGGTTCACACAGGGACAAGACATGGCCGGATGACTGGACCAGCGTCACGCAGGACGGCTCTCTGACAGCGCAATTCGAACATACCCTACTTGTGACCGAGGATGGTGTCGAGGTCCTGACGGCGAGACTGCCAGATTCACCAGGTGGCCCCGTACAAATACCGGGAGTCACAGACGGGGAGAAGAAGGAAGAAGCGACTGTAGCATCCTGA
>PTTG_00489.1
ATGACTGGTGAGGCGTGGTTGTACCTGTTGGCGGTGTTGATAAATGCCGTCAACCTGTTCCTTCAGGTCTTCTTCACCATCATGTACAGCGACTTGGAATGCGACTACATCAACCCCATTGATCTGTGCAACCGCCTGAACACATACATCATCCCCGAAGCCGCTGTCCACGCCTTCCTGACCGTCCTGTTTCTTATCAACGGATACTGGATCGCACTACTCCTGAATCTGCCTCTGTTGGCATGGAATGGAAAGAAGATCTTTGAGAACCAGCACCTTTTGGACGCAACGGAAATCTTCCGGAAGCTTAATGTGCACAAGAAGGAATCCTTCATCAAACTGGGCTTCCATCTGCTCATGTTCTTCTTCTACCTCTACAGCATGATTGTTGCCCTCATCCGCGACGAGTCTCATTAG
>PTTG_00490.1
ATGGCCGCTGGAGGTTCTGGCAGAGTGCCAACCGGATTCGCAGCGGAAACGTACATCAGCGACCACAGCTTCCGCCAAGGACAACGCACAATCGAAGGGGGCGGAGGGTCAAAGAAGAGGAAGCGAGAGGGCAAGGGCGATACGAGCATCGTCACTGGAGCTGGCGCATACAAAGGACCATGGGCCAAATACGAAGAAGAGAGGCCCGACGCTGCCTCGGACGATGAGTTTGGATCGGATGTCGAGGTTGAGATAGTCTACGAAGAAGACGAAATTGTCGATGCCGCTGCGCACGCCCCGAAAAAGCTCGCAGGTACAGACTATCGCGACACCGATGCCGAAGGCGAGACGAGCGAGTTCGTAGGAAGCCAGCAATACGACTACCAAGGCCGGACGTACATGCATGTGCCTACAGATGTCGATATTAGGCTTACTGGCGACTTTGAACCCAAGAACTACATACCCAAGAAGCTCATCCACACGTACAAATACCACACCAAGTCGATTACACAGGTGCGCTTCATGCCCGACAGCGGTCACCTTCTTCTCTCTGCGTCGGCCGACTCGAAAATCGCGCTATGGGACGTTTATCACCAACGTGAGCTGCTACGGACATATTCTGGGCATACAAAGTCTGTTGTTGACATTGACTTCAACCCCACGGGCACGCAATTCGTATCTGCTAGTTATGATCGCTACATGAAGCTGTGGGACACGGAGACAGGAAAGTGTCTGAACAAATTCACAACCGGAAAAACACCGCATGTTGTGCGCATCAATCCCAGCACGCCGCACGAGTTCCTAGCAGGTATGAGCGACAAGAAGATTATGCAATACGACACAAGGAGCGGCGAGATGGTACAGGAATACGACCACCATCTTGGGCCCGTCAACACTATTACCTTTTGCGATGAGAACCGCCGGTTCATCACGACATCCGACGACAAGTCACTCCGCGCATGGGAATACGGCATTCCCGTGCCCATCAAGTTCATCGCCGAACCGTACATGTTCGCCATGGTCCGCTCGTCTCCACACCCATCGGGCAAATACGTGGCATTCCAGTCGTCGGACAACCAGATTACCGTGTACAGCTCTACCGACCGCTTCCGGCAAAATCGGAAGAAGAGTTATAGAGGACACAATGTGGCTGGATATGCGCCTGACGTTGCGATTAGTCCCGATGGTCAATTCATCAGCTCGGGTGATAGCGGGGGTTTCTTATGCTTCTGGGACTGGAAGACTTGTAAAATGTATCACAAGATTGCAGCAAGTGATGCGCCTGTGTTGGCGGTGCAGTGGCATCCTAGAGAGACTTCAAAGGTGATTGCTGGAGATTTGAACGGTGCATTGAAATTGTACGATTAA
>PTTG_00525.1
ATGCAAGATGAGGTAAACCCCCTTCTACTTCTCTCCCTTTCCCTCCTCCCCTTCCTGATCCTCCACTCCCTACTCGCCTTCCACGCACCTAACCACAGATACACACAGGACCTACAAACCCTAACAGCATCTTCCCCCCTCAGCCTGGCTGAAGAATACTCCATGTGCGCATCCTGGCGCAGCGACGCCGATAAATTGACTTTTATAATCTGTACATGTGCGCCAGCATCAACATCTCTACCTGCACCTTCCTCTGCAGAATCATCAACTCTTCAGGAAAACGCTGCTGTGGTTACACCCGGCGCGCATGATGCCCCGGAGAATATGATTGGCGATGTAAATCTCTTCTTGTATCCGTACGAGGATGAAAGTGAGGATGAAGAACAAGAGGGGAATAAAGAGGACGTCATCGGCGAACTGGAAATCATGATAGCCCCGCCCTCTGCACGAGGAAAGGGTTACGCGAAAGAAGCGTTGGAAGCTTTTCTGTGGTATATCAAGCGTTCTGTAACTGCTCTCTTAGACGAATACGGCAGTGCCGACAGCAAGCCCGAGTCCGAGGAGAAGACCAAACAGAAGGAGAAGATGGGAATGGGGGAAAAGATAAGACTACGGTATCTTCGGGTCAAGATTAACAAGGATAATGTGAAAAGTTTGGGATTATTTGAGAAAATGGGGTTTAAGCGGGTGGGTGGGGGACCGAATTATTTTGGCGAGGTGGAGATGAGGGTGGGTATGGATGGTCATGGAGAGGAGAAGATGGGGGAGAAGGAGGGGAATGGTTTTACACAACTACCGTATGGAAACGTTCACGGTCGTATTCATGTGTAG
>PTTG_00526.1
ATGGCCGGGATAAGCTTCGGCGACGGACGGGCTGCGAATCTGGGTGGGCGATCGGCGGCGGTCGAGGTGCACGGGCGCGGCGCCAAGACCTCCGCGGCGCTCGCAGCTGCCGTCGGCGTCAGAAAAAAAGTTGGTCGATCAATTTTCAGGCACGACAAAGCAAGAAGCATTCTCTTCTCCACCGCGCCCATGTCTTCGTCCTTCTTCACCACGCCTGCTTCGCAGAGGAAGAGAAAGCGAACCAACACTACGTCGAGCGCTCCGAAAAGGCGCAATACCGACAATGATGCCCGCCGCGCCGACCGCGACGACTCCATCAGTGGGAGCGACGAATCTGATGACAATGGCGGGCCCGTCCTAGACGAATCTGACGACGACGACACATCCGAAGACGAAAACGAGACAGCAGCCGAGAAGCGGCGCCGATTAGCAGAGCGCTACCTTGACAACATTCGCAATGAGGTGGAGCAGGATGTCGGCTTCGACGCCGAGCAGATTGACAAGGACCTGATAGCCGAGCGTCTCAAGGAAGACGCCGCAGAGGGCAAGGGAAAAATTTACCGCGCAATTGCTGAGGAGCTCGACTTTGAGCATGCCGAACACGTCATGGGTTACTCTGGACTACAAAAGGCCACCACGGGCTGTGCAGTGAAGCTGCCATATGCCTGGACAATTAGCAAGGACCTGGTGGTGGAGAAGTGGGAAATTGCCGATCCAAAATCATACGCCCCAGATCCAACCCGTCCATCCAACGTCACGCCGCGCAGGACACCCAAGCGACTATTCTGGCGCAAGGGAAACAAGAACAAGAAGGGCGACAGGTCCTATCTTGGTCACACTGGCGAGATTGTCTCCATTGCTGTCTCCGACTCGGGCAAATATCTCGCAACCGGCGACAAGCATGCTCGTCTGATCATCTGGGATGCAGACACTCTCAAGCCCCGCCACCTGTTTACTCGTCATCGTGACGCTGTTCTCTCACTGTCATTCCGAAGAGGTACCGAGCAGTTGTTCTCAGGCGGCGCGGATCGTGCAGTCATTGTCTGGAGTGCGCCAGAGTCGGCATACATTGAGACGCTAGTGGGACATCAGGATGCTGTAGTTGGTGTTGCCGGTGGGCTCGAGACTAACCAGGAAACATGTGTCAGTGTAGGCGCCCGAGATCGCACAGCCCGTCTGTGGAGGGTGGTAGAGGAAAACCAGCTTGTCTTCCAGGGTGGAGTGACGACAAGACAAAAGGGCCTGGACAAGTTGCGCAAAGGTCGCTTTGCCAACGGCCTTGCCAAACTTGAAGAGACGCGTGAACAACCGGACCATGAAGAAGACGCTCCCATTGTATATGCCCAAGGCTCAATTGATTGTGTTGGCCTACTCGACGCTGGCCTGTTCGTTACAGCATCAGACAGCGGTGCGCTTTCATTGTGGTCCGTAAACAGAAAGAAGCCTCTCTTCACATACCCACTTACTCACGGCCGGGATCCGCCTCTATCTCCGGAACAAATGTCCGCCAACCATGACGCCGCAATCTCAGCAAAACCCGGTCCGCGACTACCACGATATGTCACAGCTCTCGCAACCGTACCCTTTGCCGACCTAATCCTCACAGCAAGCTGGGACGGCTGGATACGTGCATGGAAAATCACAGCCGACAGAAAGAGTATCGAGCCCGTTGGCAAGATCGGCCACGTACCTCTTGACGAAGACGATTCAGAAGCCGAAGATGCAATCCTCATCCGAGGTATTGTCAACGGTCTCGCCATTCAAGAGAGGGGAGATCGAGGCAAAGACGGTTTATGCGTTGTAGCTGCTGTAGGAAAGGAGCCAAGGTTAGCCAGGTGGATGTCAGGCAAAGTCAAGAACGGAATCTACGTCTTTGAAGTACCTAAGAAACATCTTACTACCAACGGCACAAAGGATGAAGAGGAGGCTGAGAGTGGCCCTGAGGAAGCCTAG
>PTTG_00527.1
ATGAGCGGCAGTAGCGACCAGGAACGCGAGCACGCTCTCGAGGCATACAAGTCCAAGCTCCTAGAGTCACGGGAATGGGAGGCTAAGCTAAAGGCGTTGCGACTGGATATCAAGGGCCTTCAACATGACTTTGACGTTTCCGAAGACAACATCAAGGCGTTGCAGAGTGTTGGACAGATAATAGGCGAAGTGCTCAAGCAGCTGGATGAGGAGCGATTCATTGTCAAGGCCTCATCAGGGCCGCGGTACGTAGTCGGTTGTCGGTCAAAGGTCGACAAGGCGAAGCTCAAGCAAGGCACGCGTGTTGCACTGGATATGACCACGCTCACCATAATGCGCATGCTCCCCCGCGAAGTCGACCCGCTCGTCTACAACATGTCGTTGGAGGACCCTGGACAGGTTAGCTTCGGTGGAATTGGTGGTCTGAACGAGCAGATTCGTGAGCTACGTGAGGTCATTGAGCTGCCTCTCAAGAACCCAGAGCTGTTCCTGCGAGTAGGCATCAAACCACCCAAGGGAGTGCTTCTATACGGCCCACCCGGTACAGGAAAGACGCTCCTGGCACGTGCTGTAGCAAGCAGTCTCGAGACAAACTTCCTCAAGGTCGTCTCGTCGGCCATTGTCGACAAGTACATTGGAGAATCGGCTAGGCTTATCCGTGAGATGTTTGGCTATGCAAAGGAACACGAGCCCTGCATCATCTTCATGGACGAGATCGACGCCATCGGAGGACGTCGATTCTCCGAGGGTACGTCAGCCGATCGTGAGATTCAGCGAACACTCATGGAGCTACTCAACCAACTCGACGGTTTCGACTACCTCGGACAGACAAAGATCATCATGGCCACCAACCGACCGGATACGCTTGACCCGGCTCTACTCCGTGCTGGTCGTCTCGACCGTAAGCTCGAGATTCCTCTGCCAAACGAAGTGGGACGTCTGGAGATTCTCAAGATTCACTCGGCTAGTGTGGTGACGGATGGTGAGATTGACTTCGAGAGCATTGTCAAGATGAGTGACGGCATGAACGGTGCCGATTTGCGCAACGTCGTCACAGAAGCCGGTCTCTTCGCTATCAAGGACTATCGCGACTCAATCAATCAAGACGACTTCAACAAGGCGGTTCGGAAGATGGCTGAGTCGAAGAAGCTGGAAGGCAAGCTGGATTACCAAAAGTTGTAG
>PTTG_00528.1
ATGGACATGAGCGATGGATCACAGTCGCCGACCAAGGCCAAGCGCTCTCGCGACCAAATGGAGACCGAAAGCGCTGCGCGTGCTCAAAACTCTGCTGCGCAAGCATCGCATGACGACACCTCTTCAGATGACGATGATTTTGGCCCGGCCCTTCCTTCATCGGCCCCGAAGAAAAAGAAGCGGAAGCTGCCGTATGAGAAGCTTTACGTCGCTGCGCTGCCCAGCGCAACCCGCTACTCCAAGTCGCTCATGCACCGCGAGCAGCTATGCTTTACCACATTTACCCCACACACCGACTTTCTCATCACAAGCTCCAATGACGGCGTCGTCAAGTTCTGGAAGAAGGATTCCGGCGGTATCGAGTTTGTCAAAGAGTTCAAGGCACACACCGGCGACATTACATCTGTTAGTGTGAGCGCCGATGGCCGTAGTTTTGCGACCGCAGGTGTGGATAAGACGATCAACATATTCGATGTCATAAGTTTTGATCTGCTGGCCATGCTGACTGTCGAGTATGCACCCAAGGCCGTTTGCTGGGTCCACGGTCGCGGCGCGAGCTTCCCTCAGTTGGCCGTCAGCTCCCAAGAGAATAGCTGGATCCGCATATACGATGGCAGAGGGGAAAACCCTGAGCCGCTGCAAACGTTAAAGAATATACACAGGGTCCCCGTAACCCTAATTGCGTATAACCACCACTACGACTGTGTCGTGAGCGTAGATCAGGGAGGCATGGTTGAATACTGGAAGCCAGACGGAAACTACGAAAAGCCGGACAACGTCTGGTCCCTCAAGAGCTCAACCAACCTCTTTGACTTCAAAAAGTCCAAATGCGTCCCTTCATCCCTCACCATCTCACCAACCGGCAACCAATTCGCAACCTTCTCCTTCCCGGACCGCAAAATTCGCATCTTCGACTTTCCCACCGGGAAGCTCTACCGAACCTACGACGAATCCATCGAAACAATCACCAGCATGCAACAAGCCGGCACCTCGATCCAACACCTCGAAGACATGGAATTTGGGCGTCGCCTCGGCATCGAGCGCGAACTCGACGAACAACCCTCGCTCCAACCCCACTGTAACGTTATCTTCGACGAAACCTCAAACTTCATCCTCTACGGCAGCATGTACGGCGTCAAAGTGATAAACACGCTCACCAACAAACTCTCCAAACTCTACGGCTTGGAAGACTCGTCGTCTCTCCGTCCTTTACACCTAACCCTGTACCAAGGCCAACCCGAGAAAAAAGGCGTTGTAACCGTTGAAATGGCAGCGAGCGACAACCCACTGCTACAAGAGGCCGAAGCTAGAGATGCAATGCTCTTAGCAACCGCGTCTCACAAACAGCGTTTCTACATGTACACAAACGACTCCACCGCCTCAAAATCCACCCGCGACATCCAAAACGAGAAACCGCAAACGCTCGCCTCATCCGCCAAAAACCAATCCGCCTCCTCCACCACAAACGCAGCCACAACCGCCGTCCTCCACACAACATACGGCGACATAACGCTTCGCCTCTTCCCCTCGGCCGCCCCCAAAGCCGTCCAAAACTTCATCACCCACGCCCGCAACAACTACTACAACAACGTCATCTTCCACCGCGTCATCCGCAAATTCATGATCCAAACCGGTGATCCCCTAGGCGACGGCACTGGCGGAGAAAGTATTTGGGGCAAGGAGTTTGAAGACGAGTTTGGCGGCGGCTTGAAACATGATAGGCCGTATACGGTTAGCATGGCGAATGCAGGCAAAGATGGTAATGGGAGTCAGTTTTTCATTACCACGGAGAAGGCTCCTTGGCTTGATAACAAGCATACGATTTTCGGTCGTGCGATTGCGGGCATGGATGTGGTGCATAAGATTGAGAATGCCAAGGTTTACAAGGAGAAGCCCGAGGAGGATATCAAGATTATTAGTATTTCCGTGAGTTGA
>PTTG_00529.1
ATGCATCACATTGGCAAGGGCAGCTTCGCCGAAGTCTACCGCGGCATTCACATTGAAAAGCGCCAATCCGTAGCCATCAAATCGGTCAATATGAACAAGCTCAACAAGAAGCTCAAGGACAATTTAGTCTCCGAGATCACCATTCTGCGCAGCCTGCACCACCCGCACATTGTATCTCTCATCGATTGCCAGGAGGCTCCCTCACGCATGCACATCATCATGGAGTTCTGCGAGCTCGGCGACTTGTCAGCATTCATCAAGAAGCGCACAGACCTGGTCAACCACCCCCAGACGCAGCGCATGATTGAAAAATATCCAAATCCCTCGGTCGGTGGCCTCAATGAAGTCGTTGTCCGCCACTTTGCCAAACAAATGGCCAGCGCCCTTGAATTCCTGAGATCAAAGAACTACATTCACCGCGATTTGAAGCCACAGAACCTGCTCTTGAATCCATCGTCAATGTTCTACTCGCAGAGCGGAACCCTGGAACGCATGCCTCTGGCTGCTAGTGCAAACTCATTGATTCCAGCTACTGGCATTGCCTCGTTGCCAATGCTCAAGATTGCTGATTTCGGCTTCGCTAGGATTCTGCCGACAACCTCGCTGGCTGAAACCCTCTGTGGCTCTCCTCTCTACATGGCCCCGGAAATCTTGCGATATGAAAAGTACGACGCAAAAGCAGATCTCTGGTCTGTCGGTACAGTTCTGTTCGAGATGATGTGCGCCCGTCCACCGTTTCGGGCAAATAACCATGTCGAACTGCTGCGTAAGATTGAGGAGCGCAAGGACCAAGTCCGATTTCCAGAAGGTCTTGTCTGCAGCAGGGCCATGAAGAACCTAATTCGAGCCCTACTAAAGCGGAAGCCAACCGAGCGCATGTCCTACGAGAGCTTCTTTTCCGACCCTGTCATCCGCGAAGAGATCCCCAACATGGTGGACGAGGATCTCCCAGGCTCTATGCAAGCTTCTGAGCGCATGCAAATCTCCGCGTTGGAGCCACCAGTTGAGCCACCCAGGAGAACACAGAAAGCCCCGGCGGACATGGATCGACGAGCACCCGACAGCCCGTACTCGCAGTCACCACGAACTAGGGCGGGTTTCGGCACAACGCCTCCGCAACCGCGCTCCCGACCCGTTTCCGGTAACTACTCGGGAACCCCACTACAGCCTGTTTCTGCTCGGAGACCTAGTAACGCAGCAACCGAGCCAAGCGAGGAACGCACACCACATCGCGAGCAGCAGCAGCAGCGACGGCCAACTTTGACCAACGCTGCAACTGCACCCGTACGCCCCGCGACATTGCAAGATCAAGCGACCCCAGCTAGTGCTGTCACTCACAGACGAAAGTACTCTCGTGACGATCAAGTGCCACCGCCGACTGGCCTCAAAGAGCATCTTGATCGAGAGCGCATACCCCAGAGAGCCGAAGCAAACGTCTTGAGAGAAGCGGCAGAGCGCGCTGCACAAGACAACGCGCTAGATGAAGGCTTTGTGTTTGTGGAAAAGCGACGCGTGGAGATTGATGCACTCGCAGACGAGATTGCCAATAGTCCCCAAACGCAGCGGGATCGACCCTTCGCTCGGGAAACTGCTATCAAGCGTCGGTCTACCACACAAGGATCACCTACATCAACAACCGGCGCAGTTCCTTCGAAAGCGATTCAAATCCAGCAGAAGCCAACCATTACGCACCAACGCACTGGATCTTACAGTCGACGACAGTACCGCCCAAGCTTCGAGACGGCCACCTCTGCTCTGTCCAAGGCCATGAACATGGTCAACATCCGTGGACTTGGTCTTTCCCCACCCGTCATGAAGGGAGTCTCGCCGCCTCAGGGTTATTCTGCTTTCCCAGCGTATCCCACTGCGCAGAGCAGTCTGTTGCTTGTTAGTGACGGTGGCAAGACGGTCACCAAAGACGATGACACAATGACGGTGAAGAGGATTGAGGATCTGGCACAGCTCAGCCATGTTGTCTATGGATTTGCCGAAGTCAAGTACAGCCAGTTGGTCCCTGTCGCACCAAGCGATCCAGCCTTGGGCGTAGGCCCTACTGGAGTTGCTCGCAAGCCAAACAGCGACGTGATTGACGATGACGAAGATGACGACGAGGACTTGACACCTGATACTGTGCTCATCATCTCCGAGGAGGCTCTCGTCCTGTTCGTCAAGACGCTGGCAATGCTAAACAAAGCCATGGACCTGACTGGAAGCTACTGGAACAGGACTCGTCGCAATAGTGGTCCTGACGGCGCCAACCGCACCAACGCCAAGCTTGGCCAGGTTGTTTCATGGATGCGCGACCGATTCAACGAATGTTGTGTCAAGTCGGAAATCGTTGCACGCAAACTCAAGCAAGCACAGCTGCTGCTGCCAGTAGATCATCCCAGTCATCCTCAAAACCAATCAGCAGCGTCTGGATCCGCGACAGCTGTCGGTTCTGCCGAGAACATCCTCCTCACTACTGGCGTCACCGCCGAGAAACTCCTCTACGACCGTTCCCTCGAGATGAGCCGCCAAGCCGCCATTGACGAACTCACCGGCCACAACCTAGCAGACTGCGAAATCAACTACTGGACCGCCATCACCATGCTACAAGCTGTCTTGGAAGAAGAAGAAGACTCGCCCAGCGACAAGGACGACGGAGAGGAAATCAACGGTCTTGATGGTGAAGACCGACGGTCGATTCAAAAACTCCTCGAACAAATGCGAAGCCGACAGCGCGCACTCAAGAAGAAACTCGATATCCTAAAGACGCAGAAACGCGCTTCTATTACTAGTGCTCATGCTTCTCCTCATTACCCGTCTTCTTCTATGGGCAGAAATTCGCCTTCGCCGTATAGTGCCGGTGCTGCCGCTGCTGCTGCTGGTTCGCTGAAGTGA
>PTTG_00548.1
ATGACATGCAAGCACACCACGCTCCAGCTCGACGCATCCCCTTTTGCTGAACTAACCGGCTATGAGCAGGTAGATGTAACAACACGTGCAGCAGCAGAGACGATATCTGGTCGAGCACCAAAGACGTTCACGAATCACTCTAACAAGACGTTTCCCCCGCCTCTAGTCCTACCACATGACGAACTCAATTATGGCCCTAACTACTTGCCGCAAAGCACAAAGAGTTGGCTGAACGAGAAGGAGAGGAACAAGGTGCTGCCAAAGACAAGAAGAAATACACTGTATATTGCTCGCGTCCCTCAGTTTAGCAAAACAACCGCGTTCATGAACAATTGGACAAGGCCAACAGGGAAAAGGAAGGCAAATGCGGTCGCAACAAGTCCAGACGTGAACTTGTTCAAAGCTTATCTTAAAGCCTTTTACCACAACATGTCCGTACGTATTCTACCTGAGGCCTTAGTCTGGAAAACTGGGAACTACAAAATAACTGTACGCCCTGATAATCGCGCCACCTTCCTCAAATATGTCGGTCCCGCACAAGCCGATCGATGCACGCGAATCCGCGTCCGCCAGCCCGCAGATTCAACCTTCTCCGCTCAACTCAACCTCGACGACATAGTCGACATGGCTATGACAATACTTCCTCAAGATACGTACGCCATGTTGTTGTTGGTAGATCACAATATCTATAAGTCGGAAGAGGATGGCTTCTGCTGCTGGAGAGCATATGGGGGGAGTAGGGTTGCTGTTGTGTGCAGGCCGCGCGTTATAATCCCGTCCTCGACGGAGATACCGTCATTGATGGAGAACACATGTGGCCGCTAA
>PTTG_00549.1
ATGGCAACTCAAACGCGGAATCTCTTTCATTACCTTCCACCCCCAGCAGAATGCCTCGCTCTCTTCATTGCAACTTTGGAAATTGTCCCATTCGGAATCATGGGCCTACGTAATCCTACATTCTTCGCCGACGGCTACGGACTTCCCATTACAGGCGACTCCAGCACCTCTTTACCTTCTGCCAAGCGTACGCCTGCGGACAGCACCTACGAAGAAGACCAGAAAACAAAGAAAGCCCTTGTCGCAGCGATAGCGGCGCGTAACGTTCAGAACGGGATCCTGTTAGCGACCTTTGGACTGGTTTTGAGAGATAGACGGAGTTTGGGGGTCGCAGTCATGGCGGGTCTGGTTGCGACCGTGGCCGACACGGTTATTGTTAGGGCATATGGGGCGCAGGATAAGATTGCGGGTCACTATGTTGGCATCTTCAACAGTTTGGCGATTGGTGGTAGCCTATTATACTGGGGGCGAAATGACCCCTTGTGGTGA
>PTTG_00550.1
ATGTCTAGCGGCGTCAATTTCTGGGCTGCAGGCAACAACCGAGTAAAGTCTTCCTCATCGCCTACTCCAGCCATCACTGAAGCTCCACCAAAGCTGAAGCCGGACACCATGTCTCAGCAGAAGAAAGGCTTTGTCCTGAAGCCGATGAAGAATGGTACTGTAAACGGCGACACAAATGGATCCATCACGCCCACTTCCACACTCAACGGGAGGAAGACTAACTGGGCGGACGAAGAGGAAGATAGCGAGTTCCTAGCTCAATTCACCAAAGACCCTCGCATCAACACCCTCGAGACCACCATTGTCCTGAAGGATGAGCGCGTCAAAGAGCTCGAAGCAACGGTCGTCACCAAGACTCTCCGCATTGCAGAGCTAGAAGCCGCAGTCCAGGACCGGGACCACCGTATTTACGACCTCGAGGCTGATTCCGATGACAAGGGAGTCCGCATTGGAAAGCTTGAGGAAGCAAACCACGAACAGTGCATCCAGGTACAAGAGCTCGTTCGCGATATCGCAAAGAAGGATGAGCGCATTGATGTGCTTGAGCATGAGCTGAGCCAGAAGAAGATGGCCATCATCCACGACCTTGAGCCAAACTCCAGCTCGACCGCTCAGGCGCCCACCAATTGTGAAGAGGTGGCCATCGTCGAGAAGGCAAATACCAATACTCCGATTGCAACTAAGACTCCTGATACTGAGTCCTTCAAGGACCATAAGGAGACTGAATTTGAGAAGGCCATTTCAGATACCGATGTGTCTGACAGCTTCGAGATCGTTGAGGCGTCTAAGCCCGAGGAAGCAACCAAGGAAGCCACTGAGGCTGTCGCAAAGGAAGACACATTTTCCGTCAAGACCTCTCCTGATACTTCTTCAGAGAAGTCTACCCTCGCAAACCTCTATGTTACAAAGGACACGCTCAAGGTTGTGCCTCCCGCCCCGAAGCCGAAGACGTTGACCTTTCCCATCGACTTCTCCAAGTACGCAAAGAAGCCCACTGTGCCACCTGCTACGAGGCAATCACAGTCTCCATCACCCGTGTCTAGTAGAAATGGACACACTACACCTTGGGGGCGGTCCGCAAAGCAGGCGCGCGTCAAGACTGATGCAAAGCCAAACCTCAACCCATCGGCCGATATCCGTCAAATGTCGTTGATCGAGCGTTCCAAATACGCAAATGGTCCAGAGGTTGTTGTGAAGCTCGGAGGGATCGACTTGATGACGATCCCAAAGTACCTCCTCATGCAGTGCTCAGCCAAAGCCCTTGCCTACTTCGATGCCAACCCGGATGCCACCTCTTGGGATTTTCCCGCTGGGTCCATGGATGCCGACTCCGCGAAGGTGTGTCTCACCTGGATGGATGAGATGACGTTTCAGGGTCGTGTGTACAGCATCACTCTCAGTGCTGTGCCCACCCACGACAAGAAGAACCTCCACATCTGCCATGTCGCACGTGTCATGGGCCTCAACAACACCTACGTCGGCCATTTTACCAAGCAGCTTTGCGATCGTATCCGCAACAACGAGGTTTCATATGAGTTCATGGATACGGTATGTGAGCTGGCCTATCGGGAGAACGACCCCATCTTCGACTGTCTGGCCAACAACCTGGTCAATCAGATGAAGGTTGGTGCGGTCAAGGACGTGGCTAGTCTGGAGAGGTTGATGGCCAAGCATGCGGCACTGAAGGGCAAGATGGACCATATCAAGTATATGATGGCAAAGCGTATGCGCAAGGCCAGCGATTCACGCGAGGGTAGTCAGTATGGTGGTAGCAAGGAGCGTCGCGGTGGTGTTGGGAACAAGGGCGGGTATGGTGGCAGTGGTGCCCCCTCGAACGCCGTGAGCCTATTTGCCAGGACTCGCTGA
>PTTG_00551.1
ATGAGCGCAATCGAGGCTTTGTACATCTTTGATGAGCACAACACACCTCTCCTTGAACATACATATCTCAACCGCCCACCGTCGTCATCCGTCCTGCTTCCGCTCTACCTCGCACATCCTGCCCCACGCCCCCCATTGATCTACCTGCCCAACACCAACCCGCCAACCTTGTTATACAGCATAATACAGGACCAGCTGCTCTTCCTCTGTCCAGCCTCAGCAGATACTGACCCTCTCGCTGTCCTCTCTTTTCTCCACCGCCTCACCGACGTACTCGAGGACTTTCTAGGTTCACCTCTGATAGCAAGTAAGATTGAAGGAAACTATGATGTCGTTGCACAGCTACTTTGTGAGATGGTTGATGGAGGCATCATCGCGAATACAGAGCCAAACGCGCTGAGAGATGTGGTTGAAGCGCCGAATCTACTCAAGAGCTTGCTGGGAGGGGTGGGGTTGCCATCTTCGACGCCCAGTTCGCTGGCTCCGTCTTCCGCTGGCTTTGGTCTGGGGGGAAGGCCGAGCCCAAGGTTAGGTCCATCACAAACTTCAAACCAGACAAGCTCGCCAGTGCCATGGAGGAGAGCGAATGTCAGGCATACCAGCAACGAGATGTATGTCGATATCGTCGAGACGCTCGAAGTCACCCTTTCGCCCTCCGGTCGCCCTCTAGCCGCAATGGCAAACGGTACCATCGCCTTCACAGCAAAGGTCTCTGGGATTCCAGACCTACTCTTACAACTGGGTTGCTCGGGTGGGATCCAAAACGCTGTCTCGCTCCCTGTCTTCCACCCTTGTGTCAGACTCAATCAGTGGAAAGCGCGGCCAGGCGAGCTATCCTTTGTACCGCCGGATGGCCGCTTCGTCTTGGCAGGATATGAAGTTGATCTCTTGGGTTCTGCTGCCTTGGATGCCTTCTCGACGGACAAGAAAGCGAAGAAAGCAAGTCCACAACTCAACATACCCGCTACCGTGTCCGTCCATCCATCGCTCGGCCCAAGCGGCTCCGACTTCGAAGTCAAACTCCAGCTTAACCCTCGCTTCACCGGTAAATCCCAGACATCGTCCCAACCCATTGCCGGAAGAAGCGGCCTTGGACGCACATCCTCGCAGACAGGTACAACCGCCGCACCTGCAATCGAAGAAATGCTCATTCACATCCCTCTCCCTTCCACTGTCAAGAATATCACCGACATGCGCGTCGCACGCGGAATGGGCGACGCAGGATACGCGCCCGGAGACCGAGCAATAGAATGGCGCATCAGCAGTCGCGAGATAAGTAGTCTGATGGCCCAAGACCGCGGTGGTGGTATCGGCACTACAGCTACACTCCGCGGCACAGTAATAGGGCAAGACGACCCGTCTTCTGAAGATGCACTTGATGCAGGCGGTCCTGTTTCCTTCTCCGCATCCACATACGACTACAATGACGATGATACATCAACTCTCGTCTCCTCTGCACCTGCTGCTTCATCTATGCTTCCCAAGTCCGCCGATGCAGACGCAAAGGTCAAGCAGGCGAATAAAGTCCTCATGCCCAGTTGTGCAACCCTCAGTTTCTCAGTCAAGGGCTGGTTACCGAGTGGCATTCGCGTAGAAAGCCTCAATGTCGATCAGAAGAGGAGCAAAGGGTTAGGCAGTGGTGTGACGCCGTACAAGGGAGTCAAGTATCTGTGTGTTAGTCGCAAGGGGGTTGAGTGCCGCTGCTGA
>PTTG_00552.1
ATGGCACAGGGAGATTTTCAGGCTGCTGTCAAACATGACAAGGCCGAGTTGGAAGACTGCACGCCCTGCCGCATAGTCGGTAGCGCAACCTTTGTTGGCCTCGGTGTCTTCACATACGTCTCAGGTCACTCGCAGATCCGTGCAAACGAAGCCGCGATCCGAGCTAGCAAGAGCATATTCGGAATGAGGAGTAGAGGGGCCGCTATAACGGGCACCAGCGCTGTCATGGTTGGGTTGGGCATATACCGTTGGTTCTCATGA
>PTTG_00553.1
ATGGACTCGATGCGTAGCCTCAACAAGTCGCTTCCCAAAACGAGGCGACAGCCCGATGTGCATCAGTCGTTCCGGACTGCGGCCCTGAACGTCACGAATCTATACAAGTCGGCCCTGGCGGACCTCGACAAAGCCCGCGCCGACGGATATCAAGAAGCTCTTGATGAGCTTTTGGGCTTCCTGGACAGGGAAAATTTAGGTGTGGGAGACGGCGAGGGATGGAGAATACGCCAGTGGGCAACGGAGCGGTTGGATGGTGCTCTCCCTAAACAGTTGAGCAGCGATAGCGACGACGAGTACCTGGACGACAAGCGCGCCCGAAGCTCGTCGCCCATCATGGAGCGAAACCTCGGCATGGACGATGTTCATACGCTCGATTCTGTGGCGGAAACATCACAGCGATCCGAGTCGCTGCCTGCACCGGTTGAGATGGAAGCTACGACGACCGAAGCTGACATGTCGCCCCTGCACCATATTTTCCAGTTCTCTGCGCCACACGACTTTCCATCTGCATCAACAAACGACAATGCCTCGACCGATGTATCTGCCGCTGCTCGCCGTGCCTTCCCTACGCCCCGTCGCCCCTCGAACCGCTCGACGTCCCGAAACCTCCAACGATCCGCCGCTCAGAACCTATTTCAACTCGGCAATGGCGCAGGACAAAAGCGACGGCTCATGAATGACTTTTTCAATGTCGATGGCTTCAACGACCGACGAGACGGTTCATCGGGCGGACCCAAGCGTGGGCGCACATCTTAA
>PTTG_00554.1
ATGTCTTCTCCCATAGAATGTCTTCCTGTTGAGATTTTTGAGCTTGTCGCGACAAACCTTCGTCTACCGTCGTACAGGGCCCTGCGTCTCTCGTCCCGACGGCTGCAATTGCTCGTGCACGCCGCTTTTGCCAAAGACGCCTTCTCCGAGCTGTACACTACCCTCGGCTCGTGGTCTATTGATCGTCTCATCAAGATTTCAAACCATCAGCATCTTCGCAATGCCGTCAAAGCCATTCACGTTCGGCTCCTCACTCATCTTGACTACGAGACCTTGACTTCCATCACCCGCCTTGGCATCTTCCCGCCACCGAAGCGCTTTCGTAGAGTGTCCGGGGTAAGAGATGAACACATCACCGATGAAACTGGGACGTACGACTATATTACTGGAAGCGAGTACCCACAGCAATTGTATCGTGGCCTTGTTCAAGCTTTACGGGGATTCCCTAATCTGAAGGTTGTTCGCATTCGTGCCAAGAGCTATGAACCATTCCAGTGGCGTAATAACATGCCAGAAGGCGACCAGTTATTTCGCGCCAGGTGCTTTCAGACTGTTCTCGATGCTATCATTGGCAGCGAGGTAAACCTAGAAGAATTTGCCATGACTAAGGCCGGTCCTAACGCCGCTCCCCACAAAGGCGTGCATCTGTCATGTTCGGGATTCAAGATATCCCCGCAGAAACTACAAGCATTACACCATCGTTTTTCGCATCTTCAGTCGCTCACCCTTTCAGTCGATACAAGTTACAACACCGATAAACGATTACCCGGATGGGAACACGCAATCACTGACTTTATCACTACTGCGCCCAAGCTACGGAACCTGACACTGAGTCTGGATCGCGTTTTATGCTTGTCTCATCATGGTGTAGCCATAGTTCGATCGCTGGCCTCTGCGTGTCGACTACGCGAGCTTGAACAGTTTCGACTTCACAATGTTGCGCTGCATGGAGATGATCTGATTGAACTCATACGAGCACATGCCGCTTCACTGAAAAAGGTAGTCTTCTCTGATATTCGATTGCTGTGCGGTGATTGGTCTTCAATTTGGAATGTGTCAAGGGAATGTAAACGTCTCAAGTTTTTGCGACTGTTCGCGCTCAACGGAGAGAAGGCGCCTGTAAGATTTTCAAGGCGGTATACAGAACGCCCAAGTATCACGCTGGATACAAAGAAGAGCGGTCAGCCAATGTCTGATATGCTGGACGACCTCATCGTCAGCTGCGATGCGCAGACTGAGCCCACCACGCATAACATTAACGTTCATGCTGGATATGTTCCATAG
>PTTG_00555.1
ATGGCACCAACAGCCCAACTATCCAAGGCCGATCTTAAACTCTTTCTACAGCAACTACAAACCAACTCTGCAGATGTTACACAATGGAACTCAATGATGCGCATGTCACTCGTCCGCGGAGGACTCATCGATCTCACCATCTACGGCCGCCGTATAGCATCAACTTCACGCTTCGCCTTGATGGCCGTCTTCCCGAGCCTTCTCGCATTTCTGACGAAACATCCCCGTGCACCCGCCGTAAACTTCACATTCGACGTACCCAAGGCGCAAAAGCGGGGAGGAGCAGTTACATCGCAGCTCACCCCAGTGAAAGAGAAGATGTCGGATGCGCAGATCAAAATCCACGAAGCGGCTATTATCGAAATTGCACAGTGGCTCACCGCTTTGTGCACCCCACGCTTAAAAGCTCTAACAGGTGGTTCACTGCCTATCGAGACGTGTATCCGCTTCATCTGTGCGAATGTCCTTGGCGCTCCAGAGTATGTGCAACACTTGACCGACAAATTCGTGGAACAGTCTGCCAAGTATGCATTCACTGCAGTTGAAATGACTGAGCTCGTCAAGTCCTGTCGCGGTGAAGAAGACGCCTTACTCGTCGGCCTAGCCGCTAAGCTGATTCAGAAGAAGCTCGACAACCAAATCAATCCGAACTACCTACGCAGATTCATGGCAGTGGATGGGAATCAACTTCTTAAACTGAAGGTTGAGAATTTGGAAAAAGAGATGGACCTTGAACGTTTCGGGACTATTCAGAAGAGTGAGAAGACTGACAACAATATGTTGGAACTTGAGGATGATAGCAAGGCGATAAAAAACAGCATCCGCAGTAAAAGGAACAAGTCTAGAGTTTACGAAGTTGTAGGTGGTATTGAGATAGATGGGGATGATCAGGTCGTCGAGATCGATGCAGATGGTTGGGAGATATTCTCCAGTGGCAAGGAGAGCGGTTCACCGGCAAAGAAGCGAAAGATCGATCGCAAGCGCGCCGGTAACGATTAG
>PTTG_00556.1
ATGCGTTTCTCATCAATATCTCTCTATGCTCTCGCAGCAGCACCAGCCTTCGCCCTCAACATCTCCTCCAACTGCCCTGCAGTCTGGACCAAAGTTGCCGCGGAACTCCAAGCAGAATTTGCCGGATGCACTATATATGCCCACAAATCCATTCGCGCCACCTTTCATGACTGCATCAACAATGGCTGCGATGGCAGCCTCGTTCTGACCGACGAGTGCAGTCGCACAGAGAACTCAGGTCTCGTTTCGCCGCCGCTCAAGGCATCTCCGCCTGCCCTCTCGGACCAAAAGTACCAATTCTAA
>PTTG_00580.1
ATGAAGTCGGAAGAGCTGCCCGATATGATCATGATGTCACGATACGCCGACATCGATCTCAATGAATCATCTATAGTCATTCTAGGTTGTGGTCATTTCTTCACCAGCGAGAATCTTGATGGACACATTGGTCTTGAAGACGTTTACAAAGTTGATACTAAGTCTGGACGTTTCGTTGGCTTGATCGAAAATGCTGAGCTTGCCGCATCGGTGCCTCAATGCCCAAACTGTCGAGAGCCCATCAAGCAATATGTCACTCAACGCTATAACCGACTTATCAACCGAGCTGTTATCGATGAAATGTCCAAACACTTCATCGTCAGTGGTCAACAAGAACTTCAGCAACTAAAAGGACAACTGGATGGTTTGAGGAATGAACTTGAAAACTCACGAGAGTCTGTTGTTCCATCTGAGGTTATCAGAATCCACAGAGAGGCAAACCCCGACATGACCATGCAGTTCATCAACGACGGAATCAGGAATCGTTCCCAGGGTTCTATCAATTTGATGAATTCAGTGAAGTCTCTTCAGCTAAGAATACAAGCTCAACATCAGCCGACATACAAGCTGCACCAAGCAACCGTCCATGCTGTGGCAAAGACGACTCCACTGGATATTGGACTGTCAAACTTGGTTATTGATGCCTCTTCCGAATCTGCAAAGCGCGATCGCGATCAGCGCATCACCCTTGGTGGCCAACTGCTCGAGATTAAGGTGCGATGCTTGGTCCTGGAGGATAACTTTGAGATTGCGCATGCCGTCAGTCTTAAGCGTTTCGCTGCAACACTGCCGCTTAGCTTTCCTGGTGATTCACCTGGAACTAAGACCGAAAAGTTCCTCCAAGACTGCATTAAGTTGATCAAGGAATGTCTGCTTCAGAGTCTTCCCAAGCTTGCGGTTGAAGTCTCACTGTGCTACGCTCGAATCGCTCATCTGTTTGGTAGCTCTGGACTCGCAAAAGATAAAGATCGCGCAAGAGCAATGGGCTATCGCAACACTGCAAAGGAGTTACTGGAAAGGGCGAAGCAGCTTTGCAAGCATTCCTTCCACGATAGGGAAATACTGCTCGAAGCTATCATTTCTACCGTCAAGATTTTGAGGAGTGACTTCTATGAAGCAGTGTCGAAGGAGGAACTAGAGGCTATCAAGAAGGCGATGGTCAGTGGACCCGGTGGCATCGCCACCCATTCTGGGCACTGGTACAAATGCGTCAATGGACATCCTTTTGCCATTGGTGAATGTGGTATGCCAATGCAGCTCGCGCGTTGCCCTGAGTGCGGCCAGCCTGTGGGCGGTCAGAGCCATACTGCAGTCGCTGGAGTTTCGCGTGCAACAGAGATGGAAGTCTGA
>PTTG_00581.1
ATGTCTGGACGCGGCAGCGGTCGTGGCCAAAACGGCGGACGAGGCGGCGGTCGTGGCCGTGGCCGTGGCCGTGGTCGCGGTCATCATGCAGCAGATGCGCATGATGGCAATAGACAGCATTCACGCAAAGCTGTAGCTCCCGTCAGAGTCAAGGAAACCGAAGAGCAAAGGGAGGCTAGGAAGTCCTACAGCTCATGGAAGCGGCAGCTGGGAGAGACAGAGACTGACCCTACTACCATGCGCCGTCTTTGGGAAGGTGCACTTGATATACTCGAGGCAGGAGATCGAGACTGGTGCCAGCAGCTCCCACAAGACCTCAACGATGATGAAGGGACCGGTCATTACCACATCCTCGCTATGCTCAACACGAAAGTGATAGGCGCAGGTTTCGACACCTTTATCAACAATGTGCGGAACTTCCTTCTTACCCTCACACACCCTTCGCTCCTGCGCTGCCTCGCTGTCGATACTCATGTCGGATCCCTCTATAACATTTTTGGTGGAGTCGGTGGAAAGAGAGCAATGCAGTTTCTTCAGCGCCTCTGCGATGCTCTGCTGGCAGCTCGAGTGGCAAGAGCTTCTTTGAGCTCCACAGGAGACATTGAGGCAACCCTTCTCTCAGCATCACTCGCTCTCTTTGAGCTATTGAGACGTGAACGTATGATGCGCTTGAACGAAGATATCACAACGCTGATCGACAGTATACAGGCAACAAGCAACGTCTTCAAGTACGAGACGTCTTCGAGTTTCGCAACCAGGATCTCCAATCGACTCAACGATGTTCGAGCGCTAGTATCACGGACACAAAGTCTCATTTCCGACAACAAGATGGGCGACCACAGTAATGCTGACGATGCCGACGACAATATCTCGTTCTATCCACGAGGTATGATAGTTCCATCTGACCGCTTCGATAACGACAAGAGAGATATCGCTGATATGATTATATTCCCAACTCGGGACGAGATCATGAGTGACGACAAGGAGTTCCTGCCATATACCGATCCTGACCAGCCCCACTTCCTTGAAGATCCGGTTCAACGCCATATAGACACCTATTTCAGGTTGTTACGTCATGACATCTTCGGTGAAATGAAGGGAACATTGGCAGGAGTCATGCACACGGTGACAAAAGATCGTACAGCGTTGTCTGATCCCAAGTTACATCTTGGAGATGTGCGTGCCAACCATTATCTTCAAGCTCGAATCAGCTATGTTACTTTAGACAACCGGAAAGGCTTGCAAGCTCAAATCGAGTTCCTCCAACCGGGCTCTGTGCGCAAGCAATTCGCAGTAGCGAGGGCAGCATGGTGGGAGGAGTCGAGACGGCTTGAAGAAGGCACACTCCTTTCATTTGTGTGGTCTCAAGGCTCCAAAGTTCAACATATATTCTTCAGTGTATCGGACAAGAAGACCGAACCACATGAAGAGTATGGGTTGTCCAAACATAACGATATGGCTTACATTACCTCGAGCCTTGTTACACTGGATCAAACGACAGTGAAATTGCTCATGCAAGCCAATATCGGAGCCGCCCGTGGTATTCTGCTCGAATTTCCCAAGGTGATGCCCGCTACTTTCGAACCCATCTTGGAGAACTTGAAAGGAATGCATCGCCTAAACCGCCTGCCTTTTCGACAGTGGATCATTCCAGAGAAGCACACGGGACCTTTACGAGTACGAAAGGTTCACAACATACCCCCTGCTCTGTATGCGCGAGCTCCTGGCTTTCGATTTCCGCTAGGAAGCCTCATGAAGGACAAGACCCAGGATGAGTCGTTCTCACTAGAACCTACATCTTCTTGCGATGATGCAGTTTTGGTTGATAAGCTCGAGTCCAAGACGCAACTCGATCGCGGCCAGTGTCGGGGACTGATCGCTGCGTTGACTCGCGAGTACGCATTCATACAAGGACCCCCAGGAACAGGCAAGAGTTACCTTGGGCTTCAGATCATGAAGATATTGCTTGATATCAAAGCAAAGGCAGATCTTGGACCGGTACTCATTGTATGCTACACCAATCATGCCCTCGACCAGTTCTTGGAGCACTTAATCGACATCGGGGTGCAAAAGCTCGTCCGAGTAGGTGGCATGAGCAAATCTAAGAAGCTCGCAAATCACAACCTTCGTACTGTGAGCGATTTGGAGACTAAGACGAAATCTGAGAAATACATGGCAGCTATGAAGTATAGGGAGCTGGACAACAAAGAAAAGGAGGCAAAGTCTGTGTTCGCTGCGCTACACGGTTTGCAAAAATATCCAGAGTGGCACAGTATCAAAGGGCACATTCACGAAGACTACCCAAGGATCTACAACCAGTTTCGACAAGTAGATGAAGAAGGTTTCAAAACAGCTGGTCGACACCCGTTTGACGTCTGGAGGACAGGGACCGGACCATATCATGTTTCACTGAACAGACATGCGCTACAGCGACTCAAGCAGAAGGCGGAACAAAACATCTACTCGCTCACGACTCAAGAGAGAAGCGTATTGATTGCTCATTGGATCGAAGAGGCCCAAGGCAACAAGATTGGCGAGTTATTTGAAGTTGTAAAGGGTGCCATCAAGACCCAGCGCGAGTTGACCAACATACATGAGGAGCTCAATCGAAGGGTACTGGACGAAGCTGATGTAATCGGAGTCACTACTTCTGGGCTTGCGAAGCGAATCTCTGTTCTCCAGCAAGTCAAATGCAAGGTGATCATCTGCGAAGAGGCGGGAGAAGTGATGGAGCCTCATATGCTCTCGGCAACTCTGGGGGACGTTGAACATTTGATACAGATAGGGGACCATGAGCAACTACGGCCCTCTGTAAGCAACTTCCGAGATCTTTCGCTTGAAAGCGAACGGGGAAAGCTCCACCAGCTAGACAGAAGTCAGTTCGAACGACTCTCGATTGGAGAGCCTGGCAGACCTTTGATGCCCGTGGCTCAACTCAACGTTCAACGTAGGATGCGCCCGCAGATATCGACACTTATTCGTGAGACGATTTACGAGAAGCTGAAAGACCACGCAACAACTGCCGAGCTGCCAGATGTTGTCGGCATGCGTCAAAATGTCTTTTGGTTCGACCACCGCAACCACGAAAATGGGAACGACGCGGATGCCCATAGCACCAAATCTAAGTCGAATCTCTGGGAGGTGAAGATGGTGCACGCACTTGTCCGTCATATTGTACGTCAAGGCGTCTACAAACCCGACGACATTGCAGTGCTGACCCCGTATACTGGTCAACTCCAGAAGCTGCGTGCAACAATGAGGAGTGATTTCGAGATCTGTCTCAGCGATCGTGATCGCGAAGCACTCGAAAATGACGGCTTCACGATTGACGATAACGTTGTAGACGAGAAAACATCATCCAACCAACAGGGTTATCTAGGCAAACCGCTAGAGAAGAAACAGCTTTCCGAAATGCTGAGAATTGCTACTGTCGACAATTTCCAAGGAGAAGAGGCGAAGATCATTATTGTCTCACTTGTGCGAAGCAACGAGAAGCGGAATGTCGGGTTCCTCAAGACGACAAATCGCATTAATGTCTTGCTTAGTCGCGCGCAGCATGGCATGTATCTCATTGGTAACACAGACACGTATTCCAGCGTCGAGATGTGGCAAAAGGTCATTGGCATGCTACGCGCTGCAGATTCAGTAGGCGAGCGCCTGGCTTTGTGCTGTCCCCGACATCCTCAAACTGCCATTGAAGTACAACAACCCGGAGATTTCCAGAGGCTTAGCCCAGAAGGCGGCTGTGCGTTGCAAACACACGAAGTGCCCACAAAAGTGCCATGA
>PTTG_00582.1
ATGGCCTCCGTGAAGCGCAGAGATTTGATACTCGCCGCCGTCGCCATATTCATCGCCTGGGGCTATCTGACCCATTGGCAGCCCAAGCTACTCTACCTGCCCTACGCCTTTATCGCCGGAGTACTCGCAACCCTCGCACTGCTAGCATGGGTTACCTTCACGACCACCTGGAACAAAAACCTGCGAAACGGCGGAAATGTCAACTATGGGCCGCGCCATGTTGCTTTTGTTGCGCCGGAGAGGTGGAAGGCTGAGAGGGAGGCTTTGGACATGAGGAACATGTACATGATGGAGCCAATATACCCCGCCTCCTTCATGATATCAGACAGCATTGACGTACTGATTGGACTGATACTGCGCGACTTCGTAAAGAGCTGGTACGGCAGCATCAGCAAGAGTCCGACATTCGTGAATGAGGTGGACAAGGCGATACGGATGGCCATGGGCGAGATACGGGAGCGAATATTGGCTGTAGATATGGTCGAGACAGTCGTATCGCGCATCATACCCATTATAACGGAACACCTGCGGGCGTCATATGAGGCAGAGCGTGTGGTGCGTGGGCGCAAGTTGTCGCGCAATATTACCGACTCGGAAGAGCTTGACCTGGCGATTGCAGCAAAATACAAAGAGGGTCGCCTGCATCCTGCGGCTTCATTGGCATATTCGAATACCAAACCTATACAGCAGCAATACCTACGGAGTATCGTCACGAAATTACTACCAAAGGTCATGCCTGCTAACATGTCAACGAGTCCTGCTGTCAACGTGCTCATCAAAGAGATTGTAGCTTGTGCAGTACTATCGCCCGTGATGCAGATGCTTGCTGATCCGGATACTTTGAATCAGCTCATGGAGGGATACGGCCGATCATTGCTACAAGAAAGGAAGACAGTTCGCAAGCTTCGAGCCGCCCTCGACGAACACGCCCCAGCGTCTCCGAAGAACCCCAAGAATGTCCAGTCTCCCAAACTCGCGCCCGGCGACAACGAACGAAGATTCGAGCGATTCATACGAGCAATCAGGCAGACCAACACCCTCGCAGACGCTAGACGCTTCCGCAGCGAGGTCTCGAGCCAGCTAAGGAAAGACGCGATGATAGAAGGGCAGGACCCTATTTATCTTCGGCGTCTGGAGACGGCACGGCAGATACTAGATACAAAGGTCGCCAATCTCAGCGCTGGCGGATCGGTTCGCGCAAAGGTTGCGGCACAGGAGAAGCCAAAGCACAAGCGCACGTCGTCCAGATTTGCAAATGCATCTTTGCGTGAAGTGCTGTATGATGCATCTGGTCTGTCGTGTTTTATGGAGTTTATGGATCAGGCTGATCTCATGCGGCTGGTACAGTTTTGGATTGTTGTGGATGGCTTTCGAAACCCGCTCGAGGTCGAGACTGAAGAAGGTCTGGACTACATTGGAGCTCTGCCCGCATGGAAGGAGTCTGATCGTGCAGATCTAGCACAGATCTTTGAGGGATATCTGTCCAAGCCAGAGCTGAAGATTCTTCCTGAAGCTCGGCAAGCCGTCTCTGAATTTCTCAAAGCCGGACGAAAAGCGACACCACAACAATACCACAATGCGCGACGGTCCCTTTTGCGAGCCCAGACGGCAGCATACGAGCAACTCCAGGACCCATATTTCCGCAGATTCAAAAAGTCCAATTTGTACTACAAGTGGCTAGCTATGGATGAGGCGGCGAACGCCGAGAATAGTTCAGTGAGAACCAAGACCGTGGCACAAACACTTGATAAGCCATTTATGGCAGCCCCTGCCATGCTTCGAACGCAGTCGAGGCAGAAAAGCGCACTACAAGTACCGCACGGAGATTTGCGTCGAGCTGTCGCCTCATCTTCAGATTTGAAAAGTCAAGGGGCCGTTCAGAACCTTGAGCCACCCGCGCGACGTTCCCTGGATGTCAACGTGCCCGCATCTGCTCGTCCGCCTTTATTCGACGACGACTATGACTCAGATTCGCTTGCTCAATCAACAGCAAGCCTATTCTCGGATTATGGCCATGAGCGTGCTAACGGCAACGATACCCATGTCGTGGATGCAATGCAAGCAGCCCTGACTGATATCATGGATGAACCCGAAGGTTCCATCTTCTATGAGCCAAGTTTGAAATCACCTCTGGATAACGACTCGATGCGGGGCTCCGTGGATCTACCACGGGCAATGTCTCCACATCCCCAAACACAACAAGGCAAAGATAATCTCAAACCAAGCATAGCTTCGCTGGGCCTCGTAGGGGAGCCCCGAACCCGTGGTGTATTTGACGATGATATATTTGGCGACGAGGAGAGGTTTCTGGAAGATGAGATTGAAGACCCAGTGTCAAAGGCCGACCCAGAAGACGAGGAGATACACGAAGCAGCACCTGGAGACTTGGGTCTTGCTGAGGCTATCGATGCGCTCACCGCGGACATTGAACGTCTGGTCGCGCAAGAGTCTATCGTAGATTCACTGACTTCAAAAGCTGAGTTGACTAACAATGCCGCCGAACTGAGGATTTTGCGAAAGTCAAAAGCTAGTCTGCAGCGAGAAATACAAAGGAAGGAGTTGCAACGTCAACAGTACATCGTGCAGGAGAGCGACAACAGCCTCTACGGACGTGCGACTGTGTTTATCCAATCCATCATGGTCGGCACAGAAGCAGATGGCAAGGAATATGCCATGTACGTTATCGAGGTACGACGACGCGCCGGCGACCAGATGCCAGCCGCTACCTGGGTTGTCTCGAGAAGATACAGCGAATTTCACGAACTGAACAAAAGGCTTCGCGCAAAGTTTCCACAGGTGCGAAACCTGGAGTTTCCACGCCGGCAGATGATGCTTAAGCTTCAAAAGGACTTCCTTCACAAGAGACGACTCGGCCTTGAAAAGTACCTCAGGGAACTGCTACTTATCCCGACAGTGTGCCGCAGTCGCGAGCTACGTGCCTTTCTTTCCCAGGCTGCAATAAGTCCTGCCGACGCCATGAGAAGTCAAGATCCAAATTCTAATGATTTTGTGACTCGTATCTACAACTCCGTCGCCGATGGTATGGAAGAGTTTCTCGGCAACATTCCCGTTCTTGACCAACTCTCGGTAGCTGGCCAGAATCTCATTTCCGCAGCTACTACGCAGCTCGCTAACACGAACGGAGCAACTGCGCAACCCGGAGATCTGGCCTCGTCTGGCGTACTGGTAGCTGGTGAGACCAACAACGACGCTGAAGCTGAAGCTGAGTTGCTCGCATTCGAGAACAAGGAGATGGAGCCATTCGTCAAACCCATTTGCGACCTTTTCCTTGAGACATTTGAGCTCAACCGTGAGAATAATTGGCTCCGTGGACGCGCCGTCGTTGTAGTCCTCCATCAACTTCTTGGTGGTACCATCGAACGCAAAGTGCGGGAATCGTTCGACAATCTGCTATCAGAGAACAATCTTGTTAACTACATCGATTCGTTGAAGGATAGTATATGGCCCAACGGCAGAATGAAAGCAGGCGTGGAACGCACAAGTCAAGACAAAGAGAGGAGTAGGAAGGCTGCAGGCGAGGTACTGGAGACCTTGGTACCAGAGCTTGCAAGCAGCGTGGTAGGGAGGCAGAATGCGCAGTTGGCGGCGAAGAAGATTGAAGGGACTGTTAATAATACGCGGTTGAACACTCATCTTGCTTTTACGCTCCTAGACGAAATGCTGCAGGTCCTGTTTTCCGATGCCGGTCTGAGGTAG
>PTTG_00583.1
ATGAAGAGCTTCACCATCGCCTCCATCATCGCTCTGGCCTCTGTTGCCTCAGCCCAGCTTGACAATATCCCGTCATGCGCTCTTAACTGCTTCATCGGTCCCCTGACCAGCGACGGCTGCTCTGCTCTCACCGACTTCAAGTGCCACTGCCAAAAGGGCGGCCAGCTCCTTTCTCAGGTCCAGCCCTGCGTCGAGAAGGCTTGCAACCCTTCTGACCAGGCCGCCGCCATCTCCGCTGTCGAGTCTACTTGCAAGGCCGCTGGTGTGCCCATCACCATCCCCAACGCCAGTGGTGCTGCCCCTGCTGCCAGCTCAGCTGCTGCCACCGTGACCTCCGCTGTCGCCTCTGCTGCATCTTCTGCCGCCTCTGCTGCCTCCTCCGTAACTGCATCAGCTGCCTCTTCCCAAGCCTCCGCCGCTTCTTCGATCCTATCCGTCGCCTCTTCGGTCGTTGCCTCCGTCGCATCCTCTGCCTCCGCATCCATGTCATCTCACTCCACTGCTTCCCGCTCTGCCAGTGCCAGCGCTTCTGCCTCGGCCACTCAGTTCACCGGTGGTGCTCCTCAGGCCACTCAGGCTGCCGGTATCCTCGGTGCTGCTGCCCTTGCCATGCTCGTCTTGTAA
>PTTG_00584.1
ATGGCCGAGACTGCAGCTTCGCGTTCCCCAAGCACAGCAGAACAGCTTATAAGGTCGTCATCGAAGCGGACACGAGAGATATTTGCCGCCGATTTTGCCTCTTCTGCAGCGCTAGATCACGCCTCCAATGGTAGCTTCTCGATACATCCAACCACACCAGCACCCTCGGCCGCCGCAGACCAAGTAGGTGTCGCATCGCGCATTCGCAATGAATATGAGCATGTGCGCGATCTACCGCCTGCGCTGGCTGCAAAAATGGCGAGTGCAGCGTCTACAGCTGCCGAGCGACGTAAGAAGATCAAGGCGCAGAACGCTGAGGAGAAGGCTTCAGATCCCAAGATGCAAAGGATGATTGAGGGCGTCTCAGAAAAGGCGGACAAGGCCAAGGATGCACAGTCTATGCAGCTGGCAGTAAGGGCTGGAGGAAAGGGCGCTGCTCCAAATGCGCAGGGCCCTACACCGAACAGAAACCAGACATCCAGCGCGCTGGTTAGGAAGGACGTGGTCAGGCAAGCGAAGCCCGACTGGCATGCGCCCTGGAAGGTCAAGACGGTCATCAGCGGTCATATGGGATGGGTTCGATCGGTGGCCATGGAGCCTGGAAACGAATGGTTCGCTACTGGCGCCGCAGACAGAACCATCAAGCTTTGGGATCTCATCACTGGCCAGTTGAAGATTACACTTACAGGACATATCTCGGCTGTCCGAGGGCTCGCAGTCAGCCCAAGGCACCCATACCTCTTTTCGTGTGGAGAAGACAAGATGGTCAAGTGCTGGGATCTAGAAACCAACAAAGTAATCCGACATTACCACGGCCATCTCAGCGGTGTCTACTCTTTATCGCTCCACCCAACCGTAGACGTGTTATGCACAGGAGGACGAGACGGCGTAGTCCGCGTATGGGACATGCGATCGCGCAGCAACATCCACGTCCTCGGCGGCCACAAGGGCACCATCTCCTCGATCCAATGCCAAGAAGCCGAACCCCAAGTCCTCTCCGGCAGCATGGACAGCACCATCCGCCTCTGGGACCTCGTCGCCGGGAAGACGCGTACAGTACTAACCCACCACAAGAAATCTGTCCGCTCCCTCGCCATCCACCCCACCGAATTCACCTTTGCCTCCGGCTCCGCACAATCCGCCAAGCAATGGCTCTGCCCCAACGGCGACTTTATGCAAAACTTCTCCCCCGTCGAAAGCATCATCAACACGCTGTCTGTAAACGAGGATAACATGATGTTTGCTGGTAGCGACAACGGCGAAGCTGCCTTCTACGACTGGAAAACTGGGCATCGCTTCCAGCACACGGAGAGCATTGCGCAGCCTGGTTCCCTCCAGGCCGAAGCCGGCGTCATGTGCTCGACGTTTGATAAAACCGGTCTTCGTCTTATCACCGGTGAGTCGGACAAATCGATCAAGATTTGGAAGCAGGATGAGGATGCGACCGAGGAGACGCACCCGTTGGACTGGAAACCCACGCTTGGACGCCAGAAGTATTAG
>PTTG_00585.1
ATGGCAGTCACTCCGTGGCAGTTCAAGTTCTTCGACGTCTCGCAAGTCAAGCTCCCGGACGACGAGAGCTCCTTCCTGTCCGAGGTTGGGAATATCACGTGCATAGTCTCCGGGTCAGAGAGTATCTTCTTTGGCAGTGCAGATGGCGTCGTTCGCATCGTGTCGCAGGCCTTCAAGGTCGTGCGCGCATTCAAGGCCCATGACGCAGGCGCAATCACCCACATGAAGCAGATTGAAGGCACCTCGCTCCTAGTTACCATAGCAGAGGATCTGTCGACCGAACCAATACTAAAAGTATGGGCTTTGGACAAGCTGGAGAAGAAGACGGGCATTCCGCGGTGTCAGAGCACCCTCACAGTCCACAATGGACGCAAGCAATTCCCCATATCCGCATTTGCCGCCCTCGATGACTTGTCGCAACTCGCTGTCGGATTTGCAAACGGTGCCGTCACCGTTGTACGAGGCGATTTGATCCACGATCGGGGCGCGCGGCAACGGACCGTGTTCGAATCTGAAGAGCCCATCACTGGCATCGAGTTCCGCGAGGGAAGCATTACAACACTGTACATCGCAACCACTGCGCGTATCCTGACACTGGTGATATCTGGAAGAGGACAAGGGCAGCCCGCAAAGTCGCTTGATGAATACGGTTGCGGTGTCGGCTGCATGGCCGTAGACAAGGCGTCTCGAGACGTCGTGGTCGCACGGAATGATGCTATATACTATTACGGCCAGCATGGCCGCGGGCCGCCATACACGTACGAGGGCGAGAAGAAGATGATATCGGTATACAAAGATTACGTCGCCATTGTTTCACCTCCAAAGTCCAATACAATGCCCCGGTCCAATCCTCTCCGAGCTTTTGGTGTTGGTGCAGCCGATGATGTCTTCAACACGTCTAGCTTCACCCTTCTCAACACCGAGCTGAGGTTTGTCGCGCACCAGGAGCAGTTAACATCGCAAGTGAAAGCCATCATATCCGAGTGGGGCGATCTCTTCGTGTTCACAATTGACGGAAAGATTTTCAGATATCATGAGAAGTCCTTTGCGCAGAAATTGGAAATACTCTACCAACGTAACCTATACGTCCTGGCCATCAACCTAGCCCAGAAAGCAGGACTGGATTCTTCGCAACAAAATGTCATTCTCCGTAAATTTGGCGACTACTTGTATTCCAAGCAGGACTATGACACTGCTATGCAACAGTATCTAAAGGCCATTGATAACACCGAGCCATCTCAAGTTATTCGAAAGTTCCTTGATACGCAACGGATACATAACCTGATAGAGTATCTCGAAGAGCTTCATGATCATCACAAAGCGACATCTGATCACACGACCCTGCTGTTGAACTGCTACGCCAAGCTCAAGGATGTAGATAAGCTTGAAGAATTCATCAAATCACCCGATGATCTCAAGTTCGACCTGGACACTGCTATCTCCATGTGCCGACAGGGAGGCTACTACGATCAAGCAGCCTTTCTAGCTCGAAAACACGGTGAGCATGAATTAGTTGTTGACGTGCTAATCGAGGATTCAAAACGGTATGCCGAGGCCTTGGCATATATATGGCGACTAGAGCCCGAGGTAGCTTACTTCAATCTCATGAAGTATGCTACAGTACTGCTGCAGCACATCCCCAGAGACACTACGCAACTGTTCATCGATTACTATACTGGAACCTTCCAACCGAAGAAGGATGCTATAGTCATACCTAATGCTCCTTCCTCTGGAGGAGGCATAGGAATGGGTTTAGGCGTTGCATCAAGCGCTGTGCAGAACCTTGCCGCCTTGCTGCCGCTACCCTATATGAACAGCAACGCACTGGCGTCTCCTCCCACGGGTGAGCAGAAAGGCACTATGAGCCAAGCTCAAATTGTCGAGACGACTACAGACGAGCCTGCGCCAGAGTACAAAGTGCCAAAGCCGCGAAGTGCATTCTCGGCATTCGTCGACCATGCTCAAGAATTCATAGTGTTTCTTGAAGCATGTATTGCATCCGAGGACCTCCGCGAGGATGACAAGGTTGATCTGTATACCACACTATTCGAGATGTACCTGCATACTGCGTCCTCGAAGAAAGATGGCGAGCAACAGGACTGGGAGAACAAAGCCAAGAAGCTCATCGAGGGAAAAGACATACCCATAGACACTTCGAACGTCTTATTACTCTCCCATCTCTCCAACTTCCGCGATGGTGCGATCCTCGTCCGCGAACAACAGGGCCTTCACTTTGACATATTCCGTTCCTACACCGCCGCAAAAGACACCCAAGGTGCCATTCGTGCGCTACGAAAGTACGGCCCCGAGGAGCCAGCGCTCTACCCCGCTGCACTCGCCTACTTTACCTCATCGCCTGGAATCCTGGCTGAAGCTGGCGACGAACTGGATTCAGTTCTCAAAAAGATTGACGACGACGGCCTCATGGCTCCTCTTCAAGTAATCCAGACTCTCTCCACCAATGGCGTCGCAACTATGGGCATGATCAAGGCCTATCTCAGTACGACCATTGAACGCGAACGCGTCGAAATTGCAGCAAACCGCCGCAACATCGAGACTTTCCGCGCCGACACGGAAAGCAAGAAGATCGAGCTAGAGAATCTCAACACTAAGCCTGCTGTGTTCCAGAACTCGCGCTGTCAGGTGTGCATGAAGACTCTAGAGTTACCCGTTGTTCATTTTCTGTGCAAGCATAGCTATCATCAGAGTTGTTTGAGCACGGATGAGGATGTGCATGATGCCGAGGTTGAATGCCCCATTTGCAGCTCGAGTAATGCGACGGTCAAGGCTATCAGGCGCGCGCAGGTGGAGAGTGCAGAAAGGCATGATCTTTTCCAGGATGCGCTTAAGAGGGGTAGGGATGGTTTCGCGGTCATTAGTGAGTGGTTTGGAAGGGGGGTTATGGGCGTTGGTAGTGCGGAGTAG
>PTTG_00586.1
ATGTCTTCGAACAAGATGGAGCAGAGCCTCGACGACATCCTGAAGGCCTCCAAGTCCTCCCGCCGTGGCCGTGCCGGACGCCGCTCTGGTGCTGGACGTCCTGCCACCGCTCCCGTCCCTGTCGGAGGTGTTTCCAAGTCGACCAAACAAGGCAAGCCGGCCAAGGCCACCCCAACCGCTCCCGGAGCCTCTCTCGGCGGTGAGACGAAGATCATGGTATCCAACTTACCACGGGACATTGATCAAGTCCAACTCCAGGATTACTTTGTTTCAGCCGTCGGCGTGGGTCGACCGAAGAAGGTCCTCCTGCAATATGACGCCGCTGGCCGCAGCGTAGGCAGTGCAACTGTCATCTTCAACAGGCACGACCAGGCTACGAAGGCAACTGCCGCACTAGATGGTGTCAAGATTGACGGTCGCCCTGTTCGTGTCGAGATTCTCGTCAGCGCCAGCGCGATCCCGGCCACAACCCGCTCGGCTTCTCTTGCCGACCGTGTTACGTGA
>PTTG_00594.1
ATGGGCGTATTCTACGAAACAATCCCGCCCTCCCTCCACCCCTGGATCCTCTCCCAACAAGTCCTCTTCGTAGCCACCGCGCCCCTCTCCCCCACCGGCCACATCAACCTCTCCCCAAAAGGCGGCTCCAACTTCGGCATCCTCTCACCCACTCGATTCTGGTACATGGATCTAACCGGGTCGGGAGTAGAAACACATGCACACTTGCACGAACCGTCCAACGGCCGCATCTGCATCCTCTTCCTCGCCTTTTCAGGTCCGCCTAAAATCGTGAGAATATGGGGTACGGGCCGCGCCATCGAGAACGGGACCGCGGAATACGAGAGGTTTGTGCAGGAAAACAAGGTTGAAACGATTCCAGGGAGCAGAAGTATCATCATGGTGGATGTACACCAATGCGGCACAAGCTGTGGTTTCAGCGTTCCCTATTACGATTTCGTCGGCCACAGGGATATTTTGAACGAGCATTTTCGCAAGAAAGACGAGAAATACAAGAGTGGGGAGGAGAAGGAGAGTATGGATTTTTACTGGGCGATGAAGAGTCAGAAAAGTATTGATGGGCTGCCTGGGATGAGGAGGGGGGTCGCGTTTGCGGAGCGGAATGGGGTTAAACCTATCAAGAAGATG
>PTTG_00612.1
ATGGCCAACCTCGCCTTCGATGCCACCACTTTGGAGATATATGCCTGTCTCCTGCACGGCGGAACACTTGTATGTGTTGACTCAGCGACGGTGTTGGAAGTAGAAGCTGTACTGCGAATGTTCCGTGAACATCACATCAGCACAGCCTTCATGGCACCTTCCCTCTTCCGAACTTATGCTCTGCAGTCGCCTGGGATATTTGCCGCGCTAGACATGCTATACGTTGGAGGCGAAGCAGTGTATCCTCACGACTTGGTTGCCGCAAGCGAGTGTCTAGGAGGGAGACTGGTTAACGCTTATGGTCCTACCGAGAACACTGTTGCTAGCACAAGCTTTCTCGTGTCGAAAGAAGAAGCCTACGCGAACGGG
>PTTG_00613.1
ATGTCAACCAAGCGAATTCAGTACAAGGTCGAGGGCCGGGTACAAGGCGTCAACTTTAGGTCCTTTACACAGAAGCAGGCCAGAAGTATTGGCATCACTGGCTTCGTCACCAATGCGTCGGATGGAAGTGTCCAAGGCGAGGCCCAGGGCAGCGAGGACAAGATCAACGACTTCATCCAACACCTGAACAAGGGTCCTTCGGCTGCGTCTGTCTCCAAGGTCGACCAGTCTGACATGTCCACCAAGTCGGATGAAAGCAGCTTCAACGTCCAGTAG
>PTTG_00614.1
ATGGACACGACGCCCAACTCTCCACCCGCACGATCGACTTCGCCCGAACCGTGGGTGACGCCATCGCTGGCCATCGGGGCCATTCCACCACTGGACCGTTCAGTGTCGACAGCTTCATCAGTCTCGTCAGTATCTGGCCGGTCAGCGAGCTCGCGCCTCTCGGATGGCGGCAGGAGGCGCGGGTACATGAGGCCTGAAGGCACAGAGTTCTCAAACTCGGCCAAGAACAGAGAGAGCGTTATGAACCTGGGCACTATCGCGCATCTACAGTACTACTTTGCGAGAACCGGACTCTTGGACACGGCTACTGGACGCGTAGCCAGAGGGCGCAAGCCTGGGTCGCGCACAGCGAGCGGCAACGAGCCAACCTCACCTGGACTCGACGCCGACTATGGGCCACTATCGCCTGGTCTAACAGAGAGTTCGGAGCATCACTTGGGGGAGGGCTTCGTTGAGTCACCGCTCGATGAGACGGCGTCGATGGCTTGGGAGGATCCCGAACCCATGATGCTCCCACCCACAGTCAGCACATACAAGAACAACCCCATCTACGTCCCACCGCCACCGGACATGACAGTTCTCCGTCGCGAACTGCGCGAGTCGCTCGCCGAATCTATGAAGCATCTGCAGGAGTTGGAGAAGGGCTTCTCGGACGTTCAACCGGACGGGAAGACGGCCAAGAATGGTGGCGCTGATGCGTCCGGGTGGCATGAAGTTCAGGGCTTGAACTTGCTCGACGTCACAACACTAGCCATCAGGGCCGCCAAAAACTACTACACTGCACACGAAGAGCCGCAACGACTATACTCGATCAAGGCCGAACGCACGATCCGAAAGGAGCTATACGACACACTAGAGGTTCTGAAGCGCTTGGCGATTCGCAACTTTGGCAACGGCGTGCAGCCATACGAGGTGACGCAACTTAAGCAGTGGGTTATCGACATTGGCACACTTCTCGACACGGAAGAAGAGAAGGAGCGCATTGAACATGAGAAGCGAGAAAACTGGTCGTGGCGTGAGGGCGACTGGTCGGGCAAAGAGAGGGAGCGAGAAGTGCTCTTCCTCCGCTCTTTCGACAACAGCCCAGAGCCGCTCCCCGAGTGGACGACGCCTGCGGCCGATGACGAAGCCCCAACTCCTTTCCTCGCCTCATTGCAGAACGGACTGCGACTAGTCCACCTACACAACACGCTGGTCCGAAGGTCAAAGCGACATTTTGAGCAAATCAAGACGTTTCACGAGGACACAGCCAAGCCATATCGCTGCGCCGACAACCTGCGCTACTGGGTCAAAGCCGCGGAGCTGCGCTGGGACATCAAGTTGGACATTGATGTCATGGGCATAGTCCAAGGCAAGGATGCCGAAGTGTGGAGGAAGTTTGACGCAGCGCTGCTTCAATGGTGCCAAGGCGTGCGCGAGGAAATCACGCTTGAATGGCTAAAGGAGAAGAACCAGGCTCGGACGCCTACACTACAGATTGACCCGAATTACGAGGCGCTGTGA
>PTTG_00615.1
ATGAGCGACTCGGCCACGCCGCCTATAGTGAACAGGAGCAGCCCCGCGACTGCCCTTGACTTGCCAGCGAAGACACCGCCGAATCCATCACCGGCCCCGTCGACGACAGCGTCATCGCCCAAGCCCCTTCGACACACGCCTCCACACCTTGAAAGCACCACTAAGCTCGCGAGAAATGTTTCGCCCGGCCTGCTCGCACGTATGAAGTTTCTCAACCAGATAAACGACACCAACAACAAGAGCGCCGTCGACGTCGGCCGCATCGAGCAAGATCGACTGCGCCGGCTCGACGAGTTCCGCAAAGCTCGCAGCCTCGACGTCGAGCGACGCGGCACCGCCTGGAGTGGGAGGGCCGGTCAGGACGGCCTTGCCAGCCAGCGAGCCTCTCCGCTCGTGCCACAGTCGACGGGCGAGAGCGTGCCTGCGCTGCTCATGGAGCCCGACTTTATGAGCGACCACAGCAGCGTCGTCAGCACGAGCGACAAGGTCCTGCCGTCCGAGTCTGAAGCCGACGTCGAGCTTGACATGCAAAAGTATCGCCTGCCGGATCTCACCAAGCCCGAAAAAGCCCTCACTCAGACCATGACCGCGACCGAAACAA
>PTTG_00626.1
ATGGCACCCGCACAGCATCCCCCGGCGCCTGCGCCTGCGCCCGCCAAAAAGGGCAAGGGCAAGAAGGCGCCAGACCCATCGGAGCAGCAGAAGCAGATCCAGGCCAAGATTGCTCAGCTCGAGCTGGACCAGGCAGGAGACAAGGAGCAGGAACTTGAAATCGAACGCGAAGTCAAGAAAGCAAACCGTGAACTCTCCTCGCTCCTCTCCAACATGGACGGTCCCTTGTCCCGCCTCGAAGTCGTGCAGAAGCGATATACCGAACTCTTATCCGACATGAAGCGCACCGAACGCGAGCATCAGAAGGCGAAGAAGCGTGGAGACCAACTGCAGAAAGAGAAGGATGCGCAAAGGTCCGAGTTAAACAAGGTCACCACCATGAAGGACAAGTTGGACAAGTTGTCGCGTGACTTTGCAAAGGAGAACAAGAAGCTCAAGGACGAACTACATAAACTCGAAACCAGCGAATCGACGGCCAGACAAGAACTACACGACCGTCTTGAACATCTTGTAAATGACGTAGACGACTGCATCGCAGCTGCAAACGGCCCAGAACCTCCAAATCAAGCTGAACAGGAACTGGATGAGCTATTCCGCCAAAAGTTCAAATCATTCATTGATCAATACGAACTGCGTGAGCTGCAGTACCACTCCATGCTTCGACTCAAGGAACTTGAAATACAGTACCACTCGGCCCGACTAGAGCAGCAGCGCAAACAACAGGAGGCCGAATCGTCAAAGTCACACCAATTGACCCGCCAGGTGTCGACTTTCTCGCAGACCGAAACCGAACTCCGCACGCAACTCAATATATATGTCGAGAAGTTTAAACAGGTCGAGGAAACTCTCAACAACTCCAACGACCTCTTCCTCACGTTCCGCAAAGAGATGGAAGAAATGTCCAAGAAGACCAAGCGCCTCGAGAAGGAAAACCAAAATCTACAACGCCATAAAGACATCACGAATCGAAACATTGGTGAGATGGTGGAAGAGCGCCAGAAAATGCAAGAGGAGCTTGCCAAGAGAACGAGAGAAGCCGAAGAACAACGCAAGAAAATTGCTCGGCTGGAAACCTTGTGTCGCGGGATGCAAGCACAGGGACGAGGGCAGGTTCCAATGCACGAGTTGGAGCATGGGGAACATGATGAGGAGGACGAGGAAGTCACGGAGAGCGAATATGAATACGAGGACGAAGATAGTGCAGAGTACGATGACGATACCGAGGAAGACGGCGTCGAGCCCGCACCTGAGCGCAGGCCGTTTGGGCCTGTGCCACCACCTCCACCTCAACCACAGCCAGTGTCGCAGGGAAAGCTTAACGGACACAAACAGGCCAACGGGCAAATGAATGGAGTCAAGCGCTAA
>PTTG_00627.1
ATGGCCCCCACCCGTCTGTCAACCGTCGCTCGACGTGGATATGCCGCCATCACCCATGTGTCCAACTTCCCGAGTGTTGGCGAGCAGCTGCATGGCTTCACCCTTAAGCGCGTCAAGCAAGTACCGGAGCTTGAGCTGACTGCACTACACTTGCAGCATGACAAGACGGGCGCCGAGTACCTGCACATTGCCCGTGAGGATACAAACAATGTCTTCTCCATTGGCTTCAAGACCAATCCGCCAGATGCGACCGGAGTGCCGCATATCTTGGAGCATACCACACTGTGTGGAAGCGAAAGGTACCCCATCCGTGACCCCTTCTTCAAGATGCTCCCCCGCTCGCTGTCCAACTTCATGAACGCCTGGACATTCGCCGACCACACTGGCTACCCGTTCGCCACAACCAATGCCCAAGACTTCAAGAACCTCATGTCCGTGTATCTCGATGCGACCCTCCATCCGCTTTTGAAGGAGAATGACTTCACGCAGGAAGGGTGGCGACTAGGCCCTGAGAATCCGTTGGCGAAAGAGTCGGAAGATCCGAATGCAAAGCGCATAGTGTTCAAAGGCGTCGTGTACAATGAGATGAAGGGCCAGATGTCAGATGCAAGCTATCTGTTCTACACAAAGTTCCAGGACCACCTCTATCCGGCCATCAACAACTCTGGCGGCGATCCCCAGAAGATTACCGATCTTACCTGGGAACAGCTACGGAAGTTTCATGCGGACCACTACCACCCCAGCAACGCCAAGATTCTCACATATGGAGACATGCCACTGGCCGAACATCTGAAAGAGGTGGATAGCCGCTTGAGCAGCTTCAACAAGATATCTGTCGACCAGGAAGTCAAGGCGCCAATAACTCTGGAAGCCCCCAAGCATGTCACGGTCGACGGACCCCTAGACCCCCTAGTACCCCAGGATAGACAGTACAAGACCTCAGTCACCTGGATGATGGGCGACACGGCTGATTCGGTGGAAAACTTTGCCCTTGGTGTGCTGAGCAGCCTGCTTATGAGTGGGTATGGATCACCCCTGTACCGCAACCTTGTTGAATCTGGTCTTGGGGCAGACTTTAGTGCAAACACTGGCTATGACAGCGCTGGAAGGCGAGGCGTCTTCTCCGTGGGGCTGGATGCGGTCAAGGCGGACGACGTACCAAAGGTTCGCGAAGCTATCGCCGAGACTCTGCTTGAAGTACGGAAAAATGGCTTCGACAAGATCAAGGTGGACGGCATATTGCACCAGCTGGAACTTTCCCTCAAGCACAAGACAGCAAACTTCGGCATGGGAATCCTCCAAAGACTCAAGCCGGGCTGGTTCAACGGCATTGATCCAATGGAGGCTCTCGCATGGCAAGAAACTGTAGATGCTTTCCAGGAGAAGTATGCTGAAGGAGACTACTTGGAAAGCCTAGTCGAAAGGTACCTCCTCAACGACAACACATTAACCTTCACTATGAAGCCGTCAGAGACCTTCAGCCAGGAGCTGGTAGATGAGGAAAGTCAACGGTTGGCAGCAAAGATCTCGGAGACTACTAAACAATTCTCAAGCGAACAAGAGGCACGAAAATATTTGGAAGAACGAGAGCTTCAGTTACTCGAAGTACAAGAGAAGGCGAGAAACGAGGACTTGAGCTGCTTGCCTACTGTCCACGTGAAGGATATTCCACGAGAGAAAGAGAGGAAACCACTCCGACATACAGACTTGGATGGCGTCAAGGTCCAATGGCGCGAGGCACCTACAAACGGTCTGACATACTTCCGCGCTGTACACAAGTTGCAGGACCTTCCAGACGAGTTGCGAGAGATGATTCCCCTATTTACAAGCGCCATTATGCGCCTTGGTACCAAGGACAAGACAATGGAACAGCTCGAGGAACAGATTAAGCTTAAGACTGGAGGTATCGCTGTGGGATACCACTCATCACAGTCACCCTTATCACTCGATGCTTACGAAGAGGGCATGGCTTTCTCTGGTTATGCATTTGATCGCAACATCCCAGACATGTACGAGCTTATCCGGACCATTATACAAGAGACTGATTTCGATGGTCCGGAGGCAGGAAAGAAGATCCGAGAGCTACTACAAAGCGCAGCAAGTGGGGCAATCAATTCCATTGCCGAGTCCGGCCACTCCTACGCAATGCGTTTCGCTGAAGCTGGTACAAGCCCTGTCGGGCGGCTAGCAGAGGAAACGGGGGGTATCACGCAGGTCAAGCTTATGACAACCCTGGCTTCGCAAGAATCACTCAACGATGTTATTGAGAAGCTCAAAGCTATACAGTCATTCACCATTGCAAAAAGCAACCAGCTTCGCGTAGCCCTTAACTGTGGCAGTGAGAGCTCGACATGGAACCAAGAAGCACTTGATCGCTTTTTGAACACGCTACCAAAGAAGGTTTCTGTGCCGACAACATCACAGCAGAAGCAATACCCTCGCAACGCAAAGTCATTCTTTCCTCTCCCTTACCAAGTCTACTACTCGGCTCGCGCTGTTCCAACAGTGTGCTACACCGATGCTGCCAGTGCGCCTCTCGAGATTCTCGCCAAAATGCTGACCTTCAAGCAACTGCACCCCGAGATCCGCGAGAAAGGTGGGGCATATGGCGGCGGGGCATATGCCCGCGGTCTTGGTGGCGTCTTTGGCATGTACTCGTACAGGGACCCCAACCCACAGAACAGCATGAAGATCATGGCTGAAGCTGGGCTGTGGGCGCGCGACCGCGCGTGGACAGGTCAAGATCTCGAGGAAGCCAAGCTCAGCGCGTTTCAAGGCTATGATGCACCACAGAGTGTCAGCCGCGAGGGCATGAGACAGTTCCTATCTGGTGTGACGGATGACATGCTGCAAACGCGTCGTGAGCGTCTGCTCGACGTTACCGCAGAGCAGGTGCAAGCAGTAGCCGACCAATTTCTCGTCAAGCGTGCACAGGAGAGCAGTATGGCTATCCTGGGAGAGAAGAAAGACTGGGTCAAGGAGGGCGATGGGTGGCAGTTCAGGGACTTGGGCATGGCGGAGGCGGCAAAGGCAGCAGAAGAGGCGGAAGGTGTTGCGCAAAGGGAGGATGATGTGCCAGCTATCGCGAGCTAA
>PTTG_00628.1
ATGATTCTCAAAGCGCTCTCCCTCGTCCCTCTGGCCCTCAGCACCTTTGTTTCCACCACGCCTACCCAATCATCCCTCGAACCCACCGTTCTCGACCCACGCACCTCGAAGAAGCTCCTCGACCTCCACCGCAACCTTGTAGAAATCGAATCGATAACCGAAAACGAAGGCAAAGTAGGAGCTTGGCTCACAGGATACCTGCGCGCGCATAATTGGACTGTTGAGAAGCAAGAAGTATCAAAGGACCGGTACAACCTTCTCGCATACGGCAGCACGCGCGAGACGACTATTCTGTTATCTTCACACATCGATGTGGTACCGCCGTATTGGCCATATTACTACAATGAGACTACGGATATGATTGGAGGCCGGGGGAGTGTGGATGCAAAAGGCAGCGTGGCACCCATGATAATCGCTGCAGAGGCCATCAGGGAACACATGCAAGACGATATATCGCTCTTGTTCGTGGTGGGTGAGGAGACGGGCGGTGACGGCATGCGCGCATTCAGCGAGTGGTCTGAGCGCCCTTCCTCGCATGAGATCATCATCTTCGGCGAACCCACAGAGAGGAAGTTGGTGTGCGGACACAAGGGCATGCTGGGCTTCTCGCTCCAGGCGACGGGCAAGGCGGCGCATTCGGGATACCCGTGGCTGGGCGTGAGTGCGAATGATATCATGGTCTCGGCGCTGGGCGAGCTGCTCAAGTTGAGAGAGCACCTGCCGTGGAGCGCAAAGTACGGCAACACGACGATGAACTTTGGACGCGTCCAAGGCGGTGTCGCGGCCAACGTCGTTGCTGAGACTGCGACTGCGAATATCGCTACGCGCCTTGCAGCCGGCACCCCGGACCTGGTGCGCGGACAAATCATCAATGCGCTCCAGGAAGTCAAGGCATTTGCACAAAAAGAAGGCGGCGATCTAAACGTAGAGTGGTCGAGCGAGGGCTATGGCGTTGTAGATATTGACTGCGATATCGAAGGCTTCGAGACCATGACGGTCAACTACGGAACCGACGTGCCCAACATGTCCGGCGACCACAAGCGATACCTCTACGGCCCCGGCTCCATCTTCGTTGCCCACTCGGACCATGAAGCGCTCAAGCGCAAGGAGCTCGAACAAGCTGTACTTGACTACCGCCGCCTCATCCTCAAGGCCACCGAAGTACGCCAAAAGGAGCGACAAGGTAATGCCAAAGAGCAACTTGAACTGTAG
>PTTG_00639.1
ATGGCTCCCCAGCAAATTCTAGACACACATATCCATTTGTGGCCCTCGACAGCTACCTCGTCTTCAAACCACAGCTGGATGACGCGGGGCAACATCCTTGCCAAACGCCACGGCATCTCAGACTACCTAGCCATCACCTCACCCCCACCCCAAGGTTTCATATACGTAGAAACCGATCGCCGGCTCCCCAGCACCGAACCCAACATCCCAGACAGCGCCAGCTCTTCGGAAATCCGCAAAGAGCTGGAATTATGGGCCAAGGAGCCTTTGGATGAGCTGCGGTTCCTGCGCCGAATCGCCGAGGGCACCCCCGAAGAAGGCGATGGGTTCACGCAAGAGCATGGAAGCCGCATGTTTGGATGCGTCATTTATGCGCCTTTTCATCTTACTCCCACGGTTTTCAACGAGTATCTGGCCACTGCAAAGCATGTTGCGGGAGAGAGGTTGTGGAGCAAGGTCGTGGGGTTTAGGTACTTGCTCCAGGGAAAGGGGGACGGCGCCGTGAGTAAAATGCTCAAAGAGCAAGGGGGATGGTGGGAAAGTAATCTCTGTGCGTTGAAAGCGCTAGAGGGGACGAGCGATGCGTGGTGTTTTGACGTTGGCATTGATACGCACAGGGATGGTGTGGAACCTATGGAAGCCGTGGCTTCGTTGATCAAGAGGGTGAGGGCGCGTGAAGATAGGGAGGATACCGAGGGTAGACGTGTGAAGTTTGTGCTGAACCACCTCGCCAAACCCCCCCTATCATCAACCACAACAAACAACCAACCAAACCCCCGCTGGCTCTCCGCCCTCTCCACCCTCTCCCCCGACAAAAACATCTTCATGAAACTCTCAGGCGCCCTCAACGAATTCGACAATCAACCCACCCCCGCCGACATCCCCACCCTACTATCCGCTCTAACGCCCTACTTTGAACATGCATTCCATTGCTTCCCCCAGCGAGTCATGTTCGGCTCTGATTGGCCG
>PTTG_00641.1
ATGCCTCTGAGTGACACTACTGCCGATACTGATCCGACTAGTCTTGCCTGCGCCGTTACAAAAATCTCACCAAAATCTGCAACTGACAGGGTTTCAGGTGGTGCGCGCGCAGCTCGAACCGAGATTCCATCGAGGAGCTATCCAAAGGGCGTTCAGCCCGTTACACAGGGGTCTATATCTCGATAA
>PTTG_00691.1
ATGAAGAAAGAAAAGGTTTCATACTCGCATCCCCCGGCTGGTACATTCACTGCAGTCTACCCTGTAATCGCCGGCGTTGACATGGGCGAAGAGGGTGATAAGAGCGGTGAGGGCAAGGGCTTTGAAACCCAGCGATCTTCCCTGTTTATATCCTCACTCCTACGCCAAGCCGCGATATTGCCCGCAATTGGTGAGATTGCAATAGATTAG
>PTTG_00696.1
ATGTGCCGCATGTTCCGCGAGGACTCGATTGGAGATTGGCAGCCGCTTGGACTTGACATGCTTGTAGATGCGATCAACATTCTTGGATCCAAAGTTGACGAGCCCTGGAAGTCTTTCCAGCAAACCCATCGCAAGACTCACGTAAGCCGCGTGATAGCTTTCGTAAGACCTCCTCCCGAAAGCCTGTCAGATTTCCAGTACCAGTTCGTCAATCCAGATGATGATCCGATGGTCACTGCTATCGGTAAGTTGCGCTGGGCAGCCAAACGCAAGGCAAAGAAACGAGGAAAGAATGTTTCTGAATCCCCAATCATTACTCAGATACCAGAGTTCTTCCTGTGCTCCAAGAACGTTGTCCAAACAGGTATTACGTCCTATCTTCGCAAGTCTGGCACGAACGGTTTCCCAATCATTCACGAGATGTACCAGATACGCAGCGCACTGGTGGAGGCAGAACGGCTACCACGGAATGCAAAGTGGAATGATCTTGATAATTTGGCTGAAGCGGAAGGCGAAGAGATTTTTTTCGCGGGGTTAGATCGACCCAAAGTGCTCTGGAAGGGGCTTGAACCTCTACTTGAGATCAAGCAATGCTGTGTGTCTCTACAAGAAACGGTGGCGGCAGGGGAGCTGAAACACCATAATCTTGGATGCTCGGCTGTCAGTTGCCTCCTGGTAGCGATGACAGTTGCTGAAGACGATCCATTCGTTGGACTTCGGCAAATCCAGAACTGGATCATGGACGACAAGTTCCTGGCACAAGAGTACCCAGCGGCCCTCCAGAACGCTGCCATGGAAGAATGCAATGACAATCTCTCCACAGCATTGGAGAAACTGCAGATCAACGCCACCCAAGATGGTGAGAGCAAAGCACCTTGGACAAAACACCAAGAAGCCTTCCACAAGTACGCGCTCGACGAACGCAAAGGAGATACAAACAAGCACGGGTGTCTCACTCCAGCGGCGCAACTCCGACGTCTCTTCCAGGTCATGCAGGATGACGAACAGCATCGCTTCATAGATCTGTCTAAGCTACTTGGCGATTGCGAAGAGCTAGTTGAGAAGATAGATCGGAGCATGCTGGCGCTCATACCAAAGACTGATCGATATCACGGAAAACAGCATTCATCGTTTTTGAGCGTATGGAATGACCTGTATACTTACCCAGAGATTGTTGAGCCTGTGGTGAAGGAGGTTGTTAACGCGTTTCAAGAGAAGATGAGGTAG
>PTTG_00712.1
ATGTCTAAGCGTTCCGTGGAAGAGCCCCTCTCTCAAGACATGAACGCTTCCCAGAAGCAGAAGATCACAGTTGCGACCAACGAGGCCGACAAGACGGATGCGCCATCCAAGCCTGCGAAGACTCCGAAGGTCAAGATTGAGAAGGCTGCTGCCATACCCAAGGTCGCCAAGCTGACATTGAAGCCCCCTGTCGGCGATGGCTTCTTTGACTACGCCTATGACAAGACTGTCCCTAAGCCCAACGAGTTCTGGGGAGTCAAGCCTCTTCCCGGTGATCGTCGTCCTCACCCCGACCAGCCGTCTGCCCGTGAGAGCAACGGCCAGACGAATCCTCCCCTATGGGAGGAGCGTGGCTATCGATACAAACGCGGCACTCGCCACGTGAAGTACTTTGGTCCCATCGCGCCAGACAACGTCGGCGACCTGGAGGCCACCCTCGACCAAGAGGAGTTGCTTGTAGTCAAGGTCATTGATATGCGACCTAAGAGCAACACAGACCAGACGCCTAAGCGAATCCCAACGATATACTGCTACGGCAGGGTCCCTCGGGACTGGAACCACATGCAGACGATCAAGGCTCTAAACGATCGTCGGTATCAAGCCATTGATCGCATGACGATGGATGCGCCATGGACACGCATTGAGCGTGAGTACCTGGCGTCCCTACTAGCGGAGAACCCAAACGCATCGATTTGGGAGTTGACTGAACTCCACAATGACCGCTTCATGAACAAGGACTTTGCCACAGAGACTGGCTTTGATTTTGCGAAGCTGTCTGTTGGTCGGACTGTCGAGAGCGTGCGGTACGAGTACTGCACATACAAGCCACTCTATAATAAGGGCAAAGCTCCGGACATGATCCGCTGGCGTGGCGATCCTTCGATGGAGGCTCGTATCATCAAGAAGTCTGGGCGTTTCCAGAAGTTTGGCCCTCCGAGCCGAATGCTGCAGATGGCCTTCGACGCTGCCCACGCTGGTGAGAACGACTCAGATTCCGACTCGGACTCTGATGAAGACTCTCCCCAAAAGCCTACCCACATAAAGCCAACTGACAAGCGCAAGCGCGGCGCTGAGGACGATCTCCAAGAGAATGATCATTCTTTCAAAAAGAACAAGCTTGTCCGTCTCATCGAGGTCGATCCTTTCATGGGCCAAGAGAAGCTCGAAGAAGAAGAGGAGATGCTTCTCCAGTTGGCTGGAGCCTACGTGGAGGAAGTCGTAGAGTCGCTGTCAAAGGAGGGGACTCATATTGCTTCTGTCTCGACCCTTTTCTCGGCCCCTTCGTCAATTCTGGCGAATCCCCCGACCTCCCCCGTAAATCCGTCCTTGCCGGTGGACAAAGGCAAGGGTAAAGTAGTTGAGAAGCGTGAGCACAACACCGACACGCTGGAACCGAAGACTGATGCTAACAAGTCTACCCAGCGCGTATCTTCCGTCGAGCAAACTCCTGCTGAGACCATGGAGGTAGAGACGACTGTTGTCCAAGAGACTCTAGTCGGGAAGGTAGTTGAAAGGAAGGCTGTCTCGAGGCAGACTTCTTCTGTCCAGGTTCAGCCTGAGTTCACGACCGGTGCAGGTCGGAATATTGTCATCGATGACAACTATGACGATGACGAGGATGAGGAACTTTGA
>PTTG_00713.1
ATGACGCCTCCGCAAAAGATCAAGCAATGGCTCACGGGCCAAGACGGCCTCGATAAGCTGAGGATGAGCGAGGCGGACTGTCCCACTCCAGGTGAAGACGAAGTACTGGTGGAAGTTCATTCTGTCAGCCTGAATTACAGGGATACCGAGGTGGCCATGGGTCTCTACAACCACCACGCTTCGGTCGATCATCCGCCCGCTATTGTGCCCTGCAGCGACATGTGCGGTGTAGTCGTGGCAGTCGGACCAACCTCTGATAATACCTCTGATCCTTTTAAGAACCCCGCCTTTCGTCTCAAAGAAGGCGATCGCGTCATTAGCACATTTGCACCAACTCATTTGAGCGGTCAAGTTAAAGGATCTGATGTTGCAAGTGGTCTCGGAGGTCCTGCTCCCGGTGTTATGACACAATACCGCGTCTTCCCCAATTATGGCGTTGTCAAGGTTCCAGACTACATGACAGACGATGAAGCAGCTTGCCTACCCATTGCAGCTATGACGGCCTGGATGAGTCTGAACTGCATGCGCCCCAAGGGCGAAATCATTGGTCAGGGCGAGACGGTCGTATGTCAAGGCACTGGCGGTGTCAGTATCAGTGCCGCTCAGATTGCTACCGCAGCAGGCGCCAACGCTATCGTCACATCCTCTTCCGACGAGAAACTTGAGCGCGCAACCAAGCTAGGCGCAAAGACGACCATCAACTACCGCAAGAACCCGGACTGGGAAGCCAAGGTCCTCTCCGCCACTTCCGACGAAGGTGCCGACATCATCATCGAAGTCGGTGGCGCGCAAACCCTACGCAAGTCTTTTGACTGCGTACGCTTCGGCGGCTTGATCTCTTGTATCGGATACGTTTCCGGCAAGCAAGACGAGGCTGGCGACAGAACAAACACGAACCTACTTTGCTTGAAGAGGAATGTCACGCTAAAGGGCATCTTGAACGGGCCGCGGTCTGAACTTGAAAGTATGCTAGAGTTTTACAACGAGAAGAAAATCAGGCCCGTCGTGGACCGTGTGTGGAAGTTTGAGGAGGCAGATCAAGCACTCAAGTATCTGTTTAGTGGAGGACACTTTGGAAAGGTTGTCGTAAAGGTTAAGGCATGA
>PTTG_00714.1
ATGGACAAGCGCCTCACCAGTATTCCTGAATCCGATCCCGAATACGTTTTCAAAACCAACTCCCTCGCAAAAGCCCTCATACCATCCTACCGGGCAATCCAACGCACGGATATTGATGTACTGGAACGCGGGGTCGCTGTCATTAGGGAAACATTTAGGATGTGGGATCAACGCCCCGATGGATGGTGGTTCTCGAAAGACTGCCCCATGGACATCATCCGTGAGGAAAACGAAAAGGGCAGCGACGAGACGGAAGTTTTGTTTCTTCTGTTCAAGCGAATGTTGGACGATTGCGGACTGGGTAGGCCGCAATAG
>PTTG_00715.1
ATGGCTACCCCACATATGCGCGCTACTACACCCACATCTGACCCCCACAAAGGCTCCATGGCACCCACAACAGGCAAAGAGATCATAGCCGTCCCCAACAACCTCCATGTCGCCACTGTTCCCTCCGACGGCTTCGTCATTGTCCACACCGCCGAAACCGCACTTTTCCAGACCATGCGGATCCCCGCGCTTGTGAAGATGTACATCCGCCTCCTCCTCACCACCACCAGCCTTCCCCTCCCCAAAACTATAGACACAGTGCAAACTCTAGCCGACGGCCTCACTACCCTGCAACTCTGCTCTGACATCCTAAGCAAGCCCTCCCATCCGCGCTCCGTACTATTCTTCCTTTCCGGCCTAGATCCAGCATCCATTGCGCATTTCAGCAAAGCCCTCGACATCATCTTCGAGACGCGCGACTGGACGGAATTTGAGCGCGAGGCGCTGCACAATGGCGACTTTGACATTTCGCCGGTTGTGTGGGCGATTATGCTGGGACCGAGGGGCTTGGTGGGGGAGTTTGTGAGGGGGAAGATGGGCGCGGCGGCTGTGCTGAGGGCAGAGGAGGAGTGGGTAGAGATGCAGGAGGGAGAAGAGGGGTTTGAGAAGAATAAGAAGGCGCTGAGGTGGTTTGCGGGGGAGTTAGTGAAGGTAGTTGGGGACGTTGGTGGGATGGAAGGAGAGGGAGAGGCTTAG
>PTTG_00716.1
ATGGTTGCAGTAAAGGTGAAAGCAACGACTAGATTGAATGGGGAATGCCTATGTAAGACCCACGGCAAGCACCCAGACCCCCGACAAGTCGAACTCAGGGTCAAGACTACAACCTACATCCTCGACGGCGGCTTCAAAGTGCTCAACCACGTCAAAGAGATTGTAGAATCTCACGGCGGCAGTCCCAACGAACAAGCTTGCACACAAATAGAGCGGTACTTTTCTAGTCTCCCGGAGTCTTCAAAACTCTCCGACGAGAACAATCTCACCCAATGGGCGTTGCTGTATCTTTTTCGCTGTTTGCTTGGCTCTAAGAACTGGCTAGAAGTCGACACCAAGGTCATCGATACCAAGCAGATCAAGTACTCGCTTTTACCATGGGCGGTCATGAGAGACCTCGATTACCTGATGGAAGATATTCAGGTGGAAACATCTAATTTGGAGGCCGCAGAAAACGAGACCATGGCGAACCTGAGAGCATTACTACATGCGGAGTGGGATTGGGTGGAGGAGAACAACGAAAGACCCACGGTGGAGCGGAATGAAAGAGATGGGGGTATGAAACTGCTTGCGGAGTTGTTGCGTAAGTGGGCGATGAGTTATGGCGAGGAAATGGAGAAGCCTAGCGAGGAAGGTGCATACCAGGAGGAAAAGTGTGTCAAGGAGGAAGACAGTGATTATCAGGAGGGGTCTGGCAAGGACTCTATCGAAAAGGAGCCTTTCGAGGAGAGTTCTGTCAAGGAAGAAGCCATTAAGAAGGGGTCTATCAAGAAGGGGTATACCAAGAAGGAACCTATCAAGAAGGAACCTGTCAAGAAAGAAACCATCAAGAAGGAGTCTATCAAGAAGGAACGTGCCAAGAAGGAGCCTACCAAGGCGTCTATCAAGCAGGAAATCAAGTAG
>PTTG_00727.1
ATGACCCCCCTCAACGACCTCCCCCAAACCATTAATCCAAACTTTTGGTTCCCACTTGCCTTCCCTGTTGTCTACTTCCGACACCGGTACTCCCTCCAGCGCACCAAGAACATCTCCCCTAAGCTTCCCCAGACGGATACTCCTTTCCCACACATCATTCTCACAGCACATCTTCACAACAACATACACATCCAAAGATACCCCACTCATCTCCATCACCAGTGGCAAAATACTGATCCTCAGATCCTCAACCCTTATGCTAGTCTCAAGATTGAACACCAAGATGATTTTCTTGATACCCGGATACCCAACTTTCAGCGTGAGAGCAACGGGCATGCCGTCCGGACGGATGTACGTGATATTTTTACGCAGTAG
>PTTG_00728.1
ATGGACCCTACGCCAGGACAACTCATATATCAAAATCCTAAGGAGGTCATTGAAGATAGATTGCAAGACCTTGACAGCGTAACCGACGATGAACAGGCTCCAACAGGTATTCCCCGCGACGTGTTCAAGGGCCCTATGGATAGCTGGCATGGTTTCAACAAGGAGGTATCAACGTTCTACGCCAACCAACATCTGCAAGATGCGTTTGCGCGCACTAGTGGCATGCGTATAGATGTTGATGCAATGAAGGCACCTCCATACTGGGCAGATCTGAATCACACGCAAGTCACCGAAGCGAAAAATACACACTTCTCGCTCATACATTCCGCTGTAAACCGGATGTTTACAGTCGCAAAAGCTCTCTTCCACGACGCTACGCCAACTCAAACAGCAAGCCTACAGAGCATTCCGATGACCGATGACTGGAGGTTCGTAACGACAAAGATGCGACGCAGGGAAGAGAACGAAGAATTCGAGCCAAACATGTTGTTCAAGATCCCAGGCAACGAGAACAACCAGATGGAGCGCGTTGTTGGCAACATCAAGTTCTCCGGTACCTGCCACATTAGGCAGAACTGGGGAAACTCGGATTCACAGGCTCGCGGTTCAATGCGTCACATCTTTGGTCAAGTAGCCCGTGATATGAGGGAGAGAGGCCTACGATTCGGCTTCATCTCGATCTACGAAGAGACTGTGTTCTTGAAGATTGAACGCCAAGAGAACGACGGTTCATATACACTCTTCTACTCTGATATCGTGCGCCACACCCATAGAACCGTCATGGGCTCGGATCAGCAGGCGCTTGATTCGATCAGCGTCCGCCTTGGTCTTCTTCATCTGTTGCACCGAGCAACGTATGAAGACGTATCGACGTGGTCTTTCAACCCAGATGATATACGTTCGGAGGAGTGGGCGTGCAAGGAGCTGGATTAG
>PTTG_00729.1
ATGGACCCAGAGGCCGCAGCGAAGCGAGCTGCAGGGCTGACAAAGCTGTTCAACGCCGTCATCTACGGACATCGCGAACTAAAGAGCGCAGCCGATGGAAATCGATTTCTAGAGGCACTGTGTTCCCAGGAGGATGCGTCCAAGTGCGTCGAGTCTCTAATCGCGGCCCCCGCGGGTTTGAGCGCGGTGGCCAAAGCGTTTCGCTCTTCTCGTGATAGCGCGTTTCTCAACGGACCGGCATCTTCCGTCCTCCTTCATCTCTCCCAGCCATCCATCAAGCAACTTTACGGCGGCGAATTTCTGCATCGCGTCCTCGAACAAATTGTACAGCCTCCTTCATTCTGGAACATTCTCGTCGAGGCGCACAGTGCGCGTATCCTTTCCCCTGATGGCACTCGCGCATTCGCGTGGCTGCTGCTTGAGGTCCTGTACAGCCGCTCCGAAGATGTCCCGGATGTACGAGACGTCGCGGAGCGAGTCACCAAAAACGAGTCGCTCATCAATGCAGATTCATTGGATGCTCGCAATCTAGGCCAGAAAATCAAGCATGTGCTTGAGAGCACCACCAATGATTCCGCTGATGGCCCTGGTGGACGACATGATAATGATCACGCCGAAATTCGCAAGATCAAGCTCTTACCAACACCAGATGAATTTGCATCTGCTGAGGAACCGTTCTACAGACGTGCAGATGACATCGTGTCGACAGACCCTGGGACCCGCGGTATGATGCATGTCGGCAATCAGTTTCGCCTACTTCGAGAAGATATGTTAGGCGAGCTGCGCAGCGACTATCAAATCGCTACCGGTCAGAAAAAAGGACGCGGCAAAGTAATTCTCAAACATCTGAGATTCGCTGGTATAGATTTTGGACCGGAAGCGAAACGGAAACCCTGTTCATTGAAGCTGATGTGTCGGGACGATATTCCACAACTGAGCCATATCAAGGGCATTGACGCCCGTAAAAAGCACCTCATTTCAAACAAGAACATTCTGAAGCATCAGTCTCTTGGCTGTCTCATCAATGATGGCAGCATCGTCGCATTCGCAACCGTGGATCGCGACGAAGACGCTCTTGCTAAGAGCCCTCCCGTTATTGTGCTTCGAATCGCCGACGCCGATTCTTTTGGGAAGGTACTGTTGGCATGCAAGATGGGGTTGGATCTCTGCTTCGTGCAGGTAGACACTGCTGTGTTTGCTTATGAACCCGTCCTAAAATGTCTCCAATCGTTGACCGAGATGCCGTTGGAAGAACAGCTCCTCAACCTCACGCCGCATTCTTCAGAATCCCTATCTGGTATTCAACCAATTAAAGCTATCAAAGCTATCAAAGAAAGCTGGGAAGGTGATTTAAAAGACGTCATTGGGAGCACCAAGCCTATCAACCTCGACCAGGCTCAAGCAGACTCACTCCTGACTGGCCTTATGAAAAGAGTTAGCCTGATACAAGGTCCTCCTGGTACCGGAAAAAGCTTTATCGGCGCGCTCATTGCCAAGATTATGCACGATCATAGCAGGGAGAAAATTTTGGTTCTTACGTATACAAATCACGCTCTGGACCAGTTCCTAGAAGACTTGTTAGAAGCAGGAATTCCGGCTGACTCTATGGTACGACTTGGATCGAAGTCAACACCTAAAACGCACGCTCTTGGTCTCAGAGAGCAGCCGAACAATTACAGGAGGAGCTCACAAACATGGTCAATGATCGATGCCCAGAAGAAACAAGCCGAGTCATACCACGATTCTCTAGTCACTAAAATGGCAAGATTCAACTCTGTCATGTTGAATGAACGAGAGCTCCTAGACTACCTCGAGTTCTCGGACGATTCAGAGTACTTCGATGCATTTGTCGTCCCTACAAACGATGATGGTAGCGTCATCGTGGGTAAGAAGAACAAGCAGGTAGACGAATACTATCTCATCAAAAGATGGGTGGAGGGTAAAGACGCAGGTGTATTCTCCAAAGATGCAACACAGAACTATCCTGGCATCTGGACAGTTACAAAGCAAGATCGCCACGTACTCTGGAACAAGTGGCGGAAGACAATTCTGGTGGAGCAGATCAGCCAGATCAGTACCCTCGCAAACAAGTATAACGCATGTCGTACCCAGATTGATCGCCTGTATCGTGAGAAAGACTTCCACATACTCGGTCAGAAGCGTATTATTGGCTGTACCACTACGGCAGCTGCGATGTACACTGACGAGATTCGAAAAGCCTCACCAGCCATCGTTTTGGTTGAAGAAGCTGGAGAAATCCTTGAAAGCCATATATTGACAGCTCTGACCCCATCTTCAAAACAACTCATCCTCATCGGAGACCACAAGCAGCTGCGACCCAAAGTCAACAACTACCGCCTGACCGTGGAAAAAGGCGAGGGCTACAACCTCAATGTGTCTTTGTTCGAACGGCTTGTGCTCAGTGGCGTCCCGCACACGATTCTCATCAAACAGCATCGCATGCGCCCTGAGATCTCATCGCTCGTCAGGTCGCTTACCTATCCGGAGCTAGAGGACGCCGACAAGACAAAGGGCCGGCCTGCACTGCGTGGCTTCCAGGACAATGTAATATTTGTGTCGCATGCGTATCCTGAGCTCAACGCGGTAAAGATAACCGACCGAAGTGACGGTGACGCCAAATCCAGCAAGGAAAACTTGTACGAAGCTGAAATGGTGCTGAAATGCGTTCGGTATCTTGGCCAGCAAGGCTATGGTACAGATGACATCGTTATTCTAACACCTTACCTCGGCCAGCTGTATTTGCTGATGAATACACTTTCCAAGGATAATGATCCGATCTTGAATGATCTCGACTCGTTTGCATTGATCCAAGCGGGTCTACGTACACCAGCTGGCGCAAATATCTCTAAGCGCAGACTTCGGATATCAACTATTGATAACTACCAGGGCGAGGAAAGCAACATTGTCATTGCATGCCTCACGCGTAGCAACGATACTGGAGACATTGGCTTCATGTCGTCACCGCAACGGGTTAACGTGTTGCTATCGCGAGCAAGGGATGCTCTGATACTAATTGGAAACGCTAATACCTTCATAAAATCTCCAAAAGGGAAAGACGTGTGGATCCCGCTCATGAACCAGTTGAAGCAGAACGGTCATGTCTATGATGGCTTTCCTGTCAAGTGTGAACAGCATCCCGAGAAGACTGCGCTTTTGACTGAGAAAGAGCAATTCGATTCTGTATGTCCTGATGGAGGCTGTTCTGAGCCCTGTGGCAAAACACTTAGCTGTGAAATTCACACTTGTCCTAATCGATGCCACCAGCTGCAGGACCACTCAAAGGTGAATTGCAAGGCCATTGTATCATCAACATGTGCCAACAAGCATACGACCACAAGGAAATGTTATAACAAGGCAGCGGCCCATTGTCCAAAGTGCGAAGCTGAAGTGCGAGCGCGGGAGAAAAAGCGCCAACGAGATCACGAACTAGACCAGCAGCGACAGGCAAAACAACGAGCTTATGCAGCACGACTAGTAGAGATTGAGGAAGAGATTGAGCACCAGAAGCGTGTTCTGAAAGAACAAGCGGAGGAAAGGGACCGCCAGCAGGCACTTGAACAGAAGAAGCAAGACCTTCGCAACTTGCAGGCGAAAGCTAAACAACCAACTCAAGCATCTCCATCACCAACACCTGGTATTAAGGCACCAAACACGCATTCTACGCCATCAGGCGGCCCTGCTGCCCCCAGTAAGACTATAGCTGGCCCTAGTAGTGCCACAGCTAATTCCGCGCCATCTACGCCGGACCAGAACGAGAGCCAGCCTGACTGGGACAAAAGTGAGGCAAGAGATGACTGGGAGTGGCAGAAAAAGTTTGAGGGTGCAGAGAACGAGGCACTGGATTCTCTAGTGTCTATGATTGGACTTGAATCTGTCAAACAGCAATTCCTTGCAATCAAGGCCAAGGTCGATACCGTTGTTCGTCAAAACATCTCGCTGAAGGGAGAACGGTTTGGGGCAGCCCTGCTGGGCAATCCTGGAACTGGCAAAACGACTGTGGCTCGCTACTATGCTAAGTTTCTGGTCAAAGTTGGTGCGCTTCCCGGTGACCATTTCTTCGAGAGTTCCGGATCGGCTCTGGCCAACGATGGCGTGTCCGCGTGCAAAGCTCACATCGACAAGATCTTGGAGGAAGGCGGTGGTGTTTTCTTTATTGATGAAGCATACCAATTAGTCTCAGGCAATAGCCCTGGAGGTAAAGCAGTGATGGACTATCTGCTTGCTGAGATTGAAAATCTGACTGGTAAAGTTGTGTTTGTACTGGCTGGATATCACAAGCAGATGGAGGCGTTCTTCGCACACAATCCTGGAATTCCAAGCCGTATACCGATTCGAATGGAGTTTCAGGACTACGAAGATCGCGAACTCCAGCAGATCTTCTGCCAGTATATCGACAAGAAGCACCATGGAAGCATGAAGTTTGAGGATGGCATGAGCGGCCTATACGTTCGCATTGTCGCACGCCGCATCGGCCGTGGTCGTGGTCGTGACGGCTTCGGCAATGCACGCGAAGTGCAGAACAAGATTGCCCAGATTGCAGAACGCCAAGCGAAGCGTCTAAAGAAGGAGAGGCGTGCTGGTGCGAGGCCAGATGACAACATGCTCACCAAGGAAGACTTGATAGGCCCAGAACCCTCGTCGGTACTCAAGAACAACGCTGCATGGACGAAGCTACAGAAGCTTATCGGTTTGACCTCGGTCAAAGAATCAGTACAGGCTCTTCTTAACGGCATACAAACCAACTATCAGCTGGAGCTGATGGAAAAGCCCATTATTCAATATTCGCTAAACCGTTGCTTGATTGGTTCACCCGGAACAGGAAAGACTAGCGTAGGTAAATTGTATGGGCGTATCCTAGCCGATATTGGACTTCTTTCGAACGGCGAGGTTGTTGTCAAAAACCCAGCGGATTTCGTCGGTAGCGTTCTTGGGGGGTCCGAAAAAAACACCAAAGCCATCCTGGCGTCTACAGTGGGTAAAGTCCTCATTATCGACGAGGCTTACATGCTGGCTAGTGGCGCTTCAGGTGATCATTACAAAGCTGCTGTGATCGACACAATTGTTGCTGAGGTTCAGAGTACTGCGGGCGAAGATCGTTGCGTGCTGCTACTGGGATACAAAGACAAAATGGAGGAGATGTTTCGGGACGTTAACCCTGGCCTTGCCAGGCGTTTTCCGTTGGAGTCTGCTTTCGTCTTTGAAGATTTCAACGACGCTGAGATCCGTTGCATCCTTGATCTCAAACTCAAGGACATCGGCTTCAGCGCGACTGATCAGGCTAAAAAGGTCGCTATGGAAGTCATACAACGTGCGCGAAACCGTCCAAACTTCGGAAATGCAGGAGAAGTGGACATCATTTTGGATCGCGCCAAAGCACTGCACCAAGAACACTCGACTGCTGGCAAGATCAAACAATTTGGAATATTTGAGGCCATAGACTTTGATCCTGATTTCGATCGCGGCGACCGTGCTGCTACTCAACTCAGTTCCCTGTTCCAAGACGTCGTGGGCTGCGAAGAGCTGATTGAGCAGTTCCGGGGCTACCAAATCACAGCCGCGAACCTGAAGTCTCTTGGGATGGATCCTCGAGAACAGCTTCCTTTCAACTTCCTATTTAAAGGACCGCCAGGCACTGGAAAGACAACGACGGCAGCTAAGATGGGAAAGATCTTCTACGATATGGGCTTTCTCAGCCAGGCGAAGGTCGAGGAGTGTTCTGCTACTGACCTGATTGGACAGTATGTTGGTCAAACAGGACCGAAGGTGCAGAAACTCATGGAGAAGGCCATGGGTAAGGTACTCTTCATTGACGAAGCCTATCGACTCGCCGAGGGGGGATTTGCAACCGAAGCGATAGATGAGCTAGTCGACTGCCTCACGAAGCCCAAATTTGCACAAAAGCTGGTTGTAATTTTAGCGGGTTATGACAAGGATATCGACCGACTGATGAGTATGAATCCCGGACTTACCAGCCGTTTCCCCGAGACGGTTATGTTCAAGCATCTAGAGCCAGAGACATGCTTGGAGCTTCTGGTCAAGGTTCTTGCAGACTTGAAGAACAGGAAAAATGCACCACTCGACCTTTCCATCATCGATCCGCCCACAAAGCAACTGCAACGGCAGTTGCTAGAGCTTTTCAGTAAGCTATCTGTGTTGAAGTCATGGGGAAACGCGCGCGACGTCAAGTCTCTTGCTAAGAGCATGTTCAAAGAACTCATCGCGAAGGCCACTCCTCCAATCACCAGTCTTTTACTTACAAATGAGATTATCGTGGACGTCATGAAGAAGATGTTGGATGAGCGCTCGAGACGAAGTGCTGCTGCTGGTACAGCTCGATTTTCGGGCGGATTGCCTCAACGCTCAACACCGCCATCTGAGCAGCAGGAACCACCCACCAAGGTACCTCAGGCTCCATCAGAAACGGATGTCGAAATTGAAAAACGGGTAGACTCTCCACAGCAAAAGGAGAAGAAGCCTAAGCCCGCCATGGAGCCTGAAGACCCACTTGACGCAATCTTCAAAGCCAAGCGCGACCCCGGCGTATCTGACGAGATATGGGAGCAGCTCGAGCGGGACAAACATGCCATGGTCGCCAAGGAGCGTGAGTTCCGCCGTCTCCAAGAACAAAAGCGACAGGAGGAGGAAGACATCAAAGCAATGATCCGCGCGGAGAAAGCTGCTGCCGATGAAGAAGAGCGGCGGAAGAGGGAGCAAGCACGCATCGCAGCTGAACTGGAAAAGAGACGCCGAGATGAAGAGTTGGCTGCAATCGAGCGGGAGCGCCAAAAAGAGATGGAAAGACAGAAGAAGTTGAGAAGGCTAGGCCCATGTCCGATGGGCTACCATTGGATCAAACAGTCCAGTGGGTATAGATGTGCGGGTGGTAGTCACACGCTGAATGATTCGTATATCGATGCTTTCTGTTATTGA
>PTTG_00730.1
ATGTATTCGTTTCCAGGCAGCGGCAGGGGCGGTGGTTTTGCTCCACGGGGAGCGCGAGGCCGTGGTGGACGAGCCCCTCATTTCACCAAAACCAGAGAACAGGTGAAGCCTGACATTGAGAGACATCCCCTTGGAGACATTGTGAAAACATTTCGCAGCTCAGACCTGATCGTAGGGAGCAATTACCCAACTGATGTTCCTGAGATATCTGGGTGTCAGTACGTCGCGTCCTACAACTGGCTAAATAGCAAAGCCCCCACGATCATTGTTCCAGGAAACCCCCCACAATGGACACCCCTCACAACTCCACAGCGTCTGAAGGAAGACAGTGGACAGTACTATCGTGACCCGAATGCAGCAAAGTACCCCGACTACCCAATGGCACCTGTTGTGCATGCCATTGTGGAGACAAACCCCAAGTTTCCTACTTCCAATGTCGATCTCTTTGCATGCGGCAGCACCCTAGGCAACCTCCTCCGTTTCGCCCGTGGCATTGACAAAGCCTTCCGTTTCAACGTTGAGGTTATCGGCAACACTGTTTTCTTCATTCGAAAGGAGAACGACCCCAAAGAGGTCATCAAGGACATCAGAGGCTTCGGCCATACCTTTCCAGAAGCTTACACCACATGGGACAAGGATGTCAAGGGCTCTGACACACATCAACGCATCATAAAATACACATTCGGCGGCCTGAACTGTCTTGTCCGATTCGAGAGTGATGGCTATATCAAGAATATTTCGAAAGGTGGCGACAAAGTGTCTGACAAGGTCACAGTAGGTGAAGATGACCTTCTCCAAGCACTGCAAGGTACAACTATCGGCCATTCCTCCAAGACGTTCAGCAAGACCTTAGATAGGATATCAGTCAAGCACGGTGGCTCAGTGGTTCCACAGAGTTCCATCTTCGACATGAAGACACGCTCAGGAAAACACAACAAGTTCATCGACATGAGCGACATTTCGCCACAACTTTGGCTCAAACAAATCCCCAACTTCATCCTCGCGTATCATGACGGCCATGGGTTGTTTCAAGACATCCGTGTGCAAGATATCAGGGACGAGGTGCAGGCCTGGCAGATGGAGAACAAAGACGGTATTCGTCGCTTTGCTGTACTTCTCGAAAAGGTCTTGGCAGTTGTAAAGAACGAAAAACGGGTGCTGCTTGAGATTTACTGCCCAGGAGCAGATCGCTTGGAGATCTGGGGTCAGTACGGAGATGGCACGCATGCACTACCAATGCAGTTGGCTGATCGCTGGGCCGAAGATGGATCTGACACAGGCTTCATCACTCATAGTTTTGGTGCAGATGAAAAACATGGGCTGAATGAGGATGATTATGAGTTCGGATACAGAGACTCTGATGACGATGATTCCGGTACTGAGCCGGACTATACAGCCTGCTCCGCTCATGACTGTGGGTACTGCGGAAAATGCACATACTGA
>PTTG_00731.1
ATGCCTACCCCGATCACGGTCCCGCCATACTCTGATAAAATTGCCATCTATCTGGGACCGGTCATCTCGTTCGGGGTCATCGCGTTCTTCCTCGTCGTCGCGCGTATATACACACGCCTTGGTAGAACTGGGAAACTACAACTCGATGACTGGCTCATTCTCTTCGCAGAGCCACTGTCTCTCACTGGCATATGCCTTGCCATTGCAGCGACAAGGTACGGATGGGGGAAACCAGCGGCATATTTTGAACCTAAAGATCTGGCAATAACTCTCAGACTACAGTTCGCACTCCAAACCGTATGGCTCTTCACGCTATGGCTGGTGCGCCTATCTGTCGCGTGCTCATTGCTACGATTTGGAACTGAGAGGATGTGGCGATGGCCATTATATTTCATCATGGGTCTTCAGACTCTGATATCAGGAGCCTATGTAGTGATTCAGTTTGCGCAATGCAGCCCCATCAGTGCCAACTGGGATACGGGTATTGCTTCCAAATGCTGGAATCTACGTCCAATCATCACCCTCGGATGGATTATAGCTGGCATCTACATAGCAATGGACCTGATGCTGTCACTCATGCCCATCCGCCTAATCCGAACCCTCAATCGATCGACATCGGAAAAACTACTCATCAGCGTGCTCATGGCACTTGGTCTTCTCGCTACCGCCATTAATTGCGCCAAAATGACGACTTTCAGTACCTTCGGCAAGGGCGACGTTATGCAGGCCACCATCCTGCCTTCCATGTGGGCCAAGCTAGAAGAACAAGTTGGCATCATCGCTACGTCGCTCCCATGGCTCAAGAGCCCTGTTGAGAACCGGCTGAAGAAGATAGGGGTACTGAAGGAGCACCAGCTAACGAAACCAAGCTTCGTCGCGGATTTGAGTCTGCCAGCAGCGAGAGATGACAGCAGCAATGGAGATATAGAGAGTGCTGGGATAACCAAACTAAACTTCAGATTTGACTCTGCGGCTATTCTAGGAACAAAGGGCTCGAGTACGAGCTTAATCAACACGCAAAGGAACAACTTTGGGGGCGTTGTCTGA
>PTTG_00732.1
ATGCCGATATGGGACCCTCTCGTCCCTGTTGAACGCGCCATACAGCGCAGTCTCGCACGTCTACCTCCAGGAATAAGTCACTGGTTGGGCTACCGAGCGAAACCGCAGCCTACGCCTCCAACATGGCTCGTTTGCGTCTGGGGGTTTATAGGCGCCTTCTGTGGTCTTAGTTGTATATTGGCCATCTTTGGACATACAGAGTATTTCACTAGGCGCGCTGTACCGCCTATAATAGCGTCCTTTGGCGCCTCAGCAATCCTCTGCTACAACGCCATCGACGCGCCTCTCGCACAACCACGCTCCCTAATCTTTGGCCACTTCTTCTCCGGCCTCACCGGCGTCATAGTCGCCACAATTTTCCAGTTTGACCTCGAGAAAAACCCGTACCCAGACCTGCAATGGCTCGCTGCCGCCCTCGCCACCGCAATCGCCCTCGTCGTCATGCACCTGACCAAAACTACGCATCCGCCTGCGGGCGCTACCGCCCTGATGCCGTGTGTGGATCAGCATATTTGGGCACTGAGGTGGTATTTTTTGCCAGTCTTGCTGCTTAGTTCGGCCGTAGTGTTGGGAACGGCGCTCGTGACGATGAATGTGCAGAGGCAGTATCCGAAGTTTTGGGTTGCGCAGATTCCGCCGCCGCCGCCAAAGGAGACGAAGGAGCCGGAGAAGGTGGTCAAAGATGAGTCTGATGTGGGAAGTCCGCATGATACGCTGAGGGATTTGGAGAGAGGGCCAGCGTAG
>PTTG_00733.1
ATGTATTCACATTTACGGGCGGCAGCCGCCTTTATATCATTACTCACCACATCCACTCTGGCGCAGGATGCCAAACTTGGAAAATGGGGCGACATTATCAAACTTCCCATAATACCCGTGGCGGCTTACATTGTCCCAGACTACCCTTCACCAACAAAGATGATGGTATATTCAGCATTCTCGCCGACTGCCTTTGGCGGTGAAAGAGGCAAAACTCAATTCGCAGAGTACAATTGGGTCACTGGAGCAACATCTACACGTGAGGTCGCCGAGACAAACCACGATATGTTCTGCCCCGGCATGAGTGCTCTAGGCGACGGACGGCTTATCATCACTGGCGGAAGCAATGCGGAGAAGACAACCATCTACGACCCCAGAGACAACAAATTCACATCGGCACCGGATATGAAAGTACCCCGTGGTTACCAAAGCAGTGCCATCTTGTCCGACGGCAAGATTTTCACCATCGGAGGATCGTGGAGTGGCCCGAGAGGTGGAAAGCCAGGAGAGATTTATGACCCTAAGGCCAACACATGGACGCTTCTGCCTGGTGCAGCTGTCGAACCCATGTTGACGCAGGACCACGAAGGCATCTTCCGAGAGGACAATCATGCGTGGCTCTTCCCTTGGCGCAACGGCAGTGTCTTCCAGGCTGGACCTAGCAAAGCAATGAACTGGTACTACACCGACAAAGAAGGCGGCACCAGTCACGCGGGCGTTCGCGACTATTTCAATGATGCCATGTGCGGTGTACACGTCATGTATGATGTCGGGAAGATCTTCTCAGCTGGAGGATCGCAGTGGTACGATGACTCACCTGCCCTCAGCGTGGCCCACTTGATCGAAATTGATAACGTCGGCGCACCAGCCCATGTCGAGAACCTACCCGACATGCATCATGCCCGCGCTTTCGCCAATGTCGTTGTCCTCCCTGACGGCAAGATCCTAATCACTGGCGGCCAGAGCTACGCTAAAGGCTTCACCGACAGAGACCCCGTCTTCACCCCCGAAATCTTCGATCCGGAGACGAGAAAGTTCACAGAGCTCGCCGCCGAAAAGGTCCCCAGAAACTACCATTCCATCTCCATCCTCCTAGCCGATGGCACCGTCTTCAGCGGCGGCGGCGGTCTCTGCTGGGACGACGGAACTGGCATGCCGTCCAAGAAATGCATCGATACCGTTAATCATCCCAACGGCCAAATCTTCACTCCCCCCTACCTCACCACTGGCGCCCAGAGACCGGTTATCGAGAACCTTAAATTCGCCACTGTGGCTCCTGGCGGTAAGCTGGAAGTTGAGATGAAAGGGTCTGCAAATGGTGTCAAGTTTTCGCTCATCAGGATTGGTAGTGTGACACATAATGTTAACAGCGATCAGAGGAGAGTGCCGCTGAACCCCAAGGTTGATGGGAAGAAAGTGGAATTGCCTATTCTCAACGATCAGGGTGTCATGTTGCCCGGCGCTTGGTATCTTTTTGCTATCAGCAAGGAGGGTGTACCGAGTGTGGCTAAGACCGTTTATGTATCGCAGGTGTAG
>PTTG_00734.1
ATGCCGTACCCCTTCGTACCGCATGACCTATGTCTAGGCCGGCCTTATGCACCACCCAGTCTGCTTCGCGAGGTTAAATCTACACCGGGCCACACATTGATCACGGCTGGCGAATACAAAGGCAAAGGGTCACTGGAGTTGTACGGTTTATCGACCGATCCCGCACATTCCATCAATTCAAGTGACAGCCGCACGACGAGGAACCAAAAGGCGTACTATCAGAATCGCCAAACGGCTAGTAGTTCGAAACTACTGTCTGTGGCGCCACATGGCACGCGTCTTGTTTTTGCAGACGGCGACGGAAATTTGAAGTGGGTGGAGCGTGATGGCTCTACACCAGTTCGTCAGTTTAACATCAATGACTTGCAGCGCGACGGCAATGATGGCGCTCAAGCTACTACCACCTCTACCCATCAAGCCGGTCTTGTTAATGCAGAGTCTGATACCGAGGCGGGGTGGGGCGGCGACATCGTACAAAAGATCTTACCGACAGTGACGCCGTCGCTGGTGGCGCCGTATACACCTTCCGAGCAAAGTGGAGCAGGTAACTTGGTTCTGTGGACAGGAGACGGCAAACTGGGTATGCTTGGGTTTGGGCGCGAGCCGCCGTTTGGCGGCAAGGATGTGTTTGAGGATGCGTTGGAGGAGCAAGTCGGTGATGCGGTCGGGGAGAGGGTGAGGGAGAGAGAGTACACGGCGGGGATGAGGAGGGCGTTGGAACAGCAGGCTAGGGAGTTGAGGTGGCTGAGGGGGTATGGGTTGTAG
>PTTG_00757.1
ATGGCGCTCGGATCCAAGGCTAAGGATCTGGACCGCCCAAATGCTAATACTCGTACCGCGTCTGGCTTGGAGAATATACTCCCCGCAAGTTTCGTCGATATGCAGAAATGCGCTGGCGACATTCCAAGGTCCCAGCCGTCCTCGCGTGCCATGTCGCGAACTCGTCCGTCTGCTACCCCACTCTCCACTTCTAGCTTATCGCGGTCCGTATCTTCCATGACAGACAGCTTCATGTTGGATCATAGACGCTCTCCCTCCGCAAAGTCCCCGCGATCGGAACATGATGGCGGGGAGAACTCGGAAGTCCCATCTCCAAAAGCGGAAGATGCGCCCACCGTCATATCCAACTGGGCGCACCTCTCTTACATGAAGAATCAGCGTAATACCCTACGTGCCGAACTAAAAGCCCACCAGATTGCGGGTGCTGAAGCGAAGAGATCCGTGACATCACTACGTCGTCTTGCCTTTCGCATGGCAGTTAATATATCAGTCAAGGAGAAGCAGATTACAAACACTGCTCGAAACCTGGCCAAGAGTAGAACAAACAACTATCTCGAGGGTAAAGATGCGCAGAGGAGGGTGGAGGAACTGAAGAGGGCGCTGAGGATTGAGGAGGAACGGAACAAGGAGATACTCGAAGCATTGGAAAGGGCTTCTATGCTGACCCTTGAGTACTCGACTCCACAAGATGAGCCTCAACACCGACCAGAACGCAGCTTCTTCTCACCACCTCCGTCTCCACCGACGCGGTCAAATGTTCCAGGTAGTCCTATTAGCGAGCCAAGGACTCCAACACGACCGTCTCCGTCTCCCTGGAACGATGTCGATTTTGAGCTCACTCCACGCATCGGAAGTGTAGCTGAGATACGCACGTCCGATAGCCGTTTGATACGAGCGAAACGCGAGTCGGATCGAGCGCTTGCCGTATGTCGACGCCGTATCGAACAGTTGCAACATGAATGTGCAGAGAGTGAGGAGGATAACAGATACCTCGAGACAAACCGGGAGGGGCTGGAGCAGGAGATACGGAATCACCAGTCTCAGATTGCTGCTCTGGAACGCTCGAGGGCTGCAGTCGAAGAGACGTTACAATCCACCAAGTCTCAACTGTTTACAATGATAGACTCAGAAGACAGACTGAAGCAGGAGCTGCAAGCCAAGAGCGGAGAGCTCGCTACCTGGGAGGAAAGGGGCGGTGATATGCAAGCCAGGATTGATGCCTTGCAGAAAGAGAAGACTGACCTGGATGAACGCCTTCACGAGCAGACCGCTCAAATTAGGGAACTTGAGATCCGTACAACCGCCCTGGACGAGAGTTTACAATCATGCCGGAGCAAGCTTGAGGCCGCCGAACGCTACGAGACGTCCCTGCAAGAACGACTGGTTGAGAAGGAAAACACATGCGAAAGCCTGAGGAAGCGACTTGACCGAGGACTGCAGCACGTCGCTAGTCTGGAGCAGAAGATTTCCGGGTATGAAGCCGATACTGCGGAACAGCTGCGGAAGATTGAACTCGGTGAACATGTCATTTCCGAGCTACACGACCAAATACGGAATTCGCAAACCATGAACCAGAATACTGAAGATGCCCTGACAACTTTGAAAGAAGAGATGGAACTTTTACAAATCAAATTGCGATCAGAAGGCGATGCACGCGATGCGCTGGCTAGCGAGCTTGAGACGATGCGGACTGAAAAGACTAGTGTCGAGGACGAGTTGCGTGCCATGACAGAGAGCCGGGAGCAAGAAGCAGCAGCCAAAGTGAAGCTCATGGTTGAACTGGAGGATTTGCGCAAATCATGCGATACTGCCGAGGCCAGTCTTGTACAAGCTCGCGAGCGGATCCAGTCACTGGAGGTAGCCGATGCCACTGTTCAGACCATTGTAGAAACGCTTCGAGCCGAGAAAGCCAAGATTGAGGCCGATCTAAGGGACACTCAGCAATTGCTCTCTACACTTCGTGAGGATGTGCAGACAAGAGACAGTGAGATTGCTGAGCTGCAGTCTGCGAAGACGGACTACGAACAAAAGCTTCAAGCCTCAGAGGAGCAGGTCTTGTCTCTTGCAAAGGAGTTGGAACAGACCAAAAGTGTTATGAGAGAGACTGATGAACAGCATGCTGCGGACATGGCAAAGAGCGACGGACATCTCCGAGAACTTGAGTCGTCAATTCTCAACCTTCAATCAGCCCTGGCTACATCGCAGAAATTGGAGGCTTCTTTGCAAGAGGAGCTACGTCTTGTACGAGATTCCAAGGATGCTGTTGAAAGTGAGCTTGGCGATGCTGTGCGATCGAAGGCAGAGCTTCAAGGTCGGGTTGACTATGTTCAGTCACAGCTCACATCGACAGCGAGCGAACGCGACGGACTACAAGCGAAGGTTGCAGATCTCGAAAAGCGATTAGAAACCAACTCGGACATTCAAGCTAGTCTTGAAGAGCAACTTGCTGCTATTACAGATGAAGGGACGTCACTTAGATGTCGCGTGTCAGAGCTTGAAACTGAGCTCGGAGACTATCGTGATGCCAAATCAAAAGTTGAAGAAGCCCTGTCGATTGCTCAGATGGATAGTGAGGCATCTGGTACAGAACTGGCTGATCTTCATGCTCGGATCGAGGAGTCGGAAGCTGCCACGCAAGAGGCTCAGGCAGGTCTCTATCATGCTCTCCGCTCCAAATCAGATCTCGAAAACCAACTCCAGTCCGCACGAAATAAATTGGAAAAGGTCGAGTCCAAAGCCGGAGATGTACGGTCACGGCTCTCTGCCCTTCATGAGGAAATGTCGGAATTGCGACAGTCCAAGGAGCAGGCCGACGAAGACTTGAAGGTTGTCAGCGTGGCTCGCGATGCACTCGACCACGACTTACAAGATTCACAGTCTCAGCTGCACGCAGTCCAAGCAAAGGTCTCTCAGCTCGAAACAAGGCTATCATCCACCGAAGAAGAGCTTGAAGCTATGTGCCGAGCCAAAGTGGCGGTTGAAAAACGTCTGAAAGAGACTCTGGAAACCACTGCTGAGCTGAACGAAGAGCTGGATGTTACTCGCAAAGAGAATGCGGACATGCGGGAACGACTCGACAGTATGACAGCATCCAACGCGAACCTGGAGGAGGACCTTGGCGTGACTCGCTCGCAGCTGGCTGAGATCGATGCGGAGAATACCCATCTCACGTCGAAGTTGTGCGATGCGGAAGAAGAGTTGGAAGGCCTCCGTCAACTCAAAGATGATGTCGAAGGCAGGCTCAGCGAAGCGCTAGCAGCATCGATGACCGCAGAGCAAAGTCTGGCGTCAACTCGCGCTCGTCTCGAAGAGCTTGAATCACGGGATTCTCGTATGGTTGCAGAGTTGGCTCAAACAAGAGTGGAACTGGATGCCCTGGAAAAGACCAAAGTGGAATTGGAAGGCAAACTTGATGCTGCTGAAAACAACACCGAGTCACTCCAGGTCGATATCTCAAGTATGCACACACGGATGGCCGAGCTTGAATCTAACACCGCGACCTTGCTTTCTCAGCTTGCTGCAAGTGGGAAGGAACTGGAAGAGTTGCGATCATCACGTGCTGCTCTTGAAAGCTCCTTTCAAACTGCCTCAGCTCGCAGCGGTGATATTGAAGCTGAGCTGCACGCTGCTCAGATGCGGCTCAGTATTGCTGAGGCGGAAAGTCTCGAAGCGATGAACAAGTTCCTTTTAGCCAACAAGGAGTTATCCTCTCTTCGCGATGAGAACGAAAGGCTCGACGCGTCTGGAAAAGAACTGCTAACTCGCCTTGCAACCGCAGAGGAAGAGTTGAATACTGCGCGCGAGAACAACACGCGACTCGGAGCCTTCCTAGAGCGTGTGGAGTCAGACATGACAAAAGCACAAACTGCAGTTGAGGAGACAGAGAAGCGCTATCATGAGTTTGTACAAAGTGCACAAGCTAAGCTCGAAGCTGCGGAGAGCTCCAAACTACGATTTAAGGACCGGCTGACGGAGCGAAACAACGAGCTTGAGACGTTGATCAACGAAAACTCCGACCTTCACCAACAGATTGGTGACCAGACACGCGAACTGGGTGCGCTGAAGAAGGGCAAGGGAAAGCTAGTGGAGGAGTTGTCCAAGAAGGAGAAGTACATTGAGGAGCTCGGCTCGTCTGCGGAGAAGCGGTTGAACTCGATGAACTCTGCGTACAACGGTCTCAGACAGAAGTTTGAGAAACAACAGAGCCAACAGCAACGCTTGGATGATGACCATGAGACCGCACTTCGCCTGGAAGCAGAGCTGGAGAAGAAGATGACTGAGATTGAGGAGATGCATCACAACCAGGAGGAATCAGTCGCATCCTTTTCCGCATTAGAAAAGGAAGTAGAAAACCTCAAGAACGACAAGAGAGCTTTTGAAAAACTAGTCGCAACGCTTTACGAGAAGATGAGACATTTGGACATCTTAGACGAGTGGGCCGAGCGGAACGAGCGAAGCGAAACCAACCAGGCTGGCTCACAACGTCACATCACTATCCAAGACGAACCATACGACACTGCTCCGTCAAGCCCCATGTCAGCTCATACCAGAAGTTCTATAGGATTAGGATTGCATATTAGCGGGCAACACGACAGGCCTGTGACGCGTGCTAGTACCGTCTCACACGAAGACGATGATACATGGGCACGGCAGATAGAGGAAGCGCGCATGCAAAGGAATGAAGCGGCACTCCTTCTCAGCGGCATGAAGAAGTCTCGACACAACCTCAAGAAGACCTTGAGAGACACCGATGCTCATCTCCATCGCCTAGAGAAGGACACCAAAGCCAAACACTACCCCAACCTCCTCCGCAAAAAAAGCCGTCCCATGAACCCTACCCCAGACCAAGCCGACACCACTATCGTATCTCGTTCCCCACAAACTCCTACTCGCCGCAAATCCTCCCACGGCTTCGGCTTCTCCCCTCGATCAAATCAGCGCCACAGCACGTACCATTTCCCTCCTTACTCTGAAGCTCGTTCCACAGCGCTGATGACGTCGTCGCCGGACCGACCGAGGACTAGCCATGGTATTAGAGATAGACTTGCTGGTAGGAAGAGTGTGGGTGATGAGCTTGGTGGTGGGAGTGGGGGTGGCAAGGAGCATAAGAGGAGGTGGAGTCAAGGGTTGAGGGGTTTGTTTCATAAAGATTCGTAG
>PTTG_00758.1
ATGGCTTCTTTTTCAAGATCACTCCGACCCCTCACTCGCGTTGCGGCTGCTTCGTCACGTTCGCTGCGACCAGCACCAGTCCGCGCCGGGCCTCAGATACGATGTCTTTCCTCGACCATGCCGCGCAGAGAAGCCGTCGATATCTCAGATGTACCGCCGACGCCGATTACCCATCTCTCCGAGACTGAGACACTCATGGGCGACACCGTGTCCAAGTTTGCGAATGAGGTCATCCTGCCCAAGGCGCGAGAAATGGACGAGGCCGAAGCCATGGACCCGGCCGTGGTAGAGCAGCTCTTCGAGCAGGGTCTCATGGGTATCGAGATTCCCGAAGAATATGGCGGCTCGGGCATGAACTTCACATCGGCCATCATTGCCATTGAAGAGTTGGCGAGAGTGGACCCCAGTGTCAGCGTGCTATGCGACGTGCACAACACGCTCGTCAACACGGCCATTATCAAATGGGGTTCAGAGAAGCTCAAGAAGGAGTGGTTGCCCAAGTTGGCGACCAACACGGTTGGCTCTTTCTGTCTCTCCGAGCCCGTCTCGGGCTCCGACGCATTTGCCCTTGCCACCAAAGCCACACGCACAGACAATGGATACAAGATCAGCGGCAGCAAGATGTGGATAACGAATAGTGTCGAGGCAAACTTCTTCATCGTCTTTGCCAACCTGGACCCCAGCAAGAAGTACAAGGGTATCACTGCGTTTATTGTGGAGAAGGGCACACCTGGCTTCTCGATTGCGAAGAAGGAAAAGAAGCTGGGTATCAAGGCTAGCAGCACTTGCGTCATCACCTTCGACGATGTGGAGATTCCAAGGGACAACTTGCTGGGCAAGGAGTTTGAGGGTTACAAGTATGCTATTGGACTCTTGAACGAGGGCCGTATTGGTATCGCAGCACAGATGACTGGCCTTGCCCTGGGAGCATGGGAGAATGCTGCAAGCTACGCCTGGAACGACCGCAAGCAATTCGGTACCCTCATCGGCGAGTTCCAAGCCATGCAGCACCAGCTCGCCCAAGCCTGGACCGAGATCCAAGCCGCCCGCGCCCTTGTCTACAACGCGGCGCGCAAGAAGGAGGCCGGCGAGGACTTCATCATGGATGCAGCCATGGCCAAGCTCATGGCGTCGCAAGTTGCAGGCAAGGTATCTGGCCAGGCGATTGAGTGGATGGGTGGCATGGGCTTCGTACGTGAGGGGCTAGCGGAAAAGTACTTCCGCGACAGCAAGATTGGAGCCATCTACGAGGGCACGAGTAACATTCAGTTGACGACTATTGGCAAGTTGTTGCAGAAGAAGTATACCAAGTAG
>PTTG_00759.1
ATGAGGTCATTCGTACTGCCCACGGCCGCGCTGCTTGCTGGCCTGATGTCAACCACGTCTGCGCAGACGCACACTGACTGCTATCCGCTCAACACGACAGGATGTCCGGACATGCAGGCGCTTGGTGGAAACACGACCTTCAACTGGAACAAGACGGGTATTCCTAACAATGACAAGGTGTGGAAGATGCCCAACCAGGGCAAGATCGATTGGGTTGAAAAGGGCGCCACTTTTACCATTGAGCGATCAGGCGACTCGCCCACGGCCAACTCTGCCTTTTACATGCTCTTCGGCCGGCTCGAGATTGTCATGAAGGTCGCGACCGGAGTGGGAATCATCTCGAGTGCTATTCTGCAGTCGGAAGCGCTGGATGAGATTGACTGGGAGTTCCGCGGCAACAACAACTCGATCCTCACAAACTACTTTGGAAAGGGCGACGTATCTACGTATGACCGTGGCAAAGACTACATGCTCGACTTCTCACCCCAGGAGGACTTCCACAACTACACCATCGACTGGACCAAGGACCGCATCGAGTGGTGGGTCGACGACAAGCTGGTCCGGACGCTCACGCCCGCAGAGGCCCAAGGCGGAAAACGCTACCCACAGACGCCCATGAACGTCCGTCTTGGTGCGTGGGCTGCAGGCGACCCAAACAAGAACGACCCCGGTGTCGTAGAGTGGGCTGGCGGCATCACCGACTTCAAGCAGGGCCCGTACACCATGACGATCCAATCCGTCTTTGCGCAGGACTACCACACGGGCGCAGCAAAGTACTCGTGGGAGGACATGGACGCGTCTGGTGACTGGCAAAAAGTAAAGGTCATCCAAGGAAAGTCCGAGGTGCTCGAAGAGATCCAATCGCCACACGGCGTCAGGAACCGCTACAAGGCGCTATCCAACGGCGCAAAAATTGGCATCATCGCCGGTAGCTTGGGAGGAGCCGCTCTCGCCGGTATCGTCATCCTGTTCTGCTGCATCAAGCAGAGGCGCGCAGGCAAGAAGGAAGCCCAGGCACTGCTTGCCGAGGAGCAGAAGGAGGCGGCCGAGCTCAGCGAGTACAAGGCGCAGATGCAAGCAGGCCGGTTCGGCATGGGATCGCACAACGTCTAA
>PTTG_00760.1
ATGAAACGATTCCCCAACCCATTCCACTCGCACCGCCCCCGCCCACTTACCACCACCACCACCACCCCAGCGGCCGCTCCACCAGGCCCACCCACACCACCACCTAGCACGCCGACGCTCCCCTCTGGAGCTAGCTCGATACAAAACTACGTGTGCGAAGCTCGGCGACAGATTGAATGGCTGCAGGGGCGTCTGGACAGCGCGGCCGACATGGGGCAGGTCAACGAGATCAAGCGGGCGCTGAAGGGGGTGCATCGCGGGCTGGAGAAGGTGCATGTGGAGCAGTGTGCGGGACAGGGCGAGGAGGTTGGGTATGTGGTGCGGTGTGCGTGGCGGGCGTATGTGAGGGCGGTGAGGTTGGAGGAGAGGATGAGAGGGGGGGTGGGGAAAGAGAGGAGGGAGTTGCGGGGGGCTGTTGGGGATCCGATGAAGAAGGATAGGAGGGAGGTTGTGTGTGACGGTACTGGGACTTGTGATGGGAGTGATGAGGTTCAGGGTGTTGGGTTCCCGACCAGTGGGGAGGATGAGCGGCAGCCGCGGGCCAAGTCGCGACGACGATATCTTGACGGAGACGTGGGAGAAGAGCTCTACCTCATGTCTGGTGCTCTTCCCGTTGAACACGACACTCGCTCCATCCCCGCACGCGCCTCCTCGCCCGACCTACTCGCTGAAACCCCGAGGAAGCTCAGCATTGTAGAAACAAACCCGGAGCAGATTCCACAACCGCGGCACGAGGTAAAGAGGCGGTTGCAACACGAGGAAGACAACTCGTCGTTTGAGCTGCTCGAGCCCGACACGGTGCGACGGGGCAGCTGTAATGGATTCATGATTACCGAGATGACGATGCGAGGGCTCCAAGATGCGAGCTTCGTGCTGCCGTATCTGCACTACATGAAGATTCACGAGCTGCGATGGCTCAAGGAATGGCTGGTGCACACGGGCCACATCACGCAGTCGCAACCCGTCAGCCGCATGGAGAAGATGCTTCTCTGCATGCAGGTGCTGCAGAGCGGGTGTCGGTACGAAGCCGTGGCCGTGATACACTCGCGCTCGCCGCGGCAGGTCAAGGCGGCGTGCAATGAGGTCATGCAGGGCCTGCTGCACTGGCACGCACTGACGGTGCGGGAGCGAGACGTTGGAGACCAGGCCAAGTCGCTCGTTCTCTGGGGCATCTGGGACAGGTACTGCGCCTCTGACGGACGGGCGGGCCTCTACTTTGGTTTCAACTGGACACATGTGGCCAAGGTGCTCGTCGCCCTGAACCTATACATGGGACGCTGGCGGATGCAGGGCAGGTTTGCCACGGACGGGCCGGCATTCGCGTGGGGTAGCTTCTTCGAGCTGGAGACGGAGACGGAGGAAGAGCACCAGCTTTGCAGTGACGTTGACGATGAGAGCTTCGAGGCGGAGGAGCCGTCTGTCCACGTGACGCGACGGCGTATGCCGAGAGACCGGGTGCAGGCAGAGAGGTAA
>PTTG_00761.1
ATGCAAGCGACACCCTATCAGCACCCAAGCGCGTATGATATCTCAAAGCGGCCGAACCAGTACCCCTGCCCAAGAACAGTCGCAGAGTTCCATGCACTGATAGAAGAGCACGACCGAGCCTTGCGACACACAGGGTCCCCTACGCATGTCCACAATGCACACACCTGTATCAAAGATTGCAAGCGGTCCCTCGTCGATTATTACGAGATCAATAACATCAATCAGCCTACGCGTATACGGCGGCCATTAACGTTCCAAAGCCACCATGCGCTTGTGCTGAGCCAGGAGGTAACGGAGACTCTAAGCGAGCCTTTCAGGCGCGGTACAAACGAGCAGTTGGAAGCCCTTGCCATGTGGAGATGGGTACTCCGGGACACTTCGCAGACGGCTGTGCTGCAAAGGCTGGGTCGTTTTGACGCTCGCCGCGTAAAAGAGCGGGAGATGGAGGCTTTGTTGAGCAATTTTGCCACCATTTTCTTCAGGACCACCCTGGTCGATGAGATGCGGTTTACATTTTCCTGGCGCGAGATGGATGATGATACCCTGGGCTATTGTCAGGGCCCTGTTGGAATTGGAAATCCTTCTGTGATCAGGATGGATCCATTCAAGGTCGGGGATGAAGTCGACCCCAGTACAACTAACAAGCATGGTCTAAACGGACGGGCTGTAGAGCGCTTGGAGACAGTGCTTCACGAGTTGGTACACGCATATCTGCAGCATTACAGCTGCAAATCTTGCGCATCATACGAGGACGGTCGACTGTGCCACTGA
>PTTG_00762.1
ATGTCTGTCCGACGAGCGCTGGCGCCGCGCTCAGTACACCTGCGCATTGTCCCCCGTCCGACCAATCTGTCAGAAAGTCGTGAAATCTTCCGCGTCCTGCAGCGCTTCGGTGAGATTAGCACCTTCAAGTATCTGCGCTATGAATACCAGAACCCCGCCGACAACGTCGCTCTTGCCATATACAGCGAACAGGCATCCGCCCAGCGCGCCCTCGACGCCTCGCCCATCCGCTTTGCCCTTGAAAAGGTCATCAGCCCGGAAGCCGAAACGAACGCACCCGTCATCCCCGCCGAAGACGAAGACGAACATATCGTGCCGACCCCGCAAACGCCCCCAAAACAAGGCATCGACGAGATTCTGCGCCCTTCGAAACTCCTGAATCGCACTTCAACCACGACGAGCAACGCCAAGCCCGCCCTGACACCCCCACCCATGCCCTTTGAGCCCCTCTCCCCCCGCGTACAGAAGAAATCAACAAAATGGTTCCAGGTCACCGTAGACCGCTCACGCGCCGTGCACCAGGACTTTATCCAACGCCAGCCCTACTGGAAACAGTTTCACCCCATGAAGAGCATGGCGCAGCAGGACCTGGCAAAGTCTGTGCCGCACATTGGGTTGAGCGATGTGAGCAAGCGGCCGCCGAATGCACACCGGACGCCCAATCGTGTGCTCAGGACAATGAACGAATATGTCGAGACGAGGATGCCTACTTTGGCGCAGATTGTTGAAGATGGGGACAGGGAGAGGCAGTTTGTGGAGAGGCGGGGTGGGAGAAATTGA
>PTTG_00763.1
ATGGCCACCATGTTCCGTGCCTTTTCCTTCAACCCGCCCGTCTCGCCTGCCTATTCCGTCTACGAGGCCGAGCGGGCTTCGATGAATGTGTCGCCTACGTCCAGAGCCGAGTCGCCCAAACACTTGTTGAACCGACCACCCACGCCGCCGTGCACAATGGGCGACCTTGCTGCCCAGCTCAACCAGCAGTGTCTGCGCATCGACACAAGCACGCCCTGCTATCCCAACGGCCCTCTGACGCCCGCGAGCGACGACGACGACGAGTGCGCATCGCCCACGCAGGCCCGGCCGACGTACTCGCGCGTCACTGCCTCACTACTTCGCATGCAGCGCCAATGCAACTCGCGCATGCAATGCAACTCGTCGCACGTGCGCGACATTTCCAAGCTGGTCAAGATGATTGAGCACCAAGACCAGTGCACCGTCAGCGAGTCGGCGTCGTCGTCGCGCACCTCTTCGACCTCATCGGCCTCGACCTGTGCCTCGGCCTCGTCAGCCTCATCAGCCGAGGACGAGGGCGTCAACATGGAGTACGACATTCCCGCCCAGGGCATTGAGACGCTTGTCGGCATGCCTGCGTGGCGAGCAGGCGAATACCGCGACACGTGCATCCGCGTCACCAAGCCAGTGCGCATGCGCAAGCGGTCGAGGGAGAATGCCGTGTGCAAGAGGCGGTCGTAG
>PTTG_00764.1
ATGGGGAAATCATCGGCCGCTGAAACACCCGGCGCACACAGTACTGTGGAGAAGAAGAGGCGTCGTCTCCATCCGATCCGACGCATTGCCAAGTTCCTCCTTGGTGGCTCAAAGCAGAAGAAGAAGAGAGATACAACAACAGATGGCAATCAGGAACCAGAGGGCAAAACATGTCATGGTGCCTCGCGATGGCAGAATGTTCTCCCATTCCTTGAGCCACTCATCGCGCTCGACCCAAAGCTCTCCTTCATCGAAGACCGCATACTCAAGCGCCCAACACAATCAGCGAACGAGAAAGCGCGACAACAACAACGACAACAACCCAAACCTGAGCCGCCCCGCACACTCCGCGATCTCCAACAAAGAGTCCAAGACGAGAATGTATTTTGCAACTGTGACGAATGCGCCCCAAAATACTACAAAATCAGCACCACAAACTCCCACGGCACCATCCGCGACGTACCCAGCACATCACAAAGGGCCTTGTCGTCTACCACGACGACCCAAAAACAAAGCTTCCTAACCCCGTCTCAACTGAGAAACTCGGCCGCTGCAGCAATAGGACCACAGCTCGAGCTGCGCTTCCACGGCACCTACGAAGCAATGTCCCTCGTCCGCCACCACATCGCCTGGCTAGACGCAACCTACATCCACCCGTCGGCGACGCCAACACCCGCGGTAAAGCAACTCGGCGCCCTACTAACAACATGGCACCCGCACCTCAGCAGTGCCAATCTACGGCACACGCTGTCGACGCGCCAACTCGCCACGCTCTTCTCACACCTCAACACGGTGTTTTTCAACGGCTGCATACCCCCCCACAACGCCACCCTCACCGCCGGCTTCGGCTACCTCTGCGACACGGCCACGGATTGCTTCGGGAAAAGCAGCTTCAACCCGCTGCTCGGCACCCAGATATTGCTGCACCCGTGTTTGTGGCGTGGCCAACACACCTCCACACATGGCCACGGCACCACTGACGCAGAAAAATCATCATCATCATCATCATCATCATCCCGCTATACAAAAAACACCACTACTCGCTCAATCACTTCCCGCATCGCCACCCTCCTCCACGAAATGTCCCACGCCTACCTCAAAGCATACGCCTGCGCCACGTGTCCCACGCACGCCTCGTCCATCGGGCCCCTCGGCCACGGCCGCGCGTGGCAGTGTCTGGCCGCCAAGCTCGAACACGTCGCCGCCGTGATACTCGGGCAGCCCGTCGTGGATCTGGGGCGCGCGCCCGCGCTGCTGCGCGATGTAGC
>PTTG_00769.1
ATGACGCTGCAACCCTACATGGAGCCCAACGAGACTGAAGTCTCACACCCGCAGAAGCGCATACGTTGGGCAACACATCGCGCAACTGGCATCAAGGCGGAAAATAAGCGGCACTCACTCAAGGAGCGTCTGCACCGGCGCATAGGCTCGGGCGGCGAAAAGCAGAACGACCTGGGCAAAGAGAGCGGCGTGCAGCCCGACCCATCTCCAGAGGGTTCAGACGCAGGCGCCGAAGAGCAGGACGGTGGCCGGAGAGTCTACTTCAACGTGCCTTTACCCCAGAAAGAGCGCGATCCAGAAGGCCACCCACTCGCACACTACGCCCGCAACAAGATAAGAACGGCCAAATACACGCCCCTCAGTTTCATACCAAAGAACCTGTGGTTTCAGTTCCATAACATCGCAAACGTCTACTTCTTGTTCATCATTATTCTGGGCATCTTCTCTATTTTCGGCGCTTCTAATCCAGCACTAAACGCAGTGCCCCTCATTGTCATTCTCGTGGTAACGGCCATCAAAGACGCGGTAGAAGACTGGCGGAGAACGGTCCTCGACGTTGAGCTAAACAACGCCCCGGTGCACAGGCTTGTCGACTTTAACAACGTAAACACTGCCGAAGACACCGTATCACTATGGCGCAAGATCAAGAAGGCTACGACCAAGGTCATAGTCACGACATGGCGGGCAATCAAAAGTGCAAAGGGCAACAAAGGCGCAAAGGGCAAGGGGGGCAATGGCCAGCATGTCGATGGCGCGCGACCCTCATTCGACACGCGCCGAACGTCCGTGGCATCCCAAGGGGGCTCGTACTTGGGAAACGAAAATGATATTCAAATGACACCTGTTCCTTCCCCGCTACCAGGCACATCCCCGGCTCAATCCCCACGCTTACAATCCGGTCCCGGAGAGGGCGACAAGGTTCGAGGAGGCGACCACAAACAGGAACCCGTGAAACAGAAATTCTGGGGAAGCGTGTTGAACCCCCACAGCTCGGCACCGGAAACGGCCCGTTTCAAGAAGGACGCATGGAAGAGCGTTCAAGTCGGCGATTTTGTGCGCCTATACAATGATGAGGAAATCCCCGCCGACGTCATTGTCCTCTCCACGTCTTCCGACGATGGCGCCTGCTACGTGGAAACCAAGAATCTGGATGGCGAAACGAACCTCAAGGTGCGCAACGCACTGCACTGTACCCGAGACGTGCGCCATGCTCGAGACTGCGAACGTGCTGAATTCGTCATTGAAAGCGAAGGCGCCCACTCAAATCTATACTCGTATAGCGCAGCCATCAGGTGGCAGCAGCACAACCCCAAGGACCCCACAGCGGAACCTTACGAAATGGTCGAGCCCATCTCCATCAACAACTTGATCCTTCGTGGCTGTCAGTTGCGAAACACCGAGTGGATCCTTGGCGTAGTCGTATTCACCGGAGACGAGACCAAGATTATGATCAACTCCGGCATCACTCCTAGCAAGCGCGCCAGAATTTCAAAGGAACTGAACTGGAACGTTGTCTACAACTTCTTTATCCTGGCCGCCATGTGTCTGGTCTCTGGAATCGTACTGGGAATTACTTGGGGCCGAAACGATACATCGCATGCCATCTTCGAGTATGGATCCTATGGAGGTGCACCTGCTACGGATGGTGTCATTGCTTTCTGGGCTGGCGTCATTCTCTTTCAGAATTTGGTTCCCATCTCGCTCTACATCACGCTGGAAATCATCCGTACGCTGCAAGCCCTGTTCATCTATAGCGACATCCACATGTACTACGCCAAGCTCGATTATCCTTGTACGCCCAAGTCTTGGAACATTTCCGACGATGTCGGCCAGATTGAATACATCTTCTCAGACAAGACAGGAACACTCACCCAGAACGTCATGGAGTTTAAGAAGGCGACTATCAACGGTGTTCCATACGGAGAAGCATACACAGAAGCTCAAGCCGGCATGCAGCGAAGACTCGGTGTCAATGTAGAGGTTGAAGGTGCCAGGGCGCGGGAGCAAATCGCACGCGACCGTGTGCGAATGCTTGAAGGGATCCGGAAGATGCACGACAATCCTTACCTCTGGGACGATGATCTGACATTTGTGGCTCCGGACTATATCGATGACCTGCGTGGAGATTCTGGAATTGAGCAGAAAAAGGCAAACGAAGACTTCATGGTTGCTCTCGCCCTCTGCCACACCGTCGTCACCGAACGAACCCCTGGTGACCCTCCAAAGATCGAGTTCAAGGCCCAATCACCTGATGAGGCTGCGTTGGTTGCTACTGCTCGTGACGTCGGCTTTACATTCGTGGGCCGCGAAGATGACCGTCTTGTTGTCAACGTCTTGGGACAGGAACGTAGATACCAAGTGCTCAATACTCTCGAGTTCAACTCTAGCAGAAAGCGCATGAGCGCCATCATCAGGATGCCTGACAACCGCATTGTTCTGTTCTGCAAGGGTGCCGACAGTATGATTTATTCCAGGCTTATTCCTAACGAGCAACGCCAGCTCCGTGCCGACACCGGTGAACACTTGGAAATGTTTGCCCGGGAAGGACTTCGAACCTTGTGCATTGCTCAAAGGGAAATCTCGGAAGAGGAGTACCAGGAATGGAGCCGGGACTATGATATCGCCGCCAACGCTATTCAGGGACGTGAAGACAAGTTGGAAGAAGTATCCGACCGCATCGAAAATCACCTGTGGCTGATTGGAGGAACGGCCATTGAAGACAGACTCCAAGATGGCGTACCAGAATCCATTTCACTCCTCGCTCAGGCGGGTATCAAGCTATGGGTTCTGACTGGCGACAAAGTCGAGACTGCCATCAACATTGGTTTCTCTTGCAACCTGCTCGACAACGACATGGACCTCATCATTCTCAAGGTGACGGATGACAACATTGCGTCCGTGGAAGCCCAAATCGACGACAAGCTGCAAATTTTCGGTCTGACAGGCTCTGAAGAAGAGTTGGCCGCCGCTCAACATGACCACGAACCACCTCCACCTACACATGCTATCATCATCGATGGAGATACCCTTAAGTTAGCCTTGGATGATTCAGTGAGAAGGAAGTTCCTCCTGCTCTGCAGACGATGCCGTTCCGTTCTTTGCTGCAGAGTAAGTCCCAGCCAGAAGGCAGCTGTCGTAAACATGGTAAAGACAGGGTTGGACTGCCTCACTCTTGCCATCGGAGACGGTGCCAATGATGTTGCCATGATTCAAGAGGCGCATGTTGGTGTTGGTATCGCTGGTGTTGAGGGCCGGGCTGCCGTCATGTCGTCAGATTACGCAATTGGTCAATTCCGCTTCCTCACACGTCTCGTGCTTGTTCATGGCCGATGGTCCTACCGTAGGCTTGCGGAGACCATTGCCAATTTCTTCTACAAGAACATCGTTTGGACGTTTGCACTCTTCTGGTACCAGATTTTCACCAACTTCGACAGCCAGTATATTTTCGACTACACGTACATTATCTTCTTCAACTTGGCGTTTACTTCACTCCCTGTTATTGTCATGGGTGTTCTTGATCAAGATGTCGATGACCGAGTGTCATTAGCTGTACCGCAGCTGTACCGCCGTGGTATCGAACGAAAGGAGTGGACGCAGCCAAAGTTCTGGGCTTACATGATTGATGGTATCTACCAATCCGCTGTCGCCTTTTTCTTCCTCTACGAAATCATGGCGCCGGCAACCTTTGTTACCTCTAACGGACTGGACATTACGGAATATCGACGCATGGGTATCTACGCTGCTACTACCGCCGTCTGTGCTGCCAACATCTACGTCCTGTACAACACGTACCGATGGGATTGGCTGATGGTTCTCATCGTCGTCGTCAGTACCATCTTCGTCTGGATGTGGACCGGCATTTTCACGTCTTTTACCACTTCTGCTCAATTCTACAAATCTGGTGCTGAGGTTTACGGTACACTCAACTTTTGGGCATATGTTCTCTGTGCTACGATAGCCTGTTTACTACCACGCTTCATCTTCAAGTCGGTGCAGAAAATGTACTTTCCTCTTGACGCGGACATCATTCGAGAGCAAGTCAAGCAAGGCAAGTTCGATTACCTGAAGCAGACCGACGCCTTTCTTCCTCCCCCTCCAGATAAGGCTACTGGGGAATCAAACTCTCCCACTCCGGAAGCCGACGCCGCGAAATACAAAGCTGCGAATGCTACTGATGCGGACGAAGATGTACGACCCATCTACCCGCCCTCTGTTGCCCCAACCGCCACAACGCACAACGCAAGAAGTCAAAACGGTAGCGGTAGCACCGACTATACCTTCCGTCATTCCATGGATGGATTCCCAACCGCACCCGCACCCGCACCCCATGTGGAAGCCGCCCCTCCACTCGTTCAGACAAACTCGACTGATCGTCGTGTACGACCGAGCTTTGATCGCGCGCGCATGTCGATGGATCGCGTGCGCCCTAGTTTCGAGCAAAGCAACGACTTTACTTCGGCGGCTATGTTGACGCGTCTCGAGTCGTCGCATAGTCGTAACAGCTTCCAAGGTCATCGCACTAGCTACCAAGGGGGCCCTCCAAACACACAACCAGCAGTCATGAGCCGGTTACGAAATGCGATACGGAGAGCAACTTTAACGCGCGACGAGGCGCCAGAGCATCTCAGGCAAGATCAGGAAGATGTACCTGATGTCCCTGCGATCCCTAAAAGCCCCCCACGAAGTCCACGGAGCCCTCCCCGGTAG
>PTTG_00770.1
ATGGCCGACAACGTGCGTTACAGACATCAACATCGTAGAGGAGTGTCTAGAGGCGAAGGCGGCGAGTTCGAGATTCGAGACCAGGCTGAACAGTCTCCACCCATGACAAGGATGGAGAAGCGCAGGAAGCGGACTAGAGAATACAATAACCGGCGGCGACGTGAAAACGGAACAGCCCGCACAGAGTATTCAAGAGGGACGAAATACGAGCACACGATTGCTGCCGCAGACACATCTTTCGCGCCCCAGCCTCCAACCCCTCGTTCCGAAAACCGCCAGGGATACGAATACCCCGACAAAGAACGAAGTAAGCAAGCCACCCGGCTAGCCAAAGCACAAGAAAGCGCAGCAAACTACCCACCCCTCGACAACCAAAGCGCATGGCAAGCTCTAGGCAGGGAAACTAACATTGCTGCCCGCGATAACTCCGCTTTCGTGTACCGTCACCTGCGCCGCGGCCAGCGTCCCGAGGCTCTATCGTATAAAGAATGGGTCTCGTGTGTTCATCGGGAGATGGAGGGCTTGGGACTTCAAGGTCTTAGAAATGAAATCATTCCCGGGAAGGAGGATGGTGAGCCGGTGGGGGGAAATGTGGTGGTGACGGAGACGGTGGCCGTGCAAGAAGGGGTTCTTGGCGTGCAAGAGGCGAGGTATGAAGACGATGGGTTTGATATTGATATCTTTGGGGATGAGGAGACGCGAGCGAGGTATGGGCCGTGGATGCGGAGTCCGACAAAGAGGAGAACGGCGAGGTCGTAA
>PTTG_00771.1
ATGCCACCTTGGTCGTTGATTTCGCCGGCCTCGCGAGGCATTGGCTTCGCGCTCGCAAGACGAGTTTTGCAAACTACACATACGCCCGTCATCGCAACAGCACGGAAGGATCTCGACAAAACCAAAGAGGAGCTACTTGATGGTCTGGGTGTGGATGAGGGGCGTCTGACGGTGCTGAAACTTGATGTTCTGGACGAAGCGAGCATTGCAGATGCGGCAGCTGCGTGTAAGGAAAAGTTCAGTGATGGCTCCAGTCAACTTCAGCTTGCTTTGATGGTGCCTGGGATTCTTTTCCCAGAAAAGTCGCCAGCTCAGATCAACGCCGACGACGCGTTGTTGACGTTTCGCACCAACACCCTAGGCCCAATGTTGATGCTAAAGCATTTCTCGTCTTTCCTCCCAAAGAAGATATCGGCGGTTAGCAAGGATCAGGACGATATGGAAGGCCTGCCGGACGCAGCTACCATAGCTATCATGTCCGCTCGCGTTGGCAGCATTAGCGACAATCGCCTTGGAGGATGGTACAGCTATCGTGCATCCAAAGCAGGTGTTAACCAGGTAGTCAAGACATTTGACAACCATCTCCGGACCGCTTCTGCAAACAATGCAATGGCGGTTGCCTTGCATCCCGGCACGGTCAAGACGGGACTAAGCAAGGACTTCTGGAGCAACGTCAAGAAAGAGAAATTGTTTGAGCGTGACTGGGTTGCAGAACGACTCATCGATGTGATCAAGCAGGTGGGAGTCGAGGGGCGAGGAAAGTGCTGGGATTGGGACGGGAAGGAAGTGCCGCCTTGA
>PTTG_00772.1
ATGTCAGACCAGAGGAATCCGAGCAGCTCTTTGCAACAATCAGAGCCACGTACCACTATAGTGGCGAAGGGTCACCCTATAAATTATCATGACGATTCCCTAGGGTTCGCGCTGTCGCCCATAGCAGACGGGAAGCACGACACTGAAGAGCAGCATGCACAATGGGATCTCATACAATCGAATGTGGCCACGTGTTACGACATCTGTTGCAACTACATAAATAAGCCAGTACACCTCGTTGCACGGATCCAGCCAAAGTCTCATCTGGCATCATCTGAATTGCAGCCTGCATCTCCATTACCAGAGTACGAAACACGAGATTCTGAGAAGCAAGCGAGCGGCAATATTACCTCGACTGTTTGCAGTACTGATCCAAGGTTGGCATCGGAAAACGACTCAAAACGGTGGTCGAACTTCTCCGGGGATCATACTCATCTACACAAAGACTTGTCGTATGATAGTCCTAATACTCGCGAGACTACACCGACTGCGGGCCCATCATCTTCTCCTACTGCAGCAGAACAAGGACAGAGAAGATTCGAGGGTCCTTCACCGTCTGAATCGGCAGCTGCTTTGATCGTACCGCCCCATCGACCAAACAACCAGTTCGATCGGTATGCTGTCCCTGTGGACAAACCCCCCTCGAAATGGCTCTACACCCTTCCACATCGGTACCCGATGCCCGTGGAGAAATGTCAAGATCAGACCGTTCCCACTGTCGATCTTCCTATTGAAAACATTCTTCCTGTCCCTGAAAAACATTGGCATTCCTCAGTACACAGCTGCCGAACGCGAAAGAGTCACTTGTATTGGACCAAAAGAGCGATAGAGCCCCCCACTCTCGAACCACGGGCACGTGTCGGATGTGAAGTTCCTGCGCTTCGCAAAGCACCGAGAGCACCGAAAGGGTCCATGGAGAGATTCATACGCCAGTTCAGGAAGTATTGGATCTGGAAGGCGTACCCTTGGACACAACATAGGGTGAGTACGTCCGAAGGAGAAGAATCACAGAGCAATGGCACACAGCCTCAGCCTAATGGCACAGAAGAGCCCCCAGTCGACGATCCGGATGATGCGCCCCCACCACCACCGGATGCTCCCAATTTCTCAAAGAAGTTCAGGAAGCAAAACCCTCAACACAAGCCATCGGGGTATCTCGAACCTCCTCCACGCATTACATATAAACCGTTGGTTCTGAATGGATTTGAAAGATGGGAGCCAGATTTGGAAATTGTCGGATTTCTTCACACCATATTTGAGAGGACCCAAGAAGAAGATTCCAATGTCTCTGAATACGACCCAGTCAACACACTCGGCATTCACGGTATAATACCAAAGATTATCGTGGAGGATTGGAATGATGTTTCCAATCCCAGACCCTTACTCGCCGATACAACTGGCTCAGCGCGCGTAATCCTTCAGCAAGAAGACCTCAACCGGAGTCACCTGGATTTGTCCGCGCCAGCAGCGGCGAGGAAGCAGCGGAGAGGCTACAAGCACTTGTGGCAGCGTCAGAAGAACGTCGAAGCCAGTCTTCCCCTCAAACGAGACGATTCCGTCACCTCTCCCGCCAGCGCACTAAGAGGTGGCCATGACGTTCCTGAAGATGAAGATGAAGCTGAATATGAAGCTGGAGATGAATATGAAGCTGGAGATGAAGATGAAGATGAAGAGGACAGGGAGAACAAGAGAGTCATCTACCAGGCAAGGAAAGACGCCCAGGCAATGCAAGACGCACAGGAGAGAAACCGGTTGGTAGCTATCGCGGTCACTGCTACTACAGTACCGGCAGAGGCTCCCGTTGGCGCTGAAGGATGGTGGAATAGGTGGAGGTGGAGGTTGAGGACAAATGTAAGGTCACATCCATACCAGTCCCTTCCTAGCGGTACTACGTCTGCTTCTGCTTCTGCACCACCCTCAGCACCAGCCGTCGTGGTCGTGGAAAGGAAAAAGGACAAGTTGAAGAGAAAGTTCAAGGAGGGATGTAGGAGGATCATGTTCCTGGGATCAGGAACATTGCAAGATTTGCACAGGCATCAATGA
>PTTG_00786.1
ATGAATGAAGCCAAAAAGACGGTTCCAACGGCGGAAAACGGTGCGCGGTCCAAGGAGGAGCTCAAACAGGAGTTTATAAACCAAGGCGCCCACGTCTTCCCGCTCATTGTGAGCCGCAAGGACTTGAAAGAGCTCCGACACCACGTGATGCGCTTGCAGAGCAAAAGCCACATCGATATCCAGGATGAGAAGCAGTTTGCGCCCCCGATCAAGCTCCACCGCCGAGACCCCCGCGCGCCTCCAAGCGGTGTAGGTTCGCACTACGAGGAGGAGGATACCAAAGAGGACATGGAAGAGATCAAGGAGCGCGAGCGCATCGAACTGCAAAAGGAGGAACGTCGCAAGGTTCGCGAGGAGAACCAGGCCAAGATTGCACCTACCGGCACCAAGAAGCCTCCTGCCTTTCACAAGAAGACGGAGCAAAAGTACCGACCCGACGATACCCCGGAGGCCAAGAAGCGACAACTGCTCCGCTACGAAGAGACGCTGCCGTGGCACTTGGAGGATTATGAGAACAAGCAGACGTGGGTGGGCACCTACGAGTCTGAAATGTCCGAGACGCACGTCATGCTCTCAACTACAAACCCCGGAGATATCCACACTGCTATTCAACTGGCTCCCATGGAGCGCTGGTACCGGTTCAACGTAAAAAACAAAGTCAAGTCTGGTAGTGAAGACATGGAGAAGCTTGTGACGAAGCTCGAGAGCGGCGGACCCAGGTTCTTCGCCGAACTGGAGAGGCGCCAGGCCCAGCGGGTCAAGGCTGAAGATGAGGCAAAGTTGTGGGGTGGAGTCCGCACACGCGTGGGCGGTGGTGCAGACGACGAGGGTCGGATCAAGCGAGAGCGCAACGACGACGACATGGGCTTCATCAAACGCGAGGCTGATGCTGACGACATTGACTTTAACCTCGAAGAAGACTTTGCCGATGACGAAGAAGGTCTCAATGGACTCTTCGAGGGTGAAGAACAAGACGTCAAGGAGGCAGCTGAAAAGTTGAAGCGGGACCAATTGCAAGCTGCACTTTGGGACCGGCCGGACGAGCAACTCCTGGCGCGAAAGGAGGAGGAAGAGCGGAGATTGGCAGAGTTGACCAAGGCGTCTGAGAAGAGCACGAGGAAACAGCTGGCCAAGCGTGAGAAGCAGTATGATTATCTCGACAGCGACCCCGAGAATCCGTACATTACCGAAAGCGAATCTGACACGGACTCGGAGACTGAGCGACAACAAGCCAAGGAAGAGGCAGAGAAGAAGGCAGCGGAGCAAAATGGCAAGGCTGTCGAGGGCGGCAACCTTCCTTCTGGCACCTCCACAAAGGCCAACACACCGTCAGGGAACCACAAGACGAGCGATGGGAAGAGCAAGAAGCGACCCGGCTCACCCAACCTCTCAGAAGCAAGTGGCAACGAGTCATCCCGCAAGAAGCACAAGAAGAAACATTCCGAAAAGTTCGCCGACGGGACAAGAAAGTCCACGCTCGGAAGCTTCAAGGCCGCCGGCTCCGGCAGCGACAGCGAGATGACGGACGCAGGCAAAAAGCGCAAAAAGGACAAGAAGGAAAAGAACCGCATCATGATCGGAAACACGCCCAGCGCCACGCCAGGCGCCAGTCGCGCAGGCAGTCCCGCCGCAGGAAACGGCAGTCGCGCAGGTAGTCCCACCGCCACCGGTGCTGCCGCACCCGCCAGACCTCCTCTCCCCTCGGCAAAGGAAATCTATGACTCCCTACCCCCTCAAGGCATGAACATCCAAAACCTAATTGTCAAGTTCAAGGGCCGTGTCGATAAAACTAATACCCAAATGTTTATCAAGTTGGTCAAGGCCGTGTCAAGCTTTGACAAGGCCAAGAGCTGGTTGACGCCGCTTGCGACCATGCCGTCTGATGAGCATATAAGTGCGTTCATGAATGGGGGCAGTGCGGCCAAGACTGCGTAG
>PTTG_00793.1
ATGCCCAACGTCCTCATCCTCGGCGGCTCTGGATATCTCGGTACCGCCATCGCCCAGGCACTACTCCGCTCGGGCAACTATGCTGTGTGGGGGACGGCCCGCTCCGCCGCCAAGGCCATACAGCTCCGCGCCAACGAAGTCACGCCTGTTGAGACGGTCGATCTTAGTGACCCGCAGACGCTTGCCCAGGCTATAGAGGAACACCACATTGACGCCGTCATCGACGCTTCGTCGGCATACGAGCAGGTGGCGGGTGTGCTGAAAGCCATCATCTCAGCAGCAACGGCGCGCGCTGATGCTCTCGCCAAGGACAAGGCCGTTGGCCCCAAGCTCGCCTTCCTTTACACATCGGGCACATGGGTCCACGGTTCGCCGTCGCGGCGTGTCAGTGACCTGACACCCCCAGGCACCTCGCTCGCGCCTGGCAAGTCCACTACGGCTGTCGCTTGGCGTCCCGCTCATGAGCAAACCATCTTGGCCGCCCGCGATGTGCTCGATGTCGCCATCCTCCGTCCAGCTATGATCTACGCCCGCGGCTCCTGGGTGTGTAATACATGGTGGAGTCCCTTGCTGGCGGCCGCCCAGAGTGGTTCACGTGATGCCATCCAGATCCCTGCAGACAAGGGCGCACGAGCGGGTGTTGTGCACGTCGAAGACTTGGCTGTCGCGTACCTGACCACTCTTAGTCTCATTCATGGCCAGTTGGGATCCTGGCCCGTGTTCGATCTCGCTGCAGAGAATCTGTCCATTGTCGACATACTCGAGGCGGCCAAGGCGGCCCTGGGTGTCAAGGCGGAGCTCGAGTATGAAGGTACCCACGGCAACCCCTTCTTGGAGGCATTGAGCCTGGTTGCCAATAATGACAGTACCCGTGCGAAGCTCGTGCTGGGATGGGTGCCCAAAAAGGTTGATTTCGTGCCCAACATGGCTGTGTACGTGGATGCTTGGAGGGCCACAGAGGAGACAAAGTCCAAGGCTTGA
>PTTG_00794.1
ATGCAGCTCACAGCCGGCCACTGTGCTGCCTTCTTTCCAAAGGCTGATGCTGCCGTCCTTTTGTCAAGACATGCTGCGCCCGCATTAGCTGAGCGTCCTACCGCGACCGCACCAATTCTTGATCCTGAGCATGCCCCACTACCGCTTGATACGCTTTCTGCAGAAGCTCTCGAATCTGTATATCCGGAAAAGGACAATGATTGGGCGCCCGCACCCGTCCCTGTCCAGACGCAATGTCCCTCTTCATGCAATGCTAGCCAATATCTCTTCCCTGCCCTGGCACGCAATGAGAGGCTGAGGCTAACCATGGTCTTCTATTACACCCGCGGCGCCCTTGAGGACGAGGAGCTCATGTCCCGTTTACAGGAAAAGGTTCTCATCGCCCATGAGACAGTAGGATGGGACTTCGCCATCGCCGGTCTCTTGAATCACAACACGTATACTCGCATGGTGACAGTAAATCTTCCGCTCGCTGTCTTACCACGTCGTGAGAGTACCTGTGCCCACACTATCAACCAAACTCCAGGTACAATCTTCGCATTACCCAACATGGTCAACGACTGGCGTTTCAAACATTCCCCCCATGTCGAGCAAGGCGGCTTGCGTGCATACGCTGGCGTACCGCTCAAGTTTGAAACCGAGTTTGGAGAGCACGTGGCCTTTGGTTCCCTTTGCGTCGCTTCAAATTCACCTCAAGAACTCCTGTCCAAAACGGTGCAGCAGTCTTTAGCCCGTCTCGCCGATTGGATCGTTGCTGATATCGTTCATAGCGCAAGAGGCAGACGCCAACGCGAGCGTAGGAAGATGCTAGAACTGCTTTCTCATGCTCAGCAGCAGTGCGACGAATATGCTGACATGGAACAAGCCATTCCAAACATGCTCCGCCAAGTCTACCCGGATGCCCAAGTAACCATCACTGAGACAGTAAATGGCCAAATTGTTCTTGATAGTGGTACTACTTTCTCGCCCTCCAGGCTGGAGCAGGGCCTTTGGGAAGACACTACATATTTCGACTATGCTATCAAAACCATGAATCATCTGGACATGACCGCCCCCCGGGCTGTACGCGCCATTGCCGCACAGTGTACCAGTCAACGTGCGCCCACCTTTCTTGTAGTAGCTTGCAATGACCTCAAAATGGTTTTTGACGATGTCGATTCTTGGTTTGTGAACACGAGCGCGACAATCTTGAGTCAATACTGGCAAGGCCTTGCACTTCGAGAAGCACTTGCAGCCAAGGAGCAATTCCTCCGCGGCATCACACATCAGCTGCGAACGCCCATACACGGCATTCTTGGTTCAGTCGAGCTCTTGACGGAAGAGTTGAAGATGCGACATGTGATTCTCCCGACAGCCGCGTCATCACCCAGTTCAAGTCCGAGCATAGAACAGCTAGATCCACATACCTACATCCAGACGATCAAGTCCTCGGCAAGAGATCTCATCTCAACTGTCAACAGTCTCATCAAACTGAACCAATGGGCGTACATTGCACAAGCAGAACGCATACTAACCCTGCAAACTGTTTCCGAAATTGAGGCTGCCCTGCTCAAAGAAACCCTGTTGGGGCTGCCAGACGATGTAGCGAAGCGACCATCAATCATCATGATAAACCACTTGCCACCAAACTGCAATATGCTAGCGATCGATGTGCGGGTGTTCTTGGATTGCATTCAGCCACTGATGGTAAACGCAGCCCAGCATTCTGCTGGCGGTGTAGTGGCAGTATCCTTATCGGTCACAACAGGACTAAAGTCACTTACCATTGATGTCCAACACAACGGGGGAGATATAGCTACAAGTCATTACAAGCGCATGATCGATGTCAACGGGAAGGTTGATCTGAGCACAGCAGAGTCTGCGTTGGGATTGACGATAGCATGCAAAGCTGCAAAGCTCCTTGGTGGTCAGATTACGCTGGCGACTTCTGACCATGGCCTAGGCTCGCACGCCACAGCAACTTTCAACGATCCTATCTGCGCCAGCTCCTTTCCACGAGTCTGCCCAATAAAGGAAAGACTAGTTCAGCTCCCGCCGAAATTCTGCCGACTTACGGCCGAATCCCAAACGTCGTCTCTGGGACATTACTTTGGCCAGTATCTCTTAGACTCTGGTTGGCTAGAGTCTACGGAAGTCGCAGGAGCCTTCATGATCGTGGACTATACCCCAAATCTCGCACAACTTTACAACACTACCTGGAGTATCGCTCCCGACCAAGTTGCAATATGTCCCGTTCCCGAGAATGCATGCTTCCTTGACTTCCAAGAAGAACGGATCCGACGGCAAAATAACGTTTTATACGTCCAGGGCCCATTCAGGAATGACATAATCGAGCAAGTGCTAGAGCTTGCAGACGCGATCCTTGCCGAATCTAGGCCATCCACTCTGGCATCCAAGAGTTGTTCTCTGTGGGGAATTTCTACAAAGTCTACTACCTTGCTCATTTCTCCAAGATCAAACAATCACCCAAACCCCTTGCCAGAGCGGGCTTCAATGTTTCCGGAAAAGTTGCAAGCAGAGTTGGCGAAAGTTGTGCAAAGTTTGCACATCCAGGTAACCTCTACGGTACCTACGGTTGAGACCGATAAACAGACAATAAAGCCCATGGCACTCCTTGTGGACGATAACGCGGTCAACCTGCGACTGCTAGAAATGTACTGCACTCGCCGCAATATTCCATATCGGTCGGCAAGTGACGGGGAGCAAGCTGTGCAGCTATTCTCTGCAGCAATTTTGCACCAAGACGATCTGTTATCACAGCAAGAATCAGACGAGAGGCCATTTGATTTGATCCTCATGGATCTACAGATGCCAGTTTGCAATGGTTTTGAAGCGACTCGACGGATACGACAACTAGAGAGAGAGCACGGATGTGAGAGCAGTGCTCTGTTCATTGTTACCGGTCAAGACTCGCCAGATGATCGAAGAGGCGCAGAAGAAGCAGGCGCAGACGAGTTTCTCGTGAAGCCAATAGGGCCCAAGTTTCTCGATACATGGGTAAAGAAGTGGTTTCCCGACGCCGACATATGA
>PTTG_00795.1
ATGGATACCCCCACTCCTACGACTGGGTTGAAGCGCGCGAAGAACTCCCCAGCCACAGGAGCTTCTCAAGCCACACCCACACCCTCCCGGCCTCGCGAGCTCAAGCCTTTGCGTGCGGCACGAAAGGCCGGTGTCGACTATGACGCTAGTCTGATCAAGGGCATGAACCCTCCAAGTGCCAACACAGCAGGAGGTACTCCCATTGCCTCTGCTCCCAGGTCGATGAATGCCATCCAGTTGCTAGCGCGGGTCAACAACGCCACCACAATCGACAAGAAGTCTCGCGATAGTGCGAGGAGAGACCTCGCCAACAAGCTCGAGTACATGAAGACATTGTGTACCGATGACAACGCTTTGATGAAGCGTGAGAGTGTAGTGGTCGCCAAGGCATGGGAAGACAAGCTACACAGGCGCACCAGGGAGGCGTCCGAAAACCTCAACGGCTACAAGAGCTTCGTCAACGAGGCTCTTGGTCTCATGGAAACATGGGAAGTCAATTGGGGTGGCCCTAAGGACAGCCAGGGCTGGACCGGAAGTGAGAACTTCAATCTCCATGTCGACTCTATCTGCAGCGACTTGGAGGAAGGTCCAGAGGTTCAGTCACCTTCACGCAGCTCAAGCGCCACCTTGAGCCTGGGCAATGGCCACGAGACGCGGCGTGAGGCCCAGCGTGTGATGATCCGGAAACATCTCGACGAGCTTGTCGCGTGCTTTCCGTCTGGAGACCCTATGGCAAACATCAACAAAGCCGCGTTGATAACAGCATGGGAGGCAAGGTTCTGGCAAAACACCTATGAGAAGACTGCCTATCTCAACATGTATCTCGATGCCATCGAAGATAGCGCAATGGACCTCAAAGAGTGGAGGGACGAGTGGGCGTTGAGCGATGAGGGCAAGAAGAGTGGACGTGAGAGTTTCCTCGAGTACGTCAAGAAGTACCACCGAAACGACGTTCACTTCAGCCTACCAGCCGTCATCCAGCCTGTTGGAGCTACGACAGCGGGTGTAGAAGAAGATGCTGAGGGGGAGACGGATGACGAGGACTACCAGTCCTCGTCTCCTGCCGCGTCTCCCTACCATCAAGACAATGGCAGCAACAACAACAACCTGCCATACTACCTGCCTACCACACCCCACCAAGACACCAACACCAACTTCGACACTGCCATCCAAGACACCAACTTTGATGACGCCATCTTCGATCTCGCTGGTGGAAATCTCCCTGCCTTTGGCGACGATGGCAACAGCGCGAACATGTTCGCTCAAGGGTTCCAAGGAGCATGGAACGATATTCCTGTCGATCCTTCCCTCGGTTCGTTCACCACTGCGTGGGAACCCCAAGCCTCATCACAGCCCATGCCTGTGAATCCTTCTTTGGAAGAACTGGTTGGAGCCTGGGTACCCCAAGCTTCCTCAGGCGACATGGCTGCAAATCCGTCTTTGGAGCAACTCATGGATTCCTGGGTAGCCCAATCCTCGTCAAGCGATGTGACTATAGATCCTGCCCTTCTAGATGGCACTGTAGTCTCCGCCGTCACGACTTCCAGCACCGCCCAGCTGGTGTCGCCCTATGCCCAAGCTTCTTCGAGCGATATGACTATAGATCCTGCCCTTCTAGATGGCACTATAGTCCCCGCCGCCACGACTTCCAGCGCCACCCAGCTGGTGTCCCCCTACTCCCAGAGCCGTGAGATGGATGGCGTTGCTTACCATGTCACGGTTGAGAAGCCTGTGGTATCGCAAGCGCAAGCTCAGGTGCCCTCTACCACGGTTGCTAAGCCTGTCGAGGATGTCGAGATGGGTGAATCCTCCACTGTCTTGCCGCCCTCAAAAGACCTCACTACAACCATCGCAACCGTCACCCCTGACGTAGAGATGGGTGAGGCAGTTTCCATGCCCCTCTTTGGTACCAAGGATCAGACTTCTCGAAATGAGGATGTTTGCATGGCCTCGGAGGAACTCTCAAAGTCCACTGCTGGTACCGTCATGCCAGTCACTGGATTCAGTGCCACTGGCGGTCGCTTCAATCTGGGTTTCGGTGACAATGCCTCCAAGAAAGTCCAGTTCGATCTTGGGTTCGTTCCTGGTGCAACCAACCCTTTTGGCACTCAGTCGAAGGCACCAGTCTCCATTCTCAAGCAGACTGCGCCTGCGCCTCCACCGGGCTATCCATTTGCCTCCTACACTTCGTTTTCCCCCTCTCCTTCCTTCACCCAGTCTGGCGGCATGGCGCCAAAGACTGCAGCTCCTACCTCTGCCTGGACCTCTCCCTCATCTTTTGTACCTGCCTCTGCCACATCTGGCGGTATTGCGGCGAAGACTGCAAAGCCAGCGACCTCTGCCTCTTCCGTTGCTCCCACTTCTTTCCTCGCCCCCGCCTCTTCTATCGCTTCCGCCGCTGCCATCGCTTCCGCCTCCTCAGTTTCTCTTACCCCTGCCAAGATTGGCGGTATTGCGGTAAAGACTGAAAAGCCAGCAACCTCTGTCTCTTCCATCGCTCTCACACCTTCCATCGCTCCCATCTCTTCAGTGGCTCCTACTCCTGCCAAGCTTGGCGGTATTGCGGAACAGACTGCAAAGCCAGAGCCTAAGCCGAAGTCAGATGCGGAAAAGCCCATCTTCGGTCCAGAGGATGTGAAGTCCAGCAGCGGGTCAACTGGCACCAAGGCAGCACCGAAGCCAGATGGGACGAAGCCGGTTACGACAAAGCCTGATGTCACGAAGCCGATCTTCAGTCTGTCGGGAATCAACTTCGGCAATGGGCCAGCTGTTACCAGGCCAGCACCGAAGCCTGTATGCGACTTTGGTGGCCCGATCCCAGAATTCTCCAAGATGCTCAAGCGTGGTGTGCCACAGGCTGTTGTTGTGGCTCCGGTGTCATCATCTCAGATCGCTGAGAAGACTCAGACTGAGAAGGCCGTCGCTCCTGTACAGACGGCAACAGAGGCTACGATTGTCAATGTCACTGATGGTGGTGTTGAGACACAGGCAGACAAGAAGCAGGCAGATGCTCAAGTCAAGGTCTCAACCCCTCCTATTCTCACCACCATTGACAGCGTCTCCAAGGAACCTCTCGTAGATGAGGCACCCAAGGAGTTCCCCACTGCCTCCAAGAAACCTTCTGTAGATGAGGTATCTGCGGAGTCGACTGTCGTTGTTGAGACTCCGCAAACAGAAGCGGTCTCAACCGTAGATCGTTTCCTTACCGCCATGGACGAGCTGAAGTCGATCTGGGACCGCCTTTCTGATGCCGAAATCACCAGCGCCCTAGCGAAGAAACTCGACAATGAGCCCAATGTCTTTGATCACAATGATTGGAGTGCAGCGCTTCAACTCATGAAGTCTGTGAAGCTCATTTTCAAGCCGTCTGAAGCGGTATCGCAGCACCCCAACCTGATCCTCCTAAACACCAAGAAGCCGGCACCGGTGGCCGAGGAGAAGAAGCAGAAGGTTGAGCAGCCTCAGAAGGTTGCAGAGTCAAAGGGCAAGGAGCGTGTTGAGGTTAAGGCACACCTTGACAACAAGCCCCTACAGCAGAAGTCCACGACTGAGATGGCTGAGAAGAAGGCACCTGACTCCGCGGCCAAGGCGACAGAGAAGGTGTCTGAGTCCGCAGCCAAGGCCACTGAAAAGGTGCCTGTGTTGGCAACCAAGGCCACTGAGAAGAAGCCTGAGTACGCAGCCAAGGCCACTGAGAAAGCGCCCGTATCCGCAACCAAGACGACCGAGAAGCAAGTTTCTGAGTCCTCAGCCAAGGCTACTGAGAAGAAGCCGGAGTCCGCAATCAAGGCGACTGAGCAGCAGATTTCTGTGTCTGCACCCAGGGCGACTGAGACAGCGCCCATTTCCGCAGCAAAGGCAACTGAGAAGAAGCCTGAGTTCACAGCCAAGGTGACTGAGGAGAAGATTTCAGAGTTCGCAATCAAGGCGACTGCGAAGATGCCTGAGGTTGAGGAGCAGAAGGATACCAAGGGCAAGGAGCGTGTCGAGGGCAAGACGCAGCTTGGCAGCAAGCCCCTTCGGCAGGAGCCCGCGACCAAGGCGACCAAGGACAAGAAGACAGAAGTCCCTGTCCCCAAACTTTCTCCTCGGTTCAATGAACTCGTCGAAGAGATTGCTGTCTCTAGAGACCTCTGGATCAAAGAGCACCAAGCCTATGGCACTCCTCGCGCACTCCTCAACATTGGCGAAGAGCTGCTCACCCATGGCCCCGAGTTCTCTATCGAGAACACCAACATCGAAGAGCTGGAAGACGTTTCTTGCAAGTGGGAACAACTTCTCACTACTGCGGACTGTTTGAAAGCCCTGCAAGAAGCCTTTCATGGCGACTACGACGCAAAGTTCCGCCGAGATGCACAGAAGTTCCGCGAGCACAAGCGTGTGTACGAAGTTTACCACTACAAGTCCAGTCAAGGCGCTACTGGCTCAAAACTTCGTCAAAAGTACTACGAACGTGAGGCCCATAAGCAGGATGTCGCCGGAATGAAGATGCGAGAAGAGGTCAAGGATGAGCTCCACGACCTACTCGGCATGTACGGAGAGTATCTTACCTCTCTGGAGAACCTGCAGTCACTCTTCCGCTTCCCTGACAGCTTGATCCACATGTCAGAGGCATCCCTAGTCGCCTTTCACGAGCTCATCGAGGCTAGGCACAAGGCCTTTTTGTTCGAAGTCGTCCCTTTCCCCCGCGAAGTCTTTGACGATCTGACCGTCGAAGAAGCACAGCATGCGTTGATCAAGGACTGCTGCGCTGATCCCTTGACTGATGCTGCTTACGATCAGCTCATGGCGAAAGCCGACGCGCTCAACTTCGACTAA
>PTTG_00796.1
ATGGAGCACTCTACATCTTCCTCCCAAACCAGCGTCTCCGCTCCACCTCTCCGCAAGAGAGTCAATCCTCATCACTCCTCCATCTCCCCCACTCGCCGCTCCTCCCTTCTATCCACCCTCTGCATCGCCCCTACCCAAGATCAGGACGACTTGGCAGATCTAGCATCCGCATGGAACGGCCTAACCCTCTCCCAACACCCCGACGGTCTCGATGATGAAGTGCAGCGCCGTAGAGACTACTACTACGGCGAGTTACTAGATTCACTCAACACTGTTGCAATATTGCTCCTCTACGCCGACCAGCCCATGTCAAATCTAGCAACAACCTGGGAGAAGAAGGTTTGGTGCGAGATCTACGAGGGCGCGTATGATCTACAGGCTTATGAGGAGACGATGGAGAAGGACATTTGTGATTTGGGACTTTGGATTGAGGATTGGGAAGATGGTGATGGGAAGGGGTTGTTTGGAGATTATGTGGTTGCAAACTTTGGGGAGCTGGGGCGGGAGGTTATGAATGATGTAGTTGTGCAAGGAGGGGATGAGGAGACGGAGACGGAGGCGGACATGGACATGGAAGGAGGGGACGATGGTCGGAAGAAGGATGTCGCGCCGGCGCATCTCAGCTCGGATGGTTCCAGTTCTGATCTCTATGATATTCGGGTTGAGATTGTTCGAGATGCTGAGAGCGATTAG
>PTTG_00797.1
ATGCGTCTCATCGCTCTCGCCGCCAGTCTCCCTGTTGCGTTTGCATTCTGGAACAATGACTTGTGTAACGGTTGGGGCGGGTGCATAGGCATCGGCAACCTAGTCCGGGACCCCTTCCGCTGCCCTGACGGCACCAGCATCAACCTTCCAGACTTTAGCAATGATCAGGACCTAGCTGGCAAAGAGAACGCGCCTAGGATTACCAAGGAAGAGTTCCCATCGACCTGCTTCGAGGGCGCCGTCCCTGGCCCGGATGATAAGCTCGTTCGCACCAAAACGCGTAACGGCCAGACCATATACTCCTTCGTCCACGAGACTTGCCCCAGTGGCCGCGTAGAGAAGCGCGGAGATTGCTACCATTTCAACCCCAACCCAGCTACATACAAGTTTTGCCAGTTGATTGATGCCAAGGGCGGACAGTGTACCACGAACCCCAATGCCGGCAAGTGTGAGCGCTGGGGCGATGATATTCGTCCCGAGTGCTCTTACTGGAAGATGGGACTCCCGGATCTCCCGAGGGACGACTAG
>PTTG_00798.1
ATGGCGACGGCGGAAACCGTAGATCTAGGCCCACCGCACGCGCCCCATCAGGGTTCTATCGATGCGTTCGCTTCGATCCTGGACAGTGTGAAGGAGGAACTTGTCAAGTTGAGGAGGGATCATGATAAGCACGAGCCCAGCTACTTCGCCGCCGTCCACCACCTCTCCGACCATGCGCTAACCTCATTCACCGCTGCCGATCTAACCGCCGTGCGCGTAGCCATCACAGCCTACGGTATACACCTTTTCGGCAAAGTGCGACTACCCGCGCTGGACGATGGCTACATCCACGTGAGAATCTTTGGGCGACCGAAAGAAGGTACTGATGGAAGTGAGTTGGAGGAGAGGGAGTATAGTTTACATAGTATTCATACGGAGGAGGTGATAAAGAGCGATGGGGATAGGGTTTATAGGGCGGTTTTTGGGGAGGCGGATGAGTTGGGGTGGTTTGAGACGTAG
>PTTG_00799.1
ATGAGGCACCGACTCTCCGCACTGGCCTCGCTCCCACGCGTCACGACATTACCATCCACACGCTGTGCGCCCTTCTTCGCACGCAATTCCCCCAGCATATTATTACGACATGGCGCATCCTCACAGCTTCAAAGCCTCGCAAGCAGGTCGAGAGGCTTACGCACGCGTACCGACAGTGTCAAGTACAGCGACTACAGCAATTCCAACGCCAGACCTGCTTCAGAGCTGAATGAGAACATCACACAAGAAGAGAAGGATCACTTTGCAAAGAAGCTCCAAGAAGACAAGGGGAAGCAAATACGGACACCATGGCATAGGGAAGGAAGCGACACGCCGCCTGTCAAGCGGCAGAGAAGCGCTGGAGCCATGACCAAGGGCAAACTGCTCACCACACCCTCTCGTATGCTTAAGATTATCCTTCCACTCGTGACGACCGATCACAACACCGACCGCAAAGATATCGAGCCGCTGGCACTCCTCGTACACCCACAACAACCCATCTCCTACCTGGAGCGATTGATACAAGCCGAGCTCCCTACAATCAAGGACAAAGAGGGCCGTGAAAGACAGCCCAATGTATACTTCCGCGCCGAAGACTCAATGCAGCAAGAGGCAGAGCCCGAGGAAATGGAGAGCACCCCGGTCAGTAGCGAAAAAGAGAGTCTGAGTCAACAAGACGGCGAAGAGGATTTCGAACAGGTCGACGAGATTCGCATCGATGGAAAGACGCAAAAGACAGGCAAGCTGAACAGCCGCGATCGGAAGACACCAGAAGAGGCAGAGGAGCTGCGAGGCGGACCCGGAAAAGGAGGCGTGGAATCGTACTCTGGACAAGGTCACGATGCGCCGGCGGACAAGCAAGGATCACGCAAATTCGTACGATGGTCTTCTTCAACTGAGATTGGCGACTTCATCAGAGATGCCGCTAGAGGGCAGGAATTTGCCATTGAGATTGAAGGCGCGCCGCAAGAGATCCGCGTAGGTGTACCCAGCTTCGCAGACAGGACATACTATCTGCGCATGCGTCTGCGCAAGACGTCGCGCAAAATCAGTTCCATGGCCGATATCAAGAAAGAGTGCGACGACCTGGCCAAGAATGCAGCCAAGAACGTCGCAAGGGCTGGTTTTGCTGGTATTGTGGGTTGGTGGTGTGTCGTTTACTACCTCACGTTCCAAACCGAGTTGGGCTGGGATGTCATGGAGCCCGTCACCTACCTCGTTGGTCTCTCCACACTTATCGGCGGTTACGTATGGTTCCTGTACCACAACCGTGAAGTCAGCTACCGCTCAGCCATGAATTTCACCGTGTCGCGTCGACAGCAGAAACTCTACCAACAACACAACTTCGACTTGCCTAAATGGGAGGCTTTGATCGAGGACGGAAATGCGCTCCGCAAGGAGATCAAGGCCATTGCTAACGAGTACGATGTTGAGTGGGATGAGTTGGACGAAGAAAAGGATGAGAAGGTGCAGCATGCGCTCAAGAAGGAGCGCAAGAGGAAAGAAGATAAAAAGAAGGAGAAAGATGAGGTGGACGAGGATGAACCGGAGCATGAAGAGCCCAATGAGAAGAAGGAAGATAAGTGA
>PTTG_00800.1
ATGGCCGGCCTTCTACACAAGCTCAATGCCGCTGTCGCGAGCTCAATTGTCGGCAGGTACTTTCGCCTCGAGGGTTCTGGTCACCCCAAGGAGCGAAAGGGGAGTCTCTTCACTACAGAGTTCCGCGCCGGTCTGGCTACGTTTTTTGCCATGGCCTACATCATCTCGGTGAACTCCTCAATCGTGTCCGACACTGGTGGTACATGCGTCTGCCCAGGACTCCCAGATGACCCTGTTTGCAATACCAACGCCGAATACGCCCTTTGTGTCCAAGAAGTCAAGCGGGATCTTGTAACCGCTACAGCTGCCATCTCCGCCCTGACCTCCTTTTGCATGGGTTTGTTCGCAAACTTGCCCATTGCCCTGGCTCCCGGAATGGGACTCAACGCTTACTTTGCTTACACGGTAGTCGGTTTCCATGGTACTGGCATGGTTCCATACGAGGTTGCACTTACCGCCGTCTTCGTCGAAGGTTTCGTCTTCGTGGGTCTTACCATTCTTGGAATTCGACAGTGGCTTGCTAGGGCTATTCCCGCTAGCATTAAGCTTGCTACCGGTGTCGGTATTGGTCTCTATCTCACCATCATTGGTCTTGCATATTCTGCTGGTATCGGCCTGATCACCGGAGCTCAGTCCACCCCGTTGGAACTTGGCGGATGTCTTGCTTCGCAGCAAGTCGATGGTGTCTGCCCAGGAGGAGTCAAGATGAGGAGCCCGACCATGTGGATCGGCATCTTCTGCGGTGGTGTTCTCACTGTCATGCTCATGCTGTACCGCGTCAAGGGTGCGATCATCATTGGTATCCTACTCGTCTCCATCATCTCCTGGCCACGCCCAACTAGCGTCACCTACTTCCCGCACACCGAGGCTGGCGACTCAGCTTTCAACTTCTTCAAGCAAGTTGTCACCTTCCACCCGATCAAGAAGATCTTGGCTGTTCAGGAGTGGAACATTTCGGAGCACGCCGGCCAGTGGGGTCTTGCTTTCATCACTTTTCTCTACGTTGATATTCTTGACACTACTGGCACCCTTTACTCCATGGCCCGTTTCTGTGGCGCCATCGATGAGCGCACACAGGACTTTGAGAACTCTTCCATCGCATACTCTGTCGACGCCCTTGGCATTTCCATCGGTTCGTTGATGGGCTGCCCCCCTGTTACAGCATACATCGAATCCGGTGCTGGTATTTCCGAAGGAGGCAAGACCGGTCTTACTGCCATGTTCACTGGCATCTGCTTCTTCATCTCCATCTTCTTCGCGCCCATCTTCGCCTCCATCCCTCCATGGGCTACTGGCTGCACGTTGGTGATCGTCGGATCGCTCATGGCCACATCCGCCAAGGACATCAACTGGCGATACCTCGGCGATTCCATCCCCGCTTTCCTCACCATCGCCATCATGCCCTTCACATACTCCATCGCCTACGGTCTAATCGCCGGTATCTGCACCTACCTCCTCATCAACACGTCCGTCTGGCTCATCGAGATCGCCTCTGGCGGCCGCATTGTGCCACCCAACAAGGACGAGAAGGAGCACTGGACATGGCGTCTCGAGGGAGGCTTCCTACCCCCATGGGTGCAGAGGCTCACGAGCGGAAAGAAGGATTTCTGGAATGCCAACCCGGAGACTGTAGGCGTGTCGGAGCGTCACAGTGGCGAGGACTCGGTCCACGACGAGAAGGACTTTGTCACGGATAAGCAGGCTTGA
>PTTG_00801.1
ATGCCTGCAGAGCAACAAAACGGGCTGCCAGCCAACGGCACAAACGGCGTCAACAGCAACACAATCAACTCTACACCCTCACATCCCGCCTTCGACTCGATACCAGATGTCATACAAGCTTTCGCAAACGATGAATTCGTAATCGTACTCGACTCGCCCTCGCGCGAAAACGAAGGCGACCTAATAATCGCCGCGTCGGCACTCACGCCCTCAAAAGCCTCCTTCATGATCCGCTACTCCAGCGGTTACATATGTGCGCCCCTCCCTGTCTCGCGCGCCGCCGCCCTGCACCTCCCTCAAATGGTCGCCGACAACGCAGACCCGAACCGTACCGCCTACGCCGTTAGCATCGACGCTGCAGACCCCAGCGTTACAACGGGTATCTCGGCTACGGACCGCAGCTTGACGTGCAGGATGCTGGCGGATCCCAGCGCAAAAGCGAGTCATTTCAGACGGCCGGGGCATATATTGCCGTTGCAGGCGAGGGATGGCGGCGTGAGGGAGAGGAGGGGACATACCGAGGCGGCAGTGGATTTGTGTCGGTTGGCGGGGAAGCAGCCTGTGGGTGTAATTTGTGAGTTGATTACTGATGGGGTGGAGGTGGAGGGGAAGCCGGAACTTGTGGGTGGGGGCATGATGAGGAGGGATGAGTGTTTGGCGTTTGGGAAGAAGTGGGGGATAAAGGTTTGTACGATTGATGATATGGTTAGGTATATTGAGGAGAATGATGGGGTGTTGGGGGTGGGTGCGTAG
>PTTG_00802.1
ATGGACGCATCAACGCGCCTCTACAAGCGGCTCGGCGAAATCCCAGAAGACCCAAATGACCCTGAGAGTCTAGATGATCTCATCGTCTGCGCATTCGGCGCATTCGAACGGTACTATGTTTGCTGGAAGACTAAAGGCGGGGAGTTTAAATCAGATAGCTACGACCTCCCACCGGCCCTCCGCTCCTTCCTCTATCCGTCCCCTTCAAGCGGCATAACCCGCGACCACGCCTCCCTACAAGTTGTCTTCGGTCGCGGCGAAGAATACTTTGCCTCGGACAACAACGGCAAGCTAGAATACAAGGAACCGGCTGAACCCAGAAAACCCTTGCCTCCTATATCCAGTGGTGACAATGATGAAGAGGGGGCAAGCAGCGGTGGTACTAGTAGTAAGGCAGATAGACAAGCGCTGCGAAGATCAAGGACAGTGTCATTTCTACGTCCACTATCAGAGATGAGTGTGAGGTCTGACGGGAGTTTTGGGAGTGAGACTTCTTCTGGATCTGGGTACGGGTACGGAAACGGGAATGGATGGAGTAGGAACAAGAGATCGAGTAGTTCGGCGAGTTCGACCCGGGCGAGTAGGCCGCCTAGTCTGAGTTTTGCGAGCTCGAGGTCGAATTCTGAGGTTTCCATGTTGGGCATGACGATTGTGGAGGGGGAGGCGGTGCAGACGGCGAGGCCGGGGTGGATGATGCAGCAGCAGGGGAAGACGGGGGGTGAGCAGGTGGTTTTTGAGGAAAGCGCTTCGCCGACGACAGCACTGGCACCGATATCGACATCGAGGTTAGCACCGACGAGCTATCCATCATCAACGACAACAACGGCGTCATGTACATGCGGCTGTCATGCCCACGCCCCCTCATCCACCTCCACCTCCACCTCAAAACCAGCCTACACATCAACATCAACATCAACCTCCACCTCCCCACTCAAACCCCATCCAACCTACACCTCCACCTCCACGCAAACCACCCCACCCCCCACCTCGACCTCCACACCCACCCCGCGCACCACCCTCCGGATAAACACCTCCACACCCTCAACCTACTGGTCCTCGCAACCCGCAAACTACAGCGCTATATCGCAAGCCTCGACCTCTTTCTACAGCGACTACGAGAACACGTACTACGATGATGCGTATTATGAAGACGGTGACGACGGCGACGACGACGACGAAGTTCAGCCTGTGCCCATGGGTCGCATGTCCATGTTGTTTAGTAAACCGGGGTATCAGCTTGGTGATGGGTTGGCTGGGGGGATTGGGATTGGGATTGGGTGGGGGGATGTGTATGATGATGAGGGGGAAGGGGGGTATGAACAAGAAGAGGAGGAGGAGGAGGGGGAAGAGGTGGTGTATGAGTATAGAGATACGTTTGGGGAGGAGGTTATGCGATAA
>PTTG_00821.1
ATGCGTTTCAGCTCTCCTCTAGCGTTGGCACTCCTTGCTGGGACTTTGTCAAACGCGCTACCAGCCCCCCAGGATTCGACACTAGACCCTTCGGCGCTACCAACGGAAGCCTCGAGCGACGCCTCAATTGCAAGTGAGCAAATTGACCAACTGGTCGCGTATGCCCAACAGCAAGCCGAAGCCGTGCTGAAGGCCAACTCCAAGAAGCGTGGAACTTGCAACAAGAACAACGTCGCCGTGCGCCGAGAATGGAACGCTCTTTCCAAGACCGAACGCAAAGCCTATACCGATGCTGTGCTTTGTCTTCAGTCAAAGCCGGCCAAGACTCCTGCCTCCGTCATGCCTGGAGCAAAGTCACGGTTCGATGACTTTGTTGGCAACCATATCCTTTCGACCCTGAACATCCACTACACGGGTAATTTCCTGGCATGGCACCGCTACTTCACCTGGCAATACGAGCAGGCGCTGCGCAATGAGTGCGGCTACAAGGGCTACCAGCCATACTGGAACTGGGCCAAGACTGCCGTCACTGGCCTTGAGAAATCGAGCATGCTTGACGGCTCAGCTTACTCCATGTCTGGCAATGGAGAGGCGGTTGCAGGCCAAGGAGATGTTGTCATCATCAACACTGGACCACCAGAGATCCGCATCCCTCATGGTACTGGTGGCGGTTGCGTCAAGAGCGGCCCATTCAAGAACATGAAGGTGAACCTCGGCCCAGCTTCCCTGAACCTGGCCAACGGAACCACAATCGCCAATGGCGACGGCCTAGGCTACAACCCAAGGTGCCTGAAGCGCGACTTGACCGACTACACCATCCAAAAGTGGGCAACGGCACCCCTAGTCGCCAGCTTGATCATCGAAAACAAGGATATCTGGAATTTTGAGATGACCATGCAGGGCTGGCCAGGAACCCAAGACCTCGGCGTCCACGGTGGTGGCCATTACGCTATGGGCGGTGACCCAGGCCGCGATTTCTTCGTATCTCCCGGCGACCCTCTCTTCTACCTGCACCACGGCATGATTGACCGCACCTGGTGGATCTGGCAATCTTTGGACAGCAAGATGCGTACCAGCGGCGCGGGTATTTCTGGCACTCAGACTTTCCTCAACAACCCTCCTTCCGCCAACACGACGCTTCAGGATATTGTGGATCTCGGATATGCTGCAAGCCCGCCGGTGAAGATTGCAGACCTGATGAGCACAATCGAGGGACCCATGTGCTACATGTACGCGTGA
>PTTG_00822.1
ATGAATTCTCTGGCCTCCCGTGTGGACGCACCAATGCGTCCGTACGAGAATCAGGGCCCCACCATCCTCGCATCAACGCTAACTGTCACCATTGTGGCCGTGCTCACTACTATTGCGCGATTTCATGTCAGGGCCAACATGATCAGGGCCGTAGGCTGGGATGACTATGTAATGTTATGGACGGTCTTACTGTGCGTCGCCGGTCAATGCATCATAATAATGCAAGTTGTGTACGGGGCCGGGAGACATATCGAGCACATTGAACCAAGCGATTTTTCGAATGGCATGAAGCTGAACTTCATATCACAACCCGTTTACCTCGTCGCCATTTGCTCTGTCAAGCTCTCAGTAGGCTTGTTTCTTCTGAGAATTGCAGTCAAAGCGATATATCGACGCGTGATCATCGGTATCATGGTTTTCATGACAATCTACACAATCGGTAGCGTTTTGACTATCCTCTTGCAATGCACTAATATCCGAATGATGTGGGACCAGACAGCAGCTGGCAGATGCTGGACCGTGAAGCAAATCAAGATGCTGGGCTATCTGAACATCTGCCTGAACATCAGCACTGACATCGCCTTTTCAATTCCCATGCTCTGGGGAGTCCAGATGAACCGCCGTCACAAAGCTTCTCTCATTTGCATCCTCGGTCTCGGAACTTTTGCGACAGCCGCGGCATTAGTCAAACTCTCATACTTGCCCACCTATGGCCGCTCGGGTGATCTCATGTGGGACTCTCGCAACCTCACTATGTGGACCGTCACCGAGTGCAACGTAGGCATCATCGCCGGAAACCTACCCTGCCTCAAGCCTCTCTTCCGATCCATCCTCTTGTCTACCTACGGAAGCGGCTCGCGCAAGAACATGCAGCCAAAGTACTTCTCAAACCCATACGCGTCCGGCACGAAACAGCGCTCGGTGGGCAAAAGCTACGGTCCTCTATCCTCAGACAGGGCCGCAGACGGCGATCGCAGCGAAGCATACACCCTCACCACTATCGATGCGATTCGGGGACATGGGGGTGGCGCCACAAATAGAAGCGCCTCGTTTGAGCAGAGCTCACCAGGCCGAGCCAGAAGTAGCAACGAAAGTATTACGAGGTTGAATATAAAGGCGCATGCCCACGGCGCCATGGGCAACATCACCGTGACGACGAAGGTTGATGTGACGGAATCTGTACATTCGACCAAAAGCTTTGAAAATACGAGAACGCATGATCAGCCTCGAGCAAAGGAGATGGTGTGA
>PTTG_00904.1
ATGGCTTGGACACAGCTTGGGATGGGAGGACTATACCATAGTTTTGTCGACCTGCACGGCCGTTGTATGTACCAGGCAGACGCTGGAAGTGGGAGACATGCAGTCTTTGTTCCATACCCAGAAGGAGTCACAAGAATGCTCAAGTGGCTGTTCTGGAGCATCGTCTCCTACAACATTAGTCTCTGCGCCACAAAGGTGTCCATATTGCTACAATACCATCGGATATTCACTGTGGCTGAGATGCGCATACCACTTGGCCTACTCATGGCCTTTATCATCATTTGGGGGACCGGGGCGTTTTTTACCTCAATCTTCACCTGCATCCCCATACATGCTTATTGGAATGTCCTAGCGAAACCGACAGCGACCTGTCTCAAGAGTAACAGCCTTTGGTATATGAATGCCAGCATCAACATGGTGACCGACCTTGCTGTCGCCTTTCTTCCCGTCCGGGTAATCTGGAACCTGCAAATTGCGAGGAATCAGAAGATTGCTCTCATCGCCGTCCTCACCATTGGTTGGTTCGTGTGTGTCGTGTCGGTTCTTCGCCTCATCGCTCTCGTCAGTCTGTCCACACATCCCGATGACAGTTCATACTATAGCGCACCGGCGGCTTACTGGTCTGGAATCGAGATAAACTTGGCCATCGTTTGCGCATCGCTACCTGCGCTCAAGCCGTTGATTGTCAGGATCATACCAGGCTTCTCTTCCCGGAACTCGGGCAGAGGGGTTGGCACTTGTGAGAGCAGCAGAGTCGTCACTATCGGGACTCGGTGCAGGAACACAGCGAGACAAACTGCCGAATTCGAGCTTGAAGCAGGGGTTCCGGAGAGCCTACACCCTGAACGGCCTTTATCTACCGACGTCGCTGGATTTGACAAAAATATTTACATCACCAGGCACTACGAGCAACACTTTGAAAATAGCTCGCGCATTAGCGAGGGCGAGAGTCAGACGGATCTCATTGTAAACCCGAAACCGACATGTTGA
>PTTG_00911.1
ATGGCATCCTCTCCGGACTTTGTTGCTGCAGGGCGCTGCGGGTCGAAACAATACCTTACTCTTCACACAGTCGACTCGGCACATCCAAAAGCTAGTGATGTATTCGCCGTAGCGCCGACCACCACACAGCTGCTGTCAGCCTCTGGTGCAAGTAGCATCAACGTCTACGACACCACGCAACCCGAATTTCCAATCATACAGACACTCGAAAAGGCGCATCCACTTGGCATTCATCATCTTGTAACCGCACGAGAAGAGAAGGCGCGACGGGCTGCGAGTGCTGGCTTCGAGGGCAAGGTCAAGATATGGAGTCAAAATGAAGATGGCGTATGGAGCGAGGATGGTGAGATTGTCGATCAGAACAAGCCGGGTGAGATATGGGCCATTGCGCTGAGCGCAGATGGACAGTATCTAGCGAGTACCAGTATCAACGGCAAAATCAATGTCTGGAGTTTAAACAAGGATGAAGGCATGCCCCGGATACGAGAGTACGAGACAAAGGGTAGTTTCGGGCTATGTGTGGACTTGAGTCGCAACGGTAGTTTCACAGCCTCAGGGCACGAGAACGGATCGATATACGTCTTCAACAACGAGACCGGGCGCCTTGCACATTCCCTGGCTGGTCTCGTACACCCAGTTCGCAGCGTAGCTTTCTCACCAGCATCGAAGCTATTAGCAGCAGGGGGTGATGCGAGGATTATCGCACTCTACGACGTCACTTCCGGGGAACAGGTGGCCAACTTTACCGGACATGGAGGTTGGGTGCTTAGTCTAGATTGGAGCGATACAGGCGAGTACCTACTTTCAGGATCACACGATTCAAAAGCAAAAGTCTGGCGCATCGAAACACGGACTTGCGTTGCAACACACTCTCACGGTGACAAGCCTCTTTGGAGCGCAAAGTGGTTACCGAAGATTCCAACCAAAAGCGAAATGTTTGCACTAGCAGGAGGAAACAACTCGATCAGTTTCTATAGGGAGGCCGCGGGTTGA
>PTTG_00912.1
ATGGCCCCTACCGACCCTGTCACCGTCTCCAAAGATGCCCTCGCATCGCACCAGCCCATTGTAATCTCCGGCCCCTCAGGCGCAGGTAAATCCACAATTCTCTCGCGCCTCTTCGAAGAGTACCCCGGCAAATTTGGCTTCAGCATATCGCACACGACGCGTGGCCCACGAGGAACCGAGCAAAATGGCAAGGAGTACTACTTTGTGACCAAGGACGAATTCCAGGACCTGATTGAGAAGAAGGGCTTTGTAGAACACGCGCAGTTTGGAGGCAACTACTATGGAACCAGTGTAAAGGCTGTGAACGACATTGCGGAGAAGGGTCAGATTTGTATTTTGGATATTGAGATGGAGGGAGTCAAGCAGGTCGCGAACCACCCTACCTTCCCTCGCCCGCGGTTCCTGTTCCTCCAGCCACCATCCATGGAGATTTTGGAGAAGCGACTGAGAAGTCGAGCGACAGACAAAGAGGAGGCTATTCTAAAGAGGCTGAACCAGGCAAAGGTTGAGATGGAGTTTGCGCACAGTGGACAAGCGCCTCATGACAAGATTGTTATCAACGATGACTTGGAGAAGGCATACAAGGAGGTCAAGGAATTCATCGTCGGCACTGAGGCATGA
>PTTG_00913.1
ATGGCTCTCTTTGGTCAAGCCGCAGCGGCTTCTTCTACCAGCTCTACCACAGGCGACACAAGCAAAGACGTCGAGGTCCCACAAGGCCAAGTACCCAGCGACAGCGTGTCCGATCTGCAGTTTTCGCCGACAAACGACTTCCTCGCTGTAGGAAGCTGGGACAAGAAGGTCTACATCTACGAAGTCAACGGAAACGGTGCAAACGGGAAATGGATGTTCGAATGCCAGGGTCCTGTTCTGGGTCTGGGATGGTCAAAGGATGGCACACGTATAGCAGCAGGTGACGCAACCGGTATGCTCAACATTGTTGACTTCCGTACCGCCCCCGCCAGCGGTACTGTCCCAGCCCAGCAAGCCAAGGCGCACGAGAACGGCATCAAGTGCGTCCGCTGGTTCCAAACTGGTGGCAAAGACTACGTTGCGACCGGCTCATGGGACAAAACTGTCAAGTTCTGGGATCTGCAAGGCGCCGAACCAGTCGGTACGCTGCAATGCCAGGAGCGCGTGTACAGTATGGACATCAAGGACCAGCTATTGGTGATTGCGACAGCAGAGCGCCACATCCACATGGTCAACCTCACAAACCCAACCACCATCTACAAAACCATCACCAGCCCGCTCAAGTGGCAGACAAGAGTCGTCAGCTGCTTCAGTGACGCAACCGGTTTCGCCGTCGGCTCCATCGAAGGCCGCTGTGCCATTCAATACGTCGAAGAAAAAGACACCAGTCTAAACTTCTCCTTCAAATGCCACCGCCAACCCGACCCAAACAACCGCGACACCGCAAAAGTCTTCTCCGTAAACGCAATCTCCTTCCACCCCCAGCACGGCACTTTTAGCACCGCTGGCTCAGACGGCACCTTCCACTTCTGGGACAAGGACGCAAAGCACCGTCTCAAAGGCTACCCTGAAGTCGGCGGCAGCATCGTCGCTACCGCTTTCTCCAAAGACGGAAATATCTTTGCCTACGCTATTAGCTATGATTGGAGTAAGGGGTATAGTGGTAACACGCCCCAGTATCCGACCAAGATTAAACTTCATCCCATTCTAGGCGATGAGTGCAAACCTAGGCCAGGTAGCAAGAAGAGGTAG
>PTTG_00914.1
ATGGCGCAAGAGAAGACGCAGGCCGATTACTTCATTCACGACCTGCCAGGCGCGCCAAAGCCGCTCCTGAAGATGCACGCAGGGCATATTGAAGTCGATGCAGAACACAATGGCAACCTCTTCTTCTGGCATTACCAGAACCGCCACATCGCAGATCGCCAGCGAACGGTGCTATGGTTGAATGGTGGGCCTGGCTGCTCATCCATGGACGGCGCCATGATGGAGATTGGCCCGTACAGAGTGCGCGAGGGCGGCAAGCTGGAATACAACAATGGCTCATGGGACGAGTTTGCCAACCTGCTCTTCGTCGACCAGCCAGTGGGAACGGGCTTTAGCTATGTCAACACCGACAGCTACCTCACCGAGCTCGACCAGATGGCCGCCCACATGGTGATTTTCTTGGAGAAGTGGTTTGCGCTTTTCCCGGAATACGAAAACGACGATCTATACATTGCTGGTGAATCGTACGCGGGACAGCATATCCCATACATTGCGCGCGCTATCCTTGACCGTAACAAGAAGAACCAAGCCAAATCGCCATGGCCCCTGAAGGGCCTTCTGATCGGGAACGGCTGGATATCGCCTGTTGACCAGTACCTCTCGTACATACCCTTTGCTTACCAGAATGGTCTCATGCGCTCTGGTACAGACATGGCAAAGCGCATCGAGGAACAACAGAGACTTTGCGTACAAAAGCTTGAGGCTGGTGGCATGGACACTGTCGACACGAGTGATTGTGAGCAGATCATGGTCAGAATTCTCCAGGAGACCAAAGACGAAAACGCCGATCCTATGAACCAATGTCTCAACATGTACGACATCCGTCTGCGCGACGACTCTTCCTGTGGAATGAACTGGCCCCCGGATCTTGCCCAGGTCACCCCCTACCTCCGCCGCCCCGATGTCGTCCAAGCACTCCATATCAACCCGGACAAGAAGACTGGCTGGCAAGAATGCAATGGTGCTGTCTCTGGCCATTTCCGTGCCAAGAACAGTAAGCCTGCTGTCAAGTTCCTACCTGAGGTCATTGAACAAGTCCCTATCCTGCTCTTCTCTGGCGACAAAGACTTGATTTGCAACCACGTCGGCACAGAGGCTATGATTCAGAATCTCCAGTGGAATGGCGGCAAAGGATTTGAAGCCTCTCCTGGAGTCCAGAATGCTAAGCAGGATTGGATGTTCGAGGGAGAAGCCGCTGGAACATGGCAGGAGGCGCGCAACCTCACATATGTTGTCTTCTATAACTCTAGCCACATGGTCCCTTTTGACTACCCCAGGCGAACTCGTGACATGCTCGACCGCTTCATGGGCGTCAACATTGAAGCGATTGGTGGTGCTCCTGCCGACAGTCTGATTGATGGCGAAAAGGGCCCACTGACTAGTGTTGGAGACCATCCCAACTCTACAAAGGCTGAAGAAGACAAGAGCAAGGAGCTCAAGGCGGCCGAGTGGAAGGCCTATACCCGCTCCGGTGAAGTTGCCCTGGTCGTTGCCGTCATCGTTGCCTGCCTGTGTGGATTCCTCCTGTGTCGCAGTCGACGTGCGAAGGGTGCATACAAGGGCGATGATAGTGATGAGGGTCGCGAGTCTCTTCTCACCGGCATGGGACTTGACAACTTCCGGCGAAAAGAGCGAAGGCAAGACGTTGAGGCTGCAGATTTCGATGAGAGGGAGCTTGATGAGGTGCCAAAGAAGTCCGGGAAGGGTTACGGGCAAATAGGTTCGGAGAAGGGGTGGGCGCCGCACAACGACTCTTCGTTCTCGCTCGGGGCTGATAGCGACGACGATGAGGCGGGCTCAAGTGACCGTGGCGAGCAATACAACGGCGGCAACGTCAAGAACCCATTCGAAGAACGCGTCGTGAACGGCTTCACCGCGACGGAAATCGCGACATTACAGAGTAGATTGAACAAGCAGCTTGGGCCTGAATATATTTCGCAAAGACCCGGATATGGCGGTGGTAAAGTGGCGTACTTGGAGGGGAACAAGGCGATAGCACTTGCGAATGAAGTCTTCGGATTCAACGGATGGTCGAGCTCGCTTGGACAAGTGCAGATTGATTATGTTGATGAGCTTCAGAATGGCAAGGTCAGCTTGGGTCTCTCAATAGTAGTGAGGATCACACTCAAGGACGGTACATATCACGAGGACATTGGCTATGGCTCAATTGAGAACGGCAAGGGTAAAGCAGCGTCGTTTGAGAAGGCGAAGAAAGAGGCGGCAACAGATGGACTGAAACGCTCATTGCGCACTTTCGGCAACGTTCTCGGCAATTGCTTATACGACAAGGAGTATCTCAAAAAAGTCCAGGCTATGAAGGTTAAGCCTATCAAGTTTCAAGAGGACAATCTCTACCGCCATGTTGACTTTGCACCGCCACCCAAGCCTGAGCAACAAGCCATGGTCAAGCAAGAACCACAGAGAACACCTGTTCGCCCGAATCAGGTCCTCCGGACACGCACCGAACAGCTCAACAATGAGTCGTTCGGTGCTGACTTTGACGACGATGCCGATGAGAACTTGTTCGATGGAGTAGATGTTACTGAGGGTCACGGGGACGAGTCCTCGTTATCAGACACTGTATCAGCTCCTGATACTACAGGGCCACGAGCTATCGAAGCAGCAAAATCGAGCGGCGTATCTTCTGCTCGTACGTCGCCCACCAGGAATACGGCACCTCCTCGACACCCCAACGTTAGACCTGTGCAAGCGGGTCGCGGTCAGCCTCCAGCACAACAGCAGCAACCAAATGTAGGCCCTGGAAGGCCTCCACCTCATATACAAAACGGAAAACAGCCCCAGACGCCAGTTCAGCAGCAACCGCGTCCTGTACAGAATGGTGGACGCATACCTCCACCAGTCATGGAGAGCGGGGGTGCTGCAAAACCTACAGGACAACCGCCACAAAACCAGCAGCATGCTACTAACAACCCAGCTCTCCGGCCAACACCTCCCCAAGCACAACAGCCACCTAACCAACAGCGCCCTGGACCGCAAGCCCAGAGTACAACAACACCAGCCACAAATGCACCACCTCCCAACCGACCACCCGTAGGCTTTGTAACCTCCCGCGCTGCCGAACTGCTCCAATCCGCCGACGCAAACTCATTTAGCAAGCTTCCCTCGTTCAACCCTAACGCTGAATCCCCCATACCAAAAGAACAACGCACCCCGGGTGTCGACCACGCCAGCAGCAGACCCATCAAACGCGACGCCGTCAACGCCCCTCCTCCTCCTCAGCCTCCACCCCAACGTCCCGGTGTATCAACAACGGGCTCTTTCAACCGCCCCAACATAGTGAACCCGCACCTCGACGCCAACCGCCGCATCGGCGCCCCAAGTTACGCCATGAGTCCTAGTGCGAATCGTGGGGCGTACAAACCACCTACCTTTGCCAATGCCAATGCAAACGCGACGAATGGTGCGGGTGTCAAGCGAGAAAGGGCAGCATTGCAGGATGTCAGTAATGTGAATGCTGGGGCGAATGCGGCGACTGAAGGCCCTGACCCGAAGAAACAGAGGGTTGAGGCGAATGCGGCAAATGGGGTGGAGAATACGTCTGTTGTTAATCCATAA
>PTTG_00915.1
ATGGCCGGCACCGGCAAAACTTTTGTTGTAGAGCATCTGGACCCGGAGTTGGAAGAGTGGTCATCATTGGAGTACTCAGCTATCGCCGCTGAATGCCATGCATCTGGCGCCCAATTTCTGCTGTCTTCGGTGCCAGCTTCGCTGAAGCTGCCCGCAAACCTTCAGGCAGCAAAAGGCCTCAATGTCGAAACTCGAGGAATCGAGGAGATATACGCCGACAAAAAGGACAAAGTATGTTTGCTTGATCCCGCCGCAGCCAAGGACCTAAGTCCCGAAGATGGCGAGACGTTCGACATCTTTTTATTTGGTGGAATACTTGGGGATGACCCGCCGAGAGACCGGACTTCAGAGCTGCGCAAAAAGGGATACCAAGGACGTCGTCTGGGCCCTGTACAGATGACAACCGACACGGCAGTTCGCGTAACCAGGATCTGCGTTCAGGACAAGGTGCCAGTGGAGAAGATCCAATACATTGACCATCCGGACCTGAAGATCAACAAGAACGAAAGCACGCAGATGCCGTTCCGTTATGTCAAGGGCGAGGATGGAAAGCCGATAATGCCGAAGGGTATGCGTGACCTGATCGTCAAGGACTCGGCGAAGAGTCTCGATGATCTCTTCTAG
>PTTG_00916.1
ATGAACCCCCACCAGCAGAACAAGGTAGACATTAGCAAAATGTCGGAGCAAGAGGCCAAACTCTTCCGTCTTTACGGCAAGCTCCCCAACAAGAAGGACTTGCTTCAGAACAAGCTCAAGGAGCGCAAGTACTTCGACAGCGGCGACTACGCCCTCTCCAAGGCTGGCAAAGCTGGCGACGTCGGCGTCACCCAAGTTGGCCGTGAGCACCCCAACCCCGAGAAGATCCCGCACATTGCGCCCCCCACACCTACCGGACAAAACGGCAACGGCAACGGCCATGTCAACGGCACCACCAACGGTCAGGGCGAGGTTGCCGGCAGCCCGGTCAAGGAACACACCTTCTTGCACCGCGAGACCAGCCTGAACCGCGAGACATCGGCTTCAGATTTCGAGAACAACGACGAGCCTCAGGCAACAGAGGGAGGTGCGGTCAAGGCATAG
>PTTG_00917.1
ATGGAAGAGCAAGTCGAACGTCTGGTGAAGAAAGTCTGGGACAAGTTTCAACATGTCCCAGCATCGCAGCGTTACCTCACCGCCGTAGCCGGCATCCCAGGATCTGGAAAAACAACCCTCGCATCCACCCTCTCTACCCGCCTAAACGCCCTGCACACCACCCACTCATCCGCAACCTCAAACTCCTCCCCCCTCTCCACCTTCCTCCCCATGGACGGCTTCCACCTAACTCGCGCCCAACTCTCCGCACTCCCGGACCCCAGCACAGCATTCGCCCGCCGAGGTGCCCCCTTCACCTTCAACGGGCCCTCCTTCCTCTCCCTCGTGCGCTCCCTCCGCTCCCCCATTCTGCCCGAGACATCAACCCTGTACGCCCCTTCCTTCTCCCACGCACTCAAAGACCCCGTTGAAAACGACATTGCCATTCCGCCATCCGTGCGCATTGTCGTGTTTGAAGGAAACTACTGCGCGTTGGACAAGGCGCCGTGGTCCGAGGCTGCAGCGCTGATGGACGAGGTGTGGTTTGTAGAGGTGGACTTTGAGGTCGCGAGACGCAGGCTGGTGCAGAGGCATGTGAAAGCGGGTATTGCGAGGGATGAGGAGGAGGCGGGAAACAGAGCGGATGAGAATGATTTAGTTAATGGGAGGGAGATTATGGAGAATAGGGTGCCGGTTTGTGAGGTTGTCAGGAGTGTCGAGGATGGGGCGTGGGCGCCGGAGAGGCAGGGGGTTAGGGATGAGACGGGGAAGGGGGATTTGGCTGGCTATGTGTAG
>PTTG_00918.1
ATGCTGCTCCCTTCGACCCTCCTCGCTCTCGTCTTCGCGCTTCTCCCTGCCCCTCGAGCGTCCGCCGCGGATCACAACGTCCACACGAGTAGCGACTCGCTAGTATGGGGCCCCTATCGCCCGAACCTGTATCTGGGGTTGCGCCCGCGGGTGCCCAAGAGCATCCTGGCGGGGTTGATGTGGGGGAAGTTGGAGGATGTGGAGAGGACGCTGCGGCATAATGTCAACCAGAGCGAAGGCATGGCACGCTACAGCTGGACTGCGTACCATACACGAGAGGGCGGCAGGCAGATCATAGAAGATGTTGGCAATAAAATAAATCTGACCACCGAGTTTGTGAAATACTCGGAAGGCCAGAGCGCGGGCAATTGGGGGTTGCGGATTAGGGGCATACCGCGGCCTGATGCGGCGCCGGATCAGAAGACGACTGTCGTCTTCTATGTTGGTATGGAGGCCATGGGGACTTGCGCAAGTTGCAAGCTTGAGGCGCATACGCGGCTCGGGGACGGGGACGATACCGCTGTTCACGCTGTAGATATTGAGCTCGCACATCCGGTGCTGGGTAGCGCTGGCATACAGATTGGCGTACCAGTCAACAACGAGGGAACCCCTGAGGCGGCGTTTATCAAGACAATGAATGTGACAGAGGATAGACTATGGCAGGCTAAATCTACGTTTTTGGCTGCGCTGAAAGACCAGACCGAGCAACGAACGCAGTCGGGTCCAACCGATCTCGTTCTTAATACTTTCCCAGGCATGGGCAATATGCAGCTTGTGCAGTTGGTGTGCCATGGGGGGTTTGAGTTTGATATCCTGTACTCGAGCGGAACAGCTACGCGAGCCATGACCTCTGCCAGTCTTACAACAGACATCGAGAGTACTATCAAGTCGTTCCAAAAAAGCTTTGTTTCCATCTTCAAACCAAAAGCCCCATTCATCACCGATCCACATCTCGCCTTTGCAGAGAATGTTTTCTCTAACCTGTTGGGTGGGCTCGGGTACTTCTCGGGTACTACAAAGGTGGACACGGCGAAGAAGGCCATCTATGCAGAGACCACTGGCAACTTCTGGCTTAAGACGGAAGATGCTAAGAAACATACAACACCGGAGATGAAAGGCCCATACGAGCTTCTTACACATACGCCATCCCGTTCAATGTTTCCGCGAGGCTTTCTATGGGACGAAGGCTTTCATCTTCTTCCTATCATCGAATGGGATGCAGATCTTGCGCTGGAGGTCATCCGTGACTGGCTCCTTTTGATGGACAATGATGGCTGGATTGCAAGAGAGCAAGTCTTAGGAGCGGAAGCAGAGAGTGCGACACCTGGATCAGCCGTCACGCAATACCCACATATTGCCAACCCCCCGACCATGTTCTTGGTCATCTCGAAATTCATCGACATGTTGAGAGGAACGACAAAGTACTACGGCCGCGAATCAGTGTATCTCAGCCAAAGTGAGACTGGCAAGGCACTGGTGGCCAAGCTGTACCCGTTACTCAAGAGACACTACGAGTGGTTCCGCAAATCGCAGTCTGGGGACGTGGAAGCTCATTCCATTCCAACTGCGAATCTGAACGAGGGCTACCGCTGGCGAGGCCGGACGCCGGGAATGAACCTTGCCAGTGGTTTGGACGACTACCCCCGAGCCGAGCCCCCTGACATAACCGAGCTGCATCTAGACGCCTTATGCTGGGTCGGCGTCATGGCACGAACACTAGAACAAATAGCCCTCTTCACAGAAAGTACCCACGACGCATTCACCTACCAAAACCATGTCCGCGGCATCAAAAGCAACCTCGAACTCATACACTGGGAGGATGCCCAAAATGCCTACTGCGACGCCGTTGTCCGCAAAACCGTACACACACACGCCTGTCACAAAGGCTACGTCTCCCTCTTCCCACTACTCACCGGCTTCCTCGACGCCTCGCACCCCCACCTGCGCTTTGTCCTCGACCTCATCCGCAATCCAAACCACCTTTGGACCGACCACGGCGTGCGCAGCCTCAGTGAGGGGGACAAAAACTACGGCGTAGGCGACAACTACTGGCGCTCCCCCATCTGGATAAACATCAACTACCTCATCCTGGAGCGTCTACTCTCCCTTGCCCAAACGCCAGGACCATTCCAACAGCGCTGCCAGGGAATCTACATTCAACTCCGCCGCAATATCGTCGAGACGGTGTATACGTCCTACCTCGACACGGGCTTTGTTTGGGAACAGTATGATCCTGTTGGTGGCCATGGGCAACGCGGGCAGCAGTTTACTGGGTGGACGGCGCTGGTGGTGAAGATTATGAGTATGCCGGATTTGGAGGCTGATGAAGGGGTTAGGGAGATGGTGAAGGGGTATTATGAGAAGGCGAAGAAGAAGGCGGCGGGGAATAAGGGGGTCGGGGCTGGTGCGGGGAGTTTGGTCGTGGTGGTAGGCGTGGTGGGGTTTGTGTATGTCAATAGGAGGAGGTTTGCGGGTGTGGTGAGGGGATTAAGGAGGCATAACAATTAA
>PTTG_00921.1
ATGCGAGCCGCTGTCCAGCGTTTGCAACACAAACGGCCAAACTTCACAGAGCTGCACCAGGTCACTCCTCCCAAAAAAAACGTCCCCACACGCTCTCTCACCCTCGGCGCCCGCGTCCTCCACACCAGCACGAGCGTTTTTGACCGCTCACAAGACCCGGTGCCTACGCCCTCGTACAGTGTTACTATTGCATCGCACGCCTTATCCATACCATCTGCTACCGCTATTCACGACATTGGACACGACTTGACGCATTATTCGGCGTGGGCGCACTATGAGCGCGCCCCAGCAGACAAGACGGAGCACATCAAGAACAGCTTCCGACACCGGCGACGCCGTCGCGCAACCAGCCAGTACGTCATACCGCATTTGTTCGCGCCGCCTGACCAAGAATCCGAAGCCATCGCCGCCGAAATGCTGTCTACAATGACTGCTTCCACTACCGTGCTCACCGAACCACCTCTCGCCGATCATGCTCCTAATGGCTTCGACGATGTTGCAGACAACGGTTCTAGTAGCTTGAGCGAGCTGGGAGACGCCTCAGACGACCAATCTGAGCCAACTCCACGACCAACCACAAGGCTTGACGAAGATGACTCCGAGGCCGAAACAGAGCGGCTAGAGAACACGCCTCGCAAGATCGCGCGGGCGGGTACCGAAACATCTTTGTTGTCCGAGCCAGCCTACACAAGAACACCCAGCAAATTAGCGCACTCGAAAACGATCGAGCATGATGATTCTGCACCAGCTACCCCATCTGGCATAGCAGAAGATATCACCATGGGAGAAGCGGACGCAGCGGAAAACCCTCTACATTCGCTCTCGCTCATTGCGGCTTCGGAGGCTGCCAACCTAGAATACCTGGGAAAGGAAAGAAAACGAGCCAGCCCTGAACGAAGCCTTCAGGATGAACGAGAAGAAGAGCCATTGCGCAAGCGAAGCAAAACTGCAAAGGGCTCAGCGCTTGATGGTCTAGCCGATGCAGCAGCTAATCGGCAAGGGCAGATGGACGCCGAAGAAGAGCTAGATAATGCAGAAGAACATCTTTCTGCACTTGCGCGCGAAGAACTCGAACTCGAGGAGCGCCAGGCCAACATTGCAGCCCAAACTGTCAATGAGATGGCGACCGTTGCAAAACACACAAAACCGAGAAAAGGCGGCAGAAGAGGGAAGCGAAAGACGGAAGACGCCAGCTATGCTTATGCAGAGCCTTTCGCGGCCACTGAGGCACACGAACCTGAAGCCGAGGGTGAGCACGACGAAGAAGACAGCGCTCTGATGGACGAGGAGGTTACAAAGAAGAAGATGGCAATTGACGAGCTGAACAAGATTGAGAAAAAGTTCAAGCTCTTCCGGGAGAAGTTGTGTGACGAGCAAATAGCACAACTCGAACGCGAGCTCGAAATGCTCAAACAGCCCAATTGCGTACATCCTGAGTACGTCGCCATGATCAAGTGTATAGACGATCGGCGCGCCGACAAGATCGCGTACGAGACGAGGTTGCTGGAATACAAGCAGAAGAACCTCGAGATCATAACAGAGGCAGAACGGCATCAGATGCACAGCCAGTACTTCCAAACTGTGCGACACGTCCGGGAAGAGATTCTCGAAGAGTGCAACCAGCGAGTCTTCGAACTGCAACGCGGACGACGACAGCTCGGCTGCGACGAAACCAACTACATGGTTAAACTACCAGAGAAACGATCAGATCAGATCCGACACCAAACAGCGTACAACCTCGAGGTATCTGTCTTGTCAGGTGTGGCCAAGTACGTTGGCTTCCCCGCCGCACCAGACATCAGTGCCGCGAGGCCGTCGGAAATTGATGAGGATCTTCGAGCAATGAAGATTGCCACGCGTGCCCCGGTACCACCTCCTTCCTTCCGTACCTACAACAGGACTACGACAGCGGATGAAGTAGCTGCCGAAGAGCAATTTATAGAGAGCACCCCATGGGCCAACCCACGGCATCCTTCACACCAAGAGGGTCGGTATCCTCCAGGGCCTTCACGGTTACCTAGCTATCAAACCCCGGCCGGTCAGCGTCGCATGGTCGATCTTACCGCCCCCAACGGCTCAGCTTCTACGATTGAAGCAAACTCGAACCCTCCATCGTCAAATACTCACAATCACGGCATGCTAGGTGATGCGGACTCACCAGTAATGCAAATGAAGCGCGCACCCGATCACTCAGATTATGCGGACGGCCCGGGCTCCGATCCTCGCAACATGGGCGTCCTGAGCAGAGAGACTTATGGAATGATGTCAAGTCCTGCAGGACAGCACATGGATATGCCTCACGATCAAGGTGGTCCCCGCTGGGTCGGCAACAACATGCGACCCCTGAATGTAGGGACCAACCCTACTCCTCCTAGTGGTCCACCAGGTGCCGGTGGTCGTCCAGATGCGGCACGACCGTCACTGCCCCAACGCAGTGGCCTAGGCACAATCAGCGTCGGCAGTGGTTTATTCGGACGGTGA
>PTTG_00922.1
ATGGGTAAATCAAAGGACAAACGTTCTGCGAAAACAGTGTCGCCCAAGAAGAGCGAAAAGGCAGACAAGTCATTTATCAAAGTCGACAAGAAGGCGTTTGACCCTACGCTAGCATCGCTGTTTGCGACCAGTGCCGGGCCCGTACAAGCACCTCCAAAATCACGATACCAGGAACGTGTGCAAGAGCAGTCTAAGAAAAACTCAAACAAGGACAAGGTCGAACAAGACGCAAACGATGCGGAACTAAGCTCAGCGTCTGAGAGTTTGCCCTCTGACGACGACAATGAAGAAGAGGAGGATGACGAGGAAATGTCAGACGCCAGCGACGACGCATCTGCCGACGAAGATGAAGACGAGTCTGAGAACGAGGCGGCTCTGGCGAAACTGCGCGAAACTGCGCTGAGGGGCGCACAAGAGAAGCCTAAAAAGCGCAAGCGGGGCGACAAGGAGGAGATTGAAGACGCATACCTGCGGAAGCTGGCTCGTGAAGAGGAGAAGGAGGAGGAGCAAAGGCAAAAGAAGCGCAAGACCAATGAAGACTCTGAAGACTCTGAAGACTCGGACGCGGACTCGGACTCGGATTCATCAGACAAAGCAGAAGAGGCTGACGACGGTGAGGACGACGAGACCGAGGAGAAGTTTAAAATTCCCAAGCACGAATCTCTCACAGAAGCGACGGATGGAAACGCAACAGAAGTGGAAAAGGCATCTCGCACAGTCTTCCTAGGCAATGTGTCTATCGAATGCATCAACTCTAAGGCTGCGGAAAAGGCGCTCAAGAAGCACCTCGAGTCCTTCATCCCCGATCTCGCCGACAACACTCCCCCGCACAAGATTGAATCAATACGATTCCGCTCCACCGCCTTTGGTAGCTCGCTCCCCAAGCGCGCCGCGTTTGCAAAGAAGGAAATCATGGAAGCAACCACAAAGAGCACAAACGCATACGCAGTCTACACTACAAAGGTAGCCGCTAGAGAGGCTGTCAAGCGGCTCAACGGCTCTGTCCTGCTCAACCGCCACCTGCATGTCGACTCAGTCGCGCACCCCACAAAAGTCGACCACCGCCGCTGCGTGTTTGTCGGCAACCTCCCGTTTGTCGACGACGAATCGCAAACACCGACGGTCGAGGGCGAGAAGCCCAAATCCAAGAAGCCGGCGTCGGACATTGAAGAGGGCCTCTGGCTCCAATTTGCAAAATGCGGCAAAGTCGAGAGCGTACGCGTGGTCCGCGACGCAAAGACGCGCGTAGGCAAGGGCTTTGCCTACGTCCAGTTTGTAGACGAAAACGGCGTCGAGGCGGCCCTGCAGCTCAACGAGCAAAAGTTCCCGCCCATGCTCCCGCGTAAACTGCGCATCACGCGTTGCAAGGCAGAGAAGAAGAAGGATAAGCCTAGGGGACCGCCGCCGTCATCGTCATCGTCGAAATCACAACGAGGCAATGGCAAGGCTGGTTATGCGCCCAAGTTGACGGGAGAGCAAAAATCGCTGCAGGGTCGTGCGCGGTCTATGCTGGGCAAGGTGGCAAAGGCGCAGACCAAGGACGGGTTTGTGTTTGAAGGTCATCGTGCGAGTGAGAAGCAGGGCAAGAGTGGGCTAAAGTTCAAGGGCAGTGGTGGGAAGAAAAAGGGGCCCAATGGGCGGAAGAGTAGGAGCGCGGGGTGGAAGAAGAGCGGTGGGAAGAAGTGA
>PTTG_00961.1
ATGGACCAGATTCCGGGTGTCTTGTATGCCGATGAGAACTTCTCCACATGGTTGATATTGGGCGCTAGTAGAGGAATCGGCCTGGAGTTTGTCAAGCAGTTGCTAGCCAAAAATGAGCGCATCATCGCGACTGTACGGGAGCCTTGGGCGGGTCATGCCAGTGGATTGTGGGGACAAGCAGGGAGTGATCATGGCCGGTGCCAAATGTACACTTGCGACATCTTATCCGAGCAGAGCATAGAGAAATTTGTCGCCCAAGTGGCACTGCAACCAAACTTGAAAATCGACAATGTAGTGATAAACGCAGGAGTACTGAGATACCCAAACAGGGCAACCGAGCTATCTTTTGACGAATTTGCGTTTCACCTGCATACCAATACCATTGGCCCAATCATCGTAGCACAGAAGCTACTTCAGACCAAGATCCCCATCGGCAGGATTGTCTTCATGTCCAGCGATTCGGGTTCCCAGATCAATTTCCGTGAAATGGAGGATGGCTTCGCCGCATATGCGGCTTCCAAGGCGGCATTGAACATGGCAGTGAGACACATGGCTGCTGAGCTGAAGAGGAAGGACGATGACACCATCATTCTTTGCATGCATCCTGGCGAAGTAGCAACCGACATGGCGAACAACCAGTTGACATGGGAAGTACAAGGCATGATAACACCAGAAGAGTCGGTCTCGAAAATGATTGAGGTGATCAAGAGCAAGGGTATACAGCACAGCGGCACCTTCTGGACATGGGAGAACAAGCCACATCCGTGGTGA
>PTTG_00962.1
ATGGATATCGACAAGGGTGACCACAAGAAGGGTGCCAACCTTTTCAAGACCCGATGCGCTCAATGCCATACCCTGAAGGAGGGTGAGGGCAACAAGATCGGCCCCAACCTACACGGCCTCTGGGGCCGCAAGACTGGTCAGGTCGAGGGCTACTCATACACCGATGCCAACAAGCAAAAGGGCATCACCTGGGACGACAGCACTCTGTACGAGTACCTTGAGAACCCCAAGAAGTACATTCCCGGTACCAAGATGGCCTTTGGTGGTCTCAAGAAGCCCAAGGACCGTAACGACTTGATCCACTTCCTCAAGGAGGAGACCAAGTAA
>PTTG_00963.1
ATGTCGTGGAGACGGAGCGAGAAGCTGATGGACACGATCAAACACTACAGCAACTTCCCAGCCACAGGTGTTTCCCTACGGCAGATGGTGCAGTTTGGAGAGAAACCCTCTACCGGAACCCTCTTCCGCGCGTCGCAGTTCCTTTCTGAAGAACTGCCCATCCGGTTAGCACACCGAGTGCAGGAGCTCAACGACCTTCCCGATGGACTTAATGAGATGCCATCTATATGCCGCGTGCGCGATTGGTATGCGCAATCGTTTGAAGAACTCGTGCAATTGCCCCGGCCGAATCTCTCGAGCGACATCAAAGAACGGCTACTCAAGCCGGCGAAGAAGGCTGGCGATAAGAGTTTGATGAGCAAGCCGACACAAAATCCAAGTATCAAGACGGGCCAGTACCGATCCGCACCGACGAATGGCCACGGCAATGGAAATGGCAACACAATCACAAAGGAAGTCAAGGGTGCGAGTCGGAGATACTACGCAGCTGCAGACGACGGACAAGATTGGCCACCAGAATTGGCCGCCTACAACACAAAGTTTGCAGACACATTGGAGAAGATCAAGAGGCGGCATGACAGCGTCGTTACCACTGTTGCGCAAGGCATCTTGGAGTGGAAGCGCAAGCGGCAACGGTTACAAATCGACCATAACATACAGGCTTTTCTCGATCGTTTCTACATGTCTCGCATTGGCATTCGCATGCTCATCGGCCAACACATCGCCCTTACCGACCAACGCTCACGGACGGACCCAAACTACGTTGGAATAATCTGCACAAAGACGAACGTCCAGGAACTTGCACAGGAGGCTATTGAAAACGCGCGCTTTGTGTGTGAAGATCATTACGGCTTATTTGACGCGCCGAAAGTGCAGCTAGTGTGCAACCCGGACATTAGCTTCATGTACGTTCCTGGCCATCTATCGCACATGCTCTTCGAAACACTCAAGAACTCGCTACGTGCCGTGGTGGAACGACATGGACAAGAGAGGGAAGCCTTCCCAGTAACAAAGGTCATTGTAGCAGAGGGAAAGGAGGACATCACGATTAAGATTTCGGATGAAGGAGGTGGCATTCCTAGATCATCAATTCCGTTGGTATGGACGTACATGTACACGACGGTCGATCAAACACCAAGCCTGGACCCGGATTTCAACAAGAGTGACTTCAAGGCACCAATGGCTGGGTTTGGTTATGGACTACCAATTTCTAGGCTTTATGCGCGGTACTTTGGTGGCGACCTGAAGCTGATTTCGATGGAAGGGTATGTACCGAAGACTTGA
>PTTG_00964.1
ATGACACCTCCTCCACAATCACCACCTAATCAGGGCGACCAACAACAGCAGCAACACCCCCCAGCCTACCTCACCACCATCCTAAACAACGCTCATCCCACCACCACTATCCCCGACACCACAGCCCCATGGACCGAAGCACCAACAGCAACCAGCGCCAGCGCCAGCGCCAGCACACCTCCACGAAACACTCACCGCGTCTCCACGCGCTACGACACAAACGGAGGTTCCAGTTCACGGCCCTTTGACGAAACGCGCCGGGGCCTCCAAGCACGCGGCAAGAACTACAACATTGGAAGTGGGATAAGCGGTGCAGCAACAAAAGGAGGACTTGGGACAGGTGGCGTCGCTGGCAGCGCAAAACAGTATGAGGAGCGACAGCGGCGAGACGAGGCTGTTGCTGTGCTGGAGAGTGAGGAGATGATTATGTGGATTGCTGCTAGTAGGAATGAGTCTATCCCGCAAACACGCGCACACTACCGTAACATTGTCCTCGGCCTCACGCAATGGGAAGATGCGAATATAGCCTGGCATGATGAATGGGACGCCCCGTCAGGTTTGCAAGAAGGCAGTGGAGGAGCAGGTGCAGAGGGACAAGGGGCGTCTGGGAGTCCGGCGAGGAGTGCAAAGGGTAAAGAGAGGGAGATTGCTAGGATGAAGAAGAGGGTTAGTTCAGGTCAGGGCCAGGCTTGA
>PTTG_00965.1
ATGCGCGCCGTGCCTGCTGGCGAACTTGTGAGGCCAAGCAAAAAGACTAATGGAGTTGGTGTACAGGCTGAAGACACGCGGATATGCGTCGTCATGGTGGGCTTGCCCGCGCGGGGGAAGAGTTTGATCGCACAAAAAGTGGTTCGCTATTTGCACTGGCTGTCCATCAAGAGCAAGACATTCAATGTTGGACAGTATCGCCGCACTGCCACCCCGAACCCCTCCGCTGAGTTCTTCGACACTTCGAACCCCGAAGGAGAGCGCCTCCGGAAAGCGGCCGCCCAAGCAGCTGTCGATGACATGTGCAAGTGGTTTTCCGAAGGCAGGGGCTTGATTGCGATATTGGATGCGACAAACTCGACAAAGGCTCGTCGCAGGTGGATTCAGGAGCGATGTACTGCCGAGAACATTGAGACTCTATTCGTAGAGTCAAAATGCGACGATGAAGAGCTCATCATGAGCAACATTCTGGAAGTAAAGACGACGTCGCCAGACTATGTTGGCCAGGATCCTGAGGAGGCCGCAGCAGACTTCCGCAACCGCATCCGCAACTACGAAAAGGTCTACCAGACAATAGACGAGGACGAGCGCGATCTCACCTATGTCAAGCTCATCGATGTCGGAAAGCAAGTCATTATCAATCAGATACAGGACTACCTCCAGAGTAGGGTCGTGTACTACCTCATGAACCTCCACATCAAGCCGCGATCGATCTGGTTATCACGACACGGAGAATCCGAGTACAACCTCACAGGCCAAATCGGAGGAGATGCGAACCTCTCTGCGCGAGGAGATGCTTATGCACATGCGCTTCCTGGGCTAGTCGCAAAGTCAGTTGGTGATGGTCGCAAGCTTACCGTGTGGACCTCGACGTTGAAACGAACGATTCAAACCGCACGATTCCTCACATTTGAGAAGCTCGAATGGAAAGCGCTCGACGAACTCGACTCCGGCGTTTGCGACGGTCTCACCTACGCTCAGATCGAGGAGAAGTACCCTGAAGACTTCAAGCAGCGCGACGAAGACAAATACAACTACCGCTATCTCGGTGGAGAGTCATACCGTGACGTCGTAATCCGGCTCGAGCCCATCATTATGGAATTGGAGCGTAGTGAAAATATCTTGATTGTCACGCACCAGGCGATCTTGAGGTGTATCTATGCGTACTTCATGAACGTGCCCCAGGAGCAGAGTCCTTGGATGGAAGTACCGCTGCATACGTTGATCAAATTGACACCAAAGGCGTACTCGACGCAAGAAGAGAGGTTGAAGGCCGATATCCCAGCGGTCAGCACCTGGAGAGGCAAGGGTAGCAAAGCTGAGCATCAGCAGGCCCACGAACACGCCAATGGCAGTGCGTAG
>PTTG_00966.1
ATGGACCGACCCAAGCCTGCCCAACGGCCGCCAGACGCTCCTATGAATTACCACTCCCAGACGTCGCAGGCCTACCCAGCCTATGCTTCCTTGTCGCAGTCACAATCACAATCACAGCCGCAGCAACAGCAACAGCAACAGCAGCAGCCAGTCCACGCACCCTACGCCCAGCAAGACCCGTACTCGGTCCCGCGTCGCGACCCGTTCTACCCTTCGGCACCACAACACGTTCGACATGGCAGTCAGGGTGGTCAAGCACCTTTGGCCGGTAACAAGACGCCGCAAGGCCAGGCCGAGGGCCAGCAAGGACAGGGAGGCTGGCCCGGTACAGGTACGGAAGCCCTCATCCCTCCCAAGAGCACATTCGCATTCGCCCAGTACCAGCCCGTCCCTCCACCGCAAATGTCAAACTCAAACAACCCGCCCGCCAGCGCTCCATACGGCTTTGATGCCGCCCGCAGACGCTCACTCAACGCCGCCAGTCCCCCGAACCCCTACGGTACAGCCCCGCTTTCCACATGGCACCGACAAGCTGAGTCTCGACCTAACTTTGCGACAGGCCCCTCCCACGATCCTCCACCGCCGCCGTCCTTTGCGCGACCGCAGATGCCTCCCCCATCCTCCCCCACCCAGCAGCATCCCCATGCATCGCAACCACCGCGCGCCCAGTACCCGTCCAACTTTGGCGCCAACAGAGAGCTGCCAGGACTAGGCCAGGCGCTGCGGCCAGGCACGGGAAGCAGCATGTCCATCTCCTCCCTCATCGGCGGTGGCGGCAACGGCGGAGGAGGAGGTGACACAGGTGCGCCCGTCCAAACAACACAATCACAGTCGTCACCTGCCACAAGCGCGCCATCGTCCAATGGCCACAGCATGCAGCCGCCTTCGCCTCGGCGGGCCTTGCCCTCTGGCCCGCGGCCAGATTATGCTTCATTCCGACGCCAACCCACGCCGGAGCGCAGCATGTATGGGAGCAACACGTCGCGACCATCCGAGGGACACGCCTTTTCGGCTGGCTCTCCGCGACAGTCCTACAGCACCCACGGCTCGCCTGATCTGGGTCGCCAATCGCTTCCGCCAAGCACGCAGTCCTACAAGCCGATGAACTTTACTAGCCAACGACCGTACGCCCAAGATCCAAATCGCCAGCCTCCGGGAGGTGTTCCACCGCGACCAAACAGCCAGCCTCCCGGCCCTCTAGGAGACGCTGAACAAGAGGGGAGGCCCGTGTACGATGGCTTTGGAGGGCGACGCAGCGCATACGGCCCTCATGAGGAGCGGCGAAGAACTCTAGGAGAATCGCACCGACCAAACCCGGCAGACCTCTTGGCAGATGGTGGCTACAACGCGTCTGAGAGAGACCGGCCCGTGACGGTGCACCCTGTGTCGCAGTCAGCCTTTAGTCCACCTCAAGAGCATCGCAATATCGCAGGCTCATCGGAGCCCCCGCGTAGCCTTTGGCGTCACTCCGCGCCAACAAGCGCTGGTCGCGAACCCATTCAAGAGAGCCGGCAAGAGGAGCCTCCAGCAATGCATCGCGCTTATGGTTCATACCCGCCACCCGTACAGGGCGGTACGCGCTATACCGGCCAGGGTCTAGAGGACATGCTTCGACGCAATGTAGAACAGTTGGGTCACCGTGTGGTCGAGCAGTACCACGCCCCTCCCACTTCGGATCCGAACTCATTGGATCGACATAGGACCGAGCCGCTGTCCCGTTCCTTATCCTCTGGGGGGCGATCATTATACGATCAGCCCCCTAAGATGGGCGAGGCCATGCAACACTCGAAATCACATATTGGCTTCGGACTAGAGGCCAGCCGTCGAACTGGCCGCGCCTCTCCACTTCCACAGGCTGTCCAAGGTGCACAAGCGCAGCCCTTGTCAGTTGGCAAAGATCCTGGCATCAAGAGTGAGTTCGGGCGCATGTTTTCCGGTCTCGGCAGTGGGCTGGGGTCGTCGACTCCATCACGGGGAAGTCCTCTACCTCAAGGATCGTTCGAATCAGACAACGGCGAGATGATGAAAAGGATTGGTTCCCAGCAGGGGAGGAGACTAAAGCGCGTCAAGGATGAAGAGGGTATTTTCGATTTGGACAATGCAGACGGTAGAGGAACACCGTCTGGCACCCGTGGGGCTAAGAGAGGCAAGCACCACCATCATCATGCTCCACATCATCATCATCATCATCACCATCACCACAAGCCTGACGACGAAGTACCACTCCCATCGACCTCAAATCCAATCAACGGACGACAATCGAGCGTACCTCAAGCTGGCCCCGGCCATTCCGTCCATCATCACCACCACATCCAAGGCAACCCACACCATCATCACCACCATCATGCTCCTAGGGCTAATCAGCAGGCACCGCTTGTTCCGACCAAGATATCGACCAAAGTTCACGATGTACAGCCTATCCTCGAGGAAGCGGCTAAACGTCCAAGGAAACACCTTGGATCGCAGCTGTATGAGGCAAGGACAGAATTGCCAAAACCAAACTCATCACTGGATGACCAATTCGGTTATGCTTCGAAGCCGCAACGATTGCCACGCTTTGACGTCAATCCTATCAATTGTACCTTCACTATTAGGGTGCCCCGTTACTACCTAAAGCCACGACAACGACAACACGTTGTACTGGAGAGGCACCTCTGGGGCGCTCGTGTGTACCGCGACGATTCAGATCCCATCGCTGCTGCCATTCATTCCGGATGGATCCGTGGTGAGTGGGATGACACTGTCGATGTCACCATGCTGGATCCACGTATCACGGCACCCAACGACCCATCGGACGCCGAAGATGTTCTCACCAAAATGCCAGCTGCTCCTGTGACGCCGCCTGCCGACATGGATCTCCAGATTGAGATACTCATTCTGCCGCAACTGCAAGAGTACACGGGCTCAGTTGAATATGGCATCTCGAGCAGAAAGAGCAAGGCTCACGAAGGCCTCAGCTTCATGATCAACAAAATCAGATGGGTCGAAGAAGGAATTGGCAGCCGAGGACAAGAAAGGACAGCAGCTGCACTGAAGCGTCGACTTGACGCCAGCGCTACTCTGCTCGCATTGCAGAGTGGAATCGACAACTCTCACCGTAGGGTCAACGGTATGGCGAAATTGCATGCTTGA
>PTTG_00967.1
ATGCCCGGCGCTCCTGCTTCCTCCTGGGCTGTCTACCGAGCACGGCTGAAGGCAGTCTTCCATGGCGCCGATCCACGCGTGTGCGCCGCGTTTTGGTTGTTCGGCCTCATCAACAACGTCCTCTACGTAATCATCCTCTCCGCCGCCCTCGACCTCGTAGGCCCCAACGTCCCCAAGGGCGTCGTGCTCCTTGCCGACGTCATCCCCTCCTTCGTGACTAAGCTATGCGCCCCCTACTTTATCCACAAGATCCCATATAATGTCCGCATTCTCGTCTTTGTCGCCCTGTCCGCATGTGGCATGTTCATCATCGCCCTGACCCCGCCGCTGCAGGACTCGGCTACTATTGCCATCAAGATGTGCGGTGTCATGCTAGCCAGTCTCAGCAGTGGCGGGGGTGAACTCAGCTTCTTAGGCCTCACACACTACTACGGCCACTTTGCACTTGCTTCGTGGGGCTCGGGAACTGGTGGCGCTGGCCTTGTAGGTGCTGGGGCATATGCGATTGCGACCAACACGCTTGGCATAACTCCTCGGACCAGTCTGCTGGTGTTTTCCTTCCTACCCTTGATCATGGTCTTGAGCTTCTTCTTCATCCTCCCACCAGGGCCCCTCCAGGCTGGTAGCAAAGAAGCTGGCTATGAGGCTATCGATGACGAGGAAGTGGAAGTAGAAGCAGACGAAGACGAGCACGCGCATTCTAGAGAGCATGATGACCTGCTTGCCACTTCCATACACTCGACCTCAGGGCGCAGCTTCACTCCTGCCAGTGCAAAGCCTGCTAACGGGGCGCTTAGTAGCTTTAGAGCAAACTTGAACCGTGCAAGAGGCCTGTTCTTTCCCTATATGCTACCCCTCCTTCTAGTCTACATTGCCGAATACACAATCAACCAAGGAGTTGCGCCCACCCTACTCTTCCCCCTCGAGTCCTCCCCCTTCGACGAATACCGTTCCTTTTACAGCACCTACAACGCAATCTACCAAGTCGGTGTCTTCATCTCACGCTCCTCCACACCCTTCATACGCATACACCACCTCTACATCCCATCATTTCTCCAAGTCGCCAATCTTATTCTACTCGCACTCCACGCTATGTTTGACTTTATACCAAGCTACTATATTGTCTGCGTCATCATTTTCTGGGAAGGTTTACTGGGCGGGTTGGTCTACGTCAGCACGTTTGCAGAAATTACTGATAACGTACCCAAGGAGGATAGAGAGTTCAGTTTGGGCGCGACAAGTGTGAGTGACTCGGCTGGTATCTGCATAGCTGGCTTCTTGGGCATGGCCGTTGAGGTGAGCCTCTGTCGCTGGCAAGTCGATCATGGCAGGAACTATTGCAAGCTACAGTGA
>PTTG_00968.1
ATGTCTGCAGCTCGAGCCTTTAGTACCGCTTTCCGGGCTGGTGCGCCCCGCGCCCCAATTGCTGCCCGCTACGCTGCCACCCGAAGCTACGCTGCCGCCGCCGCCCCGACTGGCTCTGCGAACAAGCCCCCGGTTGCCCTCTTTGGCGTTGACGGAACATATGCGAGTGCTCTGTACACCGCGGCCGCAAAGACCAATGCCCTCGACCCCACTGCGAAGTCGCTCCAGAACCTCCAGAGCGTTTTCCAGAGAGACCCCAAGCTCAACGACATCCTCCACGCCCCCTCGCTCTCCGTCTCGGACAAGCAGCAGATTATTCAGGAACTCCAGAAGCACATTGGCGGCGCAGACAAGGATGGCATCGTCAAGAACCTGCTCACCACGCTTGCGGAGAACAACCGATTGGGCGTACTACAGGGTGTTGTAGAGAAGTTTGGTGTGCTCATGGGTGCGCACCGAGGTGAGGTTGAGCTTGTGGTTACCAGCGCTGCGCCCCTCGACAACAAGACCATCAGCCGCCTCGAGGCCGCCATCAAGAACTCGCAATACGTCACAAGTGGCCAAACCCTCAAGGTCGTCCCCAAGGTCAACCCGGAGATCCGCGGTGGACTCATTGTCGAGATTGCCGACCGCACCATTGATCTGTCCGTGTCGTCGAAGATGGCCAAGATGAACAAGCTGCTCAAGGACACTTTGTAG
>PTTG_00979.1
ATGGTCTGGCGCTACAAGACGCTTAGACAGCGTCACTGCTCAAGCAGCACCGAGGGGGAGCAGACCTTAGAGCAAAACACCCAAAGACCACGAAACGACTCCTTGAACAATCACCTAACGCAAGCAACGCCCGCCCCGCCACGTTCAAGATCACCATTCCCGTTTCGTAGCGAAACAGCACGATATGGCGACGGACAGCGAAACGAAGATACACAGAGACCAACGAGTATCCTGCCCACAGATAATCAGCTCAGAATGAATACAGTCATACGTGTGCTTCCTAACCCGGTGGCAAATGATACTCCAGTACCTGCCGCGAATCCCGCGCCAGTCATCGAAAAGTCAAGCTTCATCAAGAAGTGGATCAGCAAACTATACAACATCTTGAAGCAAAAGCCAACTGACGTTGCAGTAGCTGCGCCATTGGCAGGCGCCAGTGGACGTGTGAATCCAGGTTCAAGTTCAGCCAGCATCTTCACCCTGCCTCGAACCTGGTTGAACCGTCACCAAACCCCCAGGAGACCCCGCCTCAGCGACCGACCCGCAACCCCAGCCGCAGCTCCTGTTCCACCCAGCTCCACCGAGGACAGTAGCGCCGTCAGCAGAGAAGCTTCTGCAGATGCCGAGGCAACATCAGACTACAAGGCTAGCTTCAGGTGTGTAGCAGGACCAATCCCGCACCATTGGCGAGTCGCGCCGCCAGTCGCCCAGATTACTCCAGAGACGCTTGCGCTCAGGCAACTCATCGCAGAAAGCCTCAGAAATGGGGATGTGTTTGATGCTAGGGAGGGTTGGTTCGACCCGGATGCTCCTGAAGAGGTGTTGCAGGACTGGCGACTTCAGCATAAGGCGCTGGTTGAGGATCATGACGAGGAGGATATTGGTAGGGGGAGGACTCTCTCTCGGGGTCGTCGTCGTCCACCGCTGACTTAA
>PTTG_00980.1
ATGCTGTCGACGCAGAACAAGCTGCGTCTATTCCTGGGCCTAGTGCTCACAGTCATCTTTGCCGCAAGCTCTCAGGAGCTACGCATTGCTGTCGGCTTCCTCTTCTCGTGGGCCCTAGGCCTTGTCCTCCAACGCCGCTTCGCCTTGCCGGCTGGATTCCGAAAGGCCCACAACACCTACATGTTCGTGTCTTTTTGGCTGCTGGCGGTCTTCAACAACCCCTTCTACGAGAACACGTTCGGCCGTCTGCTAGATGTCTTCTTCAAACGCGACAGGTTCGACCCAGACGTACCTGGGTCGGGCTTCACCGATTGGCACGAGACATACCGCCGCCGCCACAAGGACGAGATCGACTCCTTCCGGCAAAGCCTCCAGGACACCATCTTTTGGACTCTGCTTGCTGTCTTTCTGGTGATTTTCGTCTTGCTGTGGCATTGGGTGGACGACACCTACACGAAGTCCACCGAGATATCGCGCACCATCACCTACCTGAGCAAGCATGGAGTACCGCCTCCGTTGCGACACAAGCAGCCTGAGCCCTCGGTGTCCAAGAGGGACACGAGGTACAACCGACTGAGCGACGAGCTCATCTTTGTGTGTGGGCCAAGTGGAGGGTTGGAAACAGTGATCGACGGCGATGTCGAGGGCGCCATTGCTCGCCGGCGCCAGCTGAGGCCGAGATATTCATGA
>PTTG_00981.1
ATGTCAAACAAAATTACCCAACAGCCTATGGCTACACAGTTAATGCCACCCAATGAGGAAGCACAGCATGCTGCTGACGGAGAAAAGTCAATGAGTCTCATCCAGGCAATCAAATTGTATCCCAAAGCTGTCGGCTGGTCAGTCGTCCTCTCAAGCGCTCTAATCATGGAAGGCTATGATCTTGCTCTGTTGGGTAGCTTGTATGGTAGCCCGCAGTTCAATCGGAAGTATGGGGTTTTGAACGCTGCTACAGGCAAATACAGTGTTCGTGCTAGCTGGCAAAGTGCGCTATCGAATGGAGCACGAGCAGGCGAAGTCATTGGACTGTTCATCAACGGTTTTGTCAGTGAGCGATACTGCTATAGGAAAACCATGATTGGTGCCTTGACGGCGATGACTGGCTTCATTTTTATCATATTTTTTGCGCCGAATGTGCAGACACTAGTCATTGGCGAAGTGTTCTGCGGCATCCCTTGGGGTATGTTTCAGACTCTTACGACCCAGTATGCATCGGAAGTCGCTCCCGTGCGCCTCAGGCCAATCCTGACCACGTTTGTCAACATGTGCTGGGTAATGGGTCAGTTCATCGCCGCAGGCGTGAACCGCGCCTGTGTGCAGCGTCCAGACCAATGGGCATATCGAATTCCTTTCGCCATACAGTGGATTTGGCCAATTCCTATCATGATAGGCGTATTTCTAGCACCCGAGAGTCCTTGGTGGCATATACGCAAGGACGATAGAGCAGGGGCCAAAGCTGCTTTGCTTCGTTTGACGTCACCGGACAAAGACCCCAATTTCAATGCCGACGAAACAATTACAATGATAGAGCACACGAATGATTTGGAAAAGAGTATGTCGGAAGGAACACGGTGGGCAGATCTGTTCAAAGGTAGTGACCTTCGGCGTACTGAGATCGTCTGCTTTACCTGGGTTGCTCAAACCATATGTGGAACCAACATTATGGGCTATTTTGCGTACTTTATGCAAAAGGCAGGGCTGCCCACCGTGCAGTCTTTCAACATGTCAATGATCTCGCTCGCTCTGGGTCTCATTGGTACAGCCGGCTCCTGGTATCTGATGCAGAATTTTGGCCGACGATCGATCCACTTCTACGGTGGATGCACACTCTTCACCATCTTGATAGTCGTCGGAGCATGCTCTTTCGCTGGCACCCAGGCATCGAATTGGGCAATCGGTGCAGTCTTGATCCTTTTTGTCTTCGTCTACGACTTTACGATCGGCCCGGTTACTTACTCGATAGTGTCGGAGATGTCATCGACCCGACTGAAAGCAAAGACTATCGTGCTTGCCCGAGCGCTGTACAACATCTCTAACATTGTTGTCAATGTTCTGACAAACTACCAGCTAGGCGATGCTAACTGGGCATGGGGCGCAAAGACCGCCTTCTTTTGGGCCGGAACTTGTGGATGCGTTGTCTTGTGGGTGTATTTCAGGCTTCCGGAGCCGAAAGGTCGAACGTATGGCGAGCTTGATATTTTGTTCGAGCGGCGACGCTATTACGTAATCGACCTCGGCTGTCACGCGACGCGTTTTGACCGCGAGGTCCCGATCTTCCCTCTTGCGTCTCAGCGTCAATTCGCACTGGACTCCAGCCGAGGCTCAACACTGATGCAAAACGAGATCAGTACAAAGCGAACCCAGGTGCCAAAGGCGTGTGATGCTTGTCGTCGTCGAAAGGTTAAGTGTGATGGCTTGTGTCCTTGCACAAAATGCTTCTCAACAGATCTAGCATGCACATACAACGTTCCGCAAAAACGAGGAGGAAATCGGGGCAAGGTGCTTAACGACCTGAGAGCGAAGCAGCAGCCCAGTCCCACAGCCACCACCTTTGAGGGTACTACCAGGATACCGCATATTGAGAACAGTTCGGTTACGACAACAATAGTGGAACTTCCGCAGGATGAATTCGAGGCTCTCCTGAACATCTACGAGGACCGAATATATACTGTCGTTTGTCTTCTGGACGTGAGCACATTGAGAGCGCAATATCTACAAGTCAATGTTTCACCCTACTCTCGTCAACTCATTCTTGCCTTCTGTGCCTATGTCGCCAACTTTGGCGACTTTTCTGATGACTCAGGCGCGTGGTCATCCTATATATCTTTATGCAGATCTCCGGCTTGTTACTTAGACCGGGCGCAGCACTCTCAGCACACAACGAGAACGGCGCATCCAGAACCCCAATTAGTATACACGTCTTTCTTCCTATACGGGGCCTATGCTGGTCAGGGAAGCTATCTTCAAGCATGGTACTATTTGAGAGAAGCAACCACACTGTATCTGATGCTGAAGAGTGAGTGGAGTAGCTATCCAGACTGGGAAAACGAGATGAAACGGAGACGACTATTTTGGATCTTGTTCGTTTCAGAAAGGGCACATTCTGTGCGCAAGAATCGACCGATTACTCTTCAAATTACCTCCTCAAGCCCTCACATAGATGAAGATACAGATCCCGGCTTATACTACCTCACATCGCTATTTCGCCCCCTTGACGAAAGGTTTTTCGCTGTCTGGAATGACTCCGTGCAGGACTGTACACAGGAATGGCTACTTCAACCAGAGAGTGACGTCAGAAGTGCTCTACCCCCAATTCTGAACGTGTCAAACGAAGAGATAGCCAACATTCGCATCTCCCAATTGTGGTTGTTGATAAAACTCTGGGAGCTGTTTCCCCGTTTCGGGTTCCTGTCCACCGATTCCATACACGAATGCTTAACGTTCAGATATCCCATCTCGATAGCTAAAAATCTTGCGACGCTCGCAATGAAGCTACCGATTCAGAGCCTACGAGTACACGGTGTTGGCATGTCCGAGAAGGTGTTCGACATCGCATGCGCCCTCGCTGACGTTCTCCCTTTCGTGCAGGTTACACCGTCACAGCTTGAACTCAACCCAGTAGACTACCTGAAGCAGCTAGTCTTGCTCCTAGTGAAATTACCCGGCGGCTTTACCAAGTTCGCGCCCCTACTTCTGATCAAAGTGGGAGAGTTGCTCCCAGAGCTCATGAACCCGATAAAAGAAGCAATGGATATACAAATTAATTTTCGGCACCCCATGAGTCCAGACTCGAGATTCGCATACGAAGAGGAGGTTGGACAGGGACTTTATGCAGCTTTGAGAAGAGCAGAACAGCCGGGTGGTAAAAATGTAATTCAGGTCAGTCCATCAGCAAAGTATCTCATTGTGGCCAACATCCAAAAACTACAGGATCCTTACCAGACATCCTGTCGACCGGCGAATCCCGCACCATCTGTATCCTGA
>PTTG_00982.1
ATGTCATCGCAGAAAGATCGCTCGAACCACTCGCGTGTCTGGTGGAAAGAAGCTACGTTCTATCAAATCTATTCAGCATCATTCAAGGATAGTAATGGAGACGGCTGGGGAGACATCCCAGGAATACTCCAAAAGATAGACTACATTGTATCGCTCGGTGTAGATGTAGTATGGCTATCACCCATGTTCGATTCACCTCAGGTTGATATGGGCTACGATGTTTCCAATTACGAAGCCGTGTATGCGCCATACGGTACCGTAGGCGATGTCGAGAAGCTCATTCAAGCTTGCCATGACAACTACATGAAGGTAATTCTCGACCTCGTTGTGAACCATACGAGCGATCAGCACGCTTGGTTCAAGGAGAGTCGAAGTTCCAAGACCAATCCAAAGAGAGATTGGTACTTTTGGCAACCTGCTCGATACAACGCGCAAGGGTACCGTATACCACCTACGAACTACCGTTCATACTTTGCCGGTGGGACCTGGACATGGGATGAGCACACAGAGGAGTATTATCTGCACCTCTATGACAAGACTCAGCCGGACCTCAACTGGGAGAATGAAGAATGCCGCAAAGCTATCTACGATTCGGCAATGCGCTTCTGGTTGGACAAGGGCATCGATGGTTTCCGAGTAGATACCGTCAACAAATACTCCAAAGTACTTCCTTTTGCTGACGCATCAATTGTGTACCCTACTAGCGACATTCAGCCCGCAGCTCAGATGTGGTGCAACGGCCCCCGTATTCACGAGTTCATCAAAGAGATGAATCGCGATGTACTTTCGCACTACCGGACATACGACGGGCAACCTGTGGTAACAGTCGGCGAGCTATCAATGTGCCCAGACGCCGGATCCGTCCTCCCATACATCAGCGCCCAGGAAAAGGAGCTAGACATGGTATTCCAATTTGATATCACCCATCTCGGCCAAGGACCCCCAGGCAGTGACAAAAAATACGACTACACACCCTGGGAACTGCCAGAAATGAAGCAAATAGTGCAAAAGTGGCAGACCTTCATTCAGGGAACAGATGCATGGACTACTGTCTTCAACGAAAACCACGACAATGGCCGCAGTATATCGCGGTTCGCAAACGACACGCCGCAGTGGCGAAAACACAGCGCCAAACTCCTCGCTTTGTGGTTGATCGGACAGACCGGCTCTTTGTTCTTATACCAAGGCCAGGAAATAGGCATGATCAACGCTCCAAAGTCTTGGGGTATCTCGGAAGACTACAAAGATGTCGAATCACAGAACTACTGGGCCGAGGCTGTACGTCTGGCAGATACAGGAGTGGATTCTACGCGCAAAGAGAGAGTCAAACATGGACTCCAGCTCATGGCAAGGGACCATGCGCGGTTACCGTTTCAGTGGGATAGCACGCTGAATAGTGGATTTTCGACTGGCAAGCCGTGGATGAGGGTCCACGACGAGTATCACAGTATCAATGTTGCGAGCCAGGAACATGATGAAGAGAGTGTGCTTTCGTTTTATAAGCGTATGCTTGGAGTTCGGAAGGAGCATAAGGATGTATTTGTCTATGGGTCGTTTGAACTACTGGATCCACAGGAGAAAGAGACGTTCACGTATAGGAAGAAGGGAGCCGGGAAAGCGGCGCTTGTAGTGCTGAACTTTACGACAGAAGAACAGCGACTCGAGTACGATGTCGGAGGGATGAGGCTGCTTGCTAGTTCGTATGGTGAGCGCACAAGGCATGTGCTAAGACCACTTGAGGGAAGAATTTACGTGGACTACTAG
>PTTG_00983.1
ATGGAGTCCAATCCAGATTTACCGCCCATTGACGACGACGAGGCGGGCGTCATGGGCCTCACAGAAGTCGATCCTTCACCTGTCGAAGACACGCCCACCGAATACAGAGCAAACAGCTATTTCCCCGACCAGGAACGGCCAGAAGGAGGGGAAACAAAAGAGATGCAGGGAATACGGCGAATGAATACACTCGGCCTACGGTTAGGGGATCGTGGACCAGCTTGGTGGCGTGCGTCTTCCCAAAACTTCAAGATGAACATTTCAAACGGCAAACTACTGACTTACCCTCCAGTCCTCCGCATACAAAAATATTCCTCCTACACCTTCACCGCCTTCGCCGCCCTGCACATAACAAACGTCTCCATAATACCCTTCGCAACCCGCTCCGTCTCAGAAAGCAACCGCTACCTGCTCCTCACACGTCCCTACTACCAATCCACACTCACCGAACCCCTCCTCGTCGGCCTCCCACTCCTCGCACACGTCACATCAGGAATTGCCCTGCGGCTGTGGCGAAGACGGCAAGCACTGAAGCGCTACGGTGCCGAGACACGGACAGACAAGCGCACGATTCCTTGGCCCGTACTAAGTGGGACGAGTGCGTTGGGCTATGCGCTGGTCCCCTTCGCAGGGTTCCACATCTGGACTACGCGCATATTACCGCTGTATGCGCATGGAGACTCGTCGCTGATTAGCTTGAACTATATATCTCATGGTTTTGCGTTGCAGCCTCTCGTCTCCTTCGCGGGGTTCACGGCCATGGTGGGTGTGGGTGTCTGGCATTTTGTTTGGGGTGGCGCCAAATGGTTGGGGTGGGCACCGAGTCAGGTTAGCAATGAGGAGGAGGATAGAGAGTTGGTGAGGAAAAAGAGGTGGTATGTTATCAATGGGATTAGTGCTGCGATTGCAGGACTCTGGCTGGCGGGCAGCCTAGGGGTTGTGGGCAGGGATGGTAAGATGGGAGGGTGGGTCGGCAAGGAGTATGATGAGTTGTACAAATATCTACCGTCGTTCGTACGATGGTGA
>PTTG_00984.1
ATGCCACCACGGAACAACCCCCTGCCAACGGCCGTCCGCCTCTTCAAATGCAACATCTGCAGCAAAGACTACTCCCGCCAAATCGAATATGAAAACCACCTTCGCTCCTATGACCACAACCACCGCCAACGTCTCGCCGACATGAAGAAGCTCACAGCCAGCAACGATACCGAAGGAAGCAAGCCGAAGCAAGGCCTCGAGATGCGCACCATTGATGTCGAGAACGCAAACAAGAAGCCTGGAGTTGGTAGTCGGTTCACCAAGATCGGTGGGGTGGGTGCTGCAGGCGCTGGGGCGAACAGGTTCAAGAAAGTTGGCGTTGCGGTTAGTGGAAAGGAGAGCGGATATGAGGAAGAGAATGTAGCTGTCAAAGAAGAGAACATACCCGTGGATAGTGTGGAACAGGTACCGGTTCCTGCTGTGATGCCGGGTGTGCAGATGGAGACCAAGCACGAGGAAGATGCGGATATGGCGGAGGGCGAGGAGGAAGAGAATATCACATGGGAGGAGTACGACTTCACCAAACCGACGGGATGCGATCATGCAACGTGCCCTGGCTGTAACACAGATGGTATCTGGAGCGGCGAGTGGATTATAGCGGATGCTGCATGA
>PTTG_01006.1
ATGAGGTGGATCTGTTTGTCGGCGTCCATGTTGTTGTTGTTGTTGTTGTCTGTGGGTCAGACGGTCATGGTCAGTGGGAGGCGCGACAGCAGCGACGCTGCTGTATGTAGGCTTTGGGGTCGCAGATCCGGAGCAGGAGAGCTCTCGTTTCCAAAAACCGAGGAAATCATCGGCAAATTGCTGAGCGAAACGTCGTTGCGTTCCGGTGACGAATTGCTGGGCCGCTTCTTCAAATTTGGCACAAAAGGCCTGGAAAACCCCCAGCTTGATGTTGTACTCTTCCACGTGTTCTCGCGCGAGATCGTTGGCTGA
>PTTG_01043.1
ATGCGTTTTCTCGAGCTCAGGGGCAAGAGCCTCATTGCTGTTATTTTGTTGACATCGGGTTTCGACTTTCTGCTCTTTGGGTATGATCAAGGTCTCTTCGGCGGTATCCTTGGCGGTCAGCGCTTCAAGGATACGCTGGGCAACCCTGACTCAACCATGACTGGTCTTGTCACGGCCATCTACGATATAGGATGCGCAATTGGTGCTGTTGTGGCGTTCGTTTTTGGAGAGAGAATTGGGCGCAAACGATCTATCATCCTGGCAAACCTTATCGTCGTCTTCGGGGCTGCAATCCAGACTGCCAGTTTTGACTACTGGCAAATGTTTGTTGCGCGCATCATTGCCGGTGTTGGTGTCGGGCTATCCACCGTTGCGGTGCCGATTCTGCAATCCGAAACTTTACCTGCGCATAACCGTGGCTCGCTTCTGGTCGTACAGTCGGCCCTGATCATCATAGGTGTAGCTATCGCGTCGTGGCTATGTTTCGCGACACTTTACGCCAAAAGCTCGCTACAGTGGCGCTTCCCAGTCGCTTGCCAGATCCTCTTCTCACTCATCGTGTTGGCTCTGTGCCCGTTCTTGTGTGAGACACCACGTTGGCTAGCATCGCGTGGCAAGATTGATGAAGCCAAGCATACGATTAGTCGGCTTCTGGACAAGCCCATTGACGATGAAGAAGTTCAGGGTCAACTCCAGGAAATCCTCGACGCCATCCAAGCTGAGAGTAACGAAGAAGAGCCGAGCTGGAGCGAAGTGTTTAGCAATGCCACCAAGACTCGCAATCTACATCGTGTCATTCTCGGTATGGGCCCTTATCTCATGAACCAATGGTCGGGTATCAATGCTCTATGCTACTACCTCGCATTCATTCTCCAGGAATACCTCGGTTATTCCCCCAGCATGTCTCTTATCCTAGCTTCCGTTGCCTTTACCCAATATGCCGTCTTCTCCTGGCCCCCATACTTTTACATTGACAAGATCGGACGTAGATGGTCTGTCATCGGTTCTTCAGCTGGTTGTGCGATTTGCATGTTCCTGATCGCCGGTTGTTTATCCAAGAGCAGCTTCTCCAGTGCCGCTGCTGCCGTTGCCTTCATGTTTCTCTACCTCGACTGCTTCACCCTCGGAATCTTGCCAGTATCGTGGTCGTATTCAGCCGAGATCCAACCTCTGCGCGTACGCAACAAAGCCACAGCTGTTGGCGTCTTCTCTCACTGGATGAGCAACTTCGTCGTGGTTATGGTTACGCCGATCGGTCTCGATAATATCCGCGGCCACTACTTTTGGGTCTGGGCCGTCGTCTGCGCTTCTTTCGTCCCATTGACGTATTTCTTTGGTGTTGAGACGTCTGGACGTACGCTGGAGGAAATTGACATCATGTTCTTTGAAAAGCCAAGGTTGTGCATGGGACTGAACAAGGAGAACAGGGCGGTTATCAGGGTGAGCAAGTCCGACGAGGAAGAGAGGTACAGGAAATTTGCACATGCGAGTGAGAAGCAGGAGGCCGTTCTGTCTGAGAGAGTGAGCTCGGACAACTAG
>PTTG_01044.1
ATGCCTGGTGTGACGAATCAGGTCCGACAACGGACACTTATCCTCGATTTGGGGGACGTGCTCTTCCACTGGTCTGCCCGCAATCTCACGGTCCTCTCTCCTCAGACATTTCACGCCGTCATCCTCTCACCAACGTGGAGCGAGTATGAAAGCGGCCGAATCACCGAAGACAAAGCCATCTCACTAATTGGTGAGGAGCTCTCACTCAAGCCCTCTGACATTGCAGAAGGACTCTTGCAATGTCGCAACACATTGCGAGTCGACTCGGAACTCATCACCCAACTCAAAGAGCTCAAGGCCGAGTTCCAAGGAAATCTCAAGGTTTATGCTATGAGCAACATAACCAAGGATGATTTTGCACGCCTCAAGCTCATACTGCCGGATTGGAGCTTGTTTGACGCCGAATACCCATCCTTCGAGGCCGGTATGACCAAGCTCGAACTGGCTTTCTTCCAACACGTCATAGACGATATCGGTTTGAGCGACCCTACCTCCGCTATCTTCGTTGACGACAAAGTCGGCAATGTTAACAGAGCGCGTTCTTTCGGAATACAAGGAATTGTGTTCGGGCCATCAACTGATCTTATACGCGAGCTGCGCAACATGCTCTATGACCCCGTACCCCGGGCACGGCAATTCATGGCGACTAGCACGAAGAAGAATACCTGCTATATTGAGGGCGGCGGGGAGTTCCTTGATTCCTTCTCCCAGTTTCTCATTCATTATGAATTGAAGGACACCAGTCTCATCAGCCTGTCACGTGCTGATGCCCCGGCGGCTGAGGTGAAGAAAACCATTGAGCAGGCTGCTCGGGAAGCGAGAACATGGAACTACTTTATCGGCGAGCCGGTTGGCACGACGAAGTCCTTCCCAAATGACATCGACTCCACCTCGACCTACCTGCTCGCCTTTTCACCACCTGCAGCCTCTGCCAATCCCATCTTGGACCGCATCATTGCCAACCGCCACGCCACAGAAGGCCTCGCCATGATCTACTGGTGCGAAAAGCGACCTCGCATCGACCCATTCGTCCTTGTCAACGCTATCCGCGCTTTCTACCATTACAACCGAGGCGCGGAGATGCAGCCCGAGCTCAACTACATCCGGCGTATCCTCCTCTACCGCGGCTACGTCGAAGGCTCTGAAATGTACATTTCAGGCGAGCCCTTTTTGTACTTTGTATCCTGCCTTATCGCGGAGAATCCAAACTCCTCAGAGGTCCAGACGCTGCGTGAGCCTGCAGCCGCTGTGCTTCGCCATTACGTTAATAGTAAGGGGGATTCTTTCTGTGTTGCTGCGCGTGTGCTTGCTTGCCAGAAGCTTGGCGTGGATCCGCAGTCGGATCTTCGTTATCTCAAGAGTTTGCAGGAGTGCGATGGCGGTTGGGAACTTGGTTGGCCATGCAAGTTTGGTAGGAGTAGAAAGAGAATTGGTAGTCGTTCCGTGTCTACTGCCTGGGCTATCAAGGCACTTGAACATGACGCTCGGAAGTTTCAGAATGGCAGCAATGGGACCAAGCTTGAGAGGGCTCTCGGTAAATGA
>PTTG_01045.1
ATGCCACTCCTCCCTCGCCCCCGCACACTCCTCATCACCCTGCTGGCCCTAACAACGCAAACCCTCGCCGTCGCTGCCGCAGAAGGCCGTCCAAATGGCGACTTCCGCCAATGTATAGACGTATCTCCCGAGTGCCCTGTCTACGCAACTCTCTACGGCTACCGTCCCAACCTCGGCGCCAACGCCTTCCTCTGCGCCCTCTTCGGCACCCTCTTCATCGCCTCCCTCGTCATCGGCTTCTTGTCGAAAACATGGACTTACACCGCCGCCCTAGCCATCGGAACGTTTCTCGAAGCCGCCGGCTATGCTGGCCGCGTTATCATGAACGGCAATCCCTGGAGCGAATCTGGCTTCAAACTGCAAATCTGCTGCTTAGTGCTCGGTCCTAGTTTCGTGGCTGCGGCCATCTATCTAACCTTGAAGCATTTTGTCTTGTACTGTGGACCTGAGCATTCCCTTATCAAGGCGCGGTTGTATCCTTGGATCTTCATCGGCTGTGACTTTGGTTCCATTGTGCTGCAGGCTTGTGGTGGTGGCATGGCTGCCGCCGGGGGAACAACGAATAGGAAACTTATCGACGGAGGCAACAAGTTGATTGTCGCCGGTATTGCCTTCCAGGTCGTTACCATGGCCGTGTGTGGGTTGTTGGTGCTGGTGTATATTTTCAGGTACCGCAGGGCGAACAAGCTGAATAAGACGACGGGTGAGAAGAGCAGGTATCAGGTCGACAAGGAGACGGGGGCTGCTGGACTACGACGGGTGAAGTTGTTTGGCTGGTTGATCTTCTTGGCTTACACCACGGTGCTTGTTCGTTGCATTTATCGTCTGCCGGAGATGGCGGGCGGGTGGGGGAATGCCCTCATGCGGAATGAGAAGGAGTTTTTATTGTTGGATGGAATGATGCTGGCTATTGCATGCACCGTCCTTACCGTCTTTCACCCCGCATACTTCTTCCCCCCTTTCGCTGCGTTCCGACGTAACAAGTAG
>PTTG_01055.1
ATGGCCAAAGTCTACAAGCCCGCACCCTACACTCCCCTCACGAGCGAATGCGTACACGGCGTACCTTCGTCTCTCGCCCGCAAACTTGCTAAATGGATGAAGTCATGTCCCACATGTGTGATAACGCGACTAGCACACCAGCTCGAAATTCTACAACGCATGATCGCCAGGCACGGTGGTATATTCAAGCAAAAGGAAACACATCCAATGATGCACCAACTCGTGAGAAAGGAATGGGTCACGGCTAAACTGGAGATGCAAAACACCATTGACCGACTTGAAGACTTGCTCAAGGATGAGGACATGGGAGTGGAGGATGTAGCAATGTTGAAAGAAGCGCTGCAAGTGTGGGAGAAGAAAAGGGACGGGCTAGAAAAGGTACCAGGCGTACGATATGCAGACGATGCAGAAGAGAAAGAGCCGACCAAGGAGGAGAAGAAAGGCGCTCGGCTGTTGATGGTGTGGCTAAAGATGGTGTTGCAGAAGGAGATGTCGCAGGAAGAACAGGAGGAAGTCGCAACACCAACAAAATCGGGGCTGCATCGGCAACGTGTTCCTGTCCGTCACCAAAATTTTCTCCTATCAACTACTCCGCCTGTAACGTCACCACAAAAAGGCTCTTGTGCCAACTCCCAGCAGCCATCATCAACAACCACATCTACATGGAATCCGACACCAGCGACGCCATTCGAACCACAGCAGACCAAGCGTACGCCACCAACTACTCCAAAGACACCTACTACGCCGCCGTTTGTAAAGACCCAACAGAAGGTTGCGACGCCCAAATCCAGCATAAAGCGCCCGCGCATCGATAGTCCTCCTGGCAGTCCACCCATCCCATCGGACCACAAACGCGTCCGCATCGCAGACCGCGTAACCATATCGCCCAAACACCTTAATGTTGTCAACCCTTCACCCTTCGAGCCTCTCCCTCGCACTCAGATTACCGTACCTCACGCCGCACACACAGTTGCCGAGCATCGTCGCCGAAGAAGGGAATTTCATCGCGGGAAACACTATGTTCCCGGTGCATGGGCATCGAGAGACTCTAGCATAAAAGCTAATACCAGTTTCTTCCGCGTAAAAAACAAGATGATGGAAGTACTTGTTCGAAACGACCTTGTTGCAGCAAAGGGAGAGATGGAGACTGTGAAGCAACTGAAACTTATCGCCAGCCACTGGCTGGTGCTGTGGTGGGCGAAGCATGTGGTGCCGAAACTGGACCTGGAGAAATTGGTGGAAGATATGGGGCAGATGGAGAAGAAAGAGGAGGTCTGA
>PTTG_01056.1
ATGGTTTACACCAATACGCATGCGAGACCTGCTAGGAAGATCAATGATGAAAAGCTTGCGGACACAGAGGAAAACATAATGGGTATGAAGAATGAGTTTGAAGAGGACCCTATGACAGAAGGGGATGACAAGACGGATGAGGAGTTCGAGTCGGAAGAAGGACCTCTAACAGAGGAGGCAGATACAACGGACGATGAGGAGTTGATGGAGGAGGAAGAATATTCGACAGATGATTCTAGTGACACGGAAGAAGAAGAAAACCTGGCGTATGAGGAAGAGGAGGAAGAAGATATGACGAACGCACAATTCTTTGAGAAGCTTTTCGCTAAACTCTGA
>PTTG_01057.1
ATGCGTTACTCTTTTATCGCTGGTGCCATCATCGGGTCGACCTTTGCCAGTCCCGTCGCTCAATATGGCTATTACCCTGCAGTCACGCCTTCCGGCTACTCTGCATCATCGACACCCGTAGTCAGCCCACCTTACCCGACGAGCACGCAGACACCAAGCTCTTACGCAGCGTCAATTCCAGCCTCATCCAGCAGCTCGACAGAGTACTCCCACGGACCCTCACCCTCACCCTCTTCTTCGGTGCCTCACCCGGTGTCGTCCTCTTCAGTGCCTTCTTACCCGGTGTCGTCCTCTTCAGTGCCTTCTTACCCAGTGGCATCCTCTTCCGTGCCTTCTTACCCGGTGTCGTCCTCTTCAATGCCTTCTTACCCAGTGGCATCCTCTTCCGTGCCTCATCCGGTGGCATCCTCTTCCGTGCCTCACCCAGTAGCATCCTCTTCAACGGCCCAAGGCACCGGATACTACCCAGTGAAGTCTTCCTCCACGATGCCCCACGGCACCGGCTACTCTACAGTCAAGCCTTCATCCACGACGCCCGCGGCGCCTGGAACCACTGAGTACCCTCACTCTGACGTTACTACCACCTACATCACCACCGTGACAGGTTTCGTTCCCTGCAGCACTTCTGTTGGCCATAATGAACACTCGGTCCCGGTCTACTCAACCTACTTGACGGCAAGCTACACAACCTTGACTGTTACATCGACCATCCATGGATGCGGAGACAAGTGCCCCACGCCTACTCCCGAGACACCAAAGCCAACAAGCGTTGTGCCTGTTCATTCCGAAGTGACTCCTGCCCCTGGCCACCCTTACCCAGCTGTGACCCAGTCGGTCTACCCAGCCGATGTGCCCCACCCCGCTGAGTCCTCCAAGCCCCAGCCTCCCGCTGTTTCTGGGTGCCCGGCTCCTCAAACCGTCACCAAGACTGAGATCTACACCGTAACCGTCGGCAATGACTACTCTACCGCCCCCGCAGGCCCAGTCACAACCATCGTCGTCACTGAGGCTGGACACCCGCAGACATACACGGTCACTCTTCCAGGACCCAAGCCAACCACGACCGTTGAGGGACCCAAGCCCTCCGCTTCTTCCACCAAAACTGAGTCCCACGGAGCGCAACCGCCATACCCTACCTCCAAGCCTCACCAGTCCGCTACTCCATCTGTCGGTACTTCCATGAGCTACGAGGCTTCATCTGCTCCCTACCCCACTGTCAAGCCTTCATCTGGAACCTCAATGAGCTATGAGACTTCGTCCGCCCCGTACCCGGTCCATACCCCTAGCTCCTCGTCCGTTCCCGTCCCATCAGCTACCAGCGTGAAGCCCACTTACGTCAAGCCCACGAACACCGTGCCATACCCTACGAGCACTCCTTCATCTTCCGCTTCGCCGACTCCTCAGGCTAGCGGTTACGGAGCCGCTTACCCAGCTGGCTACGGCCACTACTAA
>PTTG_01058.1
ATGGAGGTAGAGTCGGTCCAACCTGAGCTTGTGCTTGACGCAGAGGCCCAAGAGCAAGAGAAGAAGAAGGATTCCTTCGACCTTCTCCACACAGACTCTACCTGGACACTGGAAGACGACCCTGTCCTCCGCTACATCACCTCACAAACCTTCCTCCCCGGCCTGGACACCATCGCTGAAGTTGTCGTTCGTTCAGCGTTCATCCAGTACGACAACTCCGACATCGACGCCTTGTACCAAGCCACCACAGCTTTCGTTCAGGACCGCTACGACGGCGAGTGCGCGTGCTTGGATGATAAACCTGCTGCTCCCCGCTTGCCGGGTGAGAACTACCTCCTTGTAGACAACGAGGGTGTGTTTGGCTTGTCTGTTGCGCGGCCTCGGGCGGAGGATATCTTCGAGCTGCTGGATGCAGTTGTTGATCCGGACGAGTTCGATGATGATGATGATGATGAGGAGGATGTGCTTGGGGGTGAGTTCCTATACGACGACGATGAAGACGACTTACCTCGTGCAGGCGTGTTCTACGATGCTGCAGCTGGTGGTATGGTGGCCTTTGTCGCTTTGGACCAGCTGCTGTACCCGACTACCTCTATCGCTAAGTACCCTCCATCCATTGTACTTGCTGACTCACAGACTTCTCACTACAAGTTCTTTGATGACGAAGACCATGTCTCAGACATTTCGGACTCAGATGCAGATGATGTGTCTATGGTTCAGTCTTCCGAATGGCCTTATTTTGATACGAACACCCAACAGTACATGGGCTACACGACTCTTGAGTATCTCTTGCAGACCGACCAGCCGTCTGAGTTGACCTACTTTGATGCTGACAGCCAACAGTACGTCGGATACACTGCTTTCAATCAACTCTTGCAGATCGACGCTGATCAGATGCGACCAGTCGTTCACCAGGACTTTAATGACTTGTTTGATCAGCTTGTTGAGGAAGTCGCTGAGCTTCTACAGGATGAGTTGGATGAGCTAGATGAGACTGACCTACCGTCGCCGCAGGTGCAGACTCCAACTCGGCCTTCGCGCAACGCCCCTGTGCAGGGGCGACTGCGAGGTTTCCAGCGAGTTGGGCCGTATAAGATGTATTCTAGCCATCAGCGGCCTACGATGCGATCACGTCGCAATGTTCAGCTGGTACTACAGCCTCAGCAGCTGTACGATGTTGAGGAGGACGAGGACGAAGAGGAAGAGGACTGTCTAAGCCCGCCCTCCTCAGCCCACTTACTGGAATTTACCACTCACTGTGCCGTTGTCAAGACACTGGCCACACGCCGAGCGAGCTTTCTTCTAGACGACGATGAACCAGAGTCGTCTATGCCGTCGCCTACGTCTCAGGCCACTGAGCCATCCACTGACGGCCAATACGAGCACATGTTTGCTGATGCCATCTGGACCATGTCACCAGATTTAGCACTCACTAACCCCAGCCACGCATCATCATCATCATCAATAGTCCCAGTCTTATCATGGCCACAGCACAATTTCCCCTCACTCCCTGTTCTCGAAGCCTTCGGAACCGAGATCCACAATCATCTTGCGTTGATTTTCAATTGTCTGAACACCGGGCGCTCACACAAGCTGCCCGCGCTCAGCAACGACCTCACCTGGGCGCTAAATGCACTCGTATCCGAGTACCCGTCTATGACGCTATTGGGCTCTTTGGGGGTTGCAGTGGAGATTCTTGTTGAGCGCATGGTGGCTTCATCCGTCGTTGCTTAG
>PTTG_01099.1
GGCGACGGCGAGCACGAGGTGAAGCGTGGAAGCCTCACAACCCAACGCAAAGCAACGCAGATGTCTTGCATGTTGGACCGCGCACGGTCGAGGATACTCGTGGCTCCCGAGTTGCTATTCAGGGAGAGGGGGGGGGACTACTGCAGGGCATGGCTCTGGTGTCGTCTGGTGTCGCTCTACTACTGTAGCGGGCAGCAGGGCAAGCAAGTTCTACTGTCACTCTAG
>PTTG_01118.1
ATGCGTTTATCGTCCTTCATATCGCTCGCCATCGCAGGCGCATCCATTGCCGCAGCAATACCAATGGATCTCACAAACTTCCTCCTCGTCACTACATCGCAGGAAGAGATTAGCCAAAATAGTTCAGAGCTCAAGGCTGTATCCGCCACATCTCTCTTCGACCCCTTCCACCAACCCGCTCTCCTCTTGCGCCTCACAGGCCCAGGATACGGTTCCCTCCCCAACTTTACTCTCACAGACGGCACGCTTTCAACGATTGCGGCGGCACCGTTCGGGAATCAAATGTACCGGTATAATAGCACTCGTGTCATAGCGGGTAGCGAGCTGCAGTTTCTCGCGTCGGTGCAGCCAACGGGCAACATCGAGTTGGACGCGGGATATCTGTTGACAGTAGATGGGAAAAGAGAGGGCTGGACGATTTGCGAGGGCGTGTTGGATCAGGAGGTATTGAGCTGGAGGGGGAATGCGACAGACTGCACAAAGACATATGTGCATGCTGTGTTGAAGGCACCATACTAA
>PTTG_01137.1
ATGATATCACCTGACTCCCTCACCGTGACACTTCTTGCCGCTATGCTAGACATACGGCATGAGTTTGACTTTCAAGAACTACGAATGTACTTACTCGTCTGGGCCGCCGAGTATGGACGTGTAGAAGCGACGCAGTTTTTGTGGAATTTCCAGGCTGTGGAACGTCCGTGGGCGCTTTCGAAAAGGATCAAGAGGCCTTCCTACTTCTCTTACAACGAACGAGTGCTAGCTACGCTGGACACACCTAGTTTGGAGATTTTTGAATTCCTTGTAAGGAAACGAAGAGAATATTGTGTTACCAGAACGTTTGGTGTTAAGGAATACACGGCATTTTTAGTGCATAGCGCGAGGAATGGGTGGGTAGATATGACGGCGCGTTATCTTGCCCTTGGTGCCCGTATAGACGGCTTAGGCTCGTCTAGTGAATACAAGCAGCGACCTCTTCTAGGCGCTTGTCGAAACGGACATGAGGAGGTAGTTCGGGTGATGTTAGAACATGGTGCGGATACATGTAAACCGGCGTTAGAGATAGCAGTACAGCATGGGCAATTTCCTATCGTTTCTCTGCTTCTAGAGTACGGTGCAGAGATAGGGAAAGCCCTAGCTGAAGCAGTTGGCAAAGGGTATCGAAGTATTGTTGGTAGATTATTGGCGCGCGGTAGCTACGGCCAAGAGGAATTGCAAAGCCTGCTAAGTCGGGCGCTTGAGATGGAGGATAAGGCAACCTTTCAAGATCTGCTAGAGTATAGTAGGATTAACGAAGCAAGTTAG
>PTTG_01159.1
ATGGCCGCCCTGAAGAGCGATGCACTTGGCCGCGCCGCGAAGGCGTCCCCGCCAGACCCCTCGTCGCCCCTGGCCCGCATGATGCGCGAGTTTGAGGAGCTGGTCAAGACCTTTGAGGAGGGCCTGCTGCGTTCGCTCGACGACGGAGAGCACAGGAACCACCGCCCGGAACACGTGCATCGTGAGGCCTGCAGGCTGGCCATCTCCGACCTCAGCACAAAGTACACCCCAAAGTACATCCGCCGGTCCCTGAACGCCGCCGAGTCCGAGGCCAAGCGCGTCGAGGACCAGCTGCAAAACCTATCTCTGGCCCAAGACACCGACACCGACGATGACCAGGACGCCGACGAGCACCTGGGCGGTCTGCACAATGGCTACTTCCGCCTCTACTCGAGCGAGCTGTTTGACCTCCTGGGCGAGCCCACCGACCTGCGCTTCGGCACCCTGCGCTTCCACAAAAACTCGTCGCCCAGTCCCCTGCCCGACACTCCCTCGCCGCACTCACCCTGGGTCACTGTCGAGCTCGCCCTCAACGACTCCTTCTTCGTCGCCGACTCCATGGAGACGCTGCCCTACCACACGTTCCGCCTGCCCACCACACCCTCCTTACGGAACTGCGGCATACTCAGCAGGAAGCCCGAGGACCAGGGCACATTTCCAGACTTTGACTCGTGGTTGCTCTTCACCTTCCTCGGCAACGGCTGCATCAAGCTCGAGGTGCCCATTGAAATGTGCGCAGACATCTACGGCGGTAGCCTGTGCGGACGCGAGAACGAGGAAGTGCTATTCTGGGGTATCTTTGTCGACGACGACGAGTGA
>PTTG_01160.1
ATGTCAACAACAACAACAACAAACACCGGTTTCAGGCTGGGCGACGAGCAACAATTTTCAGAAGCAAGTGACAGCGACCAATCACAAGCCAGTCGGCGGAGCCTCTCGCCATCGCGAACCAACGGTCAGGGACCAGTACCCGCGCCAAAGTCGAAGAAAAAGAAGCAAAAGGAACGACGCAAAATGGGCGCACTGGCAGACGAACTAGTCGACGTCCTAGGTGATGCCTTTTCGGCAAACAGCGCCGATCCCAACCCGCAAACCGACTCGGCTCAGCCACCATGCGGCGATCAGAGCATGGCGCTGGATCCTGAACCTGTAGGGAAAAAGATGAGCAAACGCACTCGCCAGAATCTCGCCAAGATGCAGGCTCGCAAAGAGAGGAGTCTGGCTAACCCGACCATGAAAGATGTCGGGGAAGACAAGACGCTTCAGGCACAGACCAAGGCTGCCGAGAGGAGAGGTCTGCCGCTGGACAAGTATCTCAAACTGCGCGAGTCTGGCGCCGGTAAGAATGCCATCAGGGCATCCAGGAGGAAAAAGAAGGCCGAGATTAGAGAGCAGAGAGCTGCTGCTGCTGCTGCTGAAGCCGCCGCTGTGGTGGATGAGATGGACATGTGTTAA
>PTTG_01161.1
ATGCCACGACACGTTGTCAGTGACGATGACGAGCCACTCGAGGACAAGACGGCAGCTTTGCCGCTCAAGAACAAGAAGACGGAGCGCATGAAGCGCAAGAATGTGACAAGACAGCAGAAACGCGATGCCATTGTTAATATAACAAAACTCCCCACGGAGCTCATCCTTGAAAGCCTCAAGTATCTCCGCCCGCGCGACGTCCATAACTTTAGCTTTGTCAATCGCCGTTTCTACAGCCTTGTCGAGGCGCATGCCAATGTCATTGGCGACGCCATCATCGCACGTCGCTACAGCCTCCTCTTCAAATGCCTTCCGACACCCAGGCTGCTCGCGGATGTCGACCCCACAGTACGGGCGCTGTTGGTAGACCCAGCTCGCCAGAAACAACTCAGTATCCACAATCGCCCGTACCAACACATCCAGTCGCCTGATCCACTACAAATATGCACCTGCCTGACGTGCATACTGACTTGGAACAATCTGGGTCTTGTGCTTGACTTTGCTCATTGGCAGCAACACCTCGATAGTGGCACGCCGATACCTATAATCCCCCGAGGGGAGGCACCAGAATGGAATAAAGAGCTTGTAGCACGGAATGCTCGCATAGTACGCAAAGCCATCGAGAACCCTCTATGGCACGCCTCTATCCTGGGAGTACATCTTGAAAGCACCGTACGGTCTATACGGAGACACTCGAAGAACAGGGGCAACAAGCGTGTGCATGTTGAGATGACCGAGGCTGAGGTCACCGCTGAGACAGACGCATTTCTGTCTAAACATGGGCCGCCGAGCTTAGAGTTTCCTTACCAGCGCGATGAATACTACATGCTTGAAGCGTATCTCCCAAACCGTTGGTGGAGGAAAACTGAACAGTATTGGTTCTACACGATAGCAGGTCAACACGAACGTGATCTAGATCTTATTCAAAGATTTGCTAAAAGTGACCAACTTGCCCTCCTCAACCATGCCATGGCGTCCATCGATGCGGATAATTGGATGACAGATGTCCTGGACTACAAGACGTATATGGTGCCTTGTTCGTCTAGTAGCTCTGGTCCTTCGATGCGTGCGTTCAAGTATTATGCTGCGATTGTATGA
>PTTG_01162.1
ATGACTACCGCAAGTTTCTCTCACATCGACACAACATCCTACACGGGAAAGCCTTGGAACAAGGTTGACGGCCCTGGTGTCAGTTTTACTCAGAAATGGCACGAGCGCTCCGTCCACAACCTGCGAGGCCAGGAGGCCGAGTTTAACACTGATAACTCCGGCTTCGCTGTGTACAAATATCCCGCAAAAGAAAAGCTTTTCACAGACGAGGAGGCAGTACAGCAAGGCTACTACGCTGAGGTTGAGGCTCTACTTCGTGAGAAATTCCCGGGGATCAAGAAAGTCGTCATCTTCGACCACACAATCCGTCGACGAGACAAGAACTCTCCACGCCAACCAGTTCAGCAAGTCCATGTCGACCAGACACCTGGCGCGGCGGAAGCCCGTGTCCGTCGACATTTACCTGCTGATGAAGCTGAGCAACTGATCAAAGGACGCTACCAAATCATAAATATATGGCGTCCAATTGAAAACCCCGCATCAGACCACCCGCTCGCCGTGATAGATTGGAGGACGACGTCGCCTTCAGACTTTGTTGCCACCGATCTATTGTACCCTAAACGCGCCGATTCCATGGACGTTGACGATCGCGGAAAAGAGGTCCTTCCTGACCCTAACAACTATACATCAACAGAAGGGTACGAGGTCAGGGGAGAGACCATGGCTGTGGCACCCAATGATAACCACAGATTTTATTACGTAAAGGATATGACACCAGAAGAGGTTTTGTTGCTCAAGTGCTTTGACAGCTATGGTGAGGGAATGGAGCCGCACGGGAAGAAGGGACTGGCTGTACGGACGCCGCATACTGCGTTTTCGGACCCCAACACGCCAAAGGATGCGCCTGGGAGACAGAGTATCGAGGTCAGATGTCTGGTGTTCTACGAATAG
>PTTG_01163.1
ATGTGCTACGCCATCATCAACACTACTATATGGTTTGTTGCTACCATCTCTGGTGGACGTCTACTTCCACCTGATTACGATAACAAGGAGTACTGGAGCTTCCGGTCAGATTCACCACGCGCCCAGCCTTGGTTTATCCGGGCGTTGAAGGGCAACAAGCAGTTCTGGAGACCCCAGGATACCACTTCTTTCGAGCTGGAGTCTACTGAGACTCACCAGCCCAAGGCTTCATAG
>PTTG_01192.1
ATGGCAAAACTTACTTTTATTGCTACTGTGGCTGTACTCCTCTCGATCGTGGCAGCGCAAGAAGCGATAATCCCGCAGCAATGCTGCCCCAAACTTTTGAAACAATGTCTCGATCAAAAAGCTGATGGCTGTGTCGCGGCAAAATCGGCCCAGCTCTGCGTATCCAATAGTGACGATAGCCGCTACAAACGCAAGTGCCGACAAGTGCTTGGTCTATCTGAAAGAAGCAACAATTTCTTCCTTTACGTACCCAAGGGATCTGGAATGCAAATGTAA
>PTTG_01204.1
ATGTCTATGATCACGGCGACTACGTGGGTGCCGCGCGGATTTGCGGCACCCTTTCCCTCACGATACCAGTTCGACGAAGACGAGTACGAGCGCATCTCCAAGCTTGCGAATCTTCAGCTGGAAGACGCCAAGGAAGAACTCGAAGAGGCGCAAGCCGAGGAAAAGAGCAAAAATGGAACCACGAGCAAGGCCTCAAAAAAGGACGACGAGGACGACGATGACGACCTTAAAGAGTACGACCTTGAGCACTACGATGACGAAGTTGCCGAGGACCAGGGCGACACCATGGCCATGTTCGGAAATGCAAAGAACTTGGTCTTCCACGAGAACGACGAGGACGACCCTTACATCACAATGCAAGGTGGGGACGAAGAGGACGAGGAAGATCGCGAAGAGCTTCAAATCTTGGCCACCGACAACCTTGTATTAGCCGGTCGGATAGAAGATGAGGTCGCGCATCTGGAAGTCTATGTTTACGAGGACGAGGACGACAATCTCTACGTGCACCATGACATCATGCTGCCGGCCATTCCGCTCACTGTCGAATGGTTAGACTTTCCCGTTGGCAAGTCAGTAGGCACAAGTGAAGGCAAGGGCAACTATGTGGCGATTGGAACCATGGACCCTGATATCGAGATTTGGAATCTGGATGTGGTTGACAGCATGTACCCAGATGCTGTACTGGGACAGGGAGCTGAAGATGCAAAGGCAGACAAGCCCAAAAAGAAGAAGAAGAAGTCCAAAAAGGCCAACGATGACTTCCATGTCGACTCGGTGCTCTCCCTCGCCGCAAACCGCCACCACCGAAACCTCCTTGCTTCCTCATCCGCAGACAAGACTATCAAGTTGTGGGACTTGAACACGACCAAATGCGCAAAGTCATACACGTACCACACAGACAAGGTCTGCTCTGTAGCATGGCATCCTGTTGAGTCTACCGCGCTGTTGAGTGGTAGTTATGACCGAACCGTTGTGGCTGCCGACATGCGAGCACCCGAGGCAAAGGCGCCTCGATGGGGTGTTGAGAGTGATGTAGAGACTGTGCGGTGGAACCCGCACGATCCCAACTACTTCTACGTTTCTACAGAGAATGGAATGATACATTACCACGACACTCGCAACGCACCAAAAGACCCGTCCGACTCGAAGCCTGTCTGGGTTCTACAAGCCCATGACGAGTCCATCTCATCTTTCGACATCAACCCCGTGATACCAGGCTACCTGGTGACGGGCTCTACCGACAAGCAGGTAAAATTGTGGAACATTCAAGACAATGGACCAAGCATGGTTGTGTCGCGAGACTTGGGTGTCGGACGAGTCTTTTCCACATCCTTTGCCCCCGACAAGGAAGTCGGTTTCCGGCTGGCAGTCGCTGGAAGCAAAGGTGCGGTGCAGATCTGGGACACGAGCACGAACGGTGCGGTACGTGCGGCTTTTGCGAACAAGGTACCGGCGATCCGGGGAGATGGCAAGGAGCGTCTCGTGGGCCTGGAGGAGCAGGACACAGACTCGGATACAGACGAAGGAGAGAGCGATGAAGAAGGCGCAGAAAATGGGGATGAGAAGGGGTGGGAGTCGATGGAGGAGTAG
>PTTG_01205.1
ATGGATCACCGTCATAGTGAGAAGCGACGCAAAATCGACCCTGAGGAATACACCATCGCACCGCGTCCCAGGTTTCGCAAGCCAAACCAACCTGCCTCTCTCCGCGCCCATACGCCCAGGAACCAAGAAGATGGCGATAATCCCAAACAAAAGTCGTTTGATGGCCCAGAGCCGCTAGAAGACCCTGATCTCCTGGATCTCGACCGCGACTGGTACGGCGGTGAAGAGAACGGGCATACCTTTGGAGATGATACACACAACCCTTTCGGTGGTGCCGAGAGCACATGGCTGGAGGCTCAACGGGAGGCTGCTTTGACAGACAAGAAGCAAAATAACCGAGCAAGCATGCGGGCACAGCAGAAACAGAAGGACGTAGATGCATGGGAGACGAATCGAATGCTACAGTCTGGAGTCGCCCAAAGAAGACACTTCGATGATGACTTCGATGACGACGAAGAGGGCATGCGCGTCCACATTCTCGTACACGACCTCAAACCGCCTTTTCTAGACGGAAAGACCGTCTTCACCAAGCAAGTTGACCCGATCTCAGCCGTACGCGATCCACAGAGCGACATGGCAGTATTCAGTCGGCGCGGCAGTCGCGTTGTAAAGGAGAAGAGGCAACAGAAGGAACGACAGAAGCACGCGCAGGAAGCCACGAGTGCAAAGGGAACTACACTGGGAAACATCATGGGTGTCAAGGAGGAGGATACCGACAGTGCTGCTCCAGGGCCTGAGGGAGAGGAGATGCAGGGCGGCAGCAAGTTTGCACAACATCTCAGTAAACAGGAAGGTGCAAGTGCATTCAGCAAGAGCAAGACACTGCAAGAGCAGAGGCAGTATCTTCCAGCTTTTGCAGTCCGCGAAGACTTGCTGCGAGTTATTCGAGACAATCAGGTCGTCATCGTTGTTGGCCAGACTGGCTCTGGAAAGACGACCCAGCTGACGCAGTTTCTGTTTGAAGACGGCTATGCCAAACAAGGACTCATCGGCTGTACACAACCACGTCGTGTTGCTGCTATGAGCGTTGCGAAGCGTGTGAGTGAGGAGATGGATGTCAGGCTGGGTGGCCAGGTTGGATATGCAATTCGATTTGAGGATTGTACCAGCAAAGAGACAAAAATCAAGTATATGACAGATGGTGTCTTGCTTCGAGAATCGCTAGTTGAGCCCGATTTGGACAAGTACTCATGCATCATTATGGACGAGGCGCACGAGAGAGCGCTGAACACTGATGTGCTGATGGGCCTCCTCAAGAAAGTCTTGGCACGGAGAAGAGACCTGAGGCTGATTGTCACATCCGCCACAATGAACTCGGAGAGATTCTCGCGCTTCTTTGGAGGAGCTCCCGAGTTTATAATTCCCGGGAGAACATTCCCCGTAGATATCAACTACGCGCGATCCCCCTGCGAGGACTATGTCGACAGCGCTGTCAAGCAAGTGCTAACGATACACGTATCGCAAGGGCCTGGTGATATTCTAGTATTCATGACGGGTCGGGAAGATATTGAAATCACATGTGAGCTTGTTGCCGAACGACTCAAGCTTCTCAACGATCCACCAAAGCTCAGCATTCTTCCCATCTACAGTCAAATGCCCGCAGATTTGCAAGCAAAGATCTTCGACCGAGCAGCGCCAGGTGTACGCAAGGTTATTGTAGCCACCAACATTGCAGAGACGAGTTTGACAGTTGATGGTATCATGTACGTGGTAGACGCTGGCTTCTCAAAGCTCAAAGTCTACAATCCGAAAATGGGCATGGACACCCTTCAGATTACGCCCATCTCACAAGCAAACGCGTCTCAGCGTGCCGGTCGCGCGGGACGTACAGGGCCTGGAAAGTGTTTCCACCTGTACACCGAGAGAGCTTTCCGAGATGAATTTTACATCCAAACTATCCCAGAAATCCAACGAACCAACCTCACCAACACCGTGCTCCTACTCAAGTCGCTTGGTGTGAGAGACCTTCTCGATTTCGACTTTATGGACCCACCCCCTCAAGACACCATAACAACCTCTCTCTTCGACCTCTGGGCCCTGGGGGCGCTCGACAACATTGGCAACCTCACCGAACTTGGCCGTACCATGACAGCCTTCCCCATGGACCCTTCCCTCGCCAAACTCATCATCACAGCCACCGAATATGAATGCAGCGAAGAAATGCTCACAATCGTCGCCATGCTGTCCGTCCCCAGCGTCTTCTACCGCCCCAAAGAGCGCCAAGAAGAATCCGACGCCGCACGCGAAAAGTTCTTCGTCCCAGAATCCGACCACCTAACCCTCCTCCACGTCTACACGCAATGGAAAGTAAACAACTACTCAGACAGCTGGTGCATCCGCCACTTCCTACACCCCAAAGCGCTGCGCCGCGCAAAAGAAATCCGCGACCAAATCCACGACATCATGACCAAGCAGAAAATGCCTCTCGTTTCATGCGGCACAGATTGGGACGTGATCCGCAAATGCATCTGCTCAGGGTATTACCACCAAGCCGCCAAAGTAAAGGGAATAGGCGAATACATCAACCTCCGCACTTCAGTCACTATCCAACTACATCCCACATCTGCCCTCTACGGCCTCGGCTACCTCCCCGATTACGTAGTATATCACGAACTCATCCTTACCAGCAAGGAGTACATGTCATGTGTTACCAGCGTAGATCCACATTGGCTGGCTGATTTGGGCGCCGTGTTTTACTCGATCAAAGAAAAGGGGTATTCGGCGAGGGATAAACGCATTCTGGAGACGGAGTTTAATCGCAAGGCGGAGCTTGAGGCGCAGATGGCGGCGGATAAGGAACGGGAGGAGAAGAGGATTAGGGAGGAGGAGGAGGGGCCTGTGGTTAGGAAGGTGGGGGCTGTGAAGAAGAAGGTTGAGGATGGGGATGGCGTGGTTAAGAGACCGGTGCTCAAGAAGTCCAAGTTTAGAAGGTAG
>PTTG_01206.1
ATGGTCAAATCATACAGTAAATACGAGCAAACCGACGCTTTTGGTGTAGTCGCGACTGCCACTTCGAACATTGTATGGACCCCAGAAGGCCTTACACAGCCTGGATCATCTCGAGCCGCAGGCGCCGGACGCGCATACGCCGCCGCAAATGAAGAAGTGCTGTGTTGGGATATCAAGAAGAGCGAGCTCGTAAGCAGGTGGCGCGACAACTCCTGCACGGAACAAGTGACTGTCATCTGCAGGAGCGACGTGGACCCAGATGTTTTCGCCGTGGGCTACACAGACGGAAGCATACGCATATGGGATGCACGAACGTCGACCGTCATCATCAGCTTCAACGGACACAAATCCGCCGTCACAGTCCTCACTTTCGATCAGAGCGGAGTACGCCTAGCGAGTGGCTCCAAGGACACAGATATCGTCATATGGGATCTGGTCTCGGAAACTGGCCTGTTCAAGCTGAGAGGACACAAGGGTCAGATCACCGGGCTACACTTTCTTCATCCTGGTAGCGCATCAGACGAAGACGGCGAAGTAGATATGGACGCTGATCAGGCATTCTTACTCTCCACGAGCAAAGATGCTTTGATCAAAATATGGGACGTCGCTACACAACACTGCATCGAGACGCACATTGCACAAACAAACGGAGAATGTTGGGCACTCGGCGTCTCACCAGATGGTAGCGGTTGCATAACAGCTGGTAACGACGGTGAGCTCAAGGTATGGGCTATCGATCAATCTGGTCTTCGACAAGCAGCTTCAGCCTTAGGAGAAGGAGCGGACCGGGAGTATCTCACGTCGAGAGGCATGTTGTATCGACAGGGCAAGGACAGGACGCAATGCATATCCTTCTACGACAGGGCTGATTACATTGCGGTACACGGTGCGGAGAAGGCTGTGGAGATCTGGCGGATAAAAAGTCCAGAAGAGGTCAGGAAAAGCTTAGTAAGGAAGAGGAAGAGAAAGCGGGAAAAGTCCAAGAACGAGACCAACGGCGAGGCGCAAGAAGAGATCGACGAAGACAAGGTCAATGCAGCAGATGCGGAGATTGGCGAGGTCTTCGTGCCCTATGTGACAGTGCGGACAGCTGGAAAGGTTAGGTCGGTCGCGTGGATGCACATCAAGGGCACGAAGAAGCTGCAACTACTTGTCGGCACAAACAACAACCTCTTGGACGTTTACGAGATACCCCAACGAAGCAAGTCGAAGAGTGAGGAGGCACCAGATTACAGTAGGACACTATCTGTCGAACTCTCGGGCCACAGAAACGATGTACGCGCGCTCGCTCTCAGCTCAGACGACCGCATGTTGGCATCTGCGTCAAGTGGAGGACTCAAGATCTGGAATATCAAAACCCAGAACTGTCTGCGTACGCTGGAGTGCGGGTATGCTCTATGTTGCGCATTTCTGCCCGGAGACAAGATTGTGGTAGTGGGCACCAAGGACGGCGACATCGAGTTATACGACATAGCGGCTTCCACACTGCTCGACAAGATTTCAGCGCACGAGGGAGCAGTATGGACGATGCAAGTTCACCCCGACGGCAAGTCACTCATCACTGGTAGTGCGGACAAGTCTGTCAAGTTCTGGAACTTTGACATCGTACAGGAAGAGATTCCAGGGACAAAGCGCACAACACCGCGTTTAAAGCTCACGGAATCTCGCATACTCAAGGTCAACGATGATGTTCTGAGCATACAGGTCTCACCTGACTCACGGTTGCTAGCAGTAGCAACTCTCGACAATACCGTAAAAGTCTTCTTTGTAGATTTCCTGAAGCTTTTCCTCAACCTTTACGGTCACAAGCTGCCCGTCCTCAACATGTCAATATCTGGCGACAGCAAGCTCATCGCAACCTGTTCCGCCGATAAGAACGTCCGTATCTGGGGTCTCGATTTTGGAGACTGCCACAAAGCGCTCTTCGGCCACGAGGACAGCATCATGCAAATCTCCTTCATCCCGCACCCTGTCGACGGCGAGGAACGCCACATTTTCTTCAGCGCCTCCAAAGACCGAACAATTAAGAGCTGGGATGGTGACAAATTCCAGCAAATCCAAAAATTCAGAGGCCACCACGGCGAAATCTGGGCCATGACCGTTGCCCGAACAGGCGACTTCCTCGTCACCGCCAGCCACGACAAGAGTCTCCGCATCTGGACGCGCTCCGACGAGCCCATTTTCCTCGAAGAAGAACGCGAACGCGAACTAGAAGAAATGTACGAAAAAACTCTCGCCACCTCCCTCGAAGACGATGAAAACAACGAGAACCCATCCGCCGCTGAAGCAGTCGATGCCTCGAAACAAACAATCACCACCCTCACCGCCGGTGAGCGCATCCAAGAAGCCCTCGACCTAGGCATCCCGGACCTCGAACTGGTCCAGAACTGGGAGCTACAACGCCGTTCAAACCCCAAACTCGCTCCTCCTCAACGAAACCCCCTCTACCTTGCCCTCGGTAACGTATCAGCCGAACGCCACGTCCTCAGCACCATGGCAAAAATCCCCGCTGCACAACTCCACGACGCCTTACTCGTCCTACCTTTTTCTTCCCTCCCCGCGCTCTTCACTTTCCTTGCCATCTGGGTTCGCAAACAGTGGAATGTTACGCTTACCTGTCGCGTCCTCTTCTTCATGCTCAAGACGCATCAGAAGCAGATTGTCGCATCCCGCGAACTCAAGACTGTGTTGGAGGCTATGCGCAGCGATTTGAGGAGTATGTTGAGTCAGAATAAGGATTTGGTAGGGTTCAATGTTGCCGCGTTGAGGTTTGTGGGAGAGAGGGTCGAGGAAAGGGGGTTGGTTAGGTGGGAGGATGTTGAGAGGGTTGAGGAGGAGGGGAAGGGGAGGAGGAAGAGGGGGTTTGTTGATGTTGCGTGA
>PTTG_01207.1
ATGCTTCTGCTTGACTACCAAAACGTTCTCATCGAGTCTCTCCTCAGGGACCGCGTCAATGGAGGAGCCACAGCCAACATTGACCAGGTTGTGTCCGACTTTGACGGCGTTACCTTCCACATTTCAACTCCAGAGAGCAAGACCAAGATTCTCGTCTCTATCCACGTCAAGTGCTTCAAGGAATTAGTTCAGTATGGCGCGCAGGCAGTGCTGGAACGCGAATACGGCCCATACATTGTGGAACCCGAGGCTTCATACGATTTCTCCGTCCAGGTAGACTTGGAGAACCTACCGGAAGATCAGGACGCCAAAGATGACCTGGTCCGACGCATATCCCTCCTTAAGCGAAATGCCATGGCTGCCCCCTTTGAACAGGCTTTCGACGAGTTCCACGAGCTGCAAGAAGAAGCCTCCAAGTACACATCCGAGTCGGCGCCACAGGGTGTGGCAGAAGGCGGCAATGTCCGTGCCATTCACTACCGAGAGGAAGAGGCCATATATGTCAAAGCCAGTCACGACCGTGTCACCGTCATCTTCTCGACAGTCTTTAGGGAAGAAACAGACAGGATATTCGGAAAGGTCTTCCTCCAGGAGTTTGTCGACGCTAGACGGAGAGCTATTCAGAATGCACCGCAGGTACTGTTCAGGAACGACCCACCTCTGGAGCTGCAGGGTATCCCAGGAGTTGATACATCCGGTTCTGCTGACATTGGCTACATCACCTTTGTTCTTTTCCCTCGCCATCTTGCAAAGCAACGACGAGATGAGGTCATCTCACACATTCAAACTTTCCGCGACTACTTCCACTACCACATCAAGGCTTCAAAGGCCTTCATTCACACACGAATGCGCAAGCGGACCGCCGACTTCCTCCAAGTCCTTCGCAGAGCTCGACCCGAGGTTGAGGAGAAGGAACGCAAGACTGCCAGCGGTCGCACATTCAGGGTCCAGGCATAA
>PTTG_01208.1
ATGTCTGAAGCAACACGGCCAAAATACGACAACCTCCCGGGCATTGACACGGCACCCGACATCTACGAAACCCCAGAACTCGCCGAGGATGTGTCCACAATACAGGCTTCCACGGCAGTCTCCGAATCCGAGGGTGAAAGCGACGACTCGGCCGACGACTCGGCAGTCCGTCATCAACGGCTTCAGCCAGATCAGGCTCGCAACCGCTTTCAGCCTGCTCGAATAGATGCGCGCGGGGTTGACTTCTCTGACAACATCACCGCACAACGTCAATCCTACCGCACATCCACACGGCGCCAGCGACGGCGAGGCGACATAATAGGAGACGACAGCGACGAAGAGGAAGAGAGCTTTGCGAAAAAGCTTCTGAGGATCAAGAGGGAACTGGCAGGGCTGGAAGATGAATATGAGCGAAGGGTGGAGAGTGGGGACAAGTCCAAGATTGAAGAGCAAGACCCCAAGGAGATGATGGACATCATAGCGAGCAAGGTCGACACAATGTATGCGACACACAAAGGCGGTGCACGGGGTGCACAAGCAATACTCGACCGGACAGTACAGAAGTTCGATAGTTACAAGCCCTTCGAACCGAGTCCGAAAATCAGCAAAGCGATTGCGAACCAGCCACCGTTGCCCGGAACCCAAGTACAGAAGAGTCAGCTAGAGTTTGTATTGAATCAGGCGGCTGATTTCGACAAGCGCATCACGCAAATGGAGAATAGCCTGGGCCTGAATGGGAACACGATGCCAGAACTAAGCGATCACACGCCTTTTCCCGTATCCAATACCCTCACCAGGCTGGAGCAGACCCTTGGTCTGATTGGAGATGCCTCAACCAACAACCTAGATGCGGTGACACAGAACGTCAAAAAGCTTACAGCCGATGCGGAGCACTTGAAGGAGGTTCGGCAAGAAGCTGCACAGACTGGTTCAGTTTCTGGTGATAACAAAGTCCCCACTTATCCAGATCAGGAAGCGAAGATCAATGCTCTCTACGGAACGCTACCATCTATCGACAAACTATCGCCCATACTGCCTCTGGTACTCGAGCGCCTTCGTACATTGCGACTTGTGCATACAAGTGCATGGCAGGCTGATGAGGTGCTCAGTGAGTTGGAACGTCGGCAGACGGCGCAGGAAAACGAGATCAAGAACTGGGAGCGACAGCTAGAGATCGTCGAGAAAGACATGAAGAAGGCTGAGACAACCATGGTTAACAATATAAAAACGGTTGGCGATGATGTCAAGATGCTCGAGGAGAAGATGGCAAAGTTGCTTGCAGTAAGCCCGGACGAGTGA
>PTTG_01209.1
ATGGCCAAGCGCAAGAACGAGGCGCCTGCCAATGGCAATGCGAAAAAGAAAAGAGCCATCTCCGACGACGAGGCGCAGAAGAATTTCCGCGACGGCTTGTTCGACAGCCAGGTACTTGAAGGATACACCAACTATTACGCCGACTCACAGCCCTACAAGCATGCGGTGATACAAAACCTCATCAACGATACCCTCCTTCGTAATGTCCGCAATGAGATCCGCGAGCATATCCACTTCACACCCAAAGAAACCGACATCTACAAGATACACCAGTCTGGCGACCTTGCCAACCTCGATGGCCTCCACGACTCTGCGCTTAAGCGCTTGCCTTCGCTTCTAACCCTCCGAGACTCGCTCTACTCGTCCGCATTCCGCAAGTACCTATCCTCGATAACAAAGTCTGGCCCATTGAGTGGCGTCAAGACAGACATGGCCGTGAATGTATACACGCCAGGTTGCCACCTGCTGTGTCACGACGACGTGATTGGAAGCCGGCGCGTCAGCTGGATTCTGTACCTGCTGGATCCTGATATTACATGGAAGCCCGAGTGGGGAGGCGCGTTGCGACTGTATCCGACCGAGCATCTCGAGACACCAGAAGGCGACAAGGTCAAGGTCCCACAACCCGATTTTTCGCTTTCGATACCTCCAGCGTGGAATCAGCTATCATTCTTCACAGTTCAGCCTGGAGAGAGCTTTCACGACGTTGAGGAGGTGTACCGAAGAGGTCTGGAAGAGAAGGCAGAGGAAGATGGCGGACGTATTCGTATGGCCATCAGCGGCTGGTTCCATATCCCTCAAGAAGGTGAGGAGGGTTACGAAGAGGGTCTGGAAGAAAAGCTAGCGGAGAAGAGTTCACTTGCTCAGTTACAAGGGGGCAAAGCTGATGTCTTTGACGAACCACAGCCGCAATGGGTTGATAATCCTGATTGGGAAGAGCAGGCGAAGCAGGAAGATGACGAGCTTACTGAGAACGACATTGACTTTCTGATCAAGTTCATGAACCCGAACTACCTAGTACCGGATACCGTGGAAGAGCTCTCAAAGATGTTCTCTGATGAGTCCTCGTTACGACTTGCTCAGTTCCTATCAAACAAGTTCTCTGCGCGGTTGCGTGAGTACCTTGAGTCAAAGGATCACGAGGCAGTACCTAGCCTACCACCCAACCCACATCACAAGGAGTCCAAGGTAGGTGTTGCACGGCCACCACACAAGCACCGTTATCTCTACCGAAAAGCCGTTCAACCTATACCGACGACACCATACCCTGAAAACGATGGTATGACCCCATACGACGATCTTGTCGACATTCTCTTCCCCCATCCGGCCTTCATGAAGTGGATCTCGCTTGTGACTGGTATCACACTCACAAAGAGCAACATCTTCGCGCGTCGCTTCCGCAGAGGACTGGACTACACCCTAGCAACAGCATACGAAGAAGAAGACCCTCAGCTCGAAGTATGTCTCGGCATCACTCCCTCGCGTGGCTGGGGCGACGAGGATGAAGAGTCCGAAGAAGCAGCAGCTTCGCAGCCAGAGAAAAATGGCAGTTCCAGCAGCAAGTCCAAGAAGAAGAGCAGCAAGAAGAACGGCAAAGCCTCAGAGCCCAAACCAAAAGCAGAGGAAGAAATCGGCGGCTACGAAATGTACATGGCAGGTGAAGACGACGAGCACCCTACTGTTCCCAACCCCTCTGAGCCATCTACCTCAACTGGCGCTGGCCAACGCCGCAAAGCCAAAGCCGACCCTGCCATCTATAAATCTGCTGGTGACGACGAGGACGACGGTATATTGTTTAGCCAACCCGCTGCGTGGAACAACATGGCCATCGTGCTGAGGGACAGGGGTGTGTTGCGGTTTACAAAGTATGTTAGCAAGAGCGCCAAGGGAGATCGATGGGATGTTTGTGCGGAGTACGGGGTGGAATTTGGGGAAGACGAGGACGATGAAGATGATGAATAG
>PTTG_01210.1
ATGTCGGCAGACGGAGAGGTCTTGAAGCATCCTACACTAAACCAGCACATACGCGGCAATTCAACAACAACGACAGTGCAGTTCCGAAACCTCAAATATGCATCGATCCCGGCGCGATACAAGGACTCGGTTCTTAATGACACTTTGAAACCTGGATTGAACGATGTTGTGGATGCAACTCAGTTTGGGCCCTCGTGTCCTCATTTTCGGGGGGCGCAGGCTTGGGATCTGACGTTGACTGGCGATGCTATCTTGTCTTGTGAACATGGACAAGGGGAGACAGAAATCATGGACGAGTTTGAGTGTCTAAATTTGAGCGTTACAGTACCGAAGGCCGCCATGGATTCAGGAAAGAGAGGCACACGTGGACTACCTGTGTTCGTGTGGGTACATGGCGGTGGACTGGCCATGGGATCCAACAGCTGGCCGCAATACGATTTACGGAGATTTGTTGAAAGAAGCGTAGAGATCGGTAAGCCAGTTGTCGGCGTCTCAATCAACTACCGACTCAACGTCTTTGGGTTTCTAGCAAGCGAAGAGATTGGTGCAGATGGGAATATCGGCTACAAAGATCAGATATTGGCGTTTCGCTGGATCAGGAAGCATATTGCTGGATTTGGTGGTGACTCAAACAACATTACTGCTGCAGGCGAGTCAGCAGGAGCTATATCCTTATCGACACTTCTTTGTGTCAATGTCGGTGCCGAAGGACTCTTCGATAGAGTGGTCATCATGAGTGGCGAGGCGACATTACGCAAGTGGAGGAACAGATGGTGGCACCAGAAGATGTATGAAGACCAATCCCTACACCTCAAACTGGATATGAAGGACACAGACGGAAGGCGCGAAGCTCTGTTGAACAGTGAAGCAGTAGCGCTAGCCCAGAGACTCCCCTTATCACAGACCTTCTGCGCAACCATCGACGGCCAATTTCTAACTCAAGCCGTTACCATCGACGCATTATCGAGCGGCTCAAGTCCCACCCACAAGCCATCATGGTGCAAAGAGTTCGTAATAGGCGACACGGCACACGACGGACTTGTTCTAAAGAGCCGCATCCTCGACCTTCCCGACCGTACCACCCGTCTCGAAAAAGCATGTAACCTACATCTCACACACTCTGAAACACAAGCCCTCTTATCTGCGTACGGTCTAACCCACTCCTTACCGAAAGAAGAAGAAACACAGCGCTTACTTGAGCTCGTATCTGAACTCCGCTTCTATCTCCCAGCATTAACAGCGTACCAAGGCTGGAAAGCCTGCTCACCGCCTAAACGCGCCTCGAGATACCATTTCCATGTCCCCAGCCCCATCGATGGAGCGTTCAAGGGCCTGGCGTCTCATGAACTTGATGTCGCATTCCTCCTGCAGAACTATGATGAGCATTTTGACGAGCGTGATAGGGTTGTTGCGCGGAGTATACAGGATAGGTTTCTGGGGTTTGTTAATGGGGAAGGGTGGGTTGAGGAGGGGAAGGTGGTGGTGTTTGGACAGGAGGGTGATGTTGAAGTTGGTGAGGGGGAGTATGATGCGCTATATAGGAAGGGGAGAGGGGCGGTGTTGGAGAAGATTGGGATGAGGAAGCTTTGGGGTGTTGCTGATGTGTGGCAGGGGGTGCGTCAGGAGGAGGAGGAGTTTGTGGGTTTGGGTGGGGAGGCTAAGTTATGA
>PTTG_01211.1
ATGGCACCCAAACTCCGCACCTCCGCATCGACCGAACGCATCTCCTCACCAGCACCCTCGCGAAACAGCAAAGCAAGCAGCTCCAAGAACACGGACGCCGCATCCATTGCGCAGGGAATATGGGATAAATACGTTTCGAAAACCCCCCAGCGGACCAAGCTGTTGGATACCTTTATGGCCTTCTTGGTTGCGGTTGGTGCGCTGCAGTTTGCTTATGTGGTGCTTGTTGGTAACTTTCCATTCAACGCCTTCCTCAGTGGCTTCAGCGCTACCGTCGGCCAATTCGTCCTCACAGCCTCGCTGCGCATCCAGACAAACTCGGAGAACAAAGCGCACTTTGAGGGAATCTCGCATGAGCGTGCGTTTGCGGATTTTATCTTTGGGAGCTTGTTGTTGCACTTTTTTTGCGTCAACTTTATCAACTGA
>PTTG_01212.1
ATGGTGAGTGAGCGTCTAGCTTCGGGTTCTCTGGGAAACATTGCTCTTATTCTCGGTGCCCTCACGGCTGGAGGCGGTATCACTGGCTATGTGAGGACCGGATCTGTTCCTTCAATCGCTGCTGGATGTACCGTCGGTCTCTTGTACATGCTCGGAGGCTATCGTGTAAACAGCCGCGCAGCTTACGGCATCGAATTGGCTCTCCTTGCCTCCATCATTCTCGCCGGCAGTTCGATCCCTAGAGCGATCAAGTCTGGAAAGCCGCTACCTATCGGCTTGAGCATTCTAGCTACTTTTGGACTGTGGACTTTTGGCAATGCATACATGACTAAGCGTGTATGA
>PTTG_01213.1
ATGCGTTACGCCCAGATTCTTGGCAGTGCTGGTGCATTTGCCGGCTATGCTCTTGCTCAAGGTGAGCCACAATCTACTGTAGTATACGATGCGGAAACAAAGATCAGCTACTCTTCCTACACGGATCCGGGCACGGGAATGACTTTTGGTGTCGCTCTCCCCAAAAACGTCACAGACCCCTATGATGCCATCATCAGGGTCACAGCTCCAATTGCCAATAGATGGGTTGGCTTTTCATGGGGCGGTGATATGGTCTGGAATCCTTTAAGCGTTTCCTGGCCAAATGGACAATCTGGAACGATATCAGCTCGGTTCGCCTTTGGTATCTCCATGCCACTTGGATACGATGGAGCCGAGCACATCTACCTGAAGGGAACGAAGACAAATACCACACACTGGACAGTCAATGCACTGTGCAAAGGCTGCACCGGGTGGCAAAACAACGAAGACACGAGATACAGTTTGAATGGTACTGGTACTACTCAGTTCGCGTGGGCGTACGGTACCTCTGCTGTGGAAAACCCAGCCCGGAACGACTCTGCCTTCAATGTACATGAAGCCTATGGCAAATGGATTCATAACCTAGACGCTGCGCGCATAGATAACTTTGAGTCTCTTGTAAATGCCAATCTGCTAACGGCACCTGTAGCCAGTCCTTCCCCGACCACCGTTGTAACAAGCGTGGTATCGTCACCGTCTGCGACCACAAAGCCAGCACCTGCTGCCATTCCGGCTTCTTGCTCCGGCGCTGGTAGCCCTGCGTTTCAGGGTAACCTAGCGTCTGGATGGAAGGCTACCAAGATTGCTGGAGGCCTGACCAGTCCGCGTAGCATTCAGTTTGACAGTGCTGGCAACATGTTGGTTGTGCAGTCGGGTAAGGGGATATCGTATCACAAGATGAATACGGATGGTTGCGTTGCTTCTACCAAGATGTTGGTGTCTCAGAACAACCTGAACCACGGTATTGCCATGAGTCCTGATGGGAAGACTCTGTATGCAAGCTCCATGACTCAAGCGTACTCATGGCCATACGATGCCGCTGCCGGTACGCTTGGGACGCGGACGACCATCGTCACAGGCATGTACAGCGGGGGCTCCCACTTGACACGTACACTTGCCATTGCACCGCAGAACCCAAACCTACTCATCGTCTCTCACGGTTCCAATGCAAACATCGACACAGCAACTTCAGACCCAAAGACTGGCCGTGCAATCATCAAAGTCTTTGATCTCTCCAAGGTCCCCAATGGAGGATACAACTACATCTCCGGTGGTTATACCGCCGGCTACGGTCAACGCAACGAGGTAGGCATCTGCTTTGACAAAAACAACATGCTCTGGGGCGTAGAAAACAGCGGCGACGACTTCAAGCGCAACGGCAAAGATATCCACCACAATAATCCAGGCGAAAAGATCCACTACATGGGCGACGTAACCAAACCCAACAACAACTGGTACGGCTACCCGTCCTGCTTCACCGTCTGGCAGCCCAGCGACTTCACCGACAAGACCTTCAAAGTAGGTGACTGGTTCACCCAGCAGCCCACCACATCCATGAACGACGACACGTGCGTCCAAAAAGCCACTCCGCCCAAACTAACCCTCTTCCCGCACTCCGCACCCATCGACTGCAAGTTCGACGCCGACAGCACAACAATGTATGTTACCTACCACGGCAGCTGGAACAGGCAGCCCGTCACGGGGTTTAAGCTTGTTGCTGTGCAGTTCAAGGTTGGGGCTGATGGGAACTATACACCTGTGGAGCCGCTGACGAGTACAACGGCGGCGAAGGATATCTTTTATAACCCGGATGTTACAAAGTGTGCAGGGAATGGACCGAGTTTCAGCTCGGGGTGCTTTAGACCGGCGGGGCTGGCGTGGGATGCAAATGGTAGGTTGTTTATGACGTCCGATGTTTCGAGTAATGGCGAGGTATGGGTGTTGGGGAGGTCGTAG
>PTTG_01220.1
CAGCAAGCTCAACAGCAAGCCCAGCAGCAGCAGCAGCAGCAACAAGCTCAACAGCAGCAACAGCAGCAGCAGCAAGCCCAACAACAACAGCAGCAGCAAGCTCAACAACAACAAGCTCAACAACAGCAGCAGCAACAGCAGCAGCAGCAACCTCAGCAGCAACCTCAACAGCCTGGCCCAGTTCCGCAGCAGCAGACGCCGGCACAAGCACAACCGCCCAACTTACCCCAGCAACCCAATCAACAAGCCCAGAGCCAAGGTCAGATGCAACAGCGGAATCCAGCGTTGGCACAAGCGCAAGCTCAAGCCGCTGCACAGCAGAACCAAGTCCGTCAAATGGCATTGATGCAGCAGCAGAAGCAAGCCCAATCTCAAAGTCAAGGCCAAGGAACACTGAAGCTGTTGAATTTTGTGGAGCAGATAGGGAGGTTTGACGTTTCTCAAGACGAGAACAAACAGATCAACAATGTAGAGAGGTGGCAGGCTTTTGTGGACAAATTCTTTACAGAAACAGGATCCTTCATCAACGTAGTCTGTTCACCGAGCGCGGACAGATCTAAGCAGTTTGAGATTGTATATGCTGCGCTACCACGGTACTTCTACACACTCTTCAGAACGGATGTCACGAACCTACAAATAACGTTGGACGGGGCCACCGAGAAGTCACAGCCCCCGGAGCTAAAGGTGACCTGTGACCGAGCAAAGTTCATATACACGTACAAAAACTCTTGTCAACTGGTCTACCACGGCAAACTGACAGCGTTTTGGTCTGGTTCGGACAAGATGGAATGGCTGATGTTCGACGGTGCTTGCCATGAGCAGTTCATACCTTTCAATGCTTTGAAAAGTTTGTTCGTTCAGCCATCGCCGAATCAAATGAACCCCAACCAGTCGCCGCGGATGAAGAACAAGAAAGCACAGCAGCAACGTGCCGGACAAGAGATATCCCAACCATACCTGCCGTTCAACAAATTGCCCAGCACTGGTACAACAGACTATGGTCTGCCACAAGGGTTGCAGAACTATCTCGAGATATACGAATCCATGAATCACATGACCAGCTTAATGGCACACTGCATCGAAAATCCACATATGAAGCCGAGCGAGGCTCTGGAGTCTTGGAATAACACAATGTCGAACAACCAGGCTGCTCTGCAAGGCGCACAGAACCCAGGGCAACAACAACCGCAAGGTATGCAACCCAACATGCAACCCGGGATTCGACCACCTGGCCCCGGCCAACCGGGCCAAATGTTCATGTCGCCTGCGATACAAAACTCCCTACTTCCCAATGGCTCCATCGGCGGCTCACCTCATTTCCAGCATACGCCATCCCCTAATTCGCAGCCCATGATGAAGCAACAAAGCACCAGTTCTCACACGATGAGTGTCAATACATCGCCCAATATGAACAACAAGCGGCGGCGGAGTACGGCAAAGATAGAAATGGATGACGGTGGAGGGGAAATGAACGGTGCCCAAAAGGTCAAGCAAAGTCCAAGGCCTGGTGGTAACAAGAGGATGAAGGCGGGCGGCTAA
>PTTG_01221.1
ATGCTTCTCTCCAAAGCCTTGGCCAGGAGCCAGCCCCTTCGGTTGAGCCCTCCTCGCCTGGTTCCTCTATTACGGCAGCATAGGACCCAATCAACCCTCGAGCATCAGAAGCCATATTGGCATCATATCCCCTCTTGGAAACATGTATCCAGGGACGAGTTCATCTCTTACCGGTGGCAGCTTCGCAATACCGTGTCAGATAAGCACAGGCTCTATCAATTTCTCCGCGAGGCCCTTCCAGATAGACTAGAGCCCTCAAAGGATGCTCAACTCAGGAGAATTCGCACCAAGGATGATTTCATTGAGGAAGCGGTTGCTGCTATCAAGTTGGCGCCAATGGCCATCCGTTTGACCCCACATGTCCTGTCACTTGTTGATTGGACCAAGCCTTTGGATGACCCAATCCGCAAGCAGTTCCTTCCCCTCAGAAGTGGCATTATTCCAGACCACAAGCATTTGGAACTGGACTCATTGCACGAAGAAGACGATAGCCCTGTCCCGGGTTTAGTCCATCGTTATCCTGGGAGAGCTTTGTTTTTAGCTACTTCGATCTGTCCTGTCTACTGTCGTTTCTGTACGCGTTCGTATGCAGTCGGCGCAAATACCGACACTGTGTCGAAGAAGCCACAAAAGCCTAGTCGGAAGCGATGGGAAGTCGTATTCCAGCACATTGAGAAAGACGAAACCCTCCAGGACATCGTTGTCTCAGGTGGTGACGCGTATTTCTTGCAACCAGATCACGTCAAGGAAATCGTTTACAGACTTCTCAATATTCCCCATATCAGACGTATTCGATTAGCCTCGAAAGGACTGGCCGTGGCGCCGGGTCGTATTCTCGATGATGCCGACCCGTGGACTGATGCCTTGATCGAAGTATCCAACAAAGGCCGAGAAATGGGCAAGCAAGTGTGCCTACATACTCACATCAACCATGCCAATGAAATCACTTGGATCACGAGACTGGCCGCGAACAAACTGTTCAAGCATGGTGTCATTGTGCGTAACCAATCAGTCTTGTTGAAGGGGGTCAACAACCACAAGGATACACTTTTGGACCTTATCAAGACCCTTGCGGACATCAACATTCAGCCTTACTACGTTTACCAATGTGATATGGTGCAGGGCATTGAAGATCTCCGGACGCCTCTCCAGGAGATCATTGATCTTGACAAGGATCTTCGGGGAAAACTGTCTGGCTTCATGATGCCATCCTTCGTGATCGATCTCCCAGGTGGCGGTGGGAAGCGTCTCGTCTCCACCGTGGAGAGCTACAAGAATGGTGAAGCCACCTACAGGGCCCCTGGTCTACCTGGAGCCAAGGGCGAGATGGTGTATAGATACTACGACCCGAAGCCTGTGGAAACAAAAGTTCTCGAAGAGTTTCAACAAGAACAGCTCCAGGCGCTCGAGAGGGGTGAGACACTTGAGCAATTCTTCGCTCAATCTGCCGCTCGAGCACGTTCTTCCATCGCACTGCCTAGACGTGTGCAGCAAGAGCCGCTGCGACAGCCAGCGCCAACCGGAATATCACCGGAGATCATGGAACAGGTTTCAATACCGACGACACACGCCAATGCATAA
>PTTG_01222.1
ATGGCCGAATCTTCTGTCTCCGCGCCTGGCGCCGTCCCCGGCGAGTCTCCTGCTCAGACCAAGGCTAGGCTGAGAAGGGAGCGTCTTGCAGCAAAGAGCGGTGCTTCTCGCCTGCAGCAGATCACCATGCTTCAAGGTGGACCGCCCAAAGATATCAGCGAAGTCGAGAAAGACGTGCCGGTCAAACCCGCGACCACCCCGTCCCAATTCACTCCTTCTGTGTCTGGGACGGCAACGCCAGACCCAGACGAAGTAGACATCTCACAGCATCACTACGCGCCGGCATCTCAACCCCGTCTTCCGTCACCTTTTGCTTTCGATGGTAATCAATCTGGGCCATTCGGTCCTGGCCAAGCCTCGGACCCGTCGCAGGATCCCATGATGGCCATGCTCCAGCAAATGATGGGCGTGGGAGCGGGCGGTATGCCTGGTATGCCCGGTATGCCCGGCGCTCCAGGTCAGACAGGCGCACCACCTGGCGGTATGCCACCAAACCTTGCCAGCATGTTCTCTGCCATGCAGGGTGGTGGTCCGTCTGAACCCACACCAGACCAATCTTCGGCTTGGGTCTGGCGTTTGGTGCATTCTGTCTTGTCGCTATGCTTCGCAGCTTACATTGTTCTGAAAACTCCCTTCACCGGATCCAAGTTATCACGCGACAACATGCCGGATGATGAGTGGGCCACACAATCCACCCCTACGGAAAATTTTGCGCACTTCTTCTATATTTTCGCTACCTTCCAGGTCGTCCTACAGTCATCGCGCTATTTCATTGAAAAGGGCCAACTACAGGGCAGCGGAATCCTCAGCACCATTGCCGGTATATTGCCCCAGCCATATTCGAGCTACGTAAGAACGGTAGGCAGGTACAGCGTCATCTACAGCACGGTTGTGAGCGATGCTATGGTGGTAGTGTTTGTCCTAGGCGCCGCAAGTTGGTGGCGAGGCGCTGCGGTCGCATGA
>PTTG_01223.1
ATGGCAGAACAGCCCTCCCAGCCCTCAACTGCGAACATAGCAGCCGCATGCGCCATACTCGCGGGCGTCACCGGCTACATGCTGGGACAAGCCAAATCGCTGGGCTTCTTCGGCGGTAGCCCCATCTCGCAGTCGACCCGGTCCGAGAAAGAAAAGGTCGATGATTCAGGAGACGAGTCAAGCGAGGACGAAGACGAGGACGACGGCACCACACCGACAGAGTTCCCAGACCACAATGAGGAATGCAAGATGGTGCTTGTAGTTCGAACAGATCTCGGCATGACAAAGGGCAAGATTGGCGCACAATGCGGACACGCAACACTGGCTTGCTACAAGCACTTTCTTCGCCACTCGCCCAACTCCGAGATACTCAAGCGGTGGGAGAAGCTAGGCCAAGCGAAGGTGGCGCTGCAGGTCAAGAGCGAAGACGATATGCAGCTGTTGCAGGCGCAAGCACTGAGCCTGGGACTGGTGGCACACATCATCCACGATGCTGGGCGGACACAGATCGCGAGCGGAAGTGCGACAGTGCTGGGTATTGGTCCGGCACCCAAGAGCGTCATAGATCAGGTCACTGGGCATCTCAAGCTGCTATAG
>PTTG_01224.1
ATGCCTCCCTGGTGCCAATTGCTCAATGGGCGCATTCCGGCCAAGGGTCTGGTGCTCCGCTCTGCACAATCAACGCAGCGGACGTATGCGACGGCGGTGACGGCACCCGTGCCCGCGCCCGCTGTTAAGAATCCTCTTACACGACGACGCGGCGGCGATCTCGGCCACCATCTTCCCAAGGACGTCATCCCGAAAGATGCCTACATCCCCCCATACCCGTATGGCGACCACCAGCTGTTCAAGCAGGCCAACAAAGGTCTCTATGGCCACAAAAGGGTTCGCTTCGGCAACAATGTTTCTAAAAAGACAGAGACAAAGACACGGCGGAAGTGGACGCCCAATGTTCTCACAAAGAGCCTGTACTCGGTCGCGCTGAAGAAGAAGATAAAGCTGGCCCTTGCTAAGCATATACTCAAGATAATAGACCGTGAAGGTGGCCTGGACGAATACCTGCTCAAGGACAATGAGGCACGCATCAAAGAGTTAGGGCCCATGGGATGGGCGCTGCGATGGACCCTGATGCAAAGGCCCGAGGTTATTGACCGACTGAGAGCAGATGCTGCTGCACTGGGCCTAGACCAGTCAACGATTGACGAACAATGGCCTACACCAGCCATGATGGCCGAACAGAAGGCTGCACAACGCACAGTCACAACAGAGGTCGAAAATCATGACTCGGAAGAATACGTCTTCGCCAATACCGAAGAACAAGTAATGTGGGAGCCATCAGAGAAGCCAGAACCTATCAACAAATTCAAACTTGACAGAAAAGCCAAGGCGCTAGAATACAAGAGGGCAGTCGCCGCTGCTGAACGCTATATCCACCGCGGCATGGTAGACAGCATCGAGGAAGGTATCAAACTGGCCTTTATACGAGCCAAAGAGCGCGAAGAGGCATCCAATGCTATCATGACAAATTTCTCCGAAAAATTGGAAGCAGAGAACTTCGCCCCGGAGGATCTACATGATATCAGGGAGCGTTTAAAGCGACCCAAGCTTTCAGACCTGAACGCCGCTAGGCTTCTCCACATTGAACGACAGAAAAAGGGTCTTGGCGAGGCGGCTGGTTTGGAAGACAGAAATACAGCGAACGCTATCCTTGAGAAGGAGAGAGCAGCGGCAATTGCTGCTCAGATCGCCGAAGCTGGCGGAGAAGAAGCTTACCATGCCCGAAGAAAAGCCGAGTACGCCCAGTTGATCAAAGAGGCCGAGAGTGCTTCTACAAATGAGGTATTGGATCCTGAACGCCGAGCATACCTCCAGATCGCCATGCGCAAGGCAGACATAGCAATCAAAGCCAAAGCGTCTGGTGGCTTATCAGCAGCCAAAACAGCATACTGTAGGGGGGTGGAGCAGGAATTCGGCGACCCAAACAAGTCTTCTAATCCCGCATCGAGAGACGACAAGCATGCTGGTGTTGATGCCTGGGACGCAATCGTCAAGTCGAGTAACAAACAATGA
>PTTG_01252.1
ATGGTGAGCAACGACTCTGCTGCAGACACCTCTGAGGTCTTAAAGCGAGAGGCAACAGCATATCCCCGTCTGGTTAATGAACTCGCCGTGGAGTTTGGCTCAGCCTTAAACGATAAGATATCCAACGGAAATACCCCACCTTCCGTTGCGGCTGGATTATTGGACCTACTAGTAGATGGTTCTGTCAAAGTCATTCGCTGTCTAGGCCAGTCAGTTCTAGATCTAGCGCATGCAACTCAAGAGTACGAAGAATTTCTCAGCCATGTACCTAAAGAAATGACGACAACACTCAACCAGGCCATACGCGGCGAAAAGACCTTGTTTAAGCTCCATGATACCTTCGTCATCGATATTAGATCCAGCTATGTGGTCAAAGTCGCCCTGTCTCTTAATCTCGATTACATTGGTAATACACAGTACCTTGCTACCCATATACCGGAACTCCTAATTCCCCAGAGGACTCATTTATTCATGTCTCGAGCACTAGACACTACACTTGAAAGCCCCTGGCCAGAACTCTCGACTACGCAGAAAACATCCGTACAGGAGCAGCTTAATGCTTTATTTCGGGTCCTTCGTGTGAAAATTGGGATAGAGATAATTAATTAA
>PTTG_01255.1
ATGCCGGGCGCGAAACGTCCTGGCTTCATGCCCAAAGCGCCTGGTTTCGGTGCCGCACAGCAATTTGCTCTTTCCGGACCCCGTCCCAAGAAGAAGCTCAAGGCTCTCCATTGGGACAAGGTCGATCAGCCGACCACTACCGTGTGGGCTACGCGTGGTCTCACGTCGGAAGAAAAGGAAGAGAAGTACCAAGAGTTGGCGAGAAAGGGTGTCCTGGAGGAAGTCGAGAAGCTCTTCTTGGCCAAGGAAATCAAGGCGATTGGCAAAAAATCTGGCAAAAAGGACGACAAGAAGCAAATCATCTCGCGCGACCTTATGCACAACTTCCAGATCAGCATGGCCAAGTTCTCGTCGTATGCTGTTGAAGATGTTGTCCGGATGATCATTCACTGTGACCCCAAGATCTTGGACGACCCGGTGACGATGGAGTTCCTCCAAAAGAACGACTTCTGCGACATCCCGGACAATACCGCTAAACTCATGGCGCCATACTCAAAGGACTGGACTGGGCCCAATGCCAGTGAAAGCAAGCGTGAGCAGGATCCTAATGAGCTGACCAGGGAGGATCAAATATACCTTTTCACGGCGTACGAGCTGCACCACTACTGGAAGAGTAGGATGAGGGCTCTTGCACTCACTCGCACGTTCCAGACCGATTACGATGAAATCTCCAACAAGTTGCTGGAGATCTCACGCGTATCTGAAAGCTTGAGAGACTCGACTAGCTTGATCAGTGTCTTGGGTCTCATTCTTGATATCGGTAATTTCATGAACGACGCGAACAAACAAGCCAGCGGTTTCAAGCTCTCCACCCTTGGTCGATTAGGTATGCTCAAGGACGACAGAAACGAGTCTACGTTTGCCGATGTTGTCGAAAGAATCGTTCGCAACCAGTACTCTGGGTGGGAGGGCTTCACGGACGAGATCAGCGGCGTTATTACGGCGCAAAAGATCAACGTCGAGCAACTCCAGACGGATGCCAAGAAGTACATTGACAACATCAAGAACGTCCAAATGTCGCTCGACTCTGGTAATCTGTCTGATCCGACAAAGTTCCATCCAGAAGACAAGGTCTCCATTGTTGTCCAAAGAAACATGAAAGAGGCGAGACGGAAGGCGGAGCAGTTGCAGGTGTTCCTCGAGGATATGCAGAAGAGCTACGATGACATCATGGCCTTTTACGGAGAAGACCCAAGTGATGATAGCTCTAGGAGGGATTTCTTTGCGAAGCTTGCCAATTTCGTACAAGAGTGGAAGAAATCCAAGGAGAAGAACACCGCTCTGGAAGAGCAACACCGCCGCAACGAGATTTCCATGCGCCGCAAGCAAGCGCAAAATACGAACCCCCTCTCGCCCAACGCGTTATCAGATTCGGACGCACCCAAATCGCCCGCTTCCACCGGCGCCATGGATGACTTACTCCAGAAACTACGCGCCGCGAAACCAGAAGCAAGAGATCAACGTGATCGCCGTCGCCGTGCACGTTTGAAGGACAAGCACCAGGTCAGAGTGGCTAGTGGCCAGAAAATGCCTGAGATTGGTGTCAACGTGAGCGATGGTGGTGAAGCGGCCGAGGGAGATGATGAGCGGAACAAGCTACTGAGTCCCACGAGCGAGACTGCAGACAGCGAAGCTAGTAGCGCCGCTCCCAGCACCGCGGGTGCTCCTAGCACAGCAGAAGCCGACATTGCAGACCGCGCTGCTGCTATGCTTGAGGGCTTACAGTCAGGCGCCGGTCTGAACAAGGATGGCAGCTTGAGCGTACGAAGGAGAAGAGAAAGTGCGGATACAGAGCGCCAACGGAGACGCAACCGCCGCAACCAGGCTTCTTCCGTAAAGGGTGAAGAAGGTGGACCCATGAGTCCGGCTATACCCGAAGAGGGCGGTGCTGGCGGAGATGGGGAGGGCGACACCACCATGGAAGGTGCGAGTATGATGGAGGAAGGGGACGAAGCTGGGGATCCGCAGACGCCGGTCACGGTTGTGCATCCACCTAGTCCGGAGCAGAAGGGTAGGGATCTACCGACGCCACCGCCGGAGTAA
>PTTG_01257.1
ATGGCGACCAACACGCCCAAGAAAGCTGCCATCATGAGCTACTCACCTTCATCCTTCCTGACTGTCCGCGTCGGCAAAAAGAATCCGCAAGAATTTCTTCTGCATGAAGGCATCATTTGCGCTCGCTCCGGGTTCTTCCACCGAGCCATGAACGGAAATTGGGCGGAGACGGACCAACGACTTGTCACGCTGCCCGAAGACGACAAGAAGGTTGTCGCTCTATACGTCAACATCATTTACACAAACAACATAATCGAGCGCTCTACGTTTGAACAAGATTGCCCTACACACCAGGACCAGATCTTAACTCTTACCAAGCTCTACATCTTTGCAGAGAAGATGATGGACAAGGGAGCCAAGAACAAGACAATTGAAACTCTTCTACGCGTAATCAAAGCGCATTCGAATGTGAAAGGCAACCTTCCCAACGGTGTGGCCGTTGAGTTTATGTATGCAAACACCCTCAAAGGCAGCTGCGGGCGACGTCTCATGGTAGACCTCTGGTACAATTCAAACGCAGATATTCTCGCAGATATTCTCGCAGAGTCTGAGATTATCTGCAAAGATTTCTTCATCGACCTCATTCGCGCATCCAGTCTCCAACGCCCCGTAAACCAGCGAAACATCGCTCTCATCTCAAAGGTCGACATGTATTACGAGGTCTGA
>PTTG_01258.1
ATGTCCTGTTCTATTCGATACACATGTCCACCATGTCGTGTTGGTTGTGGGTCTACCTACAGTAATCCTCCAGCTGGCGGACAGGCGGTGTCAGTGCAGGGGATTGCGGGGTTCGCTGGCCCACGCTTAGCGCAGGCTGATCCCGTCCCCGTTTCGCTCGTCGGCGTGACGGCCCCCAAGACCCTGGCCCTGGGAACGACATGCCATTCCGCTGGGTTTCGCCTCCTCCTCGACACGACTCGGAGAGAATCTGATAGTGCCATCTTCCTCAAAGACAGTATGACTGCCTCTGCGTCGGACCGTGTGCGCAAGGACAAGCTGCGACCGCTGTCCAGTGCCACTGACCTCACAGACATTACCCATTCCACCATCGAGGCTGATTCGGACCCTCACTCAGACGGCTATCTGGAAGACTCTGAGATTCAAAGCCTCACGCCAAGTATTTTCGACTATGTAAAGAAGTATGGCAGAACCTACCATGGCTACCAGGCCGGCGCCTATCCTTTCCCAAACGACGCGCCCGAGATAGAACGGTTGGACATGCAGCATGTAATTCTTACTGCGCTATTTCACCAGAGGAACTATTTGGCGCCGCTCAAGCAGAAACGGCCAAAGAGAATGCTGGACATTGGTTGCGGCACCGGCAAGTGGTGCTTCGAGATGGCAAACGACTTCCCAAAATGCAGGGTTGAAGGCATAGATCTATCTCCCATCCAACCAAAAATCTCCTGCGACAATGTCGACTTTTTCATGGACGACATCACCCGCCCCGAGTGGTGGCGCTGCACGCAGCCCTACGACTATATCCACACACGCATGTCCCTCGGCATCTTCAACGACTTCCGCGAAATCATACAAAAGAGCTACAACAACCTAAACCCAGGCGGATGGATGGAATCACAGGAAATCTACCCAAAAGTCTACTGCGACGACGGCACTATGCCCCCAGACTATCCGCTGCTCGAATGGACAGAGAACGAAGACGCAGCGGCCATGCGCCTCGGCCGCCCGCTGCGCATTGCAAACAAACTCAAGAAATGGTACGAGCAAGCTGGATTTGTAGACGTACACGAGGAGGTGTTTGCTATACCCGTCAACTCATGGCCTAGGGATGAGCGCATGAAGGTGCTGGGCAAATGGTTCTACTGGAATATGTGCGCTGGTGTGCATGCTTGGACTATCGAGTACTTCGTTACGGCACTCGGTTGGTCACCAGCTGAAGTCGAGGTTTACCTAGCACATCTGCGCACTGCTTTAGGTGATAAGAGCGTACACGCGTATTACAAGGTATATGTTGTGTGGGGTCGTCGTCCCCGCGCCGATGAACCGCAGAGTACAACGCCTAAACCCGCGAATTGGCCGCAACCGCCAGAGGACTTTTGA
>PTTG_01259.1
ATGGCCTTCAGACCGCTGCTACGGCAGCGCGCCATCGCCCCTACCATGGCCGTCCTCTCCGCCCTAGCAGTCTCGGCACCACGCACTGTAGACGCAGAAGAGCGACCAGATGACCGCTGGAACCGCAAACCCATCTACGATGAAATGCCAATTGATACCACCGCTCCTACCTCTCCATCCCTCACCGAACCATCAAAATCGCCCTCGACACCAGAGACGACCTACCGACCAACACCCACCGATCGTCTCGCTGTCCAGATCGGCCGTGCGCGCATGGCCCTCTACGACCAGGCTGTTCGCGGCGAGAAGGCGGTCGACAACGCCCTTACTGAGACCCTCCGCCTTGAGCACTCCTTCACAAGCACCATCCGCTCATTAGCCCCACCCAGGGAGTCTGGCGAGAAGATCCTTCCGGGCGCTCTCTACGTCCTTGTCTCCGCCATGGCTGGCTCCATCGTTACGCGCAACCGCAACATTCTGCTCCGCGCATCCGTGCCTGTTGCTGTAGGCATTACCGCTGCAAAAATTGTTCTGCCAATTACCAGCAAGAATGTTGGGGACCTCATCTGGACCTACGAGGAGCGGTACCCTGTGGTTGCCGATACTCACCTACGGATGAAGAACAGAATCTCGCAATTCATCGAGACTGGAAAGGCACACGCACAAGGTACTGTCGGCATGGTCGAGGGCAAGCTTGCCGATACCAGGGAAAACTTAGAGGGTTGGGTCAAGAAGGGTCGGTAA
>PTTG_01260.1
ATGACATCGTTTGTCCTGTCCTGCAGCCAGGCCTCACTCGTGCAACGCAATATGCTCAAGCGACTTGCGCGCACAAGGCATTCGTCCTGGATCTGCCAACGATGTCTGCAGCAATCCCAGCGTCCACGGCGCTTCAACAGCACCTTTGCTGCAACTACCACGGCACGCGACACGGCGCTACCGAATAATGCCTTGTACGGCCTATCCACCAGCGGGAAGACAGATGACGACGCCCTCCGCAAAGTTTTTGACAATGCCTCCTTTTGGGACGACTTCAAGTGCCCTTCGCAAAAGGGCCAGCCGGCGGGTATCATAGGGAACAAATACCTTACCCATCCGGAGGGCTTCGTCGACTTCGTCACAGTAACGATAAAGCGATGCAATGCCGTGGTGCAAAAGGTGTCGGCAGCGCAGTCAATACACGACTTCAAGAACATGGTCAAGGACCTGGACAAACTGAGCGACTTACTATGTCGCGTAATAGACCTGGCCGATTTCGTAAGAGGCACGCATCCAGATCGCAAGTTCCAGATCATGGCAGTCAAGGCCTACCATACCGTATTCCAGTACATGAATGAGTTGAACACTACGCCCGTACTATACGACCAACTCAAAAAGGCGTCAGAGACACCAGAAGTATACGAGGCCTGGAATGAGGAGGAGCGCATCGTTGCGAGGATATTAATAGAAGACTTTTCAAGATTTGGCATAGGCCTAGACGACAAGACGCGACAACGGCTGGTCGACTTGAGTGGCGAGATTGCAGAAGTTGGCAACCAGTTTGTAGAAGGCATGGCACCAGAAACACTGGAGCTCAAGTTCAAATCCACAAAGTTGAAAGGCTTGGATCCGAAATTAGCAAAAGCGCTGACGAGATGGGGGGAGACTGCCATCTCGACTATGCACCACGAGTCGCAAGCCGTGCTGCGGTTTGTGGAAAATCCAGAAGTACGAAGAGAGACATACCAAGCCGTCCGAACAGCTAGTAAACCAAGCATTGCGCGACTGGAGAAGATGTTGAAGCTACGCGCAGAGCTGGCCCAAACATCAGGCTTCGAGACATTCGCACATATGACGCTTGAGAACAAAATGGCACGAACGCCAGAAGCCGTCAACACCTTTCTAAAAGCGCTATACGAAGATAGTAGACCCGCTGTTCTTGCTGATCTAGATGAGTTGATGGAACTGAAAAAAAGCGATGCTCATCAGTCCAATTTTCCGGACCGCATCAACGCCTGGGATAAATTTTATTACACGCAGAAGATGCTTGCAACCATGGAGGGGCATTACAAGCAACGCACACCTGATTCGCTATCTGCTTACTTCTCCGTCGGTACTGTCTTGCAAGGCATATCGCGACTACTCGACCGTCTCTACGGTGTGCGCTTTGTACCAAAAGAAACACAACCTGGTGAAGTGTGGGACGATGGCGTGCGCAGACTAGACGTCATCTCTGATACCGAAGGTCACATTGCAGTTTTATACTGCGACTTGTACTCGCGGCCAGGGAAGACTCCGAATCCCGCACACTTTACCCTCCGGTGTAGTCGCGAGATCTTGCCCTCGGAAGTCGAGGAGATGGCACACATGCAACATAACTTCTCTTCGCCCATTGAGGCTGCAACCGATGGCATGCCTGTAGCATGGAACGCAGAGCGAAACAGCTACTTTCAATTGCCTACCATAGCACTGATTTGTGACTTCAGCAAAGCGCATTCACCGCGACCAACATTACTCAACATTCACGACGTGCGCACCCTTTTTCACGAGATGGGACATGCGCTGCATTCTATCCTTGGCCGTACAGCCCTGCAAAATGTGTCTGGTACACGTTGTGCAACTGACATCGCCGAGCTCCCGTCAGTACTCATGGAGCACTTCGCGTTCTGTCCACATGTTCTAGGCTTGTATGCACGCCACTGGGAAACCGATGCGCCAGTTCCTACTGCTGCTCTCGAATCGCGACTCGCAATCGATAACAGGAACCAGTACGCTGAGCTTGAGAGCCAGATCCTTCTCTGCATGCTAGACCAGGTCTACCACTCCCCCATTGCCGCGGATCCAAACTTCAATTCGACAAAGGTATATCATGATGTATACAACAAATACGCATCTGTCCCCGAGCCCGCAGGTACAGCATGGCAGGGGTTCTTCGGTCACCTGTTTGGATATGGTGCTACATATTATTCTTACCTTTTCGATCGCGCGCTGGCAGCCAAGATTTGGAAAGATGTCTTTCAGCACAACGGTCAACAGGGCAGTCTGGATAGAGAAAATGGCGAGCTGTACAAGAATGAAGTGCTTAGATGGGGCGGAGGAAGAGATGGCTGGCAATGTCTTGCTGGTGTTCTGAAAGACGAAAGATTAGCACAGGGTGGAGAAGAGGCAATGCAAGAAGTTGGCAAATGGGGTATCAAAGAGGTGGGTAGGTAG
>PTTG_01261.1
ATGTCAAAAGAGAAGAGCAGCGTACCAAAGGTGGAGCAGACAGATGGGAAAATTGCCGAGTTGAAAAAAGGCAAAAAGAGAAAGAGAGCTCAACCAGCAAATGATGGCTGGAGCGGCAAGAAGGGAGCCGGGCAGCTGACCAAGTTCGACAACTCTGATGATGAGACTTCCAAGCCGGTTCCAGAACGAGAAACGCAAATTGAAAAGCCAAAGGAGCCGGAAAATGTCTCTGAGCCCTCAGCTGAGCGGCCGGAAAAATCACACAAACGAAAGAAATCAGAAGTAGCACCGGAATCTACAAAACCTAACCTGAAGCCCGACCAAAAGGTTAAACCAAGGAGCAAGCAGCCTGAAAAACCTCGAAGCTCTCAGCAAAATGTCATGGTGCCGCCACATCTACTCAAGAAGCGGGATGAGTTGCGACTAGTCCGTAAAACGCTGCCGATCTGGCCACAGGCAGACGCAATTAGAGCAGCGCTGCAAAGGAACAATGTTCTCGTTCTTACCGGAGAAACCGGTTCCGGAAAATCAACACAAGTGCCACAGTTTTTGGTCAACGAATCCTGGTGTACAGGATGCATAGCCATTACGCAACCCCGAAGAGTAGCAGCAATCTCTCTGGCACGTCGTGTTGCAGACGAGATGGGCAGCTTGATCGGCGATAAGGGACCCGCAGCCAAAGTTGGGTACAGTGTCCGTTTCGATAACGCTGCTGGGAAGCACACCAAAGTCAAGTTTCTGACGGAGGGTATGCTACTCCAGGAGATGCTCAGAGACCCCACCATGTCGCAGTACAGTGCGGTGGTTGTGGACGAGGTCCACGAACGCAGCGTGAATGTCGATTTGATTCTTGGGTTCTTACGAAATTTATTGTCCGACAAGGAAAACCTAAAGACGAGAAAGCATCCGCTCAAGGTTGTGGTGATGAGTGCTACAGCCGATGTCGAGAGCCTTGTCAAGTTCTTCGGAGATAGCCAGCCAACACCAAACCCGGAACAAGCAACCGAGAAGCCAACTAAAAAAGATGCAAGCAAGTCGGACACCGGAAAGATCTCAACTTGCTATGTTAAGGGACGGCAGTATCCAGTCAAGACAGTGTACCTGCCACAACCAACACAAGATTGGGTCGAATCAGCCTTGAAGCTCGTGTTCCAGATCCACTACAAAGAGCCACTGCCTGGTGATATCCTCGTGTTTCTCACAGGTCAAGACACTATCGAAGGTCTCGAGAAGCTCATCAACGACTATGCTGAAGGTATGGACGAGGAGGTTCCCAAACTCATCGTTCTCCCACTTTTTGCTGCCCTCCCACAGCAAGCTCAGCAACGCATCTTTCACCCAACACCTTACAGAACGCGGCGAGTTATCCTTGCGACAAACATAGCCGAGACATCAGTCACCGTTCCCGGTGTCCGCTTTGTGATCGACTGCGGCAAATCCAAGATCAAGCAATTTCGCAACCGCCTAGGTCTCGAATCGCTACTTGTAAAACCAATTTCAAAGTCCGCAGCTATCCAACGCAAAGGCCGAGCCGGTCGTGAAGCCCCCGGCCAATGCTATCGCCTCTACACCGAAGAAGGCTACAAAACCATGGAAGAGCGCACAATTCCCGAAATCCTACGCTGCGACCTCAGCCAAGCCATTCTAACCATGAAAGCCCGCGGAATAGACGACGTCCTCAGCTTCCCCTTCCTCGACCGACCCCCCCGCGAAGCACTCGAGAAAGCGCTCCTCCAACTCCTCCACCTGCAAGCCCTCACCGAAACCGGCGCCATCAGCCCCACCGGCCTCGCAATCGCAAAGTTCCCCCTCACACCCACCCTCGGCCGAGTCCTTGTCGAAGCCGCTAAACCAGAACGTGACTGCCTCCTCGACATCATCGACGTCATCGCCGCTCTCAGCGTAGAAAACGTATTCCTAAACCTCGTGTCCGAAGAGCGCAAGGAAGAAGCCGAGGAGGCGCGACGTGACCTTTTCCGCCGCGAAGGCGATCACATAACCCTCCTCGTCACCGTCCAGCGCTTCGCCGCAGAGGAGAAATCTCTGCGCAAAGCTTGGTGCGAGAAACACTTTGTCTCGCATCGCGCAATGGACAACGTGATGAAAATCCGCACCCAACTCCTCGAGCAGTGTAAACAGCAGAAATTGCTAGCTTCCGATGCTACGGCTTCTGAGGGCGCGCCTGATGAGGCGAGGAGCGAGGCTATTCTCAAGTGCTTGCTGAGGGGCTTCATAGGTAATACGGCGAGGTTGATGCCAGATGCGAGTTATAAGACGCTCATGGGTAATCAGACGGTGGCGATTCATCCTAGTTCGGTGCTGTTTGGGAAGAAGGTTGAGGCGGTGGTGTTTACCGAGTTTGTTTTCACGGGCAGGGCGTGGGCGAGGGGCGTTAGTGTGGTGCAGTTGGGGTGGGTAGAAGAGGTTGTTGAGGGGATTATGTAG
>PTTG_01262.1
ATGGCTCCGCAGGTCTATGCTGCGATACAGCCTCCGAGTGAGGAGGGGGAGAAGCCAGTGACAGTGCTTGTTACGGGGTTTGGTCCATTCCTCTCCAAATACCCCCAAAACTCCTCCTGGACAATCGCCTCCACGCTCCCCGCCCTCCTCCCCGCAACACCCCAAAATCCCACGCCCATCCACATCCACACCCACCACGCCCCCATCCGCGTCTCCTACAACACAGTCCTAGATCTAATCCCCACGCTACTTCCCCCAGGAAACCCAATGTACCCGGTCCCCGACATAATCCTGCACATTGGCCTCGCAGCAGGCCGGTCCTACTACGCCATCGAATCTACCGCAAGGGGCCGTGGGTACGGCCAAATTGCTGATGTAGATGGGATACGGTTTTCAGATGAGGAGGCCGAGGAGAGGTTTCCGGGGAATATGTATCCGCGGACGTTGGAGACGGGGTTTGAGATGGGTGATGTGCTGGGGAGGTGGAAGGGGTTTCTGGGGGGGTCTAAGTCGGGCGGAACGAAAGACGATGGGAACACGGAAAAGATCGGTGCTCCTGATGTGAGGATAAGCCACGATGCGGGTAATTTTCTGTGTGGGTTTATTTATTATAATAGTTTGGCGCATTACTTCGAGAAGGGGAAAGAAGGGGAGAGACCGGTTATTTTTTTGCATGTGCCGGATTTGAGTAAGAGTGAGGAGGAGATGAGGGAGGGGTGGGGGGTTACTGTTGCGTTGATCAAGGTGTTGGTGGAGAGTAGGAGGGTGGCTGGGGGCAAGGTTGGTGGTGGACAGGGAGGTGTGAATGAGAATGGAGATGGGAAGGAGGGGGTAAGTGCGGGTAACGAAACTGATAACAATTTTGCTTGA
>PTTG_01263.1
ATGGCCGCCTCCCCTACAAAACCCTACTCCCTCGCCATAATAGGCGGCGGCATATCCGGCCTCTCCCTCGCCATAGCCCTCCTGCAATACAACATCCCCTTTACCCTCTACGAATCCGCGCCACGCTTTGGCGAGATAGGCGCCGGTGTGTCGTTTGGGCCCAACGCCGGCCTAGCAATGAGACTAATGTCGCCCGCAATCTTCAACGCCTTTGAGAAATGCAAAACAGAAAACCCCGGCTCCAAGCTCGACGTCTGGTTCACCATCCGCGTGGGCGACGCCAGAAAAGCAGATAAAGACGGCTTTGTGAAACCAGGGAAGAAAGTCGGCGACGAGCTGTTCGATGTACGGATGCCGCCGGGTCGGGACAGGGGAAACGTGCATAGGGCTACGTTCTTGAATGAGCTGGTCAAGCATGTGCCGGATAGTAATGTCAAGTTTAAAAAGAGGTTCAAGGATATGCATGAGGCAGACGATGGGTCCGGCGATATGGTGGTCGAGTTTGAGGATGGGTCGACGGCGCAGCATAGTGCTGTCATTGGGTGCGATGGCATTAAATCCATGACGCGCAAGTGGCTGCTGGGGAAGGATCATCCGGCTGCAAATGCTGTTTTCTCCGGAAAATATTCGTACCGGGGGCTCATGTCTATGGACGATGCGGTTGAGCTGTTGGGTGATGATGCGGCTCGTAATAGCCAGATGTACTTGGGCTATCATGGCCATTTGCTCACTTTTCCCATTGAGCACGGAAAGATAATGAACGTCGTAGCTTTCTCCTGTCGTGAAACCTGGGACCACGACAACTGGGTCATCAGCACATCCAAACAAAGTATGGAAGCTGAGTTCGACGGCTGGGGCCCACACGTCCAGAAAGTCGTCAAGGCAATGCAAAAACCTGATATTTGGGCCCTCTTCATGCACCCGCCTTGTGAGACCTACACCAAAGGCCGCGTGTGCCTTGTAGGTGACGCTGCACATGCGAGTACCCCTCATCAAGGTGCAGGGGCGGGTATGTGCATGGAGGACATCTATATCATGTCGAATTTGATCAAAGAGGCGGATAGCGTAGATGATTTGAAGAAAGCTTTTACGGCGTTTGATCAGGTGCGGCGGAAGAGGACGCAGGAGAATGTACAGAGAAGTTATGAGAACGGAAAGATGTACGATTTTGAGCAGTATGGAGATGATCTCGATAGGATTGAGAAGGCGTATTCGGAGAAGATGAAGTGGGTTTGGGATATTGACCTTGAGGCGCAATTGGCGCAGGCGAAGAAGATCATGCGGGAACAGTAA
>PTTG_01264.1
GATGGCCCCGATGACGTATACGAACGACTATATGCACGTGTCAAGAGCAGGAACGAGGGCTACTACAAAAAGTACCCCGAAGACGTTGAGCGAGTCAAACGTATCGTCAAACTTCTCTCGCGCTTTGGCGACATGACCGTCCGTGTGCAAGGTGGCGAGGGCTCGCTTTCGGCTCGTCGGTTCCTTCAACTTGGCATCTACTTTGGCAAGCACGGAGGCTTTGACGACGTGCACGAATTTGTTCTACGCGCTGATACCGATCTGACTCAGTTCGGACATCTGACACGTCCTACTGTTCTCGCGCTGGAGGCAGCGCAGAGCTGGGATACAAATGTCATCTACGCGCTGCTTCACGAGCCGATATACTGCCAAGGTACCGCAGCAAACTGGTCCGCTGAACGTCTTCTCCCCAAGTACCCAGAGTTCTCGCTCTCCCGTGTCGACAGCGACGATCCCGTCTTCTTCACGGGCGAAATGATATATCCTTTCATGTTCGACTGCTACCCAGAGCTCGCGAAGCTCAAGACGGTCGGAATGCTCTTGGCTGAAGAAAAGGACTGGCCTCAACTGTACGACGTGGAGCAGTTGAAGAAGAACGAGGTACCGGTCTATGCGGCCGTTTACACTGATGACATGTATGTGGACTTTGATCTAAGCGTGGAGACGGCCAAGACGATCAAAGGATGCAAGATGTTTATTACGAATATGATGTATCACAATGGTATCAGTGCAAAGACGGATGAGGTGTTGAAGCAGATATTTACCCTGAGGGACGACGTTATTGACTGA
>PTTG_01268.1
ATGGCCGACACCTTCATTACCATCGTCGCCACCATGCTTCACGACCCCCCGGATCCAAACGAACCTATTCCTTTCGCGAACAAAAAAAGCACAATTTATGGCGTTACTATACCTTTTCACGTCTTAAGCTGGATATTCGTCTTCTTTCGTCTTCACACACGGTTGCGGGTTGTTCGGGACCCTGGCTTAGACGATGTCTTTGTCGTACTTGCAGCTATATTCAATCTATTATCACTAATAGCGTTCCTCCATTGTACCGAGTATGGCCTAGGTCGCCATCTCGTCTACAGCTTCAACCTACTAAAACCCACAATGATCTTACTCTGGCTCACCAATGCCGCCTTCCATACCACGACTGCATGCATCAAAGTTTCGCTCATCCTGCAATACCTGCGAATGTTTAAGGACGGCATCCGCCGCAAGATTTGCATCGCCCTTCTAGTAGTGGTTACGCTATGGGGACTCGCTTTCTCCTTCATGGCGTGGTTCCCCTGCTTTCCCATTTCCAGTTTCTGGAACAGGCTGGACGGAGGTAAATGCTACGGCTTTGGCTTTCGCACAGCCCTCGAAGCAAAGGAATTTATCCTCGCATTTGCTGCAACAAATATGATACTCGATGCCTCCATCTTTTTCATCCCTCTCACAGAGTTTTTCCGTTCAGATCTCAAGCGCAAGCAGTTACTCGCTATGACGGGCCTATTCTCTCTCGGGTCAATTGTCGTCCTCATGGCCGTCCTCCGCCTCTGGAGCACCTTCAACCACAACAAAACAAAAACAAGCAGCTTCGACTTTACCTTCTGGTACCCCCAAACCCTCATCTTCTCCTGTCTCGAAATCGACTTTGCCATGATGTGCGCCTCCATGCCCATCTTCTGGCCCACCGTCGTCGCCTCCTGGTCCCATATCTTCGTTACCAATGAGGTCCGTGTCACGTCGCATGAGCGCCTCCCCGACGAAAGCCAGGATAACTTTGAACTACAACGCACGAATTCGGCAAAGAGTCATGGCAGTACCAATGCTCTGGCGAGGTCGGGGTCGGCTAGTGATGCGTATTATAATGGGTGTGATGCGGAAACTGGGAAGGATGGTCGGTTTACGCTTATGCAGGTGGAGGTGCAGCCGCAGAAGCAAGTTTCAAGACGATTATAA
>PTTG_01269.1
ATGGACGGCGCAATGATGGAAGGTCAGCGCTCCTTCGCGCCCGAGCCCAAGAATTCGGCCACAATTCTCTGCGCAGACTGTGGCGCGCCTGTAGACGGTACCCTCTCAGGAGCTTTTTGTTACGACTGCATAAAACTCAAGACCGATGTCACGGGCGGTATCCAACGCGAGGCAATTCTACTCATGTGCCGCGACTGCGACCGATGGCTCTCTCCTCCCACGACTTGGGTTGTCGCCGCTCCCGAATCGCGCGAACTCCTGGCCCTGTGCCTACGAAAGTTGCGTGGACTGAACAAGTTGAGGATTATCGATGCGAGCTTCATCTGGACTGAGCCGCATAGCAGGAGGATAAAGGTCAAGATTACGGTGCAGTCGGAGATCAACGAGGGTGCTATTATGCAGCAAAGTTTCGAGGTGGAATACACACAAAACTACAATCAGTGCCCGGACTGCGCGAAGAGTTATACACACAACACATGGAGAGCCTGTGTACAGGTGCGACAAAAGGTGCCTCACAAGAGGACGTTTTTGTACCTGGAGCAGTTGATTCTGAAGCATGGAGCGCACAAGGACACGATCAACATCAAAGAAGTTCACGACGGTATCGACTTCTTCTTCGCCCAGAGAAATCATGCGGTATCCTTCTGTGACTTTTTGAAGGCTGTCATTCCAGTCAACATCAAGCGATCAGAGGAGCTCATTTCACATGACATCCACACTTCGACAAAGAACTATAAATTCTCCTTCTCGTGCGAGATTGTTCCGATCTGCAAGGATGATCTTGTAGTGCTCCCCATCCCGCTCGCTAAGAAGATTGGTAACATCTCGCCTCTTACGCTCTGCACCCGCATCGGTACTTCTGTCCAACTACTCGACCCTGCGACTTTGCAGACGGCCGACGTCGCAACAGACATATACTGGCGGACGCCGTTCCGACCGCTGGCAGATGTCCAGGAACTTACCGAGTTCATTGTCTTGGACATTGAGCCGCTAGGCAAGCAGTCGGGTCGCAACTTCCTTGCTGAGGCGACTGTAGCCCGGGCATCCGACATGGGCGTCAATGACACTACCTACTACTGCCGGACCCATCTCGGTGGTATCCTACATGTCGGGGACTCGGTTATGGGCTACCTACTTAGTAACACAAACTTCAACAGCGAGCTATTTGATGTTCTTGAGTCGAACAACAAGTATGCATCGGCGATTCCAGACGTCATGCTCGTCAAGAAGTACTACCAGCGGTCCAAGAAGAACAAGAACAAGCGCAACTGGCGCGTCAAGCGCATGAACAAGGAAGAAGGCGAGATGCTACCACGCAAGCAGGACCAGGAGAAGATGGAGCGCGACTTTGAAATGTTCCTGCAGGACGTCGAGGAGGACCAAGAGCTGCGCGCAACCATGGCGCTATACAAGGCGCAACAGGAACAGAAGCAGAGGGACGCGGACGCGATGGAGACGGAGAGCAGCCTGGGCGACGACGAGGATGAAGGCATCCAGATTCCGATGGAGCAACTGCTGGATGACTTTGAGGACATGAAGATGGATGACTAG
>PTTG_01270.1
ATGCTGGATAGCGAAGAAAACGATTTCTTCGGTGTAAGCCAGGATCTCGTGCCTCCTGCGCCCATAAAGTCTGCGGGTGTCTCCGAGGTAGATTTCCAAGGCCTGCTCTCACCCCCGCTCAGGCTCGAGGAAGATTTGACGAATGGCTGTGGTGGCCAGTTGTGGCCAGCAGGCATGGTGCTGAGCAAGTACATGCTACGCAAGCATCGCGACGAGGTTGCTGGAAAAACGATAGTTGAGCTTGGTGCTGGAGGAGGCTTGGTTGGGCTCGCAGTCGCAATCGGCTGCAACGTCGACACAAGACTGCATATCACGGATCAAGAGCCAATGTTCGAGCTCATGAAGCGCAACATAGTGCTGAACAATGTGCAAGATCGTGTCAGTGCGTCTATATACGATTGGGGTGAGCCTACGCCGTCGGATCTACCAGCGCACCCGGATATCATCCTCGCTGCGGATTGTGTGTACTTTGAACCCGCGTTTCCGCTGCTACAGCATACGCTCAAGGATCTTATCGGCGAGAACACTGTGTGCTATTTTTGCTTCAAGAGGAGGAGACGCGCCGATCTGACGTTTATGAAGACGGCGCGGAAGATGTTCGATGTGAAAGAGGTCGACGATGATCCGGATAAGGAGGTGTATTCCAGGGAGAAGCTGTTTCTCTATCGTATCACGAAGAAGAGCGCTTGA
>PTTG_01271.1
ATGCCAGCCATACTCTCAGTAATCGTCTGCTCGATACAATGGTTCCTCATCGGCTACACGTTGACCTACGGCGAGGGAGGCGCAATCTTTGGGGACTTCAAGTATGCTTTCCACAGAAACGTGCTAGCCGAGCCAGTTGGAACCATTCCCGCTGTGCTATTCAGCTTCTTCCAACTGGTCTTTCAAGCTACTGTATGCGCCATCGCCGTGGGAGGTGCATGCGAGAGAGGCCGCATACTACCCCTGATACCCTTCATCTTCCTCTGGTCGACCTTTGTGTACAATCCCCTAGCCCACATGGTCTGGGGCGGAGGCTTTCTCATGGATCTAGGCGTCCTTGACTTCGCAGGCGGTACGCCAGTACACATCAATTCAGGGGCAACGGCAACAGCCATGTCGGTATATCTTTCATACCCACTGTTCCGCTCGCGCAAGTCTTCAACACGTACCCCATCACACTTGGTCATTCACCGGCCGGTCAACTCGCTCTGCCAGCTTCTCGCTATGATCAGTATATGGGGCTCCTGGCTCGCCTTTGACGCAGGCACCACTCTAGCTTTGAACTTCAAGTCCGTAATGGCGCTCTGCGTTACAAATCTTTGTGCGGCCTCTGGAGCGTTGACCTGGATGTTGTACACATACGCCGAGGTCGGCCGCTGGAGTCTGGACTCGTGCTTCATGGGCGCCATCTCTGGGCTTATCATGATCACTCCTTCAGCAGGCTTCATCGATCTACCTACATCCTTCTTCTTTGGCATTCTAGGTGCATTGTTCTGCCGGCAAGCTCTGAGGATCAAGTTCAGCGCCTTTGCTCAACGCTGGCGCTGGGTTGATCATGGAGATACCTTTGCAACGCATTGTCTGGGCGGTATTCTAGCCACGATTGCAACTGGCTGCTTTGCACAAAAAGAGGTCGCAGGCTACGATGGCGTGACCGAGATTACCGGTGGCGTATTCTTCGATGGTAACGTTCGTCAGCTTGGTATACAAGTTCTAGAAGCACTTGTCGGATTCATGTGGTCGTTTGTCACAAGCTATGTCATATATGCTCTAATCGACTGCTTGCCGGGGTTTGAAGTATTGGCTGAAGACAAGGAAATTATCGCAGGCTTGGACGCAAGTCAAATGGATGAGGAGACGCTTTGGACTGAGACACAAAAGTACTATCCTTATGCCGATCGGGAGGGCGAGTTACATCTCGATTGA
>PTTG_01272.1
ATGGCGGCAAAGGTAGCCGACGACGTCGCCAACTTGAAGTTGGACGACTCCAACACCAAGCCTGCCAGCGGCGCGGCAGAGAACGGCGACAAGCCCACCGGCGACGCAGAACACGATGACTCGGACGATGACAACGAGGCAGAGGATGGCGCTCCCGAAGCCGGTGAGGGAGCAGCGAAAAAGAAGAAGAAGAGAAAGCCCAGAAAGAAGAAGAAGGCTGCTGGAGCAGCCGGCGCTGGGGGAGCAAAGGTGCAAACGGCACCACCCCGCGTTCGCATCGACGAAGTCTTCCCCAACGACTCGTATCCTGAGGGCGAGATCCAAGAATACGTCAACGAGAACGCATACCGGACGACCAACGAAGAGAAGCGCCACCTCGATCGCATGAACAACGACTTCCTTACCGAATACCGCAAGGGCGCAGAGATCCACCGTGAAGTCCGACAATGGGCGCAGAAATGGATCAAGCCTGGCATGGGCCTGACTGAGATTGCAGAGGGCATCGAAGACTCAGTCCGCGCATTGACAGGACACCAGGGTTTGGGAAACGGAGATGCGCAAATAGCGGGTATGGGCTTCCCGACTGGTCTCAGCATAAACCACTGTGCAGCACATTATACGCCTAATGCGGGCAACAAAATGGTTGTCAACTACGAGGACGTCATGAAGGTTGATTTCGGTGTACACATCAACGGCCGCATCGTGGACAGCGCCTTCACCCTGACCTTTGACCCCGTCTACGACAACCTCATCAATGCATGCAAAGCTGCAACCAACGCTGGTATCAAGGAGGCAGGTATTGATGTTCGTATGAGCGATATTGGTGCTGCGATCCAGGAGGTCATGGAGAGTTACGAGGTGGAGATCAAGGGCGAGATGCTGCCCGTCAAGTGCATAAGGAACTTGAATGGACATTCTATCGGACACTACACCATCCACGGTGGTAAGACCGTCCCCATTGTCAAGGGCGGTGATCAGACCAAGATGGAGGAGGGCGAAACTTTTGCTATCGAGACATTCGGTAGCACAGGAAAGGGTTACGTCCGCGATGATATGGAGACATCACATTACGCCATGAAGGCCGACGCACCCAAAGTCGCCCTCCGCGTCTCATCAGCAAAGACTCTGCTCAGCTCCATCACCAAGAATTTTGGCACACTCCCTTTCTGCAGGAGGTATCTTGACCGCATGGGTCATGACAAGTACCTGCTGGGCTTGAACAACCTAGTCAGCGCGGGCATCGTGGAAGCGTACCCGCCGCTGTGCGATATCAAGGGCAGTTACACGGCGCAAAGCGAACATACTTTTGTGCTTAGACCGACATGCAAGGAGGTGCTCAGTCGTGGTGATGACTACTAG
>PTTG_01273.1
ATGCCACCCCGCCCACCTAATCTCCTGCGGCCAATCGCCCAGACGTCAACTTGGCGAACACCAAACTTCCACGCACCATATGTTTGCCACTCATGTCTCCGGCGCAGTCTACCTGCGCCTCCGCGGCGCATACCACAAGTCTCGCACTTCCATGCTAGCACACCACGATATGCAGATGCTCTAGTCAATCACTACGACACCCTTCAACTGAACCACACGGCCACGCCGTCGGAAATCAAGCGCCAATTCTACACCCTCTCCAAGAAAAACCACCCAGACCACAACCGCAACGACCCCGACGCCTCGACCCGCTTCGTCGCAATCAGCGAAGCCTACCACGTGCTATCCGTCCCCGAGAAGCGTGCACAATACGACGCACAATTGGAGCACTCCAAGCGGCAGTCGCGATGGGGCAGAAGCGGGGATGAAGCCCCGCAAGGAAGTTACAGTTCTGCTGCATACGGATCGCGCCCAGCGAGTGGTCTAAACAAGAAGCGCAGCACCTTCCGCGGTCCGCCGCCCTCGTTCTACAAATCTGGCGGCTACGGAAAGCATGGCGCCAAGAGAGCCGAACACGCACATTCCAACCCCCATGCCGAGGGCGAGGGTAAAGAAGCCGGACGGGAGAGTTATGGTGAATGGGGTGGTTTTGGCCCGGGACAGCAAAGACAAGGCAATGAGGTTCCTCACTTTGACAATAGACGACATAAAGCGACGCATGATAGTATCAACGAGCATATATGGGCTAGAAGGAGAAAGATGCGAGGCACAGTGAAGGTGGAAGAGGAATGGGAAAAGGGAAACATGGTGGTCAACTTTATCGTCATGTCAAGTGTCATCTGCATATGTGGCATCACGGTCAAACTGTTTGGGGATCGACATGAGGGGCATGAGAAGGCTTGA
>PTTG_01274.1
ATGACTGAATACGTCAAAGTTGAGAAGATCGTCCCCAAGTTCCCCCCGCCGGCCTTCAGCGACATCGCCAAGGCCTCCAACGACCTCATCAACAAGGACTTTTACCACACCGCCGCAGCTGCTCTCGAGGTCAAGCTCAAGGCGCCCAACGGTGTTAACTTTACGGCCAAGGGCACCTCTGCTCACGATGGCCCCGTCACCTCTTCTCTCGAAGGAAAGAAGTCGCTAGCCAACGGCATCAGCATCACCCAGTCATGGAACACTGCCAACTTGCTTGCTACCAAGGTCGAGCTCAACGACACCTTTGCTAGCGGCTTGAAGACTGAGGTTCTCTCCAACTTCAACCCCGCCGCGGGTAACAAGGGCCAGAAGGTCAACCTCCACTTCAAGCAGCCCGCTTTCCACGGCCGTGCCTTTGTTGACTACTCGGCCGCTGGTGCCATTGGCACCATCGCTGATGCCGTCGTCAGCCACGAGGGTATGGTCGTCGGTGGTGAAGTTGGTTACGATGTGCAGAAGGCTGCCATCACCAAGTACTCCGCCGCTGTTGGATACACTACTCCTCTTTACAACGCCGCCGTCACTGCCACCAACTCCCTGAGCGTTTTTACTGCTTCGTACTACCAGCGCGTCAACCCCGCTGTCGAGGCTGGTGCTCGCGCCGTCTGGGACTCAAAGTCGGGCAACAATGTCGGACTTGAAATCGCGGCCAAGTACAAGCTTGACCCTGCGTCTTTCGCTAAGGCCAAGATCAACAACCTCGGCATTGCTTCCCTCGCCTACAACACCAAGGTCAACAGCGGCTTGACCTTTGGTATTGGTGGCTCTTTCGATACCCAGAAGCTGAACGAGGCTGGCCACAAGCTCGGCACCAGCTTCACCTTTGAGGGTTAA
>PTTG_01275.1
ATGTCGACATTCGGCACGCACTTTAGGGTCACGACCTATGGCGAATCCCACTGTCTTTCGGTTGGCGCCATCATCGACGGCTGCCCGCCAGGCATGGCCCTCACTGAGAGTGACATCCAACCCCAGATGACGCGCCGTCGACCTGGCCAGTCAGCCATCACAACCCCCCGCAATGAGAAGGATCGCGTCGAAATCCAATCCGGTACAGAGTTTGGAATCACACTGGGCACGCCGATTGGTATCAGGGTCATGAACGAGAACCAGCGCAAGCAGGACTATGGCAACCAGACTATGGACAAGTACCCAAGGCCTAGCCATGCCGACTGGACATACCTGGAGAAGTACGGTGTCAAGGCGAGCTCCGGTGGTGGCCGGAGTAGTGCTCGTGAGACTATTGGAAGGGTAGCGGCTGGCGCAATCGCCGAAAAGTACCTCTGCGAAGCCTACGGCATCGAAATCGTCGCGTTCACGAATTCAATCGGAAACGAGTTCCTCTTCCCTCCCACAGCCGAACACCCCACGGCCTCGACCAACCCAGAGTACCTCAAGCTGATCGACTCAATCACACGCGAAAAGGTAGACGAGTTTCTGCCAGTACGATGTCCGAGCGATGATGTTACCAAGCGCATGGAGGATTTGGTCGCAAAATACCGGGACGCGCAGGACAGCATAGGCGGCACAGTGACATGCGTCATCAGGAATTGCCCGACAGGTTTGGGAGAGCCGTGCTTTGACAAGCTCGAGGCAAAGCTGGGACATGCCATGTTGTCCATTCCGGCGACAAAGGGCTTCGAGATTGGCTCTGGCTTTGGCGGCGCGCAACTGCCTGGCTCCATCCACAACGACGCCTTCATCAAGGCCCCTGCTGTGCCCGCAGGCGAAAACCCATCTGCGCACGTCTACCGCTCCAAGCCCAAGCTCACGACCAAGACGAACAACTCGGGCGGAATCCAGGGGGGTATCACAAACGGTGCACCCATCTACTTCAACGTAGCATTCAAGCCCGCTGCAACGATTGGTCAAGCTCAGTCAACTGTGACGTACGATCAGGAAGATGGTGTGCTCGAGGCCAAGGGCAGGCACGATCCCTGTGTGGTCCCACGTGCGGTGCCCATTGTCGAGACCATGGCTGCTTTGGTAATCATGGACGCGGTGCTGGCGCAGCAGGCGAGGCAAGGAGCGAGGAGTCTGTTGCCACGGTTGGAGGGCGTTGTGCCTGTTCATGGCACTCAAGAGTAG
>PTTG_01276.1
ATGGCCCGCGGCGCTGCTGCCCCGTCTTCCAACACCGACGAGCAGGATCACTCACATGCTCAGGATGCAAAGGCCAGTAAGCGGCGTTGTGTTCAGTCAGCCTGTGTCCCATGCCGCAAACGCAAGTCCAAATGTGATGGCGGCACTCCCGTCTGCGCAACCTGCACCGCCGTTTACAAGACTGAATGCCATTACGATGCTGAGAGCGAGAGTCGGCGCACAAAGTCGGGCCTCGCTACCACCAACAATGCAGGCACAAAGCGTGATGCTTCCCGCGTCGCTACCTCTGGCTCCGAAGACGTCTCCAGCGCCGAGTACATGATCACTTCGTTGAGAAAACTGCCCGAAGAACATGTATACGAATTTATCCAGCACATTCGAAAAGACCCGACCCTCGACACCCACGTCTTGGCCGAACAATGGCGCAAGAACGAGACACTGACCCCTAACACGCCCGTCGACGTGCCTAGCCTCGAGTCTGAGCTAAGTGTGCTGCTTGGAAAGCCGACTGTAACCCTCACCGGCCAAAGCAGACACTTCGGACACTCTGCTAGCCTAGGTCTCGTCCCTGAAGAAGAAAACTTCAGTGGCGGCCACCTGCGCACCAACATGGTGAAGCCTGAGCGTCAAGGCTCGACCTGGACCAACGTAACCGACGACATTGAATTTGTTGAGAAGCTGCTTGATCTCTACTTTACCTGGAGTCATCCATTCTACGTCTTATTCAGCAGAGAGTGCTTTTACAAAGATTTCAAAGCCGATCAGGACAAGTATTGCTGCTCATTGCTTGTCAATGCCATATGCGCATATGCCTGTCACCTTACAGACGATCCCGCAGGCCGTACCGACCCAAACAACTTCCGCACGGCGGGCGACCACTTCTTTGCTGAGGCTAGGCGCATGCTATTTGACGATGAGACTCCGAGTCTCACGACAGTCCAGGCGCTTTGTATCATGTCGATGCGCGAGCCGAGTACAGGAAGGGATAGCTCGGGCTTTGGATACATGGGAAGATGTATCCGCATGTGTGTCGAACTTGGTTTACATCTAAACTATGGCGCTGATGCCACTCTCAACTTGACCCCGAGCGAAGTCGAAGTCCGAAAAGTTACGTTTTGGGGTTGCTTTACCGTAGACACAATCTGGACTATTGTCATGGGTCGTATTTCCCAACTCCCCCGAGCCGCCATTACTCTCGACAAGCCTATACTTGAAGAGGCTCCCAGCCCTCCTGAGGCATACCCCAACGCTTCAAATACTGCAGCTGGTATAGTGACCACCCGCTTGTTTCTACAAGAGTTTACTTCGCTTTCAGAGCTCGTAAACGACAACAACTACATGTTCTTTGCCCCAAAAGATCAATTAACCAGCCTAAAACTGCTGGATTGTTACCGCAAGTACCAGACCTGGTACAAGAAGTTACCACTTCCAATGAGGCTAGAGGGCAAGAGGCAACCCGAACCACATATCCTAGTGTTACACATGTTGTACTATACGATTATTGTCCACCTCTTTCGCCCGCTACTCAAAGTCGACCTCATTCACTCCGATGTGCAACCTCGCGCCATCTGCATCAATGCAGCTAACAAGGTTTCTGAATTAGTCAGGCTCTACCGAAAGTTTTATAGCTTCCGAACAGCACATCTACTCATACCACACATTCTTCTCACCGTCAGCGTCGTACACTTGCTGTATTCCAAAGAAAATGAGACGTCTAAAAAAAACCTCGTTGAGAGCTTACAGGGTCTGGAGGCTCTTCACGAATGTCACTACTTTGGTGCAAGAAGCTTCAGGATCATACACACTTTGGCAAAGACTTGGAATCTACCTTTTCCTGAAGAGTTGCGCAGTTCCCAATTGATACCAAAGAGCGACCCAGACAAACCACTTGGCACAGTCAGTCCTCCGGCAGACCCTCTTCTGATGGCGCCGAATTCTCGGACCATAACCGGGAACCGCATAGGACCTGGACGCATCTATCCGCTACCACCCCAAAGGAGAGAGAGCTTAACCATGTTTGCTTCTCAGAACCGGTTGCAATTAGCTACCCACCTCGCGAACTCGCGACCCAGCAGTGTAGTCTCTAACCAAAGCCACCAATCCCCTGTTGTTGGTCACACTCCCATTCAAGACGTCTACAATGGTTTGCCAATTTCAAACGATCAGTACCCGCAGTCCGTTTCCACATCGGCCAACATACCCACAACAATGACATCGCCCATCCCAGACACAGGTGAAGGCATGTTTTGGAATCCGATACCAGGCCTGCCTGGGCCGATACTACCACGCCACAACTACCAGCAAATAAGCCCCATGGGACTGGAAACCGTACTACACACAACAGACCCCGAAGATCGAATTAGCCGTCAGGGCTTCAGGTTCGTCGACGATTGGCAATCGAGCCACATGAACAACTACCCGGGCGTTCAAGGCGGCGTATACGACGCTTCGACCAACCACGGTGACAACAGAGGTTATACCCACCCAAACAACTTTGCACAACCGCAGGTTAACACGGGGTATTCACAATGCGCGCATGATGCACATACACAGGAGAGCTACGACACGGCATGTGAAATATGA
>PTTG_01287.1
ATGTTCGCCCTCAACGTCTTCTTCGGCCTTCTCGCCGCCGCCACCGTCTCCTCCTCGCCTATTGCCGAGGACGCTGCCCTCGCAAACCGCCAGACCCAGTGGACGTGCCCTAACATCGGCAACAGCGTTTGGACCCTCAAACCGTTGATTGAGGCACCCGACGCCAAGAACAGCCGCTGCTGCGTGACGGGATGGTCCTATGTGCACGGCGAGGGGCGCGAGATATGTTGCCGCAACGACCCGGCCCTGCTCGAGGACCCTACTTACAAGTACGCGTTGCCCTGCACCAGCGAATGGTGGACTACAGGCGTAAAGATTGCTCTAGTGCGGAGCTGCAATCTCTGGGACCCGGCTAACAGCCGTTGCCGTGCCGACTGCGACGGCGTCCCCTGGCTGTACCCTACCCCCAAGCCCTGCCCGGCCAAGAACTAA
>PTTG_01317.1
ATGGCTTCCCAAATGGAGTGCTTCAACGACTTTTGTCTATCCTGCGACCGCCAGATTGCTGAGAATGGCGTCTACTGCTCGCAATCGTGCCGGTTAGCCGACCTGGAAAAGGCTGGCAGCGCCGCACAAGCACCCTCGCAACTCTCATCGTCTGCTTCGTCCTCAACCTCGTCCAACGGCGGCTTCTACCTCGCCCCGGCAATCAACTTCTCGGCCTACAAGGGAGCCTCCAGCTCACAGGTCGCACCATCGAGCCCGTACCACTACTACCCAACCACAAACGGCAGCTACTTCGCACCACCCACGGCACAAAGGCAATCACCACAACGCAGCCTGACACCCTCGTCATCACGCTCATCACTAGCCTCGTCGTCGTCCCAAACCCAGTCGGGCATCTCACAACAAGCCGCCACCCAGCTCAACAGCTACATGCGATCATTTGACCAAACACGCGACGTCAAGAGGCGGTACACACAGTACTAG
>PTTG_01318.1
ATGGCCTATTCGGCAGAGCTCCGCTTGGCCCTGCGTGCCGTCCACCGGGCCGCCCTGCTTACCAAATCCGTACTCCGCAGCCTCTCCAACAACGTGTCTGCAGAGACAAAAGCAGACGACAGTCCCGTCACGATTGCGGACTTTGCCGCCCAGGCGCTCCTCATTTCTGCCCTGCTAGCCGTGTATCCAAACGACCGCTTTCTAGGCGAGGAGAGCGCAGATGCATTGCGCCAGAATGAGCAGCTCGCCGACCGCGTCTGGCAACTTGTGCAACAGGCAAAGGAAGAGGCTCATGCAGCTTCCAACGGAACTGGCAACGAAGAGGAGGCGCAGAAGCACGTGCGGGATGAGGCACAACTAGTCTTTCCCGCATCCAAAAACGACATGTTTGATCTTATTGACCGCGGAGGCAAAGGCCAGGACACGGGGAGAGGTCGGGTATGGGTTATGGATCCCGTGGATGGAACGGCGACTTTCATGCAAGGCCAGCAATATGCCGTTTGTCTCTGTTTGCTCGTCGACGGCGTGCAGCAAGTAGGCGTCATCGCGTGTCCGAACCTCGCCTTCCCCATCCAAGGCGCCCTCGGCCAAACCCGCATCCACGAAGACACGGTCGACAAAGATGGCCACGGCGTCATCCTCTCCGCCGTCAAAGGCCAAGGAACCTTTATCCGCAGCATGACCGCCCACGGCCTAGGAACCGACATCCGCCACGTAGACCTAACCACTCTGCCCCCCAAAAAGCCCTCTGAACTCAACTTTGTCGAAGCAACACTAGGCAAAACATCGCTCTCGCAACCCGAACACAAGGCCGTTGCCACCTCGCTCGGCGCCAGCTGGCCGGGAACCGTCATCTGGTCCCAGCAGATGAAGTATGTAGCCCTCACCCTCGGCGCAACAGACGTCATGGTGCGCATCCCAAAGACGCTCGACCGCTTCACCTACGTCTGGGATCACGCCGGCGGCCACCTGCTGTACCAGGAGGCTGGCGGTGTGATTAGCGACTTCAACGGCGAGCAAATCGACTTTTCGCAGGGCAGGAAAATCACCGGCGAGCGCAATTGGGGCATGGTGGCTTGCTTGCCCGCCTACTTTGAAGAAGTGGGTAAGAGCGTCAAGGAAGTACTGAAGAAGAGGGATAGTTGA
>PTTG_01332.1
ATGTCCAGCAACAAGATCACCTACAGCAAGAAGAAGAGCCAGGCCAGCTCGAAGCCCCCTCCGCCAACCACCAGCAAAACACAAGTCACTGCTAGCAGCAGTGGCAGCGCTAGCGATAACAACACCGACAGTAACGAGGACGAAGGCGAAGAAGATAGCGATGATGATGCCAGCAGCACACCTCAAAAGCCGGTATCCAAGAGGCTCAAGACCAACCCTCCCTCAGAACCACTGGCGCCCACGGCATCCTCATCGAAGAAGCCCGTGACCAAGAATTTCGCAAAGTCAACGTCGTCTCGAAGCGATGGTGGACAGGCTGCGGACGCCTTGGATCGAGTAACTCAAGAGGTCAAACAATTCGGCGGCAATCTGGAGGAACTCCGCATGCAAGTGGCAGGTTTCTCTGGCCAAAATCACGTTCTCGCGCAGCAGTTGCACGCGCTGCAGACCCAGTCAGCCGAGGATGCAGAGGTGGCAAAGCTTGCGACCGAGGTGGCTGAAAGAACAGCACAGATGGCAGCGGAAAAGGCGTCAGAAAAGCTGCGTATACAAGAATCAGAGAACCAACGACTGCGCGAACAGCTTGTCGAGTCCAACACCAGTCGACAATACGAGAATTCCATCAAGCAAACCCAGGAAGCGGAGATCGTCGAGCTGAAGAGCACGATTGTGGACATGCAGAAGGCTGAGAAAGCGCGCGAACAAGAGGCCAATCGGGATTACAAAGCCAAGGTTGATGAGATGAACATACTGCAGAAGGCGCACGCCCAAGAAGCCAAGCAGCACGTCGATATGGCCAGGAAGCACGCCGAGGAGATTGCTGGCCTCAGGATCAGGCTCACTGAGATCGACCTCCACAAGCAAACTGCCGATGCCGCAAAGAAGTACGCAGATATGCTAAAAGATACGGTCCAAGGCCAAACCAATCACGTCGCCATCCAGAGAGTCATCGTGAAGAAGCTGGAGGAAGAAATTCTCGCCAAAGACCAGAAGGTTGAGGAATGCATGGCGGTTGAGGCAAGACTGACCAGTGAATTGCAAAAGGAGAGGGAAGATGCAATGGAAGACGTGCTACTCCATCTGAACGCCTACCAGGGGGGTAATACCAGTGACCAACATATGCAACTTCCGCTCATGGATTAG
>PTTG_01333.1
ATGCCTCCACATAACCCATATTCACAGCCGATGATTTATGACTTCCCGGGTTACGACAAGGCTCCATTCGACGTCAAGATCGTCGTGAACCATGACGGATCCACCACCGCGAGCTGCACGCCCACAAATACATCTTACAGCGCTGCAAACATGTCGGCCATGCCAGAAGGGAAACAGGTCGTCACTGTGGAAAACCAGGATCCTCTCTTCCTCCGCCTGTTCGTCAAGTACCTGTATAACAACGAACTCGAGGAGCAGGAAGTCGTGAGCACTGTAAGTGGCATGGCGGGCATGTCAGAGTGGTCCGCGCAGCATCAGTACAATTTCCGGCGTCTACTGGGTTATGTAACTCTCTGTGGGTTGGGTGAAGTCTACGACTCATCTCACTTTGTCCATCTGCTGACAGAAAGGTTCATCACCACCATGAAACAGATGGAACCAAGCGACCTGGGCTGGTGGATCGATTGGTACCATGGCTATCACACGGATCAGTGGAATGACGGATCCCGAGCAATGATCGCCTGGGCGGTCCTACACAACAAAGCATTTCTATTCCATGAAGCGTTTTTATGGCTGATTGCGAGGTGCCCAGCAATGGGAACCGCCATACTGATTGAACAAGCCAAACAACTGGAAGAGTCTGAGTCATTTGCGTGCTACTTCAGAGACCAAAAGGAGAAGAAAACAGGCTGGTTCACGGTACACGAATCTTAG
>PTTG_01334.1
ATGGCTACTGCCCCGCCCGCACCAGTCCCCAGCCTGTACCGCTTTGTCTTTCTGTGGCTGGAGCCCGTTTCCACCCTCACAGGCGCCGTCTATGCGTACTTCTTCCAGCCCATCTACCTCGACCTCACCCATGCCTCCACCGCTCCCGGCCCCGACATTCCCATTGCAACAAGCGTCGTCCTAGCCCAGCTAGCCAACCTGTATCTTGCCCTGAGTCTGCTCGAAGCCTCCGTCCTGCGTGCAACCACCGAACTCAAGGTCTGGAACGCCCTCATCGTCTGTCTGCTGCTCGCCGACTTTGGGCACCTGTATTCGGTGCTGCCCGTCGGCGCTGATGTCTACTGGGCCTACTGGCGCTGGAACGCCATTGACTACGGCAACGTCCCGTTTGTCTACTTCCTCGCCATCACCCGCATCTGTATGCTCTTGGGCGTCGGTTTCCCCAACCAAGGCCTGAGGTTGAAGAGCACATGA
>PTTG_01335.1
ATGTCGGCGCGCAGACAGTCAATCCTGTCGCACCGGCCCAAGACCTCCTCCGACGTAGACGACGACTCGGCTGCCCCCATACCGCCGCCGCACACGATGAAGCGTACAATCTCCCAGACCTTCCCCACTCACTACCACCAGGACATCAAGGACACAAACATGCTTGATGCCGTCAACGAGGCCACCATGCACGTCGACGGCTCGTCGCAGCATTCACAGTCGAGCTCCTTCTCCCGCGCCATTGGTGCAGTCACGGGCAGTTTCACCCGACAAAAGACGCGCCGGCGCATGTCGTCTGTTTCTTCACCAACACCTGCACAGCGCCGTCGTGGCTCCATCCACTCCCTCTTTGAGTCACTCCCATCGTCAAGCACCACCAAACCACTCGCTACCGACCCACAACGACAGCCCCTGCAGCACCAGGACTCGGGCATTCCCACGTTTCAACAGCAACCCAGCACTCCGCTCAACTCAAAAGTCTTTTCTCCTTTCAAGCGCCTGAGTAGCATGCGCCGCCGCCCCACCGCCTCTGGCTCATCGACCGACCTCAAGAACGTCTTCACTCCGCCCGTCTATCCGCCCGTCCTCCCAGGCTCTGCCGCACGGCAAGCCGCCGCCGCCGCCAACCAGGACCGCCAGAACCAGCTCCGCCGTGAACAAGAGCACACGCAGCGTTTCCTCAATGGCCTCATCACCACGTCGATGCGAGATGACGACATCAAAGACAACGAGAGCGGTGTCGACATGACCTGTGCCTCGCCCATTGTACGGGCCGACAGCGTGACGGAGAAGAAGATGATCGACCCCTTCCAACGCCTCCCGGCTGAACTCGCTACCACGGTCCTTTCAAACCTTGACGCCGCATCACTGGTCCGTGCCGAGCGCGTCTCTCGTAGCTGGCACGAACACGCATCGTCGCCACACGTATGGCGAAACGTCTTCCTCCGCAAACATGAGCCCGAGGTACACGTGTCACCCGCCCCGATCCAGATGGGTGGCCTGGGCACCGGCAAGATGTCGGGCGGCAACCCTGCGCCTGCACAGGACTGGAAGAGAATGTTCGAGGCCAGGAGCATCATCGACGCCCGATGGAAGACTGGAACCCCCGCTGCCATCTACCTAAACGGCCACACCGACAGCGTCTACTGCTGCCAGTTTGACGAGAACAAGGCCATTACCGGCTCCCGTGATCGAACCATTCGTGTATGGGACCTCAAGACTTACAAATGCATCAGGGTTTATGGTGGACCCAACCACCGACCAACGGCAAACACTCCCCCGCCCATGGAGGAGCGACCAGAACGCGTCATCAGTCATGCATCCATGAACGGAACAAAAGTCGGCAACGAAATCTACACGGTTCCTACCGACTACCACGATGCGTCCATTCTGTGCCTCCAGTACGACAGCGAGATTATGGTGACTGGGTCTTCAGACTACACCTGCATTGTGTGGGACATTACTGGTGATGAATACGTTCCAATGTACCGACTTCGCGGACACGAGGCTGGTGTTCTTGATGTATGCCTCGACGACAAGTACATTATTTCATGCTCCAAGGACGCCATGATCAAAGTCTGGGACCGTAAGACTGGCAACTGCATCCGCACACTCAAGGGCCACCGCGGACCTGTCAACGCCGTCCAGCTGCGTGGCAACTTCCTCGTCTCTGCTAGTGGCGACGGCATTGCTAAGCTCTGGAACCTGGAGACTGGTGTTTCCATCAAGGACTTTCCGTCAGAGGACCGTGGCCTCGCAGCTGTTGAGTTCTCCGACGACGCCAAGTACGTGCTCGCAGGTGGCAATGACCACGTCGTATACAAGTTCGATGCGTCGACCGGTGAGCTCGTCCACAGCAGGGTCAAGCACGATGGCCTTGTGCGTTCTTTGTTCCTGGACGCATTCAACGGCCGCATCGTCTCTGGTTCATACGACCAGAGTATCCAAGTTTCCGACTACGAGACCGGTCAGACATATGCCGTTTACAAGAACTGGACAACAAGCTGGATTCTATCAGCCAAGAGCGATTACAGACGTGTTGTAGCTACCAGCCAGGATGGAAGGACATTAATTCTCGATTTTGGACATGACGTGCCAGGGTCAGAACTACTCGTTGGGTCCAAGTGA
>PTTG_01336.1
ATGGCCTCCCTCGCCCCAGCCCCCCAAGCCGTTGGCGTATTCTCCCAGTTCATCGCTCAAGGCCCGGAGACGCTTGTTATGAAGGAAAAAGTCATGTCCCTCAGTGGCGACAGCTTCAGCATCAAGCTCGCCAACGGCACGCCCCTGTTGAAAGTCGAGGGCAAGGTCATGAGCATCCACGGACGAAAGAAGATGTTTGACATGCAAGGCAACCACATATGCAGCATTATCAAGGAGCATTTTCACATCCACACGACGTTTGCAGTCGAGGATCCCAGCGGCGCCAAAGTCATGGAGGTGAAGAGTAATTTCAAGTTGTTTGGAAGCAAGGCAACTGCAACCTTTACCTCGCAAAGCGGAAAGCAGGAGTCTCTTGTTATGCATGGCAACTGGTTCGATTCCAGCGCTGATATTGTCGATGAGGCGCAGGGTGGCCTCATCGTCGCACGCATCAACCGCAAAATCCTCAGCGGCAAAGACATTTTCTTTGGCCAGCAAACATACGGCGTGCAGATTGCGCCGGGTGTAGACATGGCGCTCATTGCCGCCCTCTGCATTTGTCTGGATGAGAAGAACAACGAACCATCAGGCTAG
>PTTG_01381.1
ATGGCTCCCTCTGCCATCGACGAGGCGCCGCAAACCGCAGGGCGCAACCCTCCTAAACCTCCGCCCAAGCTATGGAGCGTGTCGGAACCGCCGTTCGAAGGCTTCAGGGCCATCGACAAGGACGGTTGGGCGCAAAGTAATAGCGAAACCGCAATAGTCATCGACAATGGCTCTTCAGCAGTTCGCGCAGGATGGTCTTTCGACTCGAAGCCCCGATTATCTGTGTTGCCCAACATGGCCAGGTACCGCGACCGCAAGCTCAACCGGACCTTTACCTTTATCGGATCAGACGTCTACGCCGACGGTACCGCGCGAGGACAATCCAAGCCCGTTTATGAGCCGGGTAGCAACATTGTCAACAACTGGGATGTCATGGAGGGTGTGCTAGACTACTGTTTTGTCAAGATGGGTGTGGATGGTCAATCAGGGCGCATAGACCGGCCCATTGTCATGACAGAGCCCATCGCAAACTTGGGCTATTCAAGAAAGAGTGCGTAG
>PTTG_01382.1
ATGTCAACATACAAACATGAGAGTCACAGACTACTGACTCTTACAAAGGAGAAATTGAACGAAGCTATTGTAATGCTGAACAAGAATCTCCAAGAAATCAACATCCAGAACATGGATACGGAACTTGTGGCTCAGATGTTCAAGAACTACCAGTCCAATGTTTTGTTTCACCTAGAAGCAACAAATGGTCTAAAGGATCCTGCATGA
>PTTG_01383.1
ATGGCGCCCTTAACAGCTGCCTCGGACGAAAAGACACATCAGGCGCTACTGGACAAGCTCGACATCTATGCAGTCCCCAAGCCCTTCCGAAACCCAAACTGGAAGCCGCCGCAACGCCGCAACAAAAACCTTAAGCAAATTCTGGGCGAAGCATCGCGAAAAGAAGCTTCAGTCATGGCCACACAGAATAACAGCGGTATCTCGACACCTGCTGTGGCGGCAGAAGGCACAACACCAGCTGGACGCACACCAAACATTGCGCAAGCAGCTCAGAATTTGAGCACTCTAGTACTCGAGAAGAACGGCAGAGCTGCAGGAGGCAATGCGACGGGCCCTGCACCAACATACACCAACATCGAATCTGCGCCGAGCTTCCACCCGAGCAGTCAAAAGAAGTACTGCGACATTACCGGTCTTCCCGCGCCATACACGGACCCCAAGACGCGCCTGAGATATCACAACAAGGAGGTGTTTGGAGGTATTCGGACCATGCCACAGAACGTCTCCGAGAGCTACCTGGCGGCGCGAGGCGCACACACAGTCCTTAAGTGA
>PTTG_01384.1
ATGCCGACAATGTGGCTTTCAGATACCCAAAAGATTGGGGTCGCCTTCTGCTCAGGGGGCGGACTCTTTCTAATGGGCGGTGTCATGATGTTTTTTGATCGAGCAATGCTTGCAATGGGAAATATACTCTTCCTAATCGGCCTTACGCTCATCATCGGCACCACAAAGACAGTCGCCTTCTTCGCTCGCAAACAGAAATGGAAGGGCACACTTGCCTTTGTCGCGGGTATATCGCTTATCCTCATGCGATGGGCTTTCATCGGCTTTGTAATCGAGCTGTACGGTATACTGGTGCTGTTTGGAGACTTTCTTGCGACAATTGCAGGCTTCGTCAGTAATGTGCCCGTGGTTGGACCGTATATTGCAAAGGCGTTGGAGACGATAAGTGGTGCGAGGCGGAATGCGGATATGCCTGTATAG
>PTTG_01385.1
ATGTCACGCACAGAATCGCCGTTTGTGCGCCAAACCGAAGATGAATCCTACACATGGATCCACCGCGCCTTCCTCCAAGCCTTCCAAACCCACGGCATCCTCACCCTGGATGAAATCAAGCCAATCCTCGCACACATAGTAACAGCCTCCAACCCCAACCGTCCCTGGACAGCGGCCGACATAACGCAACCCTTCCTCACCTCGACGCTTCAAACAATCAACGCCAAGCTCATCCCGCTGGACTACGAAATCCGCTGGGCCAAAGACCAAACCCCCAAACCAACCCTGCACTACGCCCTCGTCAACAACGCCAGCGACCCCCTAACCCAACAAGCCACCAGGTTCTCCCCCACGGAAATAGCATATATACGCCGCCTGTTGGATTTCATGTTCGACACGAATAACACGTCCATCCGTGAAGTCATGGCTGTGTCGGAACTCCAAGCATCGAATCTCGCACGCCCATCCCGTCGGCCCCGCCAAAGCACCGCTGTAGCAGCAGAAGAAGAAGGAGGAGAAGATCAAACAGCCCCCGACGCAGGTCTTTCCCTCCAAGACGCAGAAGATGTCCTCTACCGCCTCGTCACCACATCCTTCTTCTCGAAATCGTCAAAAGGGTATTACACATTGGCCCCCCGCTCGCTCATCGAACTACGCTCCTACCTCAAAGAGACCTACAACGACGATGATATACAGCGCATACGCGACTGTCACGGGTGCAAAGAGATTGTGACGGTGGGTATTCGGTGTAATAACAGGGAGTGTGGGGTTAGATGGCATGATGGGTGTGCGAATGCGTTTTATAGGGGGAGAGGCGGGAGGGACCGGCTGTGTCCGAAGTGTAAAACGGAGTGTGGGGGTAATGTTTTTGTTGGGGAGAGGGCGGATACGGTAAGAGGGGGTGGGAGGGGAAGGGGGAGTTTGATGACGCAAGAGGAGGACGACGAAGAGGACGACGAAGAGGAGGAGTAG
>PTTG_01386.1
ATGTCTGCCAATGACAACCCCAGCGACGACGTGCGCGTCCTGGGCTACGACCCTCTGATCCCGCCGCAACTCCTCGCATCCGAGATTCCCATTCCCGCCCACGCCGAAAAGACGGTTCTGCAAGGCCGCAAGGACGCGGCCAGCATCATCACGCAAAAAGATGACCGTCTCCTCGTCATGGTCGGCCCTTGCTCGCTGCACGACCCAGAGCAAGCGCTCGAGTACTGCCAGCGCCTCAAGGCCCTCGCCGACAAGCTGCAAGACAACCTCTGCATCATCATGCGTGCCTACCTAGAGAAGCCGCGCACAACCGTCGGCTGGAAGGGTCTCATCAACGACCCGGACATTGACGAGAGCTTCAAGATCAACAAGGGTTTGAGGGTATCCCGCAAGTTGTTTGTAGACCTTACATCTGCCGGTATGCCTATTGCCTCTGAGATGCTCGATACCATCTCCCCGCAATTCCTTGCGGACCTCATCTCGCTCGGCGCTATTGGCGCGCGCACAACAGAGTCGCAATTGCACCGTGAGCTTGCGTCTGGTCTCTCTTTCCCCATTGGTTTCAAGAACGGGACCGACGGCGGTTTGACAGTCGCTGTCGATGCGATTGGCGCTGCGGCAGCAAAGCACCATTTCCTCGGTGTCACCAAGCAGGGTCTAGCAGCCATCACCCGAACAGCAGGTAACGAGCACTGCTTTGTTATCCTTCGCGGAGGAACCAAGGGCACAAACTTCGACAAGGAAAGCATCAAGGCGGCACGAGAGGCGTTGAAGAAGAAGGGCCTACCAGAGGTTATGATGGTGGATTGCTCGCACGGCAACTCCAACAAAAACCACCGCAACCAACCCCTCGTCGCAAAAAACATTGCCGACCAGATCCGCAACGGCGAAACCGGCATCGTCGGCGTCATGATCGAGTCAAACATCAACGAGGGAAACCAAAAGGTGCCACCAGAGGGCCCCAGCGGCCTCAAGAAGGGTGTTTCCATCACCGATGCTTGCATCGACTGGGAGACGACTGTTGACACGCTTGAGAACCTTTCTGCGGCTGTTGCCGAGAGGAGGGCGAACAAGGCCTCTAATGGTGCCTAA
>PTTG_01387.1
ATGTTTCAGATGATGGCCAGGAAGCGCGGCCGCGACGACGACTCAGATTCTGAGATTGATGAGGACAGGTATATCAAGAAAGCCCGCCCTGTATGTAGCGAACAAGCAAACTACGGCCAATTCTCCTTCCAATCATCTGCGACATTGCCTCACCGGCCTTCGCCCTCTCCACCGAGGCTGTTTACCGACATTCGGTCCATGACACCGGCCAAATCAGACTACGGCGGAGCACAATCACCAGATTCAGTCTCGGGTGGCCCAGTCTGCTTATCAAGAGAGTCAAGTAATATCGACTATGACATGGATATGGATGAAGACGACTTTGATGTCCGGAGCCAGCCGCCAGAGTCACCCGCATTATATTCATCCAGCAACAGCTTCATGCGACCAGCTATGCTACAAGCATCTCTCTTCAACTCGGAATCCTCTCCCAGCAACGGCCGCCTCCCCACCCCAATACACGCCACCTTTAAGCGCGGGAGCATGAATGGCTTGGGATACCCCATGAGCGGCTCAGCAGGCGGACTTAACACATCCAACATGCACGCCTCCTCGATGCAAGCACCGCCCCCAACGTGGAAATCATCGCGACAAGAAAAAGACGACGACCGAAGCAGGCGCATGCCGTCGCCCATTAGTGAAGACGACGACATCCCAGATACCCCCACGGCCCTCACCCAATCCCAACTCTCGCGACTTAGTGTTTCGCACGACTACATGGAGACGGAGGATTCGTCCAACCTCGTACCGCCCATTACGCCTCGCACACGCAAACGCAGCGGCGCGTTGACGGGGATGGGAAGGTTTAGCATGGGGTACCGTGACGATTGTGAAAAGTGCAGACAGAGGGTTCCAGGACATTATTCGCATTATCTTCCGTAA
>PTTG_01397.1
ATGCCAACCGAGGAGCCTACAATTCTGCCCCTCCAACCAAAGGATCGATACACGCCAGCCATGGCTAACAACTATGTAGATTGCGATCGCGATTCGGCCTTTGGCGACGACGACGACTTTTGGACCATCGACCCTATGCTTTCAGCCCAGCCGGTAGCAGGGACAAAGCGAGAGGCTTGTGAATTGGGAGATGATGCCCAAAAGCCGATCAAAACTACGGGCCCCAGCGGAGAGCACCTTGATTCACAGACGTGTTGTAAACGATGTCCGGAACCCTGCCCAGACGCCTACGACATGCGTCCGGCGAAACGGAAGGCTTCAGTACACAAGGTCAGACAGTACCACCATCCCGCCTCTGAGTTACATGAGCACATCGAACCAGATTGCCCCTTTCCAGACGATTGCTTCGAAAAGTTCTGTCAGGAATGCACCGTCGAGCCAACTTGTCCTCCTGACTGCTCCCTGTCCTGTCCTGCCGACGACTGTCCCAGAGACGCCACCTGTTTCGATCCTCGATGCACCCAAGGAAAGGACCACTGTACAGACGACTGTACAGACCCGGATTGCACAAAGGCTACTTTTCCCGAGGAATCATGTTTCTGTCAAAAGTGCAACGCGAAACCTTGTGCTCTAGGTCACCCGAACAGCGAATGCCATTTCGCACACTCGGCGCCAACTCCCATCGGTACCGTCTACTGTTACGATAGCGCGCCTTGTCACTTTCAAGAAGGACTTCATGGACACGACAATGACCTATCCTCCTTCGAGACCTATCCTTGCTTTTCCCAGACCCATGGGTACAACACTATTCCCGACGACCTGGCCACTGCAGCTTCAAGTGCTCCAACGCCAGCACTGTCGCACAGCAACTACACCTCTTTAGAGAGTACCTTCACCATGGAACCTTCTCCAGCACCAGGGCAGACCGCATATTCGCCATATTGCTTTCTGAACGTCTCTGGGGATCACTGTCATATCGATAACTCGTGCTGCCATGGACCAGGCCGACGGTGTGGAGATGCTCCATCAGCCACACAACAGCAATTAGATCTGTGGAACTCGTCAATAGCATCAGGGAATGGGCTGGCAAGCAACCTTATGAACTTTGGCTTCAACCCAAGTCTGCCGACAAGCCCCATTTCAGCAGACCGGAACTCGATACATTCGAGTCAATTCAGCCTTGACAACGCCATATCAGGTTTCAACGATCACTCGTTCAGCGAACCGTGGATGCTGCCGGACTCGGCGTTTCCGCATGCCTTCCAACCTGAAGGCTCGTTTGGCGGGGCCAACAAGCTCGATTTCCTCGCTTCGGCGATTCAAAACGACCTCTTGCGTCCAGACACGATGAACTCTGCTGGCTCAGGCTCTATGCTTGGTCCTGGATCGTCGGACACACAAACATGTGTCTGCAAATGGCAACATGCTCCAGGCATTCTTTGTCTCGCTGTCTTCGATAGTCCCTCTGTCCTCCACAAACACATCAAGACAGCCCACGTCGACAACTGCACCCACTGCACCTGTCAGTGGGAAGGTTGTGACGCGTCAACCAAAGACTTCAAGCAGCGCTCGAAGCTCTCGCGTCACCTCCTCGGCCATGCAGGTTATCGACCTTATGCCTGCAGCATCGAAGGCTGCGACAAGACCTTTGCCACCAACCAAGCCAAGGATAACCACGAGCGGACGCATACTGGAGAACGCCCATACATATGTGAACGCTGTGGTTATACTACAACAACGCATACGCAATTACAAACACATATCAGTGCTCTACACGAGGGCAAGAAGCCACACAAATGCCGCTTCTGCAGTTTCATGTGCGCGGACTCGAGTAACCTGAGTAAACATGAGAGAACACATCAGACACTACGTCCTTACCGCTGCCCCTACCCAGACTGCACTTTCAAACCAGACTGTCGCTGGGAAAACCTAAAACGCCACCTCCGTCGCTCAGGTCACTGTCCCGAACTACTTGTTGACGATAGCATAGAGTACAAGTCGTACCGCGAAGGTGTACGGCGTGAGATTGACGACTGGCATAAGAAGAATGTTGATGAGGGTAAGGGGAAGACGGGAAGGAGGAAGAGTAGAGCGTGA
>PTTG_01398.1
ATGGGTAACCTCTGCGGCAAACAGTCCAAAGACAACTTTGAAGGCCAGGGGCGCACACTGGGGTCTGCGCCTGAACCTGCGACGAGGGCATCGATACCCAGCAATGTCACCGCGAAGCCAAAGGTTGGAGGGCCGCCGCGGACGTTAGGAGACAGCAACCGGGCAGATGATCCCAAGGCAGCGGCTGCCGCGGCAGCAGAGGCCCGCGCAAACAAGCCTACATCCGGCGATCTCCAGAAGAGGCTCGATGCCCAGAAGCGACAGACGAACAACCAGACACTGCAACAGGCAGCCGACGAGAACCGCAGAGCACGGGAGGCTGACCAAGCTACCGAGACGAGGAACTACAACTAA
>PTTG_01399.1
ATGGCCACAACATCCTCCCATCCGTCCTCAACCCCCACTCCAACGCCTCCATCGACAACAGCCCACAACCCCTCCTTCGCCTTCCCACCTCACTACTCCTTCCCTCCCTTCTTCACCCTGCAACCCGTCGCCAGCACACGCAGCTCACAACTCGCATCATGGTCGTCCCTAATCCAGTCTTACTGCCGACACAACCGCATCTTCACCATCTCGCTCATTGACGCGCTCAATACCCCGCTCTTCAACAACACCACTCTCCGCCGTAGCCTGTCTCTCCGCGATGCAAAAGCAATCCTCATGTATATGGCGTCACCGGAAGGTGGAAACCGCGCCGAGTTCATAAGCACGAGCAGCAAAAAGGGTGCGAAAGCGGGAGAAGAAGGCGAAGGAGGCAAGGCGTGGATATACTGGCGGAGACCGGAAGAATGGGCTGCGGCGCTGGAGGAGTGGATTGAGAGGACGGGACAGAAGGGAACTGTGCTTACGCTATATGAGATTGTCGAGGGTGATGTGTCGAGGAGGGAGGAGTTTTATGGCATGGATTTGGAGTTGTTGCAGAAGAGCTTGGGGGTTTGCGTGAAGAGGGGGAAGGCGCAGGTGTTTGGAAGTGGAGGGGAAGGGGAGGGTGTCAAGTTCTTTTGA
>PTTG_01400.1
ATGTCATTTTCAACCGAAGATGCCAAGGGCGTATACGCCAGTGCCAGTGAGGCGGTTGACGCAGCCAAACAACGCTTTGCAAAAAAGCATACCGAGAGCTTGAGGTTACACAAAGAAGCGAGCAAGAGATTGCCCGGTGGAAATACAAGAAGTGTGCTCCATACTGCACCGTTCCCGGTATACTTGAAGAGCGGAAAAGGGTGTCAAGTTAACTCGGAAGATGGCCATACATATACCGACCTCGTTGGCGAATTCACTGCTGCTCTCTACGGTCACTCGCAGCCACTCATCCAAGCGGCGCTGATTGACACAATCAGTAATGTCGGGCTAAACCTAGGCGGCACAACTAGACTGGAGATGAGACATGCAGAGTTGATTTGTTCACGATACAAATTGGATCTTGTCCGATTCTGCAACTCAGGCACTGAGGCGAATCTGCATGCAATCCAAGGTGCGAAGAAATTCACTGGAAAAAGAAAGATTGTAGTCTTCAGTGGTGGTTATCATGGGGGATGCTACACATTTCCTGGTGATCAACCTGCGGAAAACTGTGTGGATCAGAACGACTGGATCATCGCGGAGTTCAATGACATTGAAGATACCAGAAGAAAGATTGAGGAGTCCTCAGATGTGGCTGCGGTACTAGTAGAGGGTATGCAGGGAAGAGGATCATGTCTTGTTGGTACTCATGAATTCCTCCATCAGGTCCAAGAGTCGGCGAGGAAAGTTGGTGCAGTCTTCATCTTGGATGAAGTGCAAACAAGCCGCTTGGCACCAGGTGGATTGCAAGAGACGGAGGAACTGAAACCAGATATTACGACACTTGGTAAGTTCCTCGGAGGTGGTATTACGTTTGGCGCCTTTGGAGGACGAGAGGACATCATGCGAGTTTATGACCCACGAGAGAAGAACTCACTAGGTCACTCGGGGACTTTCAACAACAACACGCTAGGAATGACGGCAGGTTATACGGGCCTTGCGCGTGTTTATACGCCCGAAGCATGTCGCGACTTCAATGCCATGGGCGATCGGCTGCGCCAGCGTCTTCAAGATCTTTGCCCCGGCACAAAAATGGCTGTCACGGGATTGGGAACAATCATGGCAGTTCATTTCTTGCGTGACGGCAGGAAGGATCTCAGGAACTGGAGGGATCGCGATGAAGATGGTGATTTAAGTATGCTGTTTTGGCTTGAGATGATGGAGGCTGGCTTTTGGATTACCCAGCGGGGTACGTTGGCCGTCATATTTGGGACGCCTTGGGAGGAGCTGGAAAGGTTTATAGAGTGTGTGAGCGCATTCCTGGAAAGATACAAGAAGTTTGTTGTCTTGTGA
>PTTG_01401.1
ATGGCACCCCCATTAGAGCCCCAGCCCTACCAAATCTCCGTCCCAGACGCCGCCATTGACAAGCTCAAAAGAAAGCTCTCCGATGCCGATTTCCCCGATGAGCTCGACACGGCCGACCAATGGCCCTACGGCTCGCCTCTCGCCGACATCCAGCGTCTAGCCAAACACTGGGAAACAAACTTCAACTGGCGAGAAGCCGAAGCTACAATAAACAAGCTACCCAACTACCGCACCGCCATCACCGTCGACAAGTTTGGCTCGCTCGACATCCATTTTGTGTACCAAAAGTCGCCGAACCCAAACGCCATACCCCTCCTCTTCTGCCACGGCTGGCCCGGCTCCTTCCTCGAAGTCAGTAAACTACTTCCGCGCCTGGCAGCCGGCGAAAAGGAAGGAAAACCAGCGTTTCACGTCGTCGCTCCCTCGCTGCCCAATTTCGGTTTCAGTCAGCGCATCCGCAAGTCTGGCTTCGCGCTATCGCAGTATGCCGAGACGTGCCATCGATTGATGCTGGAGCTGGGCTACCCCAAATATGTGACGCAGGGCGGTGACTGGGGCTTCTACATCACCAGATGCATGGGTGTGCTGTACCCCGATCACGTCGTCGCGAGCCATATCAACATGGTGCGCGCACACGCGCCGACGTTTTCTTCGCAGCCAGTACTCGCGCTCCAACATGCTGTGACGCCGTACACGGCCGCCGAAGCAAACGGCCTGAAGCGCTCCGAGTGGTTTGTAACCGACGGCCAGGCGTACCGCCAGCTGCACGCTACGAAGCCCCAGACACTGTCCTATGCCTTTGCGGACAGTCCCGTTGCCCTACTGGCGTGGATCTACGAGAAGCTCGTTGACTGGACCGACGGCTACGATTGGACAGACGACGAAATATTAACCTGGGTCAGTATATACTGGTTTAGCTCCGCGGGGCCCAATGCCCACATCAGGATCTACTACGAAGCACAACACCACCCCACTGATAAGATACCCGATAGAGACCGCGCGAGTCAGTGGGTTGCTCGCGTCAAGTTGGGTGTTGCGCATTTCCCAAAGGAGATTACCGTTGTGCCTCGGCTGTGGGCGAAGACGTTGGGTCCGCTTGTGTATGAGAGCGTCAACGATAAAGGTGGCCACTTTGCTGCCCACGAAAGACCAGATGTAATCGTCAATGATCTACAAAAAATGTTTGGCAAGGCTGGGCCGTGCTACCAAATAGTCCCTGGCATGGCTGGGTACTAG
>PTTG_01402.1
ATGTCTTCCGCAATTTTAGTAGTCGGACAAGGACTCTACACTCGCGCACTCTGCGTTGCTGGCACGTGGACATGTTTAATGTTTTACACTTCTATCAAAGGCATCATATATGTCTTCCTTGTTGAGCGCATTCACGTTGTCCGCGCACCCTTCGTCAACCGAAAAAACGACAGAATCTACCTCGGATGCATGGCCATGATTATAGTAACGTACAGCATTGTCGCCGTCAACACCTGGATCAACCATGTCACCGAACTACGTGCCTCGGACAGACGCTGCCACTTTGGGATTCGCGGCATTGGATCGATACCCTTTACTGTCGTCAACTTTACCACCAATGGAATCCTAACGGCCGTCTTCTTTTATTTACTTCGCCCGGTTTCACAAAAGCCGATTTCCGCCGGGTTTTCCACCGTACTAGGAAGGTCGGATACAGACACTTGCACAGGCCATGGTGGAAGCGACACAATGGTACGAAAGAACATCAGGAATCTGATTTGGAAGAGTGTGGTTGGGTCGCTATTGATTGAGATACCGACAGCTGCGAACATGATACAGTTTGCCGTCACTAGAGGAGAAGAGCTAGGTATCATTTCTCTAACGATATGTCTCGTAGATGGTAAGTTCCGCACCTCTATATTAAGTTTCGCCTCACGGAAAACTGACACATAG
>PTTG_01403.1
ATGGCGCCCCTGAACATCGACCCACCCGTCCTGAACTCGTCAAACCCATGGTGCACTACCTTGGAACAGCTCCAGGAACTCTACAACTGCCCGCACACAGGCGCTATCACGACTCGCACGTCACTCCTCCACGGCTTCCCCCACGACCCATCTCACCACCAATTCGCCTTTTTCAACCCCGTCACCCTCTCCGCCTCCCCGCCAGATACGGACAACACTACCGCCGCCATCGACGCCACCAAAACCGCCAGCCTAAACACGCTCGGCTACTCGCCCCTCCCCCTACAGCACTACCTCGACTATGTCCAACAAATCAGCGATGGTCTAAAGACGCAGCCCCGGGGCTCCAACGGCCTCGGCAATAAAAAACCCACACCCAAACCCATTATAATATCTGTGACGGGCTCCGCAGAGGAAATAACACAATGCCACCGCCTCATAACTGCACTCCAACCTAAAGTAGTCATGCCCCTCGCCATGGAAATCAACCTCTCATGTCCAAACATCCCCGGCGCACCGCCACCAGCTTACAATGCCGAAGCCTTGGGCACGTATCTCTCGGCGCTGAACGAGGAGCTGGCCGGTGTGTCGTCGGATACTGATGCCATTGCCGTTGGTATCAAGACGCCTCCGTACACGTACTCGGAGCAGTATGACGCGCTCATCACTGCGTTGAAGGCTAGTCTTCTTCCCAAGAGAGAGCCTGGAAGTGAGGGGACGGCGAAGCAAAAGTGTCCTATATCGTTTATCACGGCAACGAATACGCTGGGTTCGTCGCTTTTGCTCGATCCCGCGGGGCCTACGGCACAGGATGCTGCGTTCAAGCACACGCTGATTTCTGCGGCTGGATCCGGTGTTGGTGGTCTGGCTGGTGCGCCGTTGCACCCTCTTGCGCTGGGTAACGTGTATACGATTAAGAAGCTCTTGTTGCAAAACGATGCATTGCTTAGTGTGCAGATTATTGGCACGGGCGGTGTAGAGGATAACGCAGGGTTCTCAAGGATGAGGGCCGTGGGGGCGAGTGCGGTGGGTGTGGGCACGGCGTTTGGGAGGAAGGGATTGGAGGTTTTCAAGGAGATTGGAAAGGGTGGGTGGTGA
>PTTG_01411.1
ATGGCTTCTGCGACAGGAGTACCACCAAATGCCGCTGCGGCGCGCGGCCAGAGTGAAGAGGAACCGCTGCTAGGCAGAAGAGGAGACGCCAGCCAGGTAGAGGGGCAGCCTCTCTACCATAATCTATGGATTGGCACTGCTCCCATTGCGCAAGCAGGAATATGGATCCTCACAGCCATAATCTGGGGAGCAATTCTCTCCCACAAGCTCATCTTCTTCTCCGGACATCCCCTCCTCAACTCCGCCGGCTTCCTCCTCGCCATACAAGCAGCCCTCATCCTGCAACCGACGCATACCCCCGATCAAAAGCGCTCCGGCACCATTGCCCACTTCCTCTTCCACGTCGTGGGTGCCTCGGCTCTTACCGCCGGCCTTATCATCATCGAGATTAACAAGGCGGGTCCTGGTCACGAACACTTTGCTTCTGCGCACGCGCGTCTGGGTCTCGCGTTTTATGTGCTGGTGTATATCCAGGCCATTGTGGGCTTTACGCAGTATTATGTGCCGCAGTTGTATGGTAGTGTGGACAAGGCAAAGAGCGTGTACAAGTATCACAGGATGGGAGGTTATGTTATTGCGACACTCGGTTTGGCTACTATTTGCGCATCATCGTGGACTACGTATAGTTTGTATGTCGCGCATATTCAGCATTGGGCGGTTATTGTGGCTAGCGTGTTGGTGCTGCTGGGTGTTGTGCCGAGGATTCGGTTGAGCAAATTTGGAATTGGAAGGGCTTTAAGGGGTTAG
>PTTG_01412.1
ATGACAAAGGCCCCGCTCCCCTCTCCTACTTCCAAGAGAGACGATAGTGCGCCGCCACCCACGGCGCGCCCGCCACTGCAGAGACTTGCCGCCAGCGATGCAAAAACATACCAGTCGCACACCCAGCACCCCTCGCCCCACGCACCACACGCCGCCCACACCACCGACGATGAAGCCACGGATACCGAAATGAGCGAGGAAGGGAGTCAGCCTGGTGACGGCCATGGGGCTGGCGGAGCGCCCAAGGAGAGCCGCGACGATGCGCCACTGGGCAAAGCCTCGCCAGATGAGATGGAGGTGGAGCGCCTGCGCGGCCTACAATTGAAGATGCTGCAGCAACAGCAGCGTGCGCGCATGCGAAGTTCCTCAAACTCCCCCACCGTTGCCGTCCTGGGCTCCCGTCGCATTTCGCCCATAAAGGAAGAGCCACTGCCGGGCATTTCACCTACGCTTGAGGGCGCCTTTAGCAGTCCCAGCCCCAGTCCACACCCACTGCCAACCAACTTCACTGCTTCGACTGAGTCGACCGAATCAGCGAGGACCATTCGCGGAAGCATGCCGCCCACACCTGCCGCCCACGCCGTCCGCACGCCCTCGTACCCGTTCCCTACTGTGCCAAACACGCCGCGATGGGCTTCGGCTTTCCACATGCCCTTCACCAGCCTGTCACCTACTGTCTTGGGAGCCCATCCGCGAGAGTACGCAATGCCGAAAGAGCGCATCGTCTCCGAGAGCAGCACGCCTGCGGCATCAAGCACACCTTTTGCCCCTGCAGGCCGCAATTACCAGAGCCCTGATGCCGAAGATCCCCGGTTCCCCAGTCCCAACCTCTACGACATTGTATTGCATCTGGGTGCCGAGCCTGGCCTTGCAGCATGGTGGACGGCCGTCACGTCGATAATGCGCGATCACTACGGAGCAGAGCGTGCCACCCTAGCAGTACCAGCGGACGCGTCCGACATTGAGAATGTGCCCTGGGGCCAGAAGACCACCTTCACTGCGACAGCGAACAATGGCAGTCCACATGCTGCCACTTACCAGGAAGCAATGGGCCAATCGAGGAACCCACAGTCCGAGACGCCGGGTTTTCGGGAAAACATGTCTTTTGATACACCACCGTCGACCGTGATCCCGGAACGGAGACCGAAGCTCTTCTCTCACCATTCTTTTGCCGGCCACGAACGTCAGAAGCCCATGTCGCCAGACACCCCGACGCCCTCGCAGCCAATTCGACCAAGAGGCCCAATGAGGGCTGTAAGCCACGCCCCTCATACCACTTCCAGGCCAGAACACCCATTGAGACAAGTCTCACAGGCCTCATTTGACGGCAGTTCACCTAATCTTGCCGAGTCGACCCCAACCGGAGGTCCGTCCTTCAGTGACCCGGAATTTTCCAGCATCGGTGACCCTTCACCGCCCAGTGCCGTGTACCACATACTCCGTGCTCTCGATCACGAACCCGACGCCTTGATAGACAACACTGGAGTCAACCGTGTCTTGGAGAGAGGACGTCTGGTTACGTTGACCAGAGACTACTCAACTTCAATGGCCACCTCCAAAGAAGACTTATCCAAGGATAAGTCAGACCAGCCCAAGTCTGCCGGAAACCAGGCACATGAAGCTCAAAAAGCAACAAATGCTCGCGGTCGTACTAATCTTGGGCTTGGTGACCCTCGACTACCTCAGCACTATGAAGAGTACGAGCAGTATCCGAGTTCGCCATGGGCACAATCACCCGCCCCTTCGCCAGCTATCCAGAATGATGCTGACGCCAATCCCTTCTTTGCGACTGGTAATGTTGATGAAGACACGTTCAATCCATCCCGCTCTCCGCAGGATTACACCAGATATGGCATGGTCGAAGCTATCGGCATTGATAAAGCTAGCACCGTCACACACATACCGCTGATACATCCGACCCTGTCGCAGATAATGCCGTCACCGGATGTATCCACTCCCTCCCAAACTCCGTCTATGACCAGGAGGCAATCTGAACAGTCCATGGGCGCTTCGTCCTATAGAGAGGATTTTGTGAGAAAGGCGCCTATTGCAATTCTTTCCATCCTGTCGCCCATTGTGCCATATCCACGTAACCTGACCAACTCACTCAAGCATCTTGGACCTCATCTGGCGACGTCCTTTTCCAATGCCTGGCATTTCAGCAATGCACAAGCCCAGGTCACTTCTATACGACAGCGACGTATGACTGCCGGCACGACAGGAGGTATCAGTATGCCCTCAGATTCCGATAGTCTTGACGACTTGCTTCATCTTGATCTTGAAGATATAGCAAATTCTGCAGCGGGGAGTGTCACTAGTCCTTCCGACTACTCTGGCCGTTCCAAGCATAGCCCAGGCGGTTCTCTTGCAGGAACACCCGGATGGGATGCGGCTTCGCTGGGCTTTTCTAGCAAGCAATCCGTTAGTAGCACGCCTGGGCATCTTGCTGGCAGTGAAGCGGTCGAAAGCTACTTTGATGCCAGAAAACAATATACCAAGTCATTGACTCAGTCCGCGCAAGACCAATCTGCACGGAAGACGGATAAACGGCCCACAAAGCGCGTCACTATGAATCCTGTAGCCGAGCAAGTTGGCGAGGACACTTCCAAGTCACGTAACGAAAAGGAAGATACGTTAAGCGCACGCCGCGTTCAACTGCAAGATCCTTCTAACCGTAACCATTCCTACTTACACTCGTATGGTGCGGATTTTACTTCCTCCTTCCAATCCTTGCCGGCTGCAACGACACCAGGAGGACGGCCTCAAGCTCCCCAGGCGCATGCCAGACGGTCTTCTATCAGCGATGTCGATATGCCACCTCCTTCTGAAAGCTTACTTCGGACTATCATCGATTCATTACCCGTGCAGATATTTACTGCCGCACCAACCACTGGCGTGATAACCTGGGTGAACTCCAAGTTCTTGATATATAGAGGTCAGACTTCTGGCCAAGTCCTGCAAAACCCATGGGATTCTATGCACCCAGAGGACCGTGGATCTTACTTGGAGGAATGGAGTCGGTCTTTGAGGACAGGCCAACAGCTCCAGAAGAAAGTCAGGCTCCAACGGTTTGATCAATGCTATCGGTGGTTCTATGTTCGCGTTGCACCGCTCAAGAATAAACGCCAACAGATAGTTCACTGGATTGGAACCAACATGGATTTCCATGAGCAGCATCTCGCTGAACAGAACTCAGCCCGCCAACAAGAGACGGCGGCTTCGGAAGCCAAGTATCGCGCACTGGCAAACTCAAGCCCTCAGATTGTGTTCGTCGTCTCCGACCGTAGAGGTCTAACATTTTGCAATTCTCAGTGGATCTCCTTCTCTGGCCAAAGCGAGGCCAATGCCCTAGGTAACGGCTTCTTGGAGCACGTGCACCCTGACGATGTCATCAAGTGCAAGCTTCCGGAACTAGACGAACATGGTGTGGCGAATGTACCCACGACATTACCACCTGACCACGGGCAGCAAGATTCTAGTTCTTCGGATGCTTCATCAGAGACTGAGAGAACCATAACCAGCCCTAGCGGCTCGACACCAGACAGGATGGATATGCCCCAGGCCAAGCTCTCGAAACTGGCAAGCACGGGGATACTAAGGGTCGTCAAGGACGCTCACGGACGCCCATCTTACTCTACCGAAGTCCGACTCCGCAACAAAGATGGTGACTACCGGTGGCACCTGGTAAGGGTTCTATTGGAGAAGTCACTGGCCGAGAACAACAACGAAGAAACTTGGTATGGTTCAGCTACTGACATCAACGACCACAAATTGCTCGAGCAAACTCTGAAGGAGACCATGGACGCAAAATCCAAGTTCCTGAGCAACATGTCCCACGAAATCCGAACTCCACTGAACGGCATCTCTGGCATGGTGAACTTCCTTCTCGATAGCGTTCTTAACGCTGAGCAACTAGAGCACGTCAACATCATCAAAGCCAGTACCGATAGCTTGCTCAATCTTATCAACGATATTCTCGACCTGAGCAAGGTCGAAGCGGGTATGATCAAGCTCTCGATGGAATGGCTCCATCTACCGTCTTTGCTTGAGGAAGTCAACGACCTGAACATGGGACTTGCCATTCAGAAAGGTCTTGAACTCAATTACCTCGTCGAGGAAGGTGTGCCAGCAGAGGTCAAGGGCGACAAGTTCCGCATTCGACAGGTTCTTCTCAACGTGGTGGGAAATGCAATCAAGTTCACAGAGCGTGGAGAGATCTTCATACGCTGCAAGGTTCAGCCACCGGATCGTTCTCGGCCTTTGAAAGAGAATGAGACCATGGTCCGATTCGAGGTCATAGATACAGGACAAGGCTTTACTGATGCTGAGGCTAAGTACCTCTTCAAAAGGTTTAGTCAGATTGATGCCAGCAGCACTAGGCAACATGGTGGTACAGGACTCGGCTTGGCCATCTCCATGCAATTCGTCGAACTACATGGAGGCAGGATGGACGCTAGAAGCGCGCCAGGCAAAGGCTCAACCTTCTTCTTCACGATCAAGTTTGGACTTCCTACTGCTGAAGACTACCCCAAGCCGCTTGTGTCGACGCCAGGAACGCCAGCGTTTGAGACTCCACTCATTACTCCGTCAGCACCACCGCAACCGCCACAACCCTCGGCTTTACAGAAGTTTGTACAATCGCAAACGCCTGGTTACACGCAACTCAAACGCGTATCGAGCCTGTCATCTGAAAAGAGCGAATCTGTCAGATCTCCGATACACAGCTCGTCGGCCTCTGAGCGCTCACGTGACTCGCCTTCGCTGTCTTCTGGAAGCTCCGATTATTCACTAACTAGTGCTGCACTCACTGGACAATCAAGTGTGCGATCAGAAAGATCATCAGCGTCATCATATTTGCAAGAAGTCAAAACCGCCTCGGACGCCAACATCAACCTGGAACTGCCTCCCAAGCGACCGGATAGCGAACGGCAACATCCCTCCGGCTACTCTACAGGTTCTGCTGAATCAGAGCAAACAGCCCGCCCATCTTCACCGCACCGCAGTCTTTCACCACTCGGTAGTGCCCTGCAGCCTCCCATGTACTCCATTCTTGTGGTGTGTCCACTGGAGCACAGTAGGGAAGCTACGATCCGACACATCAAGAACACGCTTCCCCAGGGTATACCTCATCAAGTAACCGGACAGTCAAGCAATATTGAAGCGCAAAGAATGATGGGTGGTGATAACCCGGTATTGTTTACCCACGTTGTCTTGGTGCTACATGACACGGCCGAAGTACATGCGATTATGGATCAGATCTTCAGCTCTACTTCCTATGGCAACACATCCGTAGTCGTTGTGTCAGATCCATCGCAAAAGAAGGAACTCGTGAAGGATGCTCCGCATTACGACTACGATCAGCTCCACATCGATCGTCGTCTGCAATTCATCTACCGACCACTGAAGCCATCCAAGTTCGCCATCATATTCGATCCACAGAAGGAGCGAGAGTCTAGTACGGATCGCAACCAGGACAGTGCGCAGCAAGTTGTGGTCAGCCAAAAGCTTGTCTTTGAGGAGCTCAAGCGCCGCGTCGGTGGCAAGAACCACAAAGTTCTCCTTGTTGAAGATAATAAGATCAACCAGACCGTGATCCTAAAGTTCCTTGCTAGGATCGACATCGAAACAGAGACGGTACTCGATGGTGTTCAAGCTACTGAAATCATCTTCTCTAAACCGCCGGGCTACTATTCAATCGTACTTTGCGATTTACATATGCCCAACAAAGATGGGTATCAGGCTTGCAAAGAGATTCGGCGATGGGAAAAGAAGCATGGATACCGTCGCCATCCGATCATCGCGCTCTCTGCCAACGTCCTCGGAGACGTGTACGCAAAGTGTGTGGAAGCGGGCTTCAACTCGTATGTCACAAAGCCGGTGGAGTTCAAGGAACTCTCCCTTGCCATGACCAAATTCCTGGACCCGGATGATCCATCGAAGCAGCCTGCTCTCATGAAGAAGAAGTGA
>PTTG_01417.1
ATGACCCCTTGCAATCCTCTGTACATGGCCGATGATGCTAGTCTTCCCGCAAGACTACCAACAGTGGAAGAAATCGAATCCGCAACAGAAATCTTTGGCGACACCACCGGGCGTAAAGTTGTCGGAGTTGGCGATCACTTTGTTGTCAAATATGGAGTACAAGTCGATCTACTGGAGGGAAAGACGCTGCTTTTTCTGGGACAAGCAACAACTGTTCCGGTGCCGCGCATCTATGCATTATTCCGGAGCGCGGACCAAAGCAGCAACTACATCGTCATGGAACGTATCAAAGGCTCAAATCTGGAATCGGAGTGGCCAAAGATGGATCAGGCGTCAAAAGAGACTGTTTCCTCGAAACTCCGGTCCATTTTTGAGGAGATGCGAAAACTAGAGACTCCTGGAGGATACTGTAGTGTTGGTCATCGCGGGTTGCCAGATGGTCTTTTCTGGACGAACAACCCATCGAATCCATTTTCAGGGCCATTTGATACAGAGACGGATCTGAACAACGCTATGTTGGCAAAATACGTCGAGAACGGCCTCTCTAGATACAAGGCGGATTATTACTCGCGCACCTTCAAGGATATTTTTCAAGGCCACGTACCTGTTTTCTCGCACGCAGACTTCCAGCGAAAGAATGTCCTGTTGCGTGGTTCTTCGACAGCAACGAAAACTGAAGCGCTACGGGACATTACAGATCGGCAACTTGTGATCATTGACTGGGAATTTGCCGGTTGGTATCCAAGTTACTGGGAATATGCGAGAGCTATGTTTGCCTGCGGACGATGGGACGATGACTGGAACTATTGGGTTGATCAAACGCTCGAGCCATTTCGAAATGAATATGCCTGGATGGATATTCTTCTTCGAGAGTTGTGGTCGTGA
>PTTG_01418.1
ATGACTAACACAAACATAGTTAGAGAAGGCAACAGCGAGATCAGCGGTAGCGGAGGTGGAGAAGATGGTGATGTTGGCAGTTACGACGATTTTGCGCCCCAGAACGAAAGTGAAGGCGAAGAGTTCAGACGAAATTTTCGAGAAGGCACAGAGGACGGGAGCTCAAATCAGCCAGTTCCTTCTGAAAACATCAGTCAAGAAAATACGGTCGTTATCGAAGACAGCCAGCCCAGCTCAGATACAGACGAGGGCGACTCGCACGAAAATGATGCAGGTACGCAGATAGGCGATCGTCTTGAAGTTTCGAGCATCACGGCCCCGGATCGTCGCGGTGGGGAGTGTCCTATAGACACGGAGGATGTTATCGACTCTGATGCGGTTGGAAAAGCAAAGACTCAAATGAGTTGGCTCCCGCGTCGCAAATTTTTATCAACGCAGCCAATGAGCTCGTCAAAGATGAATATCGAACAGCCAACGCAAGGCAGGACTCCTACCATCGAAAACACGAGCAGTAGCAGCAGCAGCGATACCGACGACGATCGCACTGATGACCGCGGTAATCAGACTGCGTGGCTGACCCGCAAGCGGAAACGCTTCCCGCCAACCAAGCAGCACATTCTATCGTCAAACACCACATCGAAGCAGCGCCTTAAGCACAATGTGCGCTCGGCGAAGCAACGAAGGCTATCCCCCTCCGGTGGCAGGCCGTTCTCCAACCGTGCTTTGGCCCTGAAACCTCTTTCAGCACCACCGTACAGCGGGTACGATGCCAAAATCTGCTACAGCGATGACAGCCGCAATGACAGCAGCGATGACAGCAGCGGAAATCGCGTCCGCCATCTTGAAAGCATCAAGCGGCCAATGTCGACTGTACGCCCTTATCGCCCGCGCAAGCATAAGCGGAAGCGCAGCCAGGGCACTGCAGACGAAGACGACGAATATGAGGTAGAGAAGATCCTCAATGCCCGTGTCTATCGCAAAAAACTACAGTACCGGGTCCAATGGCTAGGATACGAGGAGGATCCGGAGTGGTATGATGCGTCTAACTTCAAGAATAGCCCGCACAGACTCCGGGATTTTCATACGGCCAATCCTTTACACCCAGGCCCCCCAAGAAGGTTGGAGATGTGGGTACAGTGCTGGGAGGAGGACAGAGATGCGGGCAATCATCCTGATGATGATAAGCCTGAAGAACCGAACAAGTAG
>PTTG_01443.1
ATGCCAGTCGCCTCTTCCGCAGCGCCCACAGCAACCAGCACTCCTGACGCCCCCTCTCCTGCGCCCGTAGAGTCTGCAACACCCGTCTCATCCGCCTCACCCATCGCCTCCGCCCCTACAGACCCAGACGAGTCCACCCCCGCTGACCCAGACGAGCCCACGCCTGCAGCACCAACCGAGCCCACGCCTGCAGAACCA
>PTTG_01447.1
ATGTCAGGAACAACCCCCAATAAAGATGTTGCCCCATCAATCGATGTTAAGAACCTCAGCTATCTCTTTCCAGACGGCTCGAATGGATTGAAGGACGTGTTCCTGGACCTTCCCCCGGGAAGCAGGACCCTTTTGATCGGCGCCAACGGCGCGGGTAAAACTACACTGCTCCGTCTCCTCTCCGGAAAGCGCATGGCACCCTCTGGCACCGTCCACATTGCGGGCGTTGACCCGTTCAAGATGGGCCTTGAAGGTGTTACCTATCTTGGCCTCGAATGGGTGCTCAACCCCATTGTTCGTACAGACATTGATGTTCCTACGCTCCTCTCCTCTATCGGCGGCGATTACTACACCGAGCGCCGCGACGAGCTCATACGCATCCTGGACATTGATTTGAGCTGGCGCATGCACGCCGTCTCTGATGGCGAGAGGCGACGAGTACAACTAGCAATGGGCCTCCTACGGCCATGGACGATCCTGCTGCTGGATGAGATTACCGTCGATTTGGACTTGTTGTCGCGCAGCAACTTCCTCAACTTCCTGAAGAAGGAGACGCAGGAACGCCCATGCACCATCGTGTATGCGACGCATATCCTGGACAACCTCGCTACGTGGCCGACGCATCTTGTTCACATGAGTCTGGGCAAGGTCAAGAAGTGGGGCAGTACCGAGGATATGGACGTCAAGGTTGAGCAGAGCGAGAGGATGTACACCGGAAACAGTCAATTGGGAGAATTAGTACTGAAATGGCTGCAAGAGGATCTGAACGAGAGAGGACCAAGAAATGGCAAGGGTGAGGGCATGACTTATCAGAGCCTGGATGGCAAGGGTGGCTATGGTGCCGAGAAGAGGGCCGAAAACTAG
>PTTG_01476.1
ATGACTACTGGCAGAATCAACCAGGTAACTATCGTTCACCAGCATGCCAAGAGCACGCCGGCTGAGCCCCCAAAGGGGCGGATGAGCCGGACAGGCGTCGCCGCCCATGACCAGCCCGCTACATGTACGCCTCAAGAGGAGGAAGCCTTCGCCGACTCACGCAGCACAAGGCGCGGATTAGTCGGCGGGGCAGCCCCCAAGGGTCTGGAAGATATTTGGCATAGCCAGCAATCCACAAACCAGAAATGGCGCCCGCTCATGGAATCGAGCGGGACTTCAGGTGCCGGGCCCAAGTAG
>PTTG_01492.1
ATGCTAACACACCTAGTGGTTTACTTCAAGACTATCTTCCTGCACGCAGCTCTTCTCATTCTCTCTTCACTGGGTTCTGCTTCTCCGGTTCCCCAGAACAACGCGGTTACACCTTGGGTTGATATCTCCGGAACTACCGTGTCGAAATCAATCACTGCCAGCCTCAGCGAAAAACGAAGCGCCCCCGTCGATACAGTCAACCATCTCGGAGATACTCAACACGTAGAGAAGCGGGTGTTCACTTCGCCTCATATGAAGCGAGCTTTCAAAGTCGTCGTCGGAAACAGCATCTCCCTTGCGAGCTGGGTGATTGATTTCTCCATGAAGGAGCTTGCCTCTCAAACCGTCAATCTCAACTACAAGTTGCAGTCTACCCAGGGCCTTACAGATACCGATGTCACCATTCCTTATCTCAAGACGATTACTGAGTCTGACAATCAGTATCGAGGTAATGTAAGAGTCAAACTTGTAGGCAATTACGCTGGCAAGGTTATTGATATCTATTTCAACGGGGAGATCTTTGGTACTAGTGCAGCATTGATATGGCAATCAATGATTATCGAGCCTATAGCCTATCTTGATGGTGTACAGACGGCTATCTCGAGCTGGACTTTTGATCAGGTCTCCTAG
>PTTG_01502.1
ATGCTCTTCAAGAAACCCGCCCCCGCTCCCACTCCCCTGAAGGTTGTCGTCCTGGGGGAATTAAGTGTCGGCAAAACTTCTTTCATGGACATGTTCCTCCACGGCAAGCAGTTCGTCCGCTACCCCCTTGGTGAAGAAGAAGCTATGTCGCAGCGAATCATATCCCATGCCAACGAGGACTGGAACCTCTCAATTGTGGACCTTGTTACATCTATTCACATATCCACAAGATATCGTGAAATATTCCATGAGTACCTGAGTAGCGCCGATGGTGTTGTTCTGCTCTACGACATCACAGACCAACGTTCATATGGAAATTCTGATAGCCGCAAATATGAAAATCCTATCATGGACATGTACGAGGATGGCTTGTATTGTCGCAATAGTGTCTTTACCAAAGAGGGTACGGAAGGGAGGATGGTGGGCTTGAAGAAACGATTTGGCTGTGTGTTGGTAGGGAATAAGAGAGATCTGGTTGATCTAGATGAAGACAAGCGGCAAGTGAAGAAGGAGATGGCGGAGCAATATGCGGCGAGCCAGGGCTTTAAGCACTTTGAGATAAGTTCGCTGGATCGGGGGGAGATTGAGCGTGTTATGAAAGCATTGATAGACAAGATCCAGAAAGCAAAGTGGATGGATGGAAGAGACGTTGAAGATAGCAGGGCAGATGCGAAGAAAGAGAAGAATCAATACATTCAGCCCACCAACAACTTCCACAACTACCCACCGCCCACCATGCGCCTCCTTATCCCCCTCCCCTTACTCCTCTCCCTCACCACAACTACCACCGCCCTCTGGATTGCTACCGCAAACATGGACTACCAAACCAACACGCCCGGTGGCATCTTCCCCTCTCCCTTCTGCCAAGTCGGCAAAGGCGACACCGCCGCGCAAGCCCACTCGCAAGCCGCCCGCACCGTCGGCGGCATCGCCATCATCGCCGGCGGCCACTGCGACCAGCTGCCTTACCAGCATACGAACCAACTGGAGGGCTTTTGGGATGACCATGGAACGGTGTTCTACTTAGAGGGTGATCGGCAGTGGTATTGTAACCCGGGGACTTCGAGCAGTGGGTATTGCGATGCGGGGGATGGTGCGCCGAGACGCAAGAGGGAGGTGGGGTTTGAGGGTTAG
>PTTG_01503.1
ATGTCGTCAACACTACCGATGACGTACCGCGACCACGCGCAAACGCAGGCGTATGCGCAAAACCGGCCACGCCCACTCATTGAGCAGATCCCAGACTACCGTGACGACCTCGATGTATCCGATGAAGAAGACGCTTTCTACACGCGCGACGATGATTTCCTGATTCCACCAAAACTCCAAGCCGTAATCACACGCACCAGCGACCGGATCCCGCGACGCATAAAACGACACAGCCTAAAATACCTTGTCATCTTCATTCTCTCCCTAATAAGTTGGTACACGTACTTTGGCCCCCGGCGCGCGGCCCAAAAAGCAGAACTCTACCTCATGGACAACAAACCCACAATGAGCTACGGAAACAACGTCCGCCCAGCATTCAAGGGCATGATACAAGTTAGCGACCTGGACGAGCAGCACCTCCCCAAGCATAACAACCGCCTCATCTTCGTTGGCGACGTACACGGCTGCAAACACGAACTCGAGCACCTCCTCAAAAAAGTCGACTTCAACCCCAAACACGATCACGTCGTGCTCGTCGGCGACATGATAGCCAAAGGCCCCGACTCCGCCGGCGTCATCAAACTCGCCCAAAAAATTGGCGCATCGTGCGTGCGCGGGAACTGGGAGGACAAGCTCCTCCTCTCCATCGCCGAAGCACAAGATCGCCACATGCTTGTCATCCCAGAGGATGAAGACGCCACGATATCTTTCCTCGACGACTCCGACCACGAGTCCGCCACAGCCTCTGCGCACGCCAACCCCGCCCTCCGCCGCCTAGCCAAACAATTCACGAAAAAACAAATCAAATATATATCCCAGTGCCCCGTCATCCTACGCGTCGGTCCAATACCCATCCCGGACCCCAAACACCACAGCACCACCTCATCTACAACAACAACCCTCGTAGCCGTCCACGCCGGCCTCGTTCCCGACACCCCACTCGAAGACCAAGACCCCTTCCACGTCATGAACATGCGCAGCATAGACCTCAAGACGCGCATCCCCAGTTCAAAACACGGAGGCACGCCATGGGAGAAGTTTTGGAATCATCGCCAGGAGAAACTGGCGCACAAGGCGAAGCATGGGGAAAGCGTAACAACAACGGTGGTGTATGGACATAATAGAAAAAAGGGGCTTAATCTACATGAGTACTCCTGGGGACTGGATACTGGGTGTGCGAGTGGAGGCAAATTGACGGCTGCGGTCGTGGATGGGAGGGGGGAGAGAGCAATTGTACATGTCAAGTGTGGGAAGGAGGGGGGGTATGAAGAATAG
>PTTG_01504.1
ATGCAAACTCCAAACGTCGATACATCTCCTTTGACCGAGATTCCAAGCTCCCCACCGACGGGTAACTCTGGAAACCGTTATGAACTGCCGTATGGCACAGCGCAAGTGGAAGGGGATGAAGCAATCGACGTTGACGACTCGGCCTCCGATGATCTCAAGGCTGGCGAAGAGCTTTCCGGAGAGGCGCAAATCTGCCCGGGCTGTGACAGCATGTACTCTGATCGGGCAGCACTGAATGGGCACCTGTCAGACAAGAGGTCGGTTTGCGGAAGGAATCTCTACGAATCTTCAACAAATCAGAAGGTCTGGTATTGTCCACGATGCGATGTACAGATGACCAAGAAGTATTCTACAGAGCGACACATCAGAGACTCTTGCTGGAAAGTTTGCGACGAGTGCTGCGAATCTCGGAAAGCTGCATGTGACGCCATTCATAGCGACGGCCCTTGTACACACTGTACCGAGGAGGGCAAGCCCTGTACCAAGCGCACTGAACCGCCGGTCCACTGCGAAGCAGAAATGGTCATGATACCTCTCGCGCAATTGTTAAATAGCGCCCCCAGGTCCACCAAGAATGGAGCCATACCCGGTGGCAGACGCTTGAATGCTAAACGAAAAGCTGCCGCATCGCCAGAGGCCAGCTCGGAGGTCACGCATGAAATCAAACGCCCAGCAGTCGTGAAGAAGAAAGGGAACGCTACGCCATCTCATTTGCCTCTTCATTCAGCAACAAAGCTGTCTCCAGACATTTCAAGGGTCACGCAAGAGCGGACGCGTCTATGGCGGGATGATCAAGTACTTCAACCTAACAGGATTGGTCCTCCAGGCCCGCGCAGCAGCTTCCCCACAGCACTCATTCGAGAGATGGAAGCCATGCCTCGGCATGTACAACAAGCTCAACGATTCCCAGTCGGAGATAGTGGTGCACAGCAGCCGAACTCGAACTACCCACACATGCAGCGCATGCAGCAAAGCCAGGGTTTAGCAGTGCCATCTGGATATCATTACCAACCCCAAACTCAGTTATATCAGCCGGGTGGTGGCGTCCCAAGTAGCGTCTTGCCAATGCGCAACTATAGTGCCAACGCGATTCAGACATGGGATAATGACACGGTCCGCAACAAACTGAACGCCACTGTTCAGGGCCTTCAGCATGAGATACAACGTTTGAAAGGCTTGGAAACTCATTATCCCGATGGCATGAGCACACAACCCCTGGTTCCGGGCCATATAAATGCGCAACCATCGATGAGCAACTTGATCCCATCGAACACTCATCGCCCCGACTCCGGCTACGCACATGGCCCTGTTTCTCGCATGGAACTTTTTCGTCGTGCACAGACTCAAGACGTACACGGCTCTCATGTTACTGTCAATGCGTTTCACTCAAGTGCTCCAGGATCACGTATGCCTTCGCGCCAGTCGTCGCCTTTACCCTTGCGTAGTCGACGCATGTCAACTTACAGGCTGCCTTCCTTACAGCTTCGGAGCCTGAGTAGACCACCAAACGTCGTGACGAAGGGATCCATTGTGCGAAATTCTATCAAACCGATTGCTGTGCAACGTTCCACCACCCCGACCCCGAACGAGAATGCTCCCATCATGAGGTTCAAAATTCACAGCAACACGTACGATATCAACAACACCCCTATCTTCTCGATCCTCACAATGCGTGCTTCGCAGAAGTTCGGACCTCGCCTTGATGCCTACTGTCAACACCGCAAGAAGCAGTATGGCGTAGATTGGGATTTCATCTACCAGTACAGGACACATGATCGAAGCACAGAAGGCATCCGATTCATCAAAATCGAGTACAACATGACCCCCGAAGACGTGTACGACAAGGAATACCCCCATCTTAGGCTGCAAGACATGGGTATGATTATGGTGGTAAAAGTCCAGCCGCGTGTCTTGGTCGGCGTCCAGAACGATGGAACTGACATGTTGTCGCCAATTGGCTCGCAAGTTTCAGAGGAAGTGGTAGACATCACAGACGGAGAGACCACAATCTACCAAAATACTGGTACAATCACGCAGTGGCACCGCGATGTGCAGAGCAAGATGAATGAGCTACGCACTCAGATCAACAGCCTCAATGCCGAGCTGGCAGATCAAAAGATGACTTTGGCGCAGCAGAAACACGCCATCGCACAGTTGCAAGCTCGTAACGCGGAGTTGACAAGGAACAACCATATGCTTGGCTGTTACCCCGGCCCACATCCCATGGCGCAAATCTGGAACCAGCAACCCGTTCCCAGTCAACATTACCACACCCGACGTCCCTCCCTCTCAGCCCCACCGCACCAGGTCTCATTCTCACCCCACCAAATCATCCCTCGGATCATTCATCCTGTGCCATCACAGCCATACATGCAGCCCAACCCCTTCTATCCCACATCCTCCAACACCAACACCGCCCACGCCCGCGACCGCCGTCCCACGCACAACACCGGTTCGCTCGAGCCCTTTCCCGACTTCAAAGAAGACAAGATCACAGAGGATGCGCTGAGGCTGTTGACTGGCAAGACACCCGGACCTGAGTTGCATGATCTTAGCCTAGGGCAGATTTTGGAGATGCATGGGAATGGGCCGTTGAGTGCGAGGGCGAGGACATTTGCGGAGAGGTTGGGGATGACTGAGGTTAAGGTTGAGGAGGGTGAAGGAGACGAGGAGGAAGAAGGTGATGAAGATGGAGAGATGGAAGAATAG
>PTTG_01505.1
ATGCCTTCGGGTAGCCCCATTTGGCATAGCGTCACGACCCTGACTTTACTCGTCACTGGCACATCTGCAAATAGGCACTTTGGACACCACGTCGACTCTGAAAAAGTGATGGATGTTGTTTTTCTTATCGACAAGAATACACCCAAGATACGCATACACGAGACAGTCCTATCAGCACACGCACACCACACGCTCGACACCAGCTGTCCTATCCACAACAAGGCCCTGCCCCATCAAGAATGA
>PTTG_01506.1
ATGGCAGGCCGATTCGTGCGCGCTTCCAAGTACCGCCACGTCTTTGGCAAGGGAACGAAAAAGGAGCAATGCTATGATAACCTCCGCATCTCCAGAAATGCTTGGGATACCAACCTGATCAAGGCCAACCCAGAATACATTTCAGTCAACTGGGAATCCAGCGGTGGTGGCGCTTTTGCTGTCATCCCAATCAACGAGCGAGGCCGCGCCCCCGACCAGCTTCCTCTCTTCCGCGGCCACACAGCTGCTGTCCTCGACACCGACTGGAGTCCTTTCAATGACTCGCTCATCTCCTCGGCCTCTGACGACGGCAAGGTCTTCATCTGGAAGGTGCCCGAAAACTTCACCTTGTATACCGATGCAGAGGAGCCTGCCGATGTCGCGCCTGTTGCGAAGCTCAGCGGCCACATGAGGAAAGTTGGCCACGTCCTCTTCAACACCGCCGCCGAGAACGTCCTCGCTAGCTCATCTGGCGACTACACCGTAAAGGTCTGGGACGTCGAGGCTGGTACGCCGCAGCTCACCCTCAAGCACAACGATATTGTGCAGTCGCTTTCCTGGAGCGCCGATGGTTCCATGCTGGTCACTACGAGCCGCGACAAGAAGCTACGCATATGGGATGTGCGACAGGAAAAGCCTGCCCAGGAAGTACCTGGTCACCCTGGCGCAAAGAACAGCCGCTGTGTATGGATGGGCGAGACTGATCGCATCGCGACCACGGGTTTCTCGCGCATGAGCGACCGCCAGCTCGGCCTCTGGGACCCGCGCAACCCCAAGGAGCCCATTGGCGGCTTCCAGATTCTCGACTCCATCTCCGGTGTCTGCATGCCCTTCTGGGACGACGGCACCCAGTGCTTGTACCTTGCTGGAAAGGGTGACGGCAACATCCGCTACTACGAATACGAAAACGACAAGTTCGAGTATCTCTCCGAGTACAAGTCCGGTGACCCTCAGCGCGGTATCGCCTTTCTTCCCAAGCGGGGTATCAACCTGCACGAGAACGAGGTCCTCCGCTGCTTCAAGACCGTCGCCGATGCCTACGTCGAGCCTGTATCCTTCATCGTCCCCCGCCGATCCGAGATGTTCCAGAGCGACATCTACCCGCCCACCACTGGTCTCAAAGCTGGTGTCTCAGCCAAGGAGTGGTTTGGCGGTAAGACGGCAATGCCTCCCAAGATCTCACTTGAGAGCGTATACGAAGGCGAGGCGCCAAAGGAGGTGGAGAATGACTACAAGCCTTCTCAGCCCATCACTAGTCAGGTGTCGCCGGCTAAGGCTGAGCCACCCAAGCCGGCGCCTGAGCCTACACCCATCGCTTCTCGTGGTCCTCCACCAGCAATGAAAGACCACAAGGATTCTATGGCATCAGCAGCTTCCAAGTTCGCTGACAGGGACGAGGCATCGGACAACGAAAGCGCTTCAAGTTTTGAGGAGATCTCGAAGCCAGCGGACCGCCGTACGTTTACTGCCGCACGTCAGGAAGAGAAGACCAGGGGTCCCGTCATGACCAAAGAACCCGAGGCAGTTAAGCCAACTCCTTCTCACACCCCTACGCCATCTGTATCCAGGTCTGCCGCACCCGCAGCATCTTCTCCCGCCTCTACCACTGCTTCTACCTCGACACCCAGCTCTGGCGGCCCCGCCACGGCTCTTCGTGACGCCTTGGGCGATATCAAATCCCAGCTTGAGCAACAGAACAAGGTCATGTCAGACCAATCTGAGCAGATTGCAATCCTGCTCCGAGAAGTTTCTCATCTCAAGAGCAAGGTTGCTGCTGCGGAGCCTTCTGATCGCGAAAAGGACGAGCGCATCAGGCAGCTCGAGCTCGAGCTTGAGGAGGCCAGGTCTTGA
>PTTG_01507.1
ATGGCCCAAGCCAAGCAAAAGATTGACCGACTCTATGACGTGAACGTGGCACTTAGTATGATGATGCATCCCATACGTGGCATGGCTGCCACGCACTTGGACAGCGCATTCAGTTTCTGGGGCAAAGTGCCGAAGACACTGGCATGGTCTCGCGATTGGATTGAGGCCGTGGATAAGTACCCTGCGTACCTCCGATTGTCCAACGACTGCACAGAAGCCTTTCCAGAATTCCCCTCTGACCGGAAATCTCGACGTTCGCCGAGGAAGTGCCTGCAGCGGTTCGTTCAAGAGATGGCAACCGAGTTCAATAACCATGTGCGAGAGCAGCTTCTCGATGTCTTCTTGGCCTGGACTAAGGAGCAGATGCAGCTCTTCAACAAAGGGGTTAATAAAGCATTGTCGGATCCTCAGTGGGTTGTGTATCCAGAAGATGATGTCGTTTTGGCTGGGGATATCCCCTGGGCGGCCTGGTTGCAGAGCCGCCAATGTGAAGAGCTGGGTATGATTCAAGCCAGGGGGAGCAGCTATGCACTCGAGTAG
>PTTG_01508.1
ATGTCTGATGACGACGTCGCCCAGCACGGGGCACCTGAAGTGTCCGACGCGCCCTCGGTGAAGGAGGTCGTCGATAAGATAGCGGAGGCAGCACCGAGTGCCAACCCAAGAGACGCGGCCAAAACTGATCTGCTCGCTGGCGTCAAGAAGGTCGATCAGACGATCCTCAGACTGAACAAATTGCTAGCTTCCCCAGGCGGTCTCTCAGCTTTCCTCTCCACATTCAATTACACCTTGTACATCCTCGCCTACGCCCAGACGAAATCGCCCGCCGTCTCCGCTTTTGCGACAAGAATCTTGTCACTTGTCCGCCCGGCGTGCGACGATGCAAAGATCTCCGCAACCGTCATCCTAAAGGATGGCACGCTGCCACCCATTGCAGCGCTCGCAGTCCTCATATCCAAAGCGCGCACCACGCTGAGACTCTTCGGCTTACTCCCGCTATACGCATGGCTACGTTCGCTGGCCGCGGGTCCCAAGCTCGGGACAGACATTGTCTTGCATAGAGTCGCAATGTTGCAAGCGAGCAGCTACTTTGTCTACCAGGCTCTCGAGAACATCTGCCTCCTCGCCGACTCGGGCGTCGTTCCCCCAAGCGTCATCGCCAAGCTCAACCGAGGCGACTCTACGACGGCACGTCTATACCTCATTGCGTACCGTTGCTGGCTCGGCGGTGTGTCCTGCGACTTCGTCCGCCTCATGCGCGAGTGGCAGCTTGACAGCCGGAGGAGGGCGATTCGCAAGCAAATGGTTGCCGATGGGCGGGCTGTGGCAGAGTATCAGGATGATGAGGATAAGAAGTTTGATAAGAAGTGGTGGACTGACTTCATGATTGCAAGTGCCTGGTTCCCTATGGCTCTGCATTTTAGCAGTGCCAAGGGAGGAATACCGGGCTGGAATTTGGGTGTCATGGGTATTTGTGGCTTGGTTGCTGGTAGTACTAGACCCAAAGAAAGCCAAACTCCAAAAGCACCTTTCAACATCCTAGAATCCAGCATTGCCGACCATCGGCAAGCCCTCAACTCTGGTACCATAACCAGTGTCGACCTCGTAATCAGCTACCTAAACCGCATCGCCACATACGACATACGTCTTGGCCTAAATGCCTTCACCGTCTTCAACCCCAATGTTCTCTCAGAGGCAGCAGCATCTGACTTGCGTCGTGCCCAAGGACTACCACCGCGTCTTCTAGAAGGAATTCCTTACACCATCAAAGACAGCTACAAAGTTGCCGGTATGAGCGTCACTAACGGCTCTCCCGCACTCAAAGGTCTCATGTCAAGCGGAGACTCTGCTATTGCAGGGAAACTACGAGATGCAGGTGCTGTATTGATTGGTAAGACGAATATGCCGCCCATGGCCGCGGGAGGCATGCAGAGGGGATTGTATGGTCGTGCAGAGTCACCGTATAATGGAAAATATCTTACCGCTGCTTTTTCCTCTGGATCTTCGAATGGCGCAGCAACGTCTGTGACATCGAGTATGGCGGCTTTTGGCATGGGAAGTGAGACGGTGAGTAGTGGACGTAGTCCTGCGTCCAACAACGCTCTGGTGTGCTATACACCATCGAAAGGACTGCTCAGTTGCAGGGGCTTATGGCCGCTATACGTAACATGCGACGTTCCAACGCCATATGCAAGATCCATGGACGACATGCTCGAACTCCTAAACGTAATAGCCACACCAGACCCCGACCTCACGGGCGATTTCATCCGCGAACAACCCCACATCCAAATACCGAAACCCCCAGAAATTGACTACACCACCCTCCGCAACCCCGACTTCCTCAAAGGAAAACACATCGGCATCCCCAAATTGTACATTGGAGGCCACGACACCCACCCCCACGCCAAACACCCCTACGTCTCCCCCTCCGTCATCGCCCTCTGGGCCACAACCGCCAAAACGCTCGAATCCCTGGGCGCAGAAATCACATACACAGACTTCCCACTCGTCACAAACTACGAAGACGACTCCCTCTCCGGCGAAGCGAACAACGTGGTTGGGTGTCCAAAAGACTGGAACGCACTAGAGCGCGGTCTATTAATCGCACAAGCCTGGAACGCCTTCCTCACCACCAACGCGGATGATGTATCTGGTATCAAGAGTCTTGGTGATATAAAAGATCCAGCAATGCTCTTCCCCAAACCGCCGAATTACATCCCAGACACCTTCCTCGAAGTCCGGAATTGGATCGCTTACGCCTCTCTCCCCTCGCTCGTCCAGCATGGGAAAAGTATTCATGATACACCTGGTATGCCACAAGCCCTGTCCGCCCTAGAATCCCAACGGAAGCGCGACCTAGAAGACTGGATGGACAAGCTGGGATTGGATATCCTGGCTTTTCCCTCGCAGGGAGATGTGGGACTTGCGGATCTGGAGAGCGATGTGCAGAGTGCAGGACATAGTTTGCAGAACGGGGTTAAGTATTCAAATGGAAATAGAGCGGTTAGGCATCTGGGTGTGCCGACCGTTACGGTGAGCATGGGGGTGGGCGAGGAGACGGGAATGCCGGTTGGACTTACGTTTGCGGGGAGAGGGTATGGCGATGAGGGGGTGTTGGGGTGCGCATGGGCTTTTGAAAATGCAATGGGGGGAAGGGTGGTGCCTGGGAGGGTACCGGCGCTGCGAACTGATCATGTTGAGGCAGTGCAGGGTGTCGGAAAGCTGTTGAGGAATGTCACTGCGAACCTCACAAGTGGACTATCTGCAAGCGATCATGATGGGAAAGTGGGTATGCAAGTCCAAGGCTCCCTACATTCACCATCACCGCGGTCCTCCATACAAGTCTTCGCAGACGGCGAAGAGGTGTACAACCAAGCCATCGACGGTCAAGATTTCACAATCACTTTTCAGCATAAGCTGGAGAGACCAGAAGTCCTAGGCTGGGATCTCAAGCCCTTGCCAGCGAAAGATGTCATGGTTATCGTTATTGCTACTGGGTCTGGGCCTGCGGATGGAAAGACTGCAACGAGAGAAGCTAGACTCCTCTGGGTACCCATCCACAAAGGCTAA
>PTTG_01525.1
ATGGACCCACAAGGTTCTGCCTTGAGCGTCCAGGCAACCATTGATCTGATTCAGGACGTTCTTCCTGGTATCGACCATGCCGACCGACCCTACTACGAGCGTAGATTGAACCAACTCTACAAAAAACTCCACAACCAGAGCCACGCCGTGAGCGTCAGCGAGAGCTCGGCCATGGCAGGAGCATATCATCATCATCAGCCCACTCATGGCAATTACATGGCATCCATGTATGCACCACCACCACCGCCCTCATACACGACGCCTTCATACGGCACCCATGTGCCATCGCCGCCTTATGCTGAACCCGCTCCAAGTCGTAAGCGCAGCCTGGGTCCAGTCGATTATCCAGAAGCAAAGCGTGTCAGCGGTCACCCAAGCCCGGTTACGCCAACTTCGCCAATTAGGTCATGGTCATACTCGCTCCCCAACCGGCAATCACAACCTAGCAGGCAGTCGGGCCCAATACCCATCGTCGACCTGACCGAGTCTGGCCCGCCTACACCTGACTTCTTTGAAATACCAACCCAAGTACTTTCCGATCCATTTGCCGAGTTCGACATCGCCTTTCGTCAAAACGGCTCTTTCGTGCCGAGTTATGGCTTCAATCAGGCTTTCATGCAACAAGATGAACTCGCTGCCTTTATGACTGCACCCACACCACCAAGCGTCGGCTACGAATACTTGCAACAGCCCGCTCCCGACTACTTCTCGGATCGGCAGATTCCATATCACAGACGCCTGGGAGGTGGTTATGAAGACAGAGGTGCTCCAGTCTCTCTGATTACGGAGTCGGAAGCTATAGAAAAGCTTTTGGAGAATATTCAGGAAGACGATGGCGCCATCCAGGAACGAGAGCCCACACCAGCCAACATGACTTGTAGTCTCAAGGAATACCAGCGCATTGGCCTTACCTGGTTACTCAAGATGGAGCGCGGCACCACCAAGGGTGGTATTCTGGCAGATGAGATGGGACTCGGCAAGACTATACAAGCTTTGGCTCTCATCTGCCGCAACCCACCTTCAGACCCCGCCATCAAGACAACGCTCATCATCGCTCCTGTCGCGCTCATGCGACAGTGGGAGAAGGAGATTGAGCGTCATGTCCACCCTCGTCATAAGCTCAGCGTCCACCTCTACCACGGCACTGGCAAGAACGTCGACTTTGCCCATCTTCGTAAATTCGACGTTGTCCTCACCACTTTTGGCTGCCTTACATCAGAGTACAAGCAAAAGGAGTCTTCCAAGGAGTCGATGCTTCATGATCAGGAGAGGCTCAATCCTAGCCTGCGTCGTAAGCCCAAAGACAAGCTTGGGCTACTAGGACACGAGTGCATGTGGTACCGTGTAATCATCGATGAAGCTCACAACATCAAGAACCGTAACGCCAAGTCATCAAAAGCCTGTGCGGATCTTATGGCTAAGCATCGTTTGTGCTTGACAGGTACACCTATGATGAACAACATCGATGAGTTATTCGGCTTGATCCGTTTCTTAAAGGTCGAGCCCTATTGTGATTGGCACAAGTTCAACATGGAAATTGTCAAGCCAATGAAAAACCTCAGTCAGTCTACGAAAAAAGGTGGGGTGCAGCGTGTGCAAATCCTGCTTAGATCAATCATGCTCCGGCGCCAGAAGAGCTCCCTAGTGGACGGGAAACCAATTTCTGTGATCCCGCCCAAGCACGTAGCCGTCGACAATGTTAAGTTTGAGGAAGAAGAGTATGCCATCTACAAGGCTTTGGAGGACAAGTCGCAAATCTTCATCAACAAATATCTCGAGAGGGGCAGAGGTTCCACAACCAACTATGCAAGTGTGCTGGTGGTACTGCTTCGACTCCGTCAAGCCTGCTGCCATCCGCACTTGATCAAAGATCTCAGCCAGCCAGCAACTGATGGCATTGCTGAGGCCGACCTTTTGGGTCGCGCTAAGGAACTGCACTACGATGTTATCGTGCGGCTGAAGGAGCATGACTCATTTGAGTGTCCGATTTGCATGGAAGCAGATCCCAATCCAACCATTATCGTTCCTTGTGGACACACGGTCTGCGGCGAGTGCGTCCAGAAGCTCATCGATCCGGCCATGCGAGCAGCACAGCAGGATGGAAATGATGAGACCACTACTCCCAAGTGTCCACATTGCCGAGGCGAACTCAAGGCAAAGCTCATAACCGACTACAAGCACTTCCTTAGGGCCCACTGTCCTGAGCGTCTCGATCCGGAGGATCTAGAAGAGGAAGAAGTTTCAGACGAGGATGCTGATTCCGAAATCGATTCTGAAGATGACGACGACAGTGCGCCCGATGTTGATAAGAAAGGCAACCTGGCGGGCTTCGTTGTTGACGATGATGAGGATGATGAGGATGAGAATGACGATGATTCTGCACCTGAGACTAAGGTTAAGTCCAAGTCCAAGAAGCCTAAAAAGAGCAGCAAAGACAGGAAGGGTAAGGGGCGCGCAAAGCCTAAGCTCAGCCTCGCTCAGCTCAAGAAAGAGTCTCTTCGTAGCAAGGCTGCTAAGAAACGCTACATGCGCCGTCTCGACAAGACCTACATTCCATCCGCCAAAATCAACAGGACTATCGAACTGCTCAACGAGATCCGCGCAAACGACCCAACAGAGAAGACACTCATCTTTTCCCAGTTCACCTCTCTGCTCGACCTAGTCGAAGTACCCCTCTGGCGCGAAGGCATCAAATACCAGCGCTACGACGGCAGCATGAAAATGGATGACCGCGCTGAAGCCGTAAACCTCTTCATGGATAACCCCAACCAAAATGTCATGCTCGTATCCATCAAAGCCGGCAACGCCGGTCTTAACCTCTGGAAAGCATCTCAAGTCATCATTCTTGACCCCTTCTGGAATCCCTTCATTGAAGAGCAGGCTGTTGACCGTGCGCATCGTATGCCGCAGACCCGCGAAGTATATGTCCATCGTATCCTTGTCCCGGATACTGTGGAGGACCGTATCGTTATGCTGCAGGATAAGAAGCGTGAGATCATCGGTGATGCGCTGGATGAGAATGCCTCGAAGCGGTTGACTCGTCTGGGTCCGCAAGAACTGAGGTACCTATTTGGTATGGGCTAG
>PTTG_01526.1
ATGGCAGCAGAGACGTATGAATCCGTCTCAGCCATCATCCGCAACCTCGCCCGCCAACACGACCCCGCGCGAGACCCTAGTTTCAGCGCCCAAGTCTCCGCCAATGGAGCAAAGACAGCCGCCAACCAAATTGCCCTGCCGGGCCCCGACAGCGATGAGAAGGCACAATTAGAGCACGAGTTATCTGCCCTCTGCGCGAGGATAGAATTTCTCGAACACAAGAGCAGCCACGCTGCCGCCAAGCATGGCCAGTTCCCCTTGACGCCCGCCCAAGAGCCCCCCGAGGACGGCGTCTTATATACCCAAGCGGGAGCCCTGCGCAACAGCAACGGCCCGCAGGGGCGCCGCGGATCCAACAAGGAGCGCGCCACATGGGTTTCCAACTGGCTCGCTGCAAAGGAGCCCAATGGCGACTCGGAGCAGCCAGCCGCAGCCCTTACCGAAGAGCAGCTCAACTATTTGCGTGTGCACCTGAACCAACAGGCCGACCAGATCAAGAACCAGCGCGAGCACATTGATAACCTGAGCCAAGAGGTGAACAAGCAACTGACAACACAGAGCATGGTATTCGAACACGGAATTGAAGACATTGGCGCACTGAAACGCGAACTCGGCAAACACCAGCAAGCCAACTTGGCTTTCCAAAAAGCACTGCGGGAAATTGGCGCCATCGTCACGGCTGTCGCTATGGGCGATCTCAGCAAAAAGGTTCTGATCCATGCCAAAGAGATGGACCCTGAAATCACCCTTTTCAAGCGCACAATCAACACCATGGTCGACCAACTCCAGGAATTCGCTAGTCAAGTCACGTTTCTCGCCCGAGAAGTCGGGACCGAGGGCAGACTTGGCGGTCAAGCCAACTTACCAGGAGTTGCTGGTATTTGGGCTGAGCTGACTGATAGTGTCAATGTGATGGCCAAGAATCTTACCGAGCAAGTGCGAGAGATCGCCGTCGTAACCACTGCTGTCGCCCATGGCGATCTCAGCCGAAAGATTGAACGACCGGCCCGAGGAGAAATCCTACAGCTGCAACAGACAATCAATACCATGGTGGACCAGCTACAGTCATTTGCTACCGAGGTCACAAAAGTGGCTAGGGATGTCGGTACAGAGGGCAAACTTGGTGGCCAGGCTGAGATTGCTGGTGTAAAGGGCATGTGGAATGAGCTGACTGTAAACGTGAACGCCATGGCCCAAAATCTGACTACGCAAGTGCGCGATATCGCACAGGTCACAACAGCCGTCGCGCAGGGTAATCTTACACGCAAAGTTGAAGCAGAATGTAGAGGTGAGATTTTGGAGCTTAAACTGACCATCAACCGCATGGTGGACCAGTTGCAGCAATTTGCCCATGAAGTCACCAAGATTGCGCGAGAGGTCGGATCCGAGGGTCGACTTGGTGGTCAAGCTACAGTCCATGGGGTCGAGGGTACCTGGAAAGATCTCACCGAAAATGTCAATGGTATGGCCATGAACCTGACTACACAAGTGCGAGAAATTGCAGAAGTCACGACAGCCGTAGCCCGAGGAGATCTCAGCAGAAAGGTCAAGGCAGAGGTACAGGGTGAGATTTTGTCTTTGAAAATCACCATCAACACCATGGTTGACCGTCTAAACACATTCGCGCAAGAAGTTAGCAAGGTCGCTCGCGAGGTCGGAACGGATGGTATCCTGGGCGGCCAAGCGCAAGTCGACAATGTCGAGGGCAAGTGGAAGGACCTCACCAACAATGTCAACACCATGGCCCAGAACCTCACACTGCAGGTACGCAGTATCTCGGAAGTTACACAAGCCATCGCCAAGGGAGACATGAGCAGGAGAGTACACGTCGACGCCGAAGGAGAAATACGCCTACTCAAAGACACCGTCAACGACATGGTTATGAGACTGGATGAATGGTCGCTTGCAGTGAAGCGCGTCGCTCGCGATGTGGGTGTAGATGGCAAGATGGGCGGCCAGGCTGATGTAAGAGACATTGACGGACGATGGAAAGAGATCACCACAGACGTCAACACCATGGCCCAAAATCTTACCTCGCAAGTGCGCGCTTTTGGCGACATCACCAACGCTGCCATGGAGGGCAAGTTCACACAGATCACAGTGGAAGCTTCTGGCGAGATGGATGAGCTGAAGAGGAAGATCAATCAGATGGTGTCCAGTTTGCGAGAGAGTATCCAGAGGAATACGGCAGCAAGGGAAGCCGCTGAATTGGCCAACAAGACCAAATCAGAGTTCCTCGCCAACATGTCCCACGAGATCCGAACGCCCATGAACGGTATCATTGGAATGACGCAGCTTACGCTCGACACCGACCTGACACATGCTCAACGAGAGATGTTGACCATTGTCCATAACCTGGCTGGCCAGCTCTTGACTATCATCGACGACATCCTCGACATTTCCAAGATTGAAGCCAACCGCATGGTCATGGAAGAAATTCCGTTCTCAATGCGCGGCACAATATTCAACGCCCTGAAGTCGTTGGCGTCGAGAGCCAACGAGCGTAAACTCAACCTCGCCTACGACGTCTCCTACACAGTACCCGACTACGTAGTTGGCGATTCATTCAGGTTACGACAGATTATCCTCAACCTCGTCGGCAACGCCATCAAGTTCACCGAACACGGAGAAGTCAAGGTGGCCATTTCCATGGCGCAAGAGCAAGAGTGCGGCCCGGACCACTATGTGTTCCAGTTCGCTGTCTCCGACACTGGAATAGGAATCCGTGGCGATAAGCTCAACCTCATCTTTGACACATTCCAGCAAGCAGATGGCTCTACTACGAGGAAGTTTGGTGGTACCGGTCTGGGACTGTCCATCTCCAAGCGTCTTGTGACGCTCATGGGCGGTCGTATGTGGGTCGAATCGGACTTTGGCAAGGGCAGTGTGTTCTACTTTACCTGCAGAGTCCGTCTCGGCAAACCTGAGATCACGGCTATCCAGCCTCAGCTTGTGGCGTACAAGCAGCACACTGTACTGTTTGTTGACCAGCGCAACACTGGCTTCTCGGATCAAGTTATCGAGCACCTGAAGGCTCTCGACCTTGTGCCCATGGTAGTCAACTCTGTTGAAGAGGTGCCAGAGACGAAGCAAAGAGCTGACATGCCGTACGACTGTGTCATTGTTGACAATGACAAGACGGCACGAGAGCTCAGGATTGCGGAGCGATTCAAGTACATCCCGCTTGTCATGCTTACACCACATGTGTGCATAAGCCTGAGATCTGCGCTCGAAAACGGCATCTCAAGCTACATGACTACACCGTGTCTCCCTATCGATTTGGGTAATGCGCTTATCCCAGCGCTGGATGGTCGTGCCGCACCTCTAGTCTCGGACCACTCCAAGTCGTTCCAGATCCTCCTGGCCGAAGATAACGCGGTCAACCAAAAACTTGCCGTCAGGATTTTGGAAAAGTACCACCACAGAGTCACCGTGGCCAACAACGGTCTGGAGGCGTTTGAGCACATCCAGAAGAAACGCTACGACTGCGTGCTCATGGACGTGCAAATGCCGGTCATGGGTGGTTTCGAGGCCACGGCTAAGATCCGTGAGTGGGAACGTGAGAACGGTATCCCATCAACGCCCGTCATCGCGTTGACTGCACACGCCATGGTTGGCGATCGCGAAAAGTGTCTCGCAGCACAGATGGACGATTACCTGTCCAAGCCCCTTCGCCAAAACCAGCTTATTCAGACAATACTCCGCTGCGCCACAGTCGGCAGCACCATCTACGACCACACTAGCGAGCCTCGCTATACTGCGTCCTCGCACCTCCCCAGCCTCGAACTACCAGGCAACAACAATGACAAAGCCAAGAACGGAGCAGCGTCATCGTCAGGTATGTCAAGCCCTGACAAGAAGCGGCCGCAACTGGAAACGCGAGGTTTCACAGAGCGGGGAGGGGGTGGTGATAGCCCGAATCTGTTGGCTGTGGACCAGACAGATAATGGTAGTGTCGAGAGACTTTTGCTGCGGAGTCACAGTAGCTGA
>PTTG_01527.1
ATGCCCGACGAGCTAGCACCGCCCCGCAAGAGCATCGAGCTCGAGGACCCTGGTGCGAAGGAGCTGGCTGAGTCCAGTGACGAGCACTTCTCCGATGCCTCTGAAGGCCAGGCTAGGCGGTCTACTCTTACTTCCCCCATTCCTATCACACGCGTCGAGCGAGTAGACGACGAGCCTGCACACGGCGAGGTCCCGGGAACAGATGCATACAACAAACGCACCCAGGATGCAGTACCGGACGAAGTGGAAATCGTGCCTGATGGCATGCGCAGTCGTAGTGCCTCACGTGTCAGTGTAAGCGACCGGCCTCTGACGCCTGGAGGAACGCCAATCCCGAAGACGATCGTGGAGAAGATCGACCCCGATAAGCCCAGCTACGGCGATGTCCCCGGTACGCTCGCGCATCAGCAGCGTCTTGCAGATGCTACGCCTGATGTCATTGTCAGAGCACCCGAGCCTCCTCAGCGAAACACCCCAGGGTCACCAACCTCGCATGACAGGTCTCCCATAAATCCGAGTGATGAAGCCGCCGAAGCCGTGCCTGAAGCCGACGACGACTTTGAGCCGCAAGACGAAGACTTTGGCGACGACGCGGCAGCAGATGGCTATGACGATGGGTTTGGCGATTTCGATGACTTCGAAGAGGGTGAGGAGGGCGCCGACGATTTTGGGGACTTTGACGATGGGTTTCAGCAAGGCGAAAACGAGGCAGAGACTACATTTGTTAAGCCCCCAGATCAACCTCCTGTACCTGCCCCTTCACCAGGTCCTCCTGTCTTGGACTTTGGCCACGTCACCTCACTTGAAGACATGGTCACAGCAACACAGCCATATTTAGATGAGATATACCCATTGCAAAAAGACATACCCAGCATATCTACAGATGTCGAAGCTACACGCTCCATCTTTCTCTCGGAACGAAGCCATTCGCTATGGACACAATTAGTCGCCCCACCACCATTGCAGCCGCCCGATTGGGTGCGTTCGCGCATACGGCGGTTGTTTCTAGTCTCGCTTGGTGTACCCGTCGATCTGGACGAGATTCTCCCCGCTTCCAAGCAAAAGAAGCTCATTCTTCCCTCGATACATATCCCGGGTGACCGCTCTCCGCGCCCCTCGTCAGACGGTCGCAACGGAGGTCCACTCGGACGCGTCAAGCGCGAGAATGAATCCTCGACATCGGTCGACTCATCAACATCGAAAACAAAACGCAAAGGCCCGCCGCCACCCCCGGAACTGGACATTACCAGCACAATGCAGCTGTGCGCGACGACAGACGCAGCACTGGAGGGGTTTACAGACGAAGAGCTGCGGATGCACATTGACCATTTGAAGGCACTGCAAGAGAGGGCCAAGGAGGTGTTTGTGTACTGGCAGACGAGGATGGAGAGTGCGCTCGGAGACAAGGACGCGTTTGAGCAGGTTATCGAGAGCCTGGTAGCGCATGCCAAGAAGCTCAGGTAG
>PTTG_01528.1
ATGAGCTTTGCATTCGGCAGCAACAATAACAACAACGCCGGTGGCAGCGCGCCCAACAAGCCTCTTTTTGGCGCAACTGCCTCAAGTAGCGGTGGAGCGACGTCGCTTTTCAGCACCACGGCGAACAACACAAGCAGCGCACCCAGCAGCGGCGGTCTCTTCGGCAGCGCGGGTGGAGGCACCTCCAATCTCTTCGGCGGCGACGCATCGAGCACACCTGCGAGCAAGCCGAGTGGTCTATTCGGCGGAGGCCAAGCTACGCCGGGCGCGTCGTCAACACCTGGTATGGGATTTGGAGGAGGAATGGGATTTAAGAAAGAGGGAGATGCATCCATGCCAGCAAACACAGGACTGTTCGGTGGAACAGGTGCTTCCACTGGCGGAGCGGCGACATCCTCGGCACCCTCGTTTGGGTTCGGTACATCCGCTGCCACGCCCGCAGCAAACAAGACGTCATTACTGCCATCCACAACTCCAGCCGGCGCCCCTCCCGGTGGTCTGTTCGGTCAGAATAACCAGGCCAGTGGGGGTGCTCAATCCGGCTCGTCTTTGTTCGGTCAGAATAGCCAGGCCGGAAGTACGCCCTCTTTGTTCAGCGCGAAGCCAGCCACAACAACTTCTTCGGGTCCTGGTCTTTTCGGTGGCGCTACCTCTGGACAAACTGCTGCGAAGCCTCCAGGCGCCTTCTCTCTAGGCGGGAACCAAGCAACATCCGCTGCACAGGATACTTCTAAACCCGCAGGCCTTTTCAGCGGTATGGGTAGCACAACTCCCTCTTCCACGCCGGCAAAACCTTCACCATTTAGCCTCGGCGGTACATCTACAGCACAGCCGTCTTCCTCGCAGCCTACCTCGGGCGCGCAACCGACGTTGTCTCTGGGTGGAAACTCTGCTGCTCCAACCTCATCTGCAGGAGGAGCCAGCAGCATGTTCTCTGGCATTGGAGCTTCTACGGGGGCTTCTACAGGTGGTGGTCTTAGTTTTGGCACTCCTGCTGCTAGCACGGCGGCAACTACTGGAGCTACCACGACGGCAACAAGCGGTGCGCCCACCACAACTGCATCTTCTGGCTCGTCACTGTTCCCAAGCTTGGGCGGTGCAAGCTCAGCACCTGCCACGTCCGGAGCTACAACTTCTGCAAGCACTACTCCAAGTCTGTTCAGCAAGCCCGCAGGGACCGAAGCTCCTGCTTCATCATCAAACACAACCACACAGCCAGCATCTACTCTTGGGGCCACTAGCGGTACCTCTGGAAACAATGCTACTCAAGCTGGGTTAGCTGCCTCGACAGCTGGGCCAGCGCCATCAGCCCAGTCACGACTAAAGAACAAGTCCATGGACGAAATCATCACCCGCTGGGCAGCCGACTTGTCAAAGTACCAGAAGGAATTTCAAGCACAGGCCGAGACAGTCGCTTCGTGGGACCGAGCTTTGGTCGAAAACTCGGACAAGGTTCGACAGCTGTACTCAAAGACTTTTCAGGCAGAGCGAGATGCCGCAGAGGTTGAGAGGCAATTGACCATTGTAGAGGATAACCAGAACGAGCTTGACTCGTACCTGGACCGATATGAAAAGGAAATTGACAACCTCATGAAGATGCACGGTGTCAACAGCAAGAACGAAACCCTGCGTGGCCCCGATCAGGAGCGTGAGAGGACTTACAAACTTGCCGAGAAGCTTCAAGACCGCCTCAACGAGCTTAACAAGGACCTCACGGAGATGATTGAAGAAATCAACAACACTTCCCAAACCCTGAGCAAGACTGGCAAGCCAGATGACCCTCTGACCAAGGTCGTCCGCGTCCTCAACACACAGCTCGCTCAGCTCCAGCTTATTGACTCTGGCGCTTCTCAGCTCCAGCAGAAGATTAAAGAGGCGCAGAGCGAGACACGCAGCGTTGGCGCTAACGGCTGGAACGGACTTGGCTCGGATCCTTCGGCCGACTTTATGAAGAGTGTTCGGGGCGGTCGTGCCTCGCAGAGGTTCGGCGGAGTATCGTAG
>PTTG_01529.1
ATGGCCAACGGCTTCATCGCCTATCTCCGAGGCGACCAGAATGCGCCGGGAGAGCGCAGGCTGGTGCAAAAACTCGACTTTTTCATCTTGTCATTTTGCTGTCTTATGTACTTTTTGAACTACCTCGATCGCACAAACTTGAATAATGCATACGTCTCCGGTATGAAGGAAGAGTTGAACTTCAGGGGAAATCAACTCAATCAGATCAACACCGTATTCACCGTAGGATACACCATCGGCCAAGTCCCCTGCAACATAGCCCTATACTACATAAAACCCCGCTACTTCTTCCCAGCATGCATGGTAGCATGGGCAGGCCTAACCATGGCGACAGCGGCAGCCCAAAAACCGCAAGATATCATGGCCATCCGCTTCTTCCAAGCGATATTCGAGTCCTCAACTTTCGTAGGAACACACTACATACTAGGATCCTGGTACACGGAGAAAGAGCTAGGAAAACGGTCTGGAATCTTTACTGCAAGTGGACTTGCGGGCACGATGATTGGTGGGTTTATTCAGACGGGGATTCATAGTAGCATGGATGGGTTGAGGGGGATGAGTGGGTGGAGGTGGTTGTTTGTCATCGATGGCATCATAACCCTCCCCGTCGCCCTCTACGGCTTCCTCCTCTTCCCCGACACCCCCCACACAACCCGCGCCCCCTACCTCACCCCCTCCGAACGCGCCCTCGCCATATCCCGCATCCCCCCCGTCCCCCACCGCACCCCAATCTCTCTCTCCTTCCTAAAACACTGCTTCAGCACCTGGTACTGGTACTTCTTCGTTGTCCTCTGGATCCTAGCCGGTGAAACAGAATCCTTCTCTTCAAACGCCCTCTTACAACTCTACCTACGCTCGCACCCCACGGAGAAATACACTGTGGCGCAGAATAACAATTACCCGACGGGCGTCCCGGCCGTGGGGATTGCGAGTACCTTGTTCTGGGCGACGGTCACGGATTACTGGGGCGGCAGGAGGTGGATGGTGGGATATTGGATTGCGGGTACTGGTATTGTTACTTCAGCTGTTATGCTGGCCTATCCGTCGTCCACGGCTGTGCATTTCGCAATGTATTACTGGGCGGGTAGTGTGTATGCATGCCAAGCGACATTTTTCGCCTGGGCAAACGATGTTTTGAGGTATGAGGAGGATAGTCTACGGGCCGTGGTGATTGCGAGTATGAATATGGGGAGTAATGCGGTCAATGCTTGGTGGAGTATTTTGTTCTATGGGGCGAATTTCGCGCCGTATTTTACGAGAGGGATGTGGGCTATGATTGCGGTTAGTGTGGCCATGGGGGTTTGGACGGCGGGCGTGGTGTGGATGCAGAAGAGAACGGAGGGAAGGAGGGGGGTGGAGGGCGTGGTGGATGAGATGGTTGTGGAGAAGGGGGAAGAAGGGGTTGAGGGCTGTGGGTTTGCTCATGGGGAGAAGGCGTAA
>PTTG_01530.1
ATGTCATCCGAAGCAAACTGGGAGAAGATCGCTGCGGGGAAGCGCGCAGCTCTCGCGGAATCCATTCCGACAGAGTATCGCATACCCCAAGACAAGATACCACCAGAGTCGCAACTTGACGTAACAACCTGGCCCAAGGAATCCGGGTGGTTTACGTCGAACGAGCTCGAGATCACAGATAGCACAGCTTCGGAAATTCTAAAAAAGGTCGCGTCAAAGACATGGAGCGCAGAGCAAGTTACAAGCGCGTTTTGCAAACGTGCTGCTGCTGCTCAGCAGTTGACCAATTGTCTCAGCGATGCCTTCTTCGATGAAGCAATTCAGCAGGCCAAATCCCTTGACCAACACCTCCAGCGTACCGGACAGACTGTAGGGCCACTCCATGGCCTGCCCATATCGCTCAAAGACAACTTCAATGTCAAGGGAAAGGATAGTACGGTTGGTTTTACTTCACTTGTGAATGATCCGGCTGCATACAATTCCACTCTTGTCGACGTGTTGGAGAAACTCGGCGCAGTTCGGTATTGCAAAACGAATGTTCCAACAGCCATGATGATTGCAGAGTCTGTGAACAACACATTCGGTCGGACTGTCAATCCGCTCAATCGCAAAGTCACGTCTGGAGGCTCTTCAGGGGGAGAATCTGCTCTTATTGCTTTTGGTGGTAGTCCCTTGGGCATCGGAACTGACATAGGCGGCAGTCTACGTATCCCAGCAGCATGTACCGGCATCTTCACCCTCCGCCCCTCCTTCGGTCGTTTTACCACACAACGCTGTAGATCCGGTCTCGCGGGTCAGGAAGCCATACAAAGTGTCAACGGGCCCATGGGAAAGACACTCGAGGATATTACCATGTACTCAAAAGCCATTGTTGACGCGCAGCCGTGGAAGGTCGATCCAAAGATGCTACCGATCCCCTGGCGTCCAGCGGAACTTCCAACTAAGCTGAGAATAGCAGTGCTTTGGAGCGATGGCATATGCTTACCCACACCTCCGGTGACACGGGCCCTAAAGGAGACTGTCGAGAAACTGAAGAAGGCTGGTCATGATGTTGTGAAATGGGATCCTAAGCTCCATGCGACTGCGCTGCAACTTCTGGGACGCATGTTTGTCGCAGACGGCGGTAAGAGTATTGAAGCACTGCTTGGTATGACCGGTGAGCCGTATCGACCTGAGATGCAACAGTACAAAGAAGCCAAAGAATTGGGTGTCTACGAGATGTGGAAGTTGCATACCGAGAGATCGGAGCTGCAGCGGCAATATTTGGAGCAGTGGATGTCTATGAACATTGACGCTGTTTTAGCGCCTACGACTCCTTACTCCAGTGTAGCCCATGGTGATTTCAAGTATGTTGGATACACTGGCGTTTACAATGTCGTGGATTACGCAGCTGTGTCTTTTCCCTGCAATATATCTGTCGACAAGGCCGTCGACAAATATGTGGATGGTTATAAGCCTTTGAGTGACTTCTGCCAGGCTGCTCATGATAGCTATAACCCCGAGCTACTGCATGGCTTGCCTGTCAGTCTTCAATTGGTTGCCCAGCGGCTGGAAGAGGAAAAGGTGCTTGCTATGACTGAAGCAGTCTTACAAGCTATACAGTCGTAG
>PTTG_01531.1
ATGGCCGTGCCCGGTAGCAGCGACTCAACTAGATTATGCGCGCGCAACATACCCGTACGACGCACGACAGCGGAGAGACTTCCATGGCTTAATGGCAAAGCCCACAGAGCACCAAAGGTATCTGTGGATGGTCAGAACAGCGCATCAATGGCCAGCCAGCAGGGTACATCTTGCGACGGACAATCTAGCGCTGTGGAGTCTCCATCACCGAATGTCCGTCCCTCTAATCGCAAACCATCCATTACCACCGCTTCCAACCCTGAATTAGCGGCCAAGCCATCAGTACGGAAGAAGACGTTAAGCCCCACAGCTGTATCAGTAGCCGGCAGTAGCCCATCGCCAGTCACCAGACATAGGTTATCCCAGGCTCGGCGAACATCCCTTGCAACCAACACACTGTCGCCGTCAAAACCAGCGCGTCGGCCATCCATATCACAATCACATGGACCACAGAAAAGGCTTTCAGTTGTGCAATTCAAGGAAGACACGGATGAGATTGGATCAAATTCTCGCCATAACGTTCGTCCTCGCGCTGACAGCCTCGCTCCTATTCCTGATCATCTCGAACAATCTACCTCACCCGAGTCTATCCGGGTGACGTTCCAGGGCGATGAAGAGTCCGCTTCAACACCTCCTCCGGTCGTATCGCGCGTCCAGATGTCTCCCACCCAGCCAGTGCCAGCTCGGACTGCATTTGGAAGAGTTGCCAATAGACGGATAAACAACGCAGTGGATGACCTGGAGGATATGGTACAAGAGGCGGCGGAAGTTGCCGAAGATGCTCATGATCAAGATCAGGTTGAAGAGATATACGGAATCATTGAAGGAGCTCGGGACGCACTCCAAGGAGCGTCTGCCGAACCTAGACATCTTATGGCCACCTCTCTTCCACTGGAGGCATCCGGTTCTTCAAGCCCAGCTTACGTTGGTGGTCCAACGCAGTATCTCGATGACGTCGCTCCCAATATGCGTCATGTCCCTCGTCAACATAAAGGTTCTGTATCGTACGATTGGGCCTACTCAAACAGGGCCGATCGAGAGAATGACGGGTCCTCGACATCGTGTTGTGAAGACGAGGAAGATGTCCCGGAACTGGGAACACGAAGCGATCTACTCCTACCAAAGCTTGTTCAATCTGCTCCACGAGAACACATTGATTTCGTTCTTCGACCTGTCGGCCGAGATGAGTCTCGCGGTCGACCACGCGGACGAGCTACTGACGATATCGGACTTCATCAACACCATCATCGCCGTCGCCGTCACAGAAGCCATGAACATGCAAGCCGACTCAAGGCTCGACCTCAGCAGACAGATTCAGGTTACAGCGAATTCGACTCTTCTTACGAAAATGAAGAAATGCTGCCTCACCCATATGGAGTCGAACTTACAGTTCGAGAACAAGCACATCATCACACATTTAGTCTTCGACGAAATCACCGCAGACAGCCGATTGCGAGAAATTGGTCTACGGGCAAGAAACGTGTCACTGCGACTATTGCTTGTATCAACACAGCTCTGCTTGGGATTATCGTTGGAATATATGCTGGAGAGGTACCTCGGATACAATACTCTCTTGCGGATGAACGACATATCGCCATTATTGGCAATGCAGTCTTGTATGCCGGGCTCGCTATATCGACTTTCTTCGCCTGGACACTACCTCTTCTTCACGGACGCAAACCGTACATCCTCACTGCCCTAGCAATTGCGTTGCCGCTCCAATTCCCACAAGCCATTGTCGTCAGCGGTTACCGTAACAAAGATGCAAAATACCGTGTTGGACTTATGGTTTCACGTGCTGTATCTGGTCTCGTTCTCGGTTTCGCTAATGTCAACTACATCACCGCTCTGCTCGACCTCTTCGGCGCGTCTTTACAATCCAAGAACCCGCACCAAGAGTTTGTTGTTGTAAATGACGTGCGCCGTCACGGTGGGGGAATGGGCATGTGGCTGGGTATTTGGTCTTGGTGCTGGATCGGATCTCTTGCCCTGGGATTCCAGATGGGCGCAGCGGTTATCGAGCATCTGACTCCCGACTGGGGCTTCTATATTGTCGTCATCATTCTCGCTATGTCTCTGGTTCTCAACATCATGTCGTCAGAGACGCGACGCGCACCGTACCGGAGGTCAGTGACTGAGGTGTATGACAGAGAGGAAAACTACATCACCAGACGCGTGAGCAGAGGCGAAGTGAAATTGCATATTGAAACCGAGGGACCGCAGTATTGGTTCCAAGAAGTTTGGGCTGGTATGAAGCTCATGGCTATGATGCTTTGCCAACCGGGATTCCTCGCCCTGGCGCTCTACTTGGCCTGGATATACGCGCAGGTCGTGCTCGTCATCGTTTTGCTTGGTTCGCTTCTGTCGCGAAGCTACCGCTGGAAGCCAGCAAAAGTGGGTGCAGGCGTCATGTCCATAGCCATTGGCGCTTTTCTTGCTATCCCATTGACAAAAGCTGGAATCTTCTCTAGGGAGCGCAAACGCGAATTTCGTACCGACTCAATGACATTCCAGAAACAAGTCACTTGGTCTAGCCATCTCGTCCGCCGCGCCGTCTTTACCCTTACACTCCCGCTGATGGGTATGGCATACACTGTCTCCTCAGCCGGGCGCCCTCAGCCATATTTTGTACCGATTATCTTTGCCGCTGCAGTAGGTTTCCTCAGTAACCTCGCCATAGCTGAGTGCTACGGCCTCATCATGGAAACATTCGACACATGCGACTTGCAGCCCGGGGACAATACACGACATCGACTCCAAAGTATGGCCGTGCAAGATCGCAGAAGAAGAACAAACTATACATCCTTCCCTCGCGTCACAGCCGGTATCTTCGCCACCCAAATCATCGGATTCATCCTCGCTGCTGTCGCAACCTTGGTCGGTGGCAACATGACACGCCGTTACGGCGCACGCACATCCACAGGTGTAACAGCCTGCGTTCTCTTCGGCCTCACGGTCCTCCTCATCCTCGTCCTCTGGCGCTTCAAATCCGTACAAGTGATACCGAACCACACCTTCGGAACCAGGCGCGATACAGCGGCGTGGCAAGAGTTCAAAGAACTGGAGAAGCTGGGCAGAGGCAACGACTGGAAGGCTGTGGTTATTGGTAATCCGAGTGGCAAGATGAGGAGCATGAGTGTGCTGGAGTTGGGTGCTTTGAGTCGGTGGACGGAGATTAGGAAGTTGAACTTTTTGATCAATGGGGTTATGCTAGGGCAGGCGAAGGAGAAGAAGAGGGGGGCTAGGGAGAGCTGGTAG
>PTTG_01532.1
ATGTCTCTCGCTGCATCACGTGCCGTATTACGGCAATCGACGTTTGCCGTCCGCCGCGCTGGCATCCGCAATGCCTCGACAACCGCCGAGGCCACCAACGCGGCAAAGGACACAGCGTCAAAGGCACAGTCAAAGGCATCAGAGGGTCTTACCAAGGTCACAAGTTCGGCGAGCTCTGTGGCATCAAGCGCTGGCTCCGCTGTCAACAATGCGTCGCAGCAAGCCACTGGACGGGTAGGACGCATGGTCAACTTTGTCCAAGGACTGGTTCCCAAGGCCACCTACTACGGAAGGGTTGGACTCGAGCTCGGCAAACTCATTGCCCACCAACGAAGCATGCAGCCACCATCTGTACAGACGATGCAAAACTACATCCAGCCCGCATTGAACGCCATCCGTAACCCGAGCACTCTCTTCAACCGCGTCGCTAGCGAGGCCAACAGCGCCGCCCAGTCACCCGCCAACGTCCTCCAACAAGTCCGAAACATGCCCCGCGAACAGTGGTACTCGATGGGTGTCGTTGTGGCCGAGGTCATTGGTTTCTTCTCGGTAGGCGAAATCATCGGCCGATTCAAGCTTGTTGGCTATAGGACGAAGAGTGACGACCACCACTGA
>PTTG_01533.1
ATGAACGTCTTCAAACTCCTCTCGCGATCGTCAAAGGCGGCGCAAAGCTCGCCCGCGCAAAAGCTTCCTTCCTCGGGCGCCGCCGCCAACCCACAGCTGTTTGGCCATGACGAGCCAGAAAAGCCGTCGCAAACCTCAGACCCGAGTCGTAAACGGAAGCGAGGGCAAAATATTGCAGAATCACCTCCAAGCCCAACTGCATTGCCCGCAGATCTCGACTTTTTTGGTGGGGGCGCAAGCAAAGACACCGAGAGCAACGGAGATGGGCTGTCCAAGAAGCAGAGGAAGAAGCTGAAGAAGCAAGAGAAACAGGAGCAGGAGGAGATGGACAATGGTGTAGAGGAGATAGAAGAGGAGCCATACAATGTGGACGAGTGTAAGAGGATACTGCGCTCGCACAAACTGAAGGTTGCTGTGCTGGAAGACTTTGCGCCGAAAGCAGAAGAGCCGCGCACGGAGAAGAAGTCGAAGAAGCGGAAGAAGGAGAAGGAAGCCAAGGAGAAGAAGAAGGAAGCACAAAAGGCACTCTACCCCCGACCGCTCACATCGTTTGCGCAACTACGGACACAGTACGGTATATCGAGACGTCTGGCAGAGAACATTGCGGAGCAGGGATATAAGTTGCCTACTGAGGTTCAACTCGGAGCCCTGCCATTGCTGTTGGGCAAGAAGCGACGTAGTGTATCCGACAGCGCTTCGCAGGACGCCGAGAGCACTTCGGGCACGGAATACAACGGGGACATTGATCTTCTGACGGTTGCGCCTACAGGCAGCGGAAAGACGATAGCGTTCCTTATACCCATTGTCAACGCGCTGCTCTCCGAGGGAAAACCTACAGATGGCCAGCAAGGACCGCGGGCTATTGTCCTTGCACCTACACGAGAGCTTGCTGCGCAGATCGTCAACGAAGCGAGGAAGCTGGCAAAGGGTACGGCAATAAAGGCTACGCTTATGAGAAAGGGCATGCAAGTGGTGGAAGAGTCAGAGGATGTACACGATGATGTGGTGGGCTCCGCATCAGAGAATGAGGATGATGAATCTAGCTCCGACGAAGAGGAACAGGCAGAACCGAAGAAGAAGCAGGCCGGTCGACGAGCAGAGCTTGTAAAAGCCGCCATCCTCGTAGCAACGCCTCTTGCTATACTCAACGCTCTCAAGCGCAGAGACGGCACCGTCGCGAACCTTCCCAGTGTTTCCCAACTCGTCCTCGACGAAGCCGACGTCCTCCTCGACCCTCTATTCCGCGACCAGACCCTCGCTCTCTGGAACGCATGCACCAACCCCAAACTACGCATCGGCCTCTGGTCAGCGACAATGGGCTCCAACATTGAAAGTCTCACAATCTCCACCCTCAATTCCCGCTGGACCAACCTTTCCTCTTCTCAGCCCACCCTCCCCCCACGGCCCCCGCTCATCCGCCTCGTCGTCGGCCTCAAAGATTCTGCCATACCGAATATAACCCACCAACTAACCTACGCCGCCACCGAACCCGGCAAGCTCCTCGGCCTCCGCCAGCTCCTCCACCCAACATCTATTTCCACCACCTCCACACAACCCACGCTCCGCCCCCCTTTCCTCGTCTTCACCCAAACCATCCCCCGCGCCATTGCCCTGCATTCCGAACTTCTCTACGACATCCCCCCTGAAGCCGGCGGCTCCACCCGCATCGCCGTGCTCCACGCCGACCTCTCGTCGTCCGCCCGCGACACCATAATGACGCGTTTCCGCAAAGGCGAAATCTGGGTCCTTATCACCACTGATCTACTCGCCCGTGGTGTGGACTTCCGCGGCTTAAACGGCGTGGTGAATTACGATGTTCCCGCTTCGGCGGCCGCATATGTGCATCGTGTAGGTCGGACGGGGCGGGCTGGACGGGAAGGGGGTGTTGCAGTTACATTCTATACGGAAGAGGATATTCCGTATGTTAGGCTTGTGGCGAATGTTATTAGGGCGTCGGAGAAGTTGAGGGATGGGGGGAAGGATGGTGGGGATCAAGGGAGTGTAAAACAATGGATGCTGGATGCATTGCCGGTGCCTAGTAAGAGGGATAAGCAGACTTTAAAGAGGAGGGGTGTTGAGGCGAGGAGGAAGGGGAAAGAGGGCGGGAGGATCAGCAGTAAGAGTGGATATGATAGGAAGATTGAGAACATGAGAAGGGGCAAGATGGAGAAGATGAGGAGGGAGAAGAAGGGAGAGAACAAGGATGAGGGTGGTGCTGGTGGTGGGGAGAGCGAGTTTGAAGGGTTTGAGTAA
>PTTG_01534.1
ATGACTGCCGCCGTATACTCTGATATGCCGAGCATGGATCGCGCAGCTTACACACATGCACACGTTGCTGGAGCCAGTGCGTGCTTGCAAGCCGTCTCAGCACCAACGCGCGCCATGTCGACGTCGGCTTCTCCCCACGAGACACGAGTCCAAGACTTCGCCTCCGCTCCACCCGCTCCCACCGAGCCTACACGATCCGCCTCGGATTCGGCCGCGCCTCCCCACCTTAGCATTGACACCCAGCTCAACGAACAGAGAAGCCGCGGCCGCTCCGCGACTGCCACCACCGCTACCGCCGCCCAACCGAACCCCGAAGACCTCCTATCGGCCGAGGGGAATGCCTCGTTTGATTCGACTCTGCGCCGCCGCATAACCCGATCGCACACGGTCAAGCACTACCAGTCGCCCACCCGCCCATACCAGCACCAGGAGCCCGGTGCGGAGCCTGGTGTCGACACCACCCAGGAGACACAGTCGGCCAGCTACAACCACCTCTATGCCCAATGCCAAATCACTGTCGTCGACTTTTCAGACGAAAGAGTCGAGTGCCATGAGCTCAACAACGAAACGCTCGAGGGCTTCCTCGGTCAGCCGAAAGAGGATTGGGTGGCATGTCGATGGATCAACGTCAATGGCCTCAGCTGGGACGTTATCCGGACCCTCGGAAACCACAAGCAGCTGCATCGCCTGGCCATTGAGGATCTCATGAGCACCCAGAGTAGGACTAAGGTGGATTGGTACTCGGACCAGGCCTTTTTGCTCTTGACCCTCTCCAAACTCGTCCGCACCCCCGTCGACGAAGATTCGGAAAGCGATTCTGACTCGGATGACGGCGAACACCGGCACCACGCGTCGCACTCACGTTCTCACTCACGACATCCGGAGAAGAAAGAGAAGGCTAGGAAGCCATCCTTGTTCAAGCAGGCAAAGAACATGTTCTCCAAGGACGGAGGCTACAAGCAGAGAAGCCAGGACAAGATAATACACACGTTGGATAGTTTGGAGAAACAGCTTGACGGGACGCCTCTGGAAAGGGTCATGACATCTCTACCGCCCACTACCACATCGATACGCACCCTCCAACGGTACCGTGGCGGCTACAACCTCGATCGCATAGTCTACCTCGAGCAGCATTCTGCTCTTGCTGAGAAGCACCTTACAGTCAGCGTCGAACAAGTCAGCATCTTCCTGCTAGCCGACAACTCCGTCATCTCCTTCTTTGAGCATTCCGCCGACGACGTCGAGGACATGATTCTGAAGCGATTGAGGACCGAGGACACCATTCTCCGCCGTAGCCAGGACAGCAGTATGATTGTGCAAGCCATCATCGACGCCATTGTGGATTTGGCCATCCCCGTTGTGGCAGCCTATGAACACGCCATGGGCGATTTGGAGCTCGAAGTCCTCGAGGATCCCGAATTACACCACAGTCAGCTGCTCTACCTCCTTACATCCGAGCTCTCTATCCTGCGCAACACTATCCAGCCCATCGTATCACTCATCAACTCCCTCCGCGACCACAAAGCAGATCCCATGGCCCAGTCCATGTTGTCCCAAACAAACTCCCACCTTGCAACCCGCAAGACGATGAGTTCCATCAACATCAGCCCCCTTGCACACACCTACCTCGGCGACGTCGAGGACCACTGCATCATGATCACGGCTTCCCTCGACCAAATGCGCCGCGCTGCAGACAACCTCATCGACCTAATCTTCAACATGATGGGCGCCTTCCAAAACGAGTCCATGAAGATCCTCACTGCCGTCACAATCTTCTTTCTCCCCCTCACTTTCCTCGTCGGATACTTTGGGCAAAACTTTGCCCGCTTCAACGGCGTCCAACACCACTCTGACGCCTTCTTCTGGCTCATTGCCGTGCCTGTCATGTTTATTACCTTGCTTGTGCTCATGGCCGATCGCATCATCCGCAAAATCAAGCATTGGAGTAAGAAGCTCCAGAGGAGAGAGGCCAAACGGCGGGCTGTGCGCAAGAGCAAGGTTACTACGAGTGGGATTTTGGGGGATGGCATTGGCCTGAGTCATGGGGCTGTTAATAACAAGCATAGGAAGAGGAGGCAGACTATGTATAGCAAAGGAAATATTGGGTCGTTTTAA
>PTTG_01535.1
[truncated: 16,183,356 more chars]
