# Supplementary material for: A first genome assembly of the barley fungal pathogen Pyrenophora teres f. teres
Source: Genome Biol. 2010 Nov 10;11(11):R109. doi: 10.1186/gb-2010-11-11-r109 (PMC3156948; doi:10.1186/gb-2010-11-11-r109)
Supplement: Additional file 5 — Characteristics of 75 genome assembly-derived SSRs and those polymorphic SSRs used in the P. teres f. teres 01 × 15A genetic map construction. [file gb-2010-11-11-r109-S5.xlsx]

## Sheet: Sheet1
	Characteristics of 75 genome assembly-derived SSRs and those polymorphic SSRs used in the P. teres f. teres 01 x 15A genetic map construction
	SSR ID	Motif, and No. of repeats	Product size in isolate 01	Linkage group*	Distance (cM)	Fwd. len.	Fwd. tm	Fwd. gc	Fwd. primer seq.	Rev. len.	Rev. tm	Rev gc	Rev. primer seq.
	Genome asssembly-derived SSR primers.
	PttGS_2900	(TAG)14	209	11	0	21	59.61	47.62	ACGGTTTGGATTTCCTCTAGC	22	58.89	45.46	AGGTAGCATCATCATCACCATC
	PttGS_21820	(GCT)13	272	-	Unmapped	22	59.09	45.46	CTTCTGTTCGCTTAACGTGTTC	21	59.13	42.86	AAACTGCCTTCAACAACAACC
	PttGS_34213	(ACA)18	192	17	30.1	20	59.06	55	CATGTCGCTGCTCCTACACT	21	59.95	47.62	GGCCAGACTATTGGAATGTGA
	PttGS_43380	(GGT)18	211	2.2	58.4	18	53.91	44.44	AACTTTGGTTGTCGAGGA	18	56.67	50	TATCCCACGCCTGCTATT
	PttGS_49019	(TCA)24	250	6	41.2	21	59.99	42.86	AGCCAGAAATTGGGAGTGTTT	19	59.87	57.9	CTGTGCCTATGCCTCGTGT
	PttGS_49416	(CAT)13	228	-	-	22	59.85	45.46	CTTTCCTTCTCATGCTCCTCAT	22	57.78	45.46	GAGTTTCGGTGGTTTAGTTGAC
	PttGS_61882	(CTG)19	196	7	48.3	22	59.97	45.46	CCGGATTCATACCCACTATGTT	23	58.49	43.48	CGCCTTCATATAACGAGACTACA
	PttGS_65051	(AGC)15	224	1	257.2	20	59.77	45	TCAATCTCGGCATTCTTCCT	19	59.61	63.16	GTAACCCGTAGCCCGTAGC
	PttGS_76865	(CAT)13	195	-	Unmapped	22	58.6	40.91	TTAGATCGCTCAAGAAGGAATG	22	58.11	40.91	ATTATCAAGTATCGCCGTCATC
	PttGS_82368	(GT)27	205	-	-	22	58.81	50	GATGTACGCTTCTTACCCTCCT	20	59.69	55	GATACTAGGCTTGCCCGATG
	PttGS_88112	(AGC)14	258	1	46.6	22	59.91	50	CATGCAGAGTGGTCAGAAAGAC	22	59.54	40.91	TGCTCCACACCATGTTTACTTT
	PttGS_95705	(TCA)14	288	6	103.2	20	59.82	55	CACTTGTCGTGTGTGTGTGC	22	59.71	50	AGTATAACCGTGCCGTAAGCTC
	PttGS_95942	(TCC)63	267	-	Unmapped	18	59.49	50	TTCAATCGCTGTCGTTGC	22	58.86	45.46	GGAATGGAGATGTAGTCATGGA
	PttGS_103389	(GCA)20	243	-	-	18	58.56	61.11	CAACCACCACAGCTCACC	20	59.73	55	GTAGGGAGGCAATACGCTTG
	PttGS_109060	(GCA)85	300	4	0	20	57.74	55	CGGTCACAGTCTCTCCGTAT	20	59.96	45	TTGTTGGTATTGTGGCTGGA
	PttGS_116658	(GGA)57	291	-	-	22	57.98	36.36	TTTACGAATGATGAGCTTGTTG	22	57.52	45.46	TGGTTTCTCTAGCACCTTATCC
	PttGS_129631	(CAC)48	361	18	41.7	22	59.68	54.54	CATGGTAGTGTAGGAGGTGCTG	21	59.87	47.62	GGATTGGTATTGCGAGTGTGT
	PttGS_131240	(GAA)32	194	16	12.6	21	59.51	47.62	AACACACAACAGCATCCACAC	20	59.16	50	GGTGGTTATATTGGGCTTGG
	PttGS_134747	(TGG)22	201	3	40.8	22	59.65	45.46	GCTCTTCTTCTTCGTTTCCTTG	22	59.17	45.46	AACACTGCAATAACACGTCCTC
	PttGS_144681	(GCT)51	234	16	0	22	59.54	45.46	CGCTGATACTGAGCAAACTCAT	22	58.15	45.46	CTCTTATCTGGCAAAGGTTCAG
	PttGS_153210	(CGA)24	205	10	91.8	21	59.88	52.38	CAGAGGATAGCGTGTTTGAGG	18	59.76	55.56	GCCATTGCCCTCGACTAA
	PttGS_165205	(GTC)38	268	9	0	18	59.76	55.56	ATCCGAACCGCTCTCCTT	21	57.4	47.62	GCAGGTGCTCGTACAAATATC
	PttGS_184150	(ACA)18	234	2.1	191.8	22	59.13	45.46	CCAGCCTCATGTATTCACAGTT	18	58.99	61.11	GTCCGGCTAGGGATGATG
	PttGS_184509	(ATG)23	193	-	-	20	59.42	55	TTGAGTAGGAGGGTGGGTGT	22	59.18	45.46	CCGATTCAGCACGTACAATACT
	PttGS_187867	(CTG)32	277	-	-	21	59.83	47.62	CAATTCCTCACCCACACATCT	22	59.98	45.46	GTTGGAAAGATTCAAGGACGAC
	PttGS_105112	(CTG)15	280	3	49.9	20	59.4	50	GATGCAGCTCCTCATTTGTG	22	59.32	45.46	GTATCCATTTGTCTCGTGATGG
	PttGS_204084	(TGC)30	180	-	-	21	59.37	52.38	GTGGCTGAGGAGTGTTCAAGT	21	58.78	47.62	ACCCGTTGATGATGTACCTTC
	PttGS_210902	(TCG)23	197	-	-	22	59.41	40.91	TAGGTTGCTAAATTGCTCATCG	18	59.66	55.56	AGGAGCGGCAAAGTCTCA
	PttGS_217301	(GCA)36	218	-	-	22	58.54	45.46	GCAAAGTCAGTCGTCGTTAGAT	22	59.66	45.46	GTACGATTTGAGGCAGGTTTCT
	PttGS_219997	(TTC)29	260	-	-	22	59.32	45.46	TTGTCCCTTCTCTTCTCTCCAT	19	59.44	52.63	GGCGCTCGTGAATACAAAG
	PttGS_231846	(GTA)21	172	-	-	22	58.67	45.46	GAGGCGTTAGGTATTTCCAGAT	22	59.69	50	TGCTTGCTTCTCACCTCTACAC
	PttGS_235029	(CTA)14	242	13	33.3	21	56.95	42.86	TTAAATAGAGGTGGGTTGCTG	22	58.25	40.91	CGATGGCGATATGAGTAAGATT
	PttGS_238192	(GTC)15	225	4	85.9	19	58.1	57.9	CCCGAGAACTCACTCTGCT	22	59.67	54.54	GAAGCCAGAAGCTAGACTCACC
	PttGS_242850	(CTA)18	261	10	0	23	59.08	39.13	TGGCTATATCAAACGTAATGTCG	22	59.9	40.91	ATTTGGGTAAATGCTGACGAGT
	PttGS_242968	(CTG)35	290	-	-	22	59.74	40.91	TTGTAGGCAAGGCATCATCTAA	23	59.81	47.83	CAGATACATCAGACAAGCACTGG
	PttGS_242979	(GGA)16	191	-	-	22	59.97	45.46	GTGTATCCGTATTTCCCGTCAT	20	59.73	55	CGGCCCTACTATGCTTGAAC
	PttGS_243004	(TGT)12	201	2.1	71.8	20	59.53	50	GTTGGAAGGCCATAAGATGC	22	59.64	40.91	AATTGGAAGTCATAGCGACACA
	PttGS_243021	(AAG)17	192	7	0	22	59.97	40.91	ATCCTGGCATTTACCTTCTTCA	21	59.74	47.62	GTTCGTCGGGTTTCTTCTTCT
	PttGS_243046	(GCT)14	189	-	-	19	60	52.63	CTGTTGCCTGTTGCGAGAT	20	59.37	55	GACAGATGATGCAGGTCGAG
	PttGS_243085	(GTG)17	166	24	27.7	23	59.74	43.48	GATGCCAGAAGAATGGTAGAAGA	22	59.58	45.46	AGTAGCACAAGCGAACAAGATG
	PttGS_243145	(TGT)32	262	-	Unmapped	22	59.91	45.46	ACTGTTGAGGTGCTGAAGATGA	22	59.77	50	CAGATTGGACGACAAGACTCAC
	PttGS_243147	(TGC)27	207	-	-	20	59.8	50	TTCGTCCTCCTCGTCTTCAT	22	59.69	45.46	AACCAGCAGTTTCCTATTACGC
	PttGS_243368	(CAT)15	229	9	95.3	22	59.22	45.46	CGTCGTATCTCGATCTGTTCAT	22	59.13	45.46	CCCATGTGCTAGATTTGAGTGT
	PttGS_243487	(TTG)34	320	9	53.9	19	59.88	52.63	ACGCACGTCTGCCAATAAG	21	59.75	57.14	ATCCTACCAGGCTACCAGAGC
	PttGS_243550	(CAG)57	260	15	59.9	21	58.3	57.14	GAGCCCAGTCTTACTCTCAGC	22	59.12	40.91	ATTAGCATTTGATGGTGCAGAC
	PttGS_243570	(ATC)16	223	-	-	22	59.19	36.36	ACGTTTCAAGCATTTACATTCG	22	59.91	45.46	TTCCTGCTCAACCAGTCTACAA
	PttGS_243619	(ACA)25	167	-	-	22	58.92	40.91	AAGCAGTATGACAAGGCGAATA	22	57.28	50	TATGGAACTCTCTGGACTACCC
	PttGS_243642	(ATG)32	196	-	-	21	58.97	47.62	GTCAACATAGCCAACCCACTT	22	59.8	40.91	TGATTTCCCGATTCTCATACCT
	PttGS_243656	(TTC)71	376	-	-	22	59.88	50	CTCAGTCTCGTCCTTGGATTCT	18	59.91	61.11	GGAGAGGTCTGGCAACGA
	PttGS_243711	(CTC)17	206	7	25.1	22	59.5	45.46	CATGATAGCAGGGTAAATGACG	22	59.15	50	CTCTGAAAGGTGCTGATACTGC
	PttGS_243828	(CAT)20	219	11	44.7	20	59.43	50	GACAAACCCAGCCGATTTAC	22	59.92	45.46	GGAACTAGGCAAAGCGTTTAGA
	PttGS_243847	(GAA)27	182	-	-	20	59.59	50	TAGAAGTCGGCGTGTCTGAA	20	59.17	50	CGGAGGTTTCCTGTTCCTTA
	PttGS_243910	(GAC)61	265	-	-	22	59.41	40.91	ACAAACCCAAACAAGAAGAACC	21	59.86	52.38	CTACTTTCATCCTCGCCCTCT
	PttGS_243919	(GTC)20	211	2.2	0	18	57.69	61.11	GTGGGTGAGGGAAGCTCT	20	59.87	50	ACACAATGAGCAGCATCGAC
	PttGS_244221	(TCA)28	191	-	-	22	59.55	36.36	TATTCCATTTCCATTTCCACCT	21	58.96	47.62	ATGGTGAGAGTGAAGCGAAGT
	PttGS_244236	(GAG)33	196	-	unlinked	22	59	50	TATCTACATCCGCACCTACACC	22	59.91	50	GCATCCTCCAGAGCTGTACTTT
	PttGS_244331	(GAC)27	202	20	7.8	21	58.95	52.38	GTATGGCCTCTCTTGCAGTTC	21	59.21	52.38	GTCCACCTGGCGAAGTATCTA
	PttGS_244341	(AGC)16	222	-	-	23	59.91	43.48	TTCCACAATCTCACCACATACTG	23	57.56	43.48	TCGATAGAAACAGAGTCATCCTC
	PttGS_244694	(AGG)40	256	-	-	21	59.82	52.38	GATGCTGGAGATGTTGAGAGG	22	59.15	50	CGAGATCGACTACGACAAGAAG
	PttGS_244983	(GTG)22	202	-	-	18	59.58	55.56	AAGGAGCGATGGATGGTG	20	59.95	55	CATCTCGACCCAAGAGAAGC
	PttGS_245028	(TGC)66	282	19	4.6	22	58.15	45.46	CATAATAGTACACACGCCATGC	18	59.53	66.67	GTAGGGAGCAGCGACGAC
	PttGS_245107	(AGC)21	206	-	-	20	59.58	50	AATCCACGCTTCAGCTTCTC	22	59.04	54.54	AGAGTAGGCTCATAGGCCAGAC
	PttGS_245257	(GGA)14	251	-	Unmapped	22	57.55	40.91	CTTATACGCTGTCCTTTGGTTT	21	59.92	57.14	GCTGGTAGAGTAGTGCCATGC
	PttGS_245269	(ACA)14	194	22	23.4	22	59.77	45.46	CGCTGGTACATCTTCATTTCAG	22	59.65	50	CGCATAGTTGGAGTGTGGATAG
	PttGS_245392	(GTT)14	182	-	-	22	59.11	36.36	ATTGTTGGGTTGAATGGTTGTA	20	59.51	55	GATGGGATAAGTGCGAGGTC
	PttGS_245421	(GTT)15	294	1	174.3	21	59.73	47.62	GAGGCCAGAATGTTTGAACTG	19	59.94	57.9	CACCATCACCACCAAGAGG
	PttGS_245504	(TCA)29	282	-	unlinked	22	59.67	54.54	GCTCTTCCTGCTTCTGTAGGAC	22	59.99	40.91	GCATCCAATATCTTTGCGTGTA
	PttGS_245547	(TGA)16	212	-	-	22	59.38	50	GGATAGTTTCTCCAGCTCGTTC	20	59.29	50	AACCAGGCATCGACTTCTTC
	PttGS_245659	(CAG)31	194	5	119.7	22	59.69	45.46	ACACAGAGCTGAAGCAGAAATG	21	58.45	42.86	AAGTTGTGGCTGTTGCTGATA
	PttGS_245745	(CAT)29	211	-	-	23	54.9	39.13	ATCGACAAGTATATGATGAGTCC	20	57.51	50	GGTTTGAAGAGTTGCTGAGG
	PttGS_245780	(CTA)12	250	-	-	22	59.85	45.46	ATGGGCATGGATAAGAGTGAGT	20	59.6	55	AGAGACAGACGACGACGACA
	PttGS_245798	(GGT)32	264	3	132.5	22	58.52	45.46	GTTGTGTATCTTGGGCTTATGG	22	57.12	40.91	TGAGCTTGTATTCATCGACTTC
	PttGS_245865	(CTG)43	196	6	70.5	21	58.59	47.62	AACCGTCGTTCTGTGAGGTAT	18	58.29	55.56	CAGCAAGGCCATCTACCA
	PttGS_245900	(GAT)13	251	15	29	23	59.93	47.83	CCGGCCACCTACTTACTTAGATT	21	59.61	52.38	GCGACTTACATCTGCATACCC
	PttGS_245962	(GAG)48	239	-	-	19	59.69	57.9	GGACGAGGTTAAGGCGTTC	21	59.73	52.38	ACCGTTCTCCTTCAGAGTTCC
	STM-derived SSR primers
	hSPT2_AGAC17	N/A	116	1	351.5	22	50	59.03	GTAGTGGTGGAAGGCATGTTGT				Keiper et al., 2007
	hSPT2_AGTG6	N/A	148	-	Not mapped	22	54.55	60.6	TAACAGAGGCAGGGGGTAGGTA				Keiper et al., 2007
	hSPT2_AGTG8	N/A	202	24	0	25	58	59.12	GTACCAAGACCAGTAACAAGTGTCC				Keiper et al., 2007
	hSPT2_AGTG17	N/A	160	1	110.6	22	40.91	58.84	ATCATCTACCCATTGCCCATTA				Keiper et al., 2007
	hSPT2_TCAC6	N/A	166	15	30.3	24	45.83	60.34	AAGGTTAGGATACGGAGATGAAGG				Keiper et al., 2007
	hSPT2_TCAC9	N/A	84	11	91.6	21	50.38	59.97	GCAGGCTTACGCATCCTTAGA				Keiper et al., 2007
	hSPT2_TCAC15	N/A	70	24	15.9	22	50	60.98	TCATTTCACCTGCACACTCTCG				Keiper et al., 2007
	hSPT2_TCAC16	N/A	84	-	Not mapped	23	43.48	59.84	CAGGAACAAATAAACCCAAGACC				Keiper et al., 2007
	hSPT2_TCAC24	N/A	70	-	Not mapped	24	45.83	60.66	ACTTCGCTGAGTGTTAGTTGCATC				Keiper et al., 2007
	EST-derived SSR primers
	PttESTSSR05	(TC)9	264	19	25.3	21	60.46	47.62	ATCTCACAGTCGCAAAACAGC	22	61.18	50	CAACAGGTTCGCAGTAGAAAGG
	PttESTSSR06	(AC)8	204	19	7.7	21	59.97	52.38	TCCTGGTATGTTGGAGTCTGG	20	59.66	50	CCCGCTTCTTCTATTGATGG
	PttESTSSR13	(CT)17	272	-	Not mapped	21	59.6	47.62	ACCGTCTCCCTTTTCTTATCG	20	61.4	45	CAGCCAATGATGCAAAAACC
	PttESTSSR21	(CAT)9	218	20	13	21	60.75	52.38	ATATCCAGGCGAACTGAGAGC	20	60.05	55	CCCAGTGTATGTACGCAACG
	*- = no polymorphism between 15A and 0-1
	Unlinked = unable to group with any markers at LOD=3.0
	Not mapped = grouped but unable to map at LOD=3.0
